# Supplementary material for: Linking indirect effects of cytomegalovirus in transplantation to modulation of monocyte innate immune function
Source: Sci Adv. 2020 Apr 22;6(17):eaax9856. doi: 10.1126/sciadv.aax9856 (PMC7176434; doi:10.1126/sciadv.aax9856)
Supplement: aax9856_Table_S6.xlsx [file aax9856_Table_S6.xlsx]

## Sheet: Sheet1
Specimen/sample	GFP copies	Total CPM	% GFP / CPM
010318-CD14p16p-mock-52M	0	8554207	0
070517-CD14p16p-mock-50M	0	8707973	0
071117-CD14p16p-mock-41M	0	13069286	0
071717-CD14p16p-mock-27F	0	6724146	0
071717-CD14p16p-TB40-27F	0	4838613	0
112917-32M-CD14p16p-mock	0	4764252	0
112917-32M-mock-CD14p16n	0	5337877	0
121517-26F-CD14p16p-mock	0	4007816	0
121517-56M-CD14p16p-mock	0	5108354	0
121517-56M-mock-CD14p16n	0	4090048	0
122917-44M-mock-CD14p16n	0	3923892	0
122917-CD14p16p-mock-44M	0	7168682	0
1-THP-mock	0	2819354	0
5-THP-mock	0	2920885	0
071317-CD14p16p-mock-33F	1	6844709	1.46098e-07
112917-31F-CD14p16p-mock	1	5108144	1.95766e-07
3-27F-CD14pos16neg-mock	1	4806172	2.08066e-07
1-33F-CD14pos16neg-mock	1	4590919	2.17821e-07
121517-26F-mock-CD14p16n	1	3457438	2.89232e-07
7-THP-mock	1	3243271	3.08331e-07
5-50M-CD14pos16neg-mock	3	4324523	6.93718e-07
7-41M-CD14pos16neg-mock	4	4392446	9.10654e-07
3-THP-mock	3	2801028	1.07104e-06
112917-31F-mock-CD14p16n	24	3951329	6.07391e-06
122917-CD14p16p-TB40-44M	165	10097351	1.63409e-05
071317-CD14p16p-TB40-33F	130	4578931	2.83909e-05
071117-CD14p16p-TB40-41M	266	9281329	2.86597e-05
010318-CD14p16p-TB40-52M	278	8250297	3.36958e-05
070517-CD14p16p-TB40-50M	447	8773292	5.09501e-05
112917-32M-TB40-CD14p16n	289	4382238	6.5948e-05
121517-56M-TB40-CD14p16n	203	2536499	8.00316e-05
8-41M-CD14pos16neg-GFP	465	5182527	8.97246e-05
122917-44M-TB40-CD14p16n	328	3357956	9.76785e-05
121517-26F-TB40-CD14p16n	328	3204588	0.000102353
121517-56M-CD14p16p-TB40	543	5139263	0.000105657
112917-32M-CD14p16p-TB40	627	5191591	0.000120772
121517-26F-CD14p16p-TB40	493	3360920	0.000146686
112917-31F-TB40-CD14p16n	555	3685206	0.000150602
112917-31F-CD14p16p-TB40	843	4514221	0.000186743
6-50M-CD14pos16neg-GFP	1929	3697147	0.000521754
4-THP-GFPhigh	6714	3454966	0.00194329
2-THP-GFPhigh	6374	2818318	0.00226163
8-THP-GFPhigh	7034	3000589	0.00234421
6-THP-GFPhigh	9895	3101282	0.00319062
4-27F-CD14pos16neg-GFP	11714	3640634	0.00321757
2-33F-CD14pos16neg-GFP	13868	4277586	0.00324202
1A mock	0	2656788	0
1B mock	0	2755509	0
1C mock	0	2962961	0
3A live TB40/E-5	333	2585467	0.000128797
3B live TB40/E-5	640	2633105	0.000243059
3C live TB40/E-5	712	2329749	0.000305612
5A UV60i TB40/E-5	37	2562117	1.44412e-05
5B UV60i TB40/E-5	74	2516517	2.94057e-05
5C UV60i TB40/E-5	74	2694456	2.74638e-05
8A UV10i TB40/E-5	183	2699846	6.77816e-05
8B UV10i TB40/E-5	246	3059033	8.04176e-05
8C UV10i TB40/E-5	400	3692679	0.000108322
