# Supplementary material for: Linking indirect effects of cytomegalovirus in transplantation to modulation of monocyte innate immune function
Source: Sci Adv. 2020 Apr 22;6(17):eaax9856. doi: 10.1126/sciadv.aax9856 (PMC7176434; doi:10.1126/sciadv.aax9856)
Supplement: aax9856_Table_S4.xls [file aax9856_Table_S4.xls]

GENE	CD14+16- logFC	CD14+16- FDR	CD14+16+ logFC	CD14+16+ FDR	THP logFC	THP FDR	X26F.TB40.CD14p16n	X31F.TB40.CD14p16n	X32M.TB40.CD14p16n	X41M.CD14pos16neg.GFP	X44M.TB40.CD14p16n	X50M.CD14pos16neg.GFP	X56M.TB40.CD14p16n	X26F.mock.CD14p16n	X27F.CD14pos16neg.mock	X32M.mock.CD14p16n	X33F.CD14pos16neg.mock	X41M.CD14pos16neg.mock	X44M.mock.CD14p16n	X50M.CD14pos16neg.mock	X56M.mock.CD14p16n	X26F.CD14p16p.TB40	X31F.CD14p16p.TB40	X32M.CD14p16p.TB40	X56M.CD14p16p.TB40	CD14p16p.TB40.41M	CD14p16p.TB40.44M	CD14p16p.TB40.50M	CD14p16p.TB40.52M	X26F.CD14p16p.mock	X31F.CD14p16p.mock	X32M.CD14p16p.mock	X56M.CD14p16p.mock	CD14p16p.mock.27F	CD14p16p.mock.33F	CD14p16p.mock.41M	CD14p16p.mock.44M	CD14p16p.mock.50M	CD14p16p.mock.52M	X2.THP.GFPhigh	X4.THP.GFPhigh	X6.THP.GFPhigh	X8.THP.GFPhigh	X1.THP.mock	X3.THP.mock	X5.THP.mock	X7.THP.mock
DPM1	-0.633286559922131	0.505895274993006	0.101560969859732	1	0.822611131672752	0.961061708052845	20.36	20.12	23.14	20.36	30.32	25.17	4.1	41.98	38.82	43.75	54.14	13.82	29.71	48.03	33.56	37.06	17.91	34.2	20.78	36.34	23.21	21.22	28.07	48.76	15.67	32.04	26.42	22.04	40.06	48.04	47.9	29.07	15.72	98.72	92.68	130.46	91.74	34.98	30.35	42.05	64.8
SCYL3	1.25675248867503	0.114785402136837	0.563973121417346	0.53434164587433	-0.0493299794804033	1	3.6	0.72	2.21	3.42	4.35	3.94	0.93	1.31	0.91	0.3	0.63	6.28	0.89	4.98	0.77	3.08	1.01	0.87	1.55	5.52	1.42	2.68	5.78	2.42	3.74	6.37	0.92	4.79	6.42	1.77	3.72	1.02	0	4.74	1.07	0.87	5.87	0	5.34	2.58	3.35
FGR	-1.36585514312321	0.0495072669060952	-0.656484788300919	0.399042629767226	-2.72233940136246	0.0101258261104089	24.36	34.16	33.55	71.96	34.16	59.36	33.39	55.7	113.71	77.3	185.62	109	194.99	195.56	100.21	24.53	31.6	36.2	20.15	34.16	34.81	46.22	31.59	33.91	62.13	60.27	53.13	85.43	47.9	36.58	54.25	49.47	128.57	19.02	9.31	10.17	22.93	90.81	107.15	77.06	22.3
CFH	4.43430764925518	0.00237919583246711	1.89325608899098	0.0415732836570295	4.13674223667279	0.274822810374561	0	0	1.52	1.05	0.1	2.43	0.99	0	0	0	0	0	0	0	0	3.04	0	2.31	0	0	0	4.06	1.99	2.49	0	1.07	0	0	0	0	0	0.22	0	0.88	2.41	0	0.45	0	0	0	0
FUCA2	0.332043356573269	0.831054578562167	0.453147246878121	0.625725574840958	-1.27233437310049	0.521741620221069	16.8	21.43	22.21	19.41	24.42	29.51	16.76	28.92	8.85	23.02	18.26	15.97	25.53	27.87	19.43	24.83	24.71	23.99	7.06	20.06	28.79	19.72	38.37	29.51	13.52	13.61	21.31	17.54	23.95	20.74	16.23	15.13	33.63	39.71	29.02	34.57	37.85	52.83	59.99	75.51	67.26
GCLC	-2.62564180087133	3.85896989765056e-05	-0.380751410335837	0.720197178391634	-2.36533125780954	0.0422120939793772	6.19	4.86	7.95	2.75	6.51	9.86	5.97	28.06	47.5	19.29	71.23	50.93	45.63	78.63	32.58	7.82	6.12	5.92	7.21	15.1	18.27	17.66	33.73	5.57	7.81	12.21	8.18	36.1	27.92	14.11	15.21	20.64	38.63	5.3	9.69	8.05	4.9	13.15	29.43	53.32	9.46
NFYA	0.245385724365895	0.92923869335168	0.355398868403275	0.761470080440166	-0.853791319046619	0.953794235267441	4.51	4.81	4.86	2.75	5.1	7.48	5.48	2.41	7.51	6.02	7.06	3.36	2.7	7.56	5.64	5.62	8.18	4.39	4.2	6.12	3.66	6.59	3.48	3.9	6.03	3.69	7.06	8.85	5.74	6.11	6.41	7.29	0	4.79	6.56	4.7	10.67	10.03	6.62	8.81	8.17
NIPAL3	-1.62981817083066	0.0371431124003464	-0.339147908371825	0.795662484347043	0.948619427276213	0.84738569047108	0.57	0.53	0.23	0.27	0.26	1.04	0	0.14	0	1.85	0.13	6.27	2.09	3.85	0.97	0.26	4.44	0	1.49	3.32	0	1.9	1.82	0.25	3.68	0.73	3.3	0	9.01	4.86	1.41	4.83	0	8.87	6.31	6.32	6.5	3.29	2.12	0.34	4.75
LAS1L	-1.14155583504395	0.169065282903053	-1.48238020793806	0.0293667483285539	-0.0702799819698206	1	2.45	1.97	2.58	4.66	1.94	1.55	0	8.57	7.34	4.86	13.1	5.75	17.84	1.62	5.68	1.28	0.48	1.88	2.52	4.18	1.77	3.49	1.88	13.19	7.39	16.52	1.23	9.62	2.5	5.86	10.96	6.18	7.13	40.76	41.35	16.8	54.88	17.39	22.97	11.88	64.16
ENPP4	2.18009690203158	0.000956297313638856	2.75458185785493	1.38482822308696e-06	1.28579301976428	0.552002855694209	6.52	4.87	5.47	3.5	8.94	4.89	2.09	0.49	0.34	4.1	0.3	1.1	1.56	1.54	1.73	8.41	3.45	5.88	7.5	9.12	6.34	7.97	2.39	1.05	1.39	1.51	1.86	0	2.39	0.79	1.67	0.99	0	14.01	25.25	16.16	15	4.26	5.39	7.56	4.34
ANKIB1	1.24601588791784	0.0763738056786883	1.17121685908771	0.0576501054467879	0.39564868273911	1	16.26	41.46	36.26	15.47	17.33	10.69	23.53	9.53	8.6	17.72	25	6.41	14.66	12.46	10.81	15.69	9.13	12.56	28.81	39.3	43.7	53.89	71.16	11.53	22.23	10.23	3.84	43.07	14.71	21.13	31.6	27.15	50.21	5.91	3.39	5.64	9.42	3.24	2.57	3.8	3.05
CYP51A1	-2.6402520903466	6.13585720680361e-05	-2.01664790572725	0.000767809121524185	1.16841359281805	0.61395620629604	1.46	3.21	1.2	8.81	2.1	6.91	2.48	8.37	25.21	19.34	30.33	62.12	26.47	30.41	14.69	1.56	2.86	2.91	1.76	20.34	2.47	14.36	7.45	7.01	8.12	15.72	4.57	54.51	51.74	43.86	24.65	56.02	52.52	132.85	161.11	256.21	83.02	50.09	50.17	71.41	39.09
KRIT1	0.317229553112632	0.867356918285402	-0.380738988032027	0.745845488975301	0.409139246580125	1	20.93	3.79	7.67	32.08	5.71	19.04	23.23	16.9	20.97	9.67	68.76	50.35	23.19	23.12	9.74	3.59	25.56	9.46	2.61	7.85	21.88	14.19	6.34	9.54	5.67	13.2	12.78	22.9	21.65	26.92	11.05	30.48	0	26.07	13.45	44.72	9.43	36.57	20.36	2.96	9.84
RAD52	0.193624567278031	0.979522986785873	-1.17034019148341	0.129518832096642	0.187327234728507	1	2	0	0.27	3.31	0.31	2.92	3.63	1.88	0	1.93	4.85	0	1.47	9.1	2.01	0	0.69	2.77	0.37	0.59	2.08	1.29	0	2.87	19.5	3.05	0.17	0	0.79	4.68	3.36	5.61	0	0	3.75	0	2.3	0	1.26	0.77	1.8
BAD	0.11852311419969	1	-0.265840605976058	0.908841251366654	1.18414384911397	0.628782576806731	8.96	5.89	13.18	3.41	4.95	3.88	6.39	5	6.67	23.61	0.81	0	7.65	12.41	10.79	3.11	4.93	6.41	9.93	4.98	5.66	6.27	14.43	17.69	7.45	4.62	11.54	0	6.4	11.25	5.03	8.51	35.05	51.73	63.7	104.74	86.65	20.49	14.52	9.2	56.1
LAP3	1.92571220702639	0.00197195150697817	1.75695644806355	0.00149134460851913	0.00550800430733516	1	521.15	555.93	733.71	199.11	484.77	456.21	788.78	297.51	111.47	494.54	59.77	14.61	129.7	103.48	163.44	272.5	330.65	310.95	242.58	2115.69	2505.23	2226.79	1383.64	407.18	151.55	181.64	185.74	554.96	444.82	473.06	386.24	605.83	610.11	27.98	16.69	21.24	25.83	26.1	16.45	6.89	18.44
CD99	1.01595843768368	0.164866538972677	0.607480717884632	0.42528357447314	-0.663948619612949	1	152.29	179.15	158.97	195.72	180.86	118.58	155.41	116.24	97.41	134.68	65.85	125.11	90.2	72.76	108.57	168.61	224.49	161.67	157.3	602.43	665.35	364.59	305.73	145.01	177.21	162.25	137.53	294.64	358.61	614.32	381.42	334.57	121.53	86.01	83.8	116.49	104.12	104.48	110.62	128.94	110.86
HS3ST1	-0.367965993709216	0.807142662978303	-0.27753284304259	0.856226941503479	-6.9980089677508	4.8120875784488e-05	10	2.26	4.4	2.38	4.61	0.62	11.67	14.13	10.61	4.09	5.32	0.16	14.79	1.24	14.56	16.09	1.99	4.47	16.57	6.43	11.3	2.03	36.75	16.06	3.2	7	20.82	22.03	20.6	7.85	41.18	4	41.7	0	0	0	0	1.42	0.82	7.27	1.31
MAD1L1	0.514579796846891	0.644376616445802	0.541495513541484	0.524553009203834	-2.10316864851858	0.187608988897732	28.39	26.54	42.91	66.18	28.63	62.58	21.61	24.11	28.68	15.79	20.15	76.24	48.55	35.41	35.54	26.73	40.31	26.47	17.9	64.58	55.28	24.37	68.65	65.46	31	44.12	21.54	18.5	34.6	35.32	26.79	44.42	0	25.56	8.36	5.83	23.63	44.64	53.16	37.41	72.91
LASP1	-0.440273851005199	0.747910171589826	-0.604864212299767	0.45474467032813	-2.26970214778141	0.0582233043197079	7.06	9.82	5.34	2.87	4.1	0.92	5.66	9.85	7.66	7.8	7.68	0.82	14.58	3.71	24.26	3.87	11.57	3.75	3.75	35.57	54.98	13.66	36.63	12.67	3.39	5.51	4.43	64.69	60.48	76.2	86.1	28.27	120.82	5.75	10.39	5.83	2.43	32.76	22.63	25.05	11.96
SNX11	1.20629271884417	0.0864010819144518	0.622364996415981	0.41299304207224	0.373204495947044	1	19.81	17.64	35.18	42.2	32.73	25.29	29.25	24.54	11.88	15.99	7.75	12.34	17.24	14.19	16.45	30.91	28.46	41.33	23.61	22.23	14.68	18.18	10.82	39.55	15.96	29.04	31.18	3.13	14.63	15.55	10.21	17.26	29.23	29.95	20.7	26.78	32.82	10.51	13.76	11.58	26.03
TMEM176A	0.0346915999517991	1	-0.657412828461484	0.398264303508971	-0.909629475517871	1	87.5	159.58	128.92	156.27	5.63	92.03	5.45	171.47	97.06	206.96	12	205.5	8.24	160.6	15.75	114.38	143.87	183.75	23.68	79.31	7.36	64.89	3.64	227.4	422.56	296.08	60.74	91.92	21.79	159.56	5.83	215.03	50.8	3.49	0	0	0	6.36	0	0	0
M6PR	0.0301374227492905	1	0.000132128495996752	1	0.295228860544449	1	104.92	175.25	84.02	123.59	139.69	80.17	81.41	163.52	163.91	111.48	211.25	187.91	136.15	202.29	225.45	125.27	145.67	102.98	144.52	150.44	182.86	150.7	130.73	152.07	118.05	150.32	177.24	223	241.23	182.72	207.75	178.21	281.99	19.39	75.41	47.65	38.42	24.75	25.86	28.66	11.29
ALS2	0.937536905070962	0.29548267551154	-1.00544348485798	0.169180633976871	0.180602737105193	1	0.7	6.17	1.48	0.78	1.02	2.66	0.42	1.44	4.76	0.29	2.17	0.97	1.45	0.43	1.75	2.52	2.28	0.35	0.58	1.43	7.79	4.81	1.58	1.31	2.07	3.82	0.52	23.13	7.26	2.35	15.48	2.19	27.9	4.97	1.87	2.11	9.39	2.64	0	0.83	4.22
CASP10	2.49907131373668	5.18888123684116e-05	2.03732376180947	0.000220031618597912	-0.267055106458404	1	22.77	32.39	19.64	18.88	24.84	17.99	19.38	8.42	3.51	6.61	2.7	3.06	5.63	2.34	3.17	24.18	36.75	23.84	13.63	39.95	41.57	51.11	117.32	17.41	12.41	7.46	6.52	25.4	25.65	10.81	9.2	15.35	0.16	4.64	0.85	4.7	1.25	3.38	2.57	2.7	2.74
CFLAR	1.65743207689973	0.00947662308471979	1.40398488302857	0.0149012373116198	-2.8440162028982	0.00748671254238121	417.21	379.48	299.87	365.94	457.35	429.6	694.46	155.93	166.09	133.76	153.1	51.49	145.37	62.46	190.9	399.47	382.74	238.96	409.23	470.19	430.47	450.3	365.42	179.19	95.04	89.34	148.12	190.26	150.72	83.77	147.53	111.05	249.88	20.34	11.51	3.14	22.38	76.33	85.25	32.14	44.48
TFPI	-2.13123327799532	0.00217057707554276	-1.94280223096721	0.0039588884285683	-3.09178328546417	0.326052317709549	2.11	6.73	2.3	1.34	4.54	4.51	5.03	16.57	29.11	15.54	16.86	41.65	17.12	31.87	14.06	0	1.04	0	5.75	5.9	10.82	2.34	0	6.32	5.86	5.9	2.06	44.28	32.18	10.13	19.05	13.05	2.09	0	0	0	0.51	1.83	1.85	0	0.99
NDUFAF7	0.473705151222223	0.746232164601839	-0.582650035284163	0.574967249580989	0.252355042251073	1	1.31	0	5.3	7.31	2.36	8.2	9.02	1.07	0	4.01	4.74	0	7.1	6.03	5.61	7.16	5.39	6.24	0	4.45	0	4.21	0	4.59	1.09	5.7	3.7	0	27.45	3.14	6.1	2.03	0	3.31	13.76	0	0	6.02	3.05	0	2.17
RBM5	0.605123676151825	0.512707744373107	0.34730619801925	0.752137979778673	-0.481634430386461	1	21.32	42.69	18.66	23.16	21.38	32.07	39.75	8.52	4.1	57.06	34.21	78.33	32.19	20.68	44.5	20.57	12.61	30.01	4.22	108.49	114.49	121.33	142.42	34.75	12.6	9.79	16.18	49.96	181	143.46	77.01	154.19	85.21	27.1	13.7	9.34	23.67	18.91	20.19	15.03	24.23
POLDIP2	-0.162957234571031	1	0.422520185234046	0.669798212108056	0.786241638158152	0.968659292831354	15.73	12.63	20.04	16.59	13.47	13.15	10.3	23.48	25.09	14.18	21.59	22	24.43	17.49	20.61	11.9	16.98	20.71	19.94	10.24	14.62	13.62	20.16	29.4	20.13	16.65	19.07	11.99	11.59	12.58	16.89	11.67	8.24	70.34	80.52	67.66	78.53	29.52	32.07	23	41.99
PLXND1	-1.08084515226022	0.150420777940637	-1.12599730701381	0.0843647093939322	-2.33154001306848	0.0434512562001753	47.83	44.24	47.81	33.96	68.3	23.75	8.69	143.04	37.37	189.76	141.47	32.01	119.83	52.48	91.38	86.02	21.77	34.86	18	19.66	71.09	26.75	15.99	173.51	143.45	165.33	71.79	108.41	51.81	129.96	127.57	122.15	0	37.27	16.17	40.31	62.8	101.7	130.59	50	206.21
AK2	0.22070212378325	0.944853129948225	0.237874964372315	0.902987578464474	0.256303416520583	1	78.89	43.86	90.35	93.77	65.37	107.07	75.81	62.23	69.18	30.94	64.4	107.99	67.34	81.54	66.86	93.69	50.98	80.32	53.09	60.82	69.21	69.12	71.48	71.02	48.86	65.23	58.38	32.41	65.81	43.63	43.75	41.82	9.06	92.48	177.88	120.37	115.67	64.23	40.25	53.71	47.44
CD38	5.12602412874152	2.02549006627986e-16	4.16182107147176	8.67638234893914e-15	1.51805040955069	1	136.63	148.22	106.22	199.37	145.02	198.15	68.89	15.78	0.37	9.72	0.74	1.35	0.8	1.64	0.82	107.46	158.35	83.61	74.73	196.84	242.35	337.45	106.63	14.14	8.93	13.04	5.32	1.07	1.63	3.22	4.4	4.78	4.24	1.24	0	0	0	0	0	0	0
FKBP4	0.951121304616528	0.217195990587295	0.458216216459202	0.630593866290633	0.369033353189594	1	19.58	28.92	8.85	21.89	22.2	9.53	25.51	10.98	9.67	10.42	10.87	23.49	20.71	8.56	8.97	12.36	15.7	11.98	14.13	22.81	31.37	18.86	20.75	10.41	8.16	10.95	18.32	19.97	22.07	10.31	33.54	9.64	5.67	39.73	46.12	42.73	48.22	20.36	18.32	39.77	15.76
KDM1A	-0.556853380471727	0.640085829053985	-0.60626047961293	0.468473867573539	-0.28509356705774	1	2.07	4.86	2.81	2.13	1.19	2.13	1.38	2.47	2.8	6.4	13.81	0.46	3.77	2.21	4	1.51	1.96	2	3.14	8.97	7.55	4.91	12.04	4.53	2.33	2.67	3.33	13.55	14.26	14.66	13.71	14.5	6.54	3.81	4.81	3.33	5.81	5.4	3.04	3.37	4.54
RBM6	-0.238437315539519	0.940474848387871	-0.383793103300993	0.725870771493045	0.0529578423254579	1	19.1	58.52	19.67	33.25	24.07	13.66	21.54	22.23	14.45	34.89	70.57	102.54	52.03	31.25	52.92	13.56	21.63	25.01	13.23	26.48	44.61	21.36	55.17	28.7	32.62	63.14	34.04	70.42	60.89	58.39	61.59	72.32	20.48	87.97	35.97	5.38	59.29	26.91	65.87	4.32	49.23
CAMKK1	-1.90056294879171	0.0301798721519555	-3.25892656065702	0.000735241664666254	-0.595849941816692	1	0.8	0.84	0	0	0.21	0	0	2.18	0.45	0	2.43	0	3.43	0.62	2.49	0	0	0	0	0	1.22	0	0	3	1.43	0	2.48	0	0.53	1.4	1.9	0.26	0	1.57	0	2.11	2.12	0.9	2.89	2.13	0.69
RECQL	-0.635032921375123	0.5506646225781	0.195421978980269	0.947619972913751	0.837272246028562	0.968659292831354	12.71	19.96	3.32	20.2	10.35	4.89	10.83	7.31	13.14	19.45	45.49	10.26	25.01	16.84	19.95	11.42	2.09	7.8	9.96	52.71	72.59	28.23	91.39	33.42	0	2.82	2.67	59.79	27.77	33.95	32.4	36.8	64.91	25.78	18.14	10.99	26.76	8.95	4.31	12.53	10.81
CCDC132	0.808988293704881	0.351567785423902	-0.264025980246561	0.90177740928699	0.362480510740318	1	5.95	1.69	1.59	7.15	11.7	19.4	6.99	10.8	0.73	1.06	4.12	1.77	2.18	6.41	8.24	1.26	6.83	5.85	0.6	13.63	15.8	12.36	8.98	5.77	5	8.03	6.01	11.97	29.35	9.46	10.88	28.42	0	7.12	10.65	1.14	6.04	3.09	2.08	1.6	6.91
NDUFAB1	-1.14858793543166	0.115940422095646	-0.46059829184049	0.630593866290633	0.671042165483321	1	130.5	83.95	116.91	115.53	131.78	267.08	127.57	294.26	401.55	165.02	429.78	472.61	501.26	509.91	304.41	137.25	116.93	172.62	174.35	119.5	33.89	81.29	134.37	338.57	199.05	332.79	347.35	135.75	199.97	101.02	216.19	193.15	84.51	650.26	974.87	1243.78	548.53	334.67	318.14	598.72	347.22
PDK4	-1.51457080549815	0.0280236790779012	-1.80392930218048	0.00217670757261851	0.746392669307581	1	3.93	21.55	7.86	11.22	8.46	0.8	4.68	10.06	22.03	23.57	39.45	101.92	30.89	11.9	7.33	5.39	18.66	11.07	6.06	18.45	21.82	1.24	33.64	12.36	35.8	33.64	9.72	47.21	79.06	221.95	81.47	42.46	80.87	0	0.47	0.89	1.79	0	0	0	0.67
SLC25A13	0.123024708774161	1	-0.188430522610958	0.971207879351189	1.260461346181	0.579482174956829	12.42	2.92	13.83	11.88	13.27	10.74	31.5	16.73	13.65	11.34	14.78	7.8	29.23	6.56	25.87	5.71	9.12	13.56	4.71	19.55	13	13.56	26.46	17.46	17.3	19.63	21.97	92.65	22.39	33.58	16.45	11.17	8	16.43	49.01	24.95	24.99	5.35	8.66	9	10.01
ST7	0.736860009623574	0.436628738651187	0.244041235317757	0.917044944959986	1.38863368493928	0.471062169612825	1.96	7.12	9.52	4.25	5.74	8.42	4.71	3.85	5.77	0.39	6.45	0	10.05	5.19	5.3	1.73	3.59	6.06	5.1	9.85	11.56	4.14	19.09	6.38	4.55	10.25	4.72	6.83	26.65	14.65	4.91	6.65	1.16	39.39	57.23	62.28	38	12.57	11.94	16.29	18.03
CDC27	0.661257440071605	0.459803474940211	0.330252299534967	0.771311346943462	0.276557490531807	1	29.44	13.2	11.29	50.4	17.52	14.82	25.43	23.01	10.12	13.6	9.62	34.34	13.82	20.92	41.01	7.94	22.9	21.9	31.04	34.19	22.09	33.92	34.02	36.52	19.77	12.24	13.91	80.89	13.14	12.7	15.63	17.96	22.76	42.56	35.12	44.57	31.75	25.85	22.02	27.26	28.9
HCCS	0.0587310398168514	1	0.591942213811063	0.445165631591502	0.779894133306626	0.968659292831354	21.51	26.41	23.67	42.45	23.05	28.89	10.54	34.04	22.1	19.6	23.01	38.8	28.88	29.51	20.02	21.6	30.18	26.51	27.04	30.97	20.68	26.61	56.99	44.55	23.79	33.03	24.2	2.27	28.15	19.63	26.9	19.81	15.51	51.54	58.37	50.08	85.69	20.66	15.21	23.18	47.36
DVL2	0.587786884026418	0.56137570267363	-0.266248061841816	0.903088462362589	0.955572715398251	0.968659292831354	8.06	10.33	8.9	5.44	4.07	5.46	6.49	0.51	4.93	3.4	8.73	15.37	3.43	7.2	1.34	4.04	5.55	5.73	5.76	10.68	4.77	3.46	6.05	9.33	11.48	11.05	7.76	4.77	3.09	7.88	6.29	3.7	10.6	1.83	9.49	1.86	2.48	0.56	0.56	0.71	4.01
UPF1	1.02750605663324	0.163957924925727	0.943955315803245	0.146149333394071	0.673944377633232	1	26.45	26.04	22.66	24.65	24.12	22.3	25.4	17.19	19.9	9.76	14.07	9.58	18.17	12.44	13.12	23.24	29.76	30.5	18.18	25	44.21	23.42	23.21	27.16	16.92	19.33	12.95	10.99	18.74	24.53	16.64	17.57	11.19	57.33	22.37	16.93	72.05	19.59	18.18	6.1	35.28
SKAP2	-1.4531938972523	0.0352172958360712	-1.43447873185861	0.0184948374590228	-1.60771332635886	0.274822810374561	19.5	15.94	12.8	12.6	16.71	11.94	18.09	59.43	61.49	28.36	61.75	40.35	48.02	48.43	56.86	9.09	17.73	11.63	19.24	34.79	25.62	25.9	27.75	34.31	34.82	41.71	45.54	89.63	95.04	70.75	107.25	83.69	143.38	12.29	26.29	8.76	10.96	30.7	23.52	24.67	32.28
SLC25A5	-1.55538670984373	0.0211086029220946	-1.07325040513055	0.0989924527308132	-0.145834559509801	1	61.26	76.11	93.38	87.33	57.04	97.95	44.4	174.44	237.89	189.23	312.02	281.87	372.73	343.42	228.86	104.98	79.52	82.16	53.4	33.68	29.84	45.29	35.97	176.42	120.87	185.38	203.54	146.21	104.79	140.23	216.08	159.87	132.63	431.82	606.63	427.66	406.17	343.72	349.37	446.2	411.35
CCDC109B	1.66695073080533	0.00981448131799009	1.38094363009541	0.0179523533515171	-0.0794502603900157	1	98.72	135.55	120.35	113.35	94.89	116.47	80.22	56.14	44.16	53.69	41.45	33.34	23.1	53.26	47.4	143.84	129.33	143.95	190.49	84.1	58.67	100.44	125.39	67.05	86.79	98.57	55.27	97.97	29.34	63.02	19.84	65.17	0	19.67	29.4	25.34	16.31	27.69	18.14	23.76	21.13
POLR2J	-0.500059189736425	0.645599038747838	-0.593588573414606	0.470163519815754	-0.238177167609237	1	35.96	20.12	44.83	37.33	48.12	37.2	56.24	47.96	65.43	113.7	59.45	49.84	69.17	65.76	79.41	35.09	25.74	33.53	39.08	57.03	33.34	24	4.79	44.39	59.82	85.11	82.07	15.2	56.1	84.06	94.73	45.23	0	161.23	163.62	97.17	174.16	91.72	113.66	146.57	160.08
DHX33	-0.937066320940367	0.305995113567616	-1.01712492881842	0.167233273316367	0.553876093888812	1	0.83	2.19	0.68	0.79	1.02	1.26	2.22	4.6	2.52	3.5	4.76	0	3	1.78	2.49	0.63	0.48	1.07	0.46	0.73	2.09	1.84	3.21	2.6	3.09	1.38	2.18	4.88	2.3	4.55	2.36	2.79	16.24	1.92	1.76	2.6	3.57	1.46	0.59	1.64	1.26
LIG3	0.316164715470573	0.866513525856154	0.621317609610451	0.444838947141825	-0.0290911721260961	1	11.07	6.66	3.9	6.74	7.15	4.99	10.55	5.14	6.4	11.59	3.62	1.72	7.7	6.55	5.1	3.64	5.85	6	1.63	14.56	14.27	10.4	9.52	3.01	4.16	6.08	2.95	0	25.78	24.24	10.1	14.43	0	5.23	3.14	11.33	3.53	3.58	3.62	3.01	3.22
RPAP3	0.795136753014982	0.332181697294023	0.50226637775894	0.551460862108654	0.873117214879277	0.889741795959513	81.31	106.91	110.04	60.22	59.21	66.37	46.31	98.27	53.19	64.44	73.62	44.5	51.06	35.23	61.11	47.99	62.21	57.26	16.12	89.76	138.6	63.97	81.31	56.71	28.56	75.08	65.57	22.02	60.83	46.19	87.98	41.59	32.05	125.77	156.53	132.06	105.56	90.53	76.4	49.53	46.86
ACSM3	-1.31088813283935	0.131372914715301	-0.551707094318876	0.586005578319473	-2.30284383419631	0.34356376727794	11.25	0	5.62	23.85	0.92	11	0	5.05	5.06	29.5	19.68	82.2	18.97	2.84	2.03	14.14	27.23	4.05	16.7	4.08	13.08	3.75	0	21.61	0	47.53	14.52	0	9.71	10.15	20.97	11.35	80.56	9.47	0	0	8.31	8.63	4.37	19.36	29.7
CIAPIN1	0.0267424624705364	1	-0.271578619696243	0.889993902803298	1.01037001566924	0.778385766489905	5.72	7.26	2.97	23.42	8.51	13.67	7.85	16.17	9.42	10.11	13.17	12.28	12.64	17.61	8.87	11.78	35.4	6.82	2.19	15.96	15.29	16.77	29.93	28.23	14.63	11.62	20.08	13.25	43.19	4.24	25.71	10.97	0	26.29	41.36	36.12	54.45	13.69	14.72	12.71	16.64
SPPL2B	-0.404582329024322	0.810422328849213	-1.82809435590053	0.0055789423237798	-0.737823921692564	1	1.56	0.88	3.82	1.78	2.87	1.45	0.56	0	3.16	6.11	25.45	0	5.09	11.77	4.56	0	0.64	3.18	1.38	1.1	0.39	1.05	0	4.2	1.8	2.61	8.96	2.67	6.68	3.43	3.55	6.52	13.47	3.71	2.63	2.68	5.37	4.6	5.38	1.42	8
FAM214B	0.360211107236848	0.807087473378979	0.389794107451365	0.699312239463203	-0.648251744071051	1	19.04	15.49	12.81	8.86	18.5	7.58	14.8	8.73	11.85	17.66	7.52	30.03	9.54	5.39	18.5	18.53	8.15	10.47	16.17	14.51	10.48	8.35	2.89	20.68	13.54	7.85	13.85	3.29	7.31	6.75	14.42	7.66	13.77	5.8	9.33	11.2	5.15	9.3	10.7	11.12	6.66
MSL3	0.548031811612759	0.577961215733837	0.428892785157702	0.655595276727226	-1.74176327522382	0.299285436217097	84.73	108.65	115.21	38.98	65.45	93.85	160.03	149.14	164.18	61.34	100.74	156.63	67.78	33.72	48.87	80.58	77.67	56.86	126.21	103.54	194.23	128.05	164.91	63.76	135.07	45.76	82.15	255.09	119.72	111.04	132.46	114.5	102.56	13.58	23.42	0.81	11.76	27.26	42.81	118.62	19.04
CREBBP	0.685410563118242	0.436940408108799	0.382430246574182	0.702979099582063	-0.083223110649957	1	61.81	63.28	69.36	35.18	60.78	29.9	120.95	55.19	24.27	67.45	95.47	62.36	23.32	20.47	96.74	24.49	69.84	39.77	45.63	133.03	182.52	76.62	159.76	62.81	71.7	75.04	52.52	85.38	90.25	86.07	129.4	95.52	188.05	29.16	20.72	45.74	29.9	68.57	27.73	12.13	31.76
MPO	-1.44771926304576	0.089904563793517	0.524656003069361	0.855586555208651	0	1	0	1.6	0.6	0	1.12	0.22	0.43	2.15	0	0.4	1.77	1.94	6.43	3.82	0.63	1.56	0	0	0	0	0.62	0	0	1.31	0.31	0	0	0	0	0	0	0.29	0	0	0	0	0	0	0	0	0
GCFC2	-1.73783925890076	0.0443050465818534	-0.176607228574721	1	-0.387253929935695	1	0	14.72	0.18	0	2.03	1.9	0.62	2.04	5.95	0	7.54	0	11.3	10.67	1.79	0	1.77	0.26	0.58	1.13	0.98	1.71	0	2.08	0	1.24	2.57	0	3.5	1.21	3.11	3.48	0	19.42	2.73	3.61	15.05	23.54	11.62	15.08	2.39
WDR54	-2.29269592064561	0.00519975137528076	-2.9144703633005	0.000184167105843643	-0.274339388939408	1	2.78	6.52	0	0	0	3.81	2.48	13.61	20.67	21.55	3.78	0	20.49	15.38	15.53	0	0	5.79	0	0	0	0	0	17.45	19.55	1.79	25.19	0	3.3	10.9	15.81	3.3	0	44.17	77.34	88.23	51.04	62.64	39.5	56.45	72.49
ABCB4	-3.45629671533141	0.00842232086250971	-1.36745305587958	0.125429400250143	-1.54211750030765	0.51889395472041	0	0	0	0	0	0	0.38	3.48	3.98	0	0	0	0.47	8.66	1.27	4.71	0	0	0	0.37	0	0	1.32	1.98	0	0	2.15	2.21	0	0	0.6	0	8.26	3.25	18.19	0.92	13.46	12.09	3.43	1.44	4.62
KMT2E	-0.0649483042318183	1	-0.0634426557038569	1	-1.10485965628689	0.686909007111045	62.17	72.94	57.56	76.22	46.01	40.75	57.41	85.75	28.91	82.07	99.87	83.97	56.65	28.65	86.94	65.34	35.12	28.93	42.12	91.32	66.47	59.35	93.64	50.12	55.66	42.56	71.52	169.95	76.43	88.99	88.65	86.94	61.92	23.89	15.35	27.07	14.46	28.52	39.72	36.44	23.93
RHBDD2	-2.31807430509117	0.000313916772678353	-1.89740031069626	0.00128389369435454	0.651813224340988	1	22.97	21.58	21.91	24.26	31.1	19.24	41.14	120.22	208.53	123.01	172.7	111.07	166.59	190.43	198.67	22.75	25.92	15.98	32.18	5.61	16.13	19.46	14.85	128.1	93.1	92.08	171.58	80.21	56.19	53.53	58.11	82.59	101.43	31.18	37.02	55.23	53.74	26.99	14.38	14.34	28.65
IBTK	-1.11750075822768	0.13553569323036	-0.941219407086055	0.168498500068655	1.19536474407718	0.60036037288022	12.27	11.25	8.44	9.52	8.07	9.53	5.71	21.77	23.29	14.81	26.97	5.29	37.19	16.06	23.55	6.24	7.33	4.48	6.59	7.43	12.95	7.64	15.68	17.13	26.03	22.02	11.48	27.04	20.91	17.58	26.15	16.59	21.8	81.33	88.47	101.79	82.74	33.06	36.33	28.77	23.78
MYCBP2	0.174743021402282	1	0.12796335269124	1	-1.27871117178987	0.547627188994057	42.79	62.14	43.07	49.22	56.66	80.96	89.84	97.6	15.41	55.53	111.18	97.2	56.55	54.4	15.02	38	19.68	62.46	29.21	44.63	25.93	96.29	79.54	21.84	42.65	57.18	44.45	20.72	29.18	25.4	33.75	71.62	53.82	68.54	23.2	21.9	30.2	56.92	99.12	14.5	35.17
FBXL3	-0.0768598818730112	1	0.315738047740375	0.82028533937354	-0.351434865177163	1	4.91	14.09	15.58	10.18	5.76	8.78	0.8	16.24	4.98	4.56	6.07	16.49	5.89	21.95	7.89	2.45	10.45	3.46	13.89	6.68	9.59	11.14	5.19	3.01	6.14	6.34	11.84	36.76	7.97	12.98	8.89	14.31	0	12.61	8.12	7.94	9.04	10.47	2.41	7.48	3.77
ITGAL	-0.83166053263346	0.32091263545909	-0.688097365329585	0.364265945929379	-3.91626608013823	0.00037562530107646	12.66	8.11	4.38	6.51	5.9	14.83	22.32	34	31.43	26.82	31.8	57.36	9.14	16.46	38.2	19.95	23.57	9.83	19.31	18.29	9.98	14.37	5.73	30.61	15.34	17.07	44.66	42.89	37.26	16.05	13.35	21.12	85.52	1.04	0.32	2.18	1.05	18.8	17.66	3.18	20.44
PDK2	1.69068445218281	0.217195990587295	-4.11337562172917	5.34191917500766e-05	2.10632957340269	0.13279909814754	0	0	1.06	0.63	2.7	5.61	0	1.9	0	0	0.3	0	0	2.89	0	0	0	0	0	3.41	0	0	0	7.09	15.12	3.63	0	0	0	7.15	5.51	3.45	0	24.51	67.79	33	62.57	1.46	6.78	2.51	15.41
ZFX	0.491920801873045	0.660761936266852	-0.458301562835987	0.649711485665548	0.427959307558739	1	9.16	2.67	4.44	3.69	5.26	3.51	0.61	6.33	1.39	2.65	6.24	4.86	4.63	1.26	3.88	2.18	2.9	3.24	5.53	15.76	6.83	6.29	18.32	1.63	5.1	2.93	11.43	5.51	16.73	11.12	18.68	15.51	52.14	7.64	3.31	5.6	5.61	4.32	2.35	2.96	2.94
LAMP2	0.570254766540559	0.539379910499036	0.316654982011667	0.786067208257969	-0.78454144214749	0.966454144554832	143.23	141.46	127.24	172.43	168.74	155.74	91.78	144.36	89.22	99.44	82.46	119.96	103.75	142.85	104.21	131.44	137.45	121.5	112.93	199.6	217.03	206.99	139.75	131.34	144.75	136.19	106.52	176.72	156.95	165.2	140.73	185.99	152.18	335.32	319.62	273.25	310.36	353.45	431.85	342.7	450.36
GGNBP2	0.471711520648366	0.655736690162592	0.306243183706256	0.805603326765975	-0.207550973186087	1	64.53	64.97	40.02	38.85	63.76	38.76	112.52	35.78	23.18	46.61	57.05	35.62	84.31	40.08	34.02	64.67	32.87	44.56	35.76	33.6	38.05	48.41	53.82	31.32	33.44	46.11	30.93	47.76	51	61.63	41.44	51.61	53.43	298.7	149.41	141.7	273.18	150.31	185.79	209.53	212.47
GDE1	-0.951601421544056	0.224153387541487	-1.26334311867674	0.0449899481439948	0.0231383479195598	1	9.2	19.27	18.22	24.2	21.51	30.7	29.66	36.05	25.13	48.83	53.91	98.16	47.53	53.55	58.59	10.35	16.8	19.61	9.21	24.15	25.66	21.73	19.31	58.42	46.63	51.04	54.03	44.46	70.72	80.19	62.41	68.46	22.78	23.66	35.39	42.38	38.65	24.47	24.78	24.92	29.94
C19orf60	-1.28657032992944	0.0811422733769211	-0.939871514474068	0.1801450283803	-1.75933887164843	0.249936333541335	59.38	6.44	44.81	34.73	65.24	37.56	24.45	76.09	17	208.96	111.88	105.01	219.97	114.65	41.07	52.19	25.16	51.73	18.98	53.38	51.96	67.93	28.61	114.8	33.62	151.53	50.59	38.53	59.79	164.91	79.22	143.73	184.3	71.9	18.78	34.11	71.52	74.91	87.02	120.81	161.9
OSBPL7	-1.23053712803849	0.731188213739772	1.37481816909527	0.444276176230089	-0.216152829224477	1	0	0	0	0.89	0	0	0	1.14	0	0	0.64	0	0.18	0	0.2	0	0.97	0	0	0	0.59	0.26	0	0.63	0	0	0	0	0	0	0	0.28	0	0.55	0	1.66	1.11	0	0	0	2.52
CCL18	2.26264455633704	0.0013350089449167	0.26080744259583	0.908841251366654	0.556793317603517	1	1.19	31.39	16.59	13.61	16.5	14.18	17.04	3.51	15.34	0	0	0	2.78	3.31	3.08	2.18	47.67	19.92	35.72	4.2	7.54	9.27	0	12.86	43.54	24.6	19.56	40.63	17.04	9.37	3.4	5.67	0	0	22.62	0	9.42	0	0	12.66	4.06
CCL3	0.926524725983132	0.217195990587295	1.25639236635507	0.0336524785794998	0.0568132117769727	1	1420.56	1707.81	1184.63	1241.43	916.47	1191.27	5541.21	672.57	4122	728.89	994.23	151.91	646.05	365.8	1551.26	1161.97	1653.66	705.25	2737.46	656.6	521.13	965.96	707.09	416.98	970.5	886.51	1246.88	1782.4	108.82	99.96	170.24	51.93	318.84	1149.66	1975.26	1005.73	1675.43	1156.67	1031.88	1699.92	208.78
SYNRG	0.324122439342798	0.838155439148187	0.257241720788709	0.869810080059084	-0.241003287216989	1	35.46	43.82	51.87	9.51	41.27	37.35	33.75	25.6	6.49	49.13	89.72	79.67	34.79	38.1	32.1	27.2	42.4	32.26	47.09	32.83	26.61	39.88	90.67	10.97	29.85	43.27	10.03	26.88	62.18	33.68	45.14	29.73	126.61	20.92	33.45	15.88	15.91	9.53	9.65	16.04	17.17
TMEM132A	0.634287501310463	0.481736684874949	0.877386393562151	0.18074422383476	-0.336890145074515	1	144.3	178.76	124.31	90.47	129	103.25	168.64	106.59	114.72	65.5	72.11	73.31	133.55	177.75	91.04	143.24	228.76	203.29	86.34	107.3	78.73	71.39	67.63	79.03	139.53	117.37	135.36	82.66	32.46	68.23	63.07	36.29	64.69	12.93	2.95	0	4.2	5.89	9.37	0	6.37
AP2B1	0.614121767031961	0.503754726915986	0.264291115623376	0.860127737174115	0.783379837363917	0.968659292831354	148.17	244.35	159.19	208.02	170.84	221.14	216.47	251.02	125.93	167.91	204.21	223.68	132.73	179.83	133.67	108.83	160.01	123.69	207.36	129.15	94.55	129.34	209.68	183.72	183.91	171.74	160.01	152.19	125.29	85.18	120.27	103.28	64.43	214.25	264.84	142.98	216.07	79.26	102.5	110.55	77.86
ZNF263	-0.222949895539267	0.977155752732427	-0.897930888903626	0.260794921154688	1.03449439750736	0.835922494387767	1.22	7.71	3.29	6.88	4.1	2.81	0	1.08	12.04	0.33	9.45	7.88	0.54	5.35	6.24	1.49	0.22	4.04	0.79	5.29	2.68	1.67	17.02	4.57	8.32	9.81	15.51	1.6	6.09	3.83	3.19	3.8	5.98	7.37	11.41	7.6	7.86	6.71	0.44	0.97	2.65
SPATA20	-3.84208823713425	0.00190690366777313	-3.94746022055288	1.72255137589334e-05	-0.845087984739945	1	0.3	0	0	0	0	0	0	0.59	0	2.69	3.53	0	2.55	1.38	0	0	0	0	0	0	0	2.32	0	1.88	0	0.77	0	2.35	0.71	0	1.28	1.07	11.21	0.71	3.87	1.43	3.58	2.07	4.55	4.33	1.58
RALA	0.866103669619046	0.262788868273044	0.756917972873348	0.275012054655411	0.577784122704627	1	310.48	200.11	186.19	204.05	198.89	111.28	166.3	124.31	86.28	96.35	130.32	125.64	83.05	110.03	147.12	266.17	148	124.72	234.28	246.54	399.75	220.76	459.77	90.23	93.5	103.49	151.7	147.2	202.07	154.08	360.96	133.71	179.69	247.94	370.37	262.25	241.08	79.95	71.62	203.72	60.89
KDM7A	-0.556300608368731	0.590961172575179	-0.921599007583544	0.176902698009971	-0.911730991760637	0.861677299857976	3.24	10.54	7.69	9.25	4.12	7.14	11.84	16.83	11.63	9.69	12.35	12.25	9.72	7.99	9.76	2.96	4.29	4.29	4.42	9.6	12.43	13.17	6	8.28	7.84	10.66	13.22	61.27	15.91	19.73	20.3	24.1	25.38	2.92	4.56	4.32	3.19	4.1	6.82	10.57	1.51
ALDH3B1	0.273016643781262	0.88318152048707	0.163842866236307	0.986488584299493	-2.45189971989124	0.0359542214193041	44.29	26.01	35.03	39.35	35.2	22.91	39.5	34.28	20.12	46.44	30.95	48.36	38.95	29.07	27.33	31.76	40.52	46.37	22.61	20.01	45.99	20.69	34.66	35.59	37.13	45.83	36.01	29.4	31.23	41.19	25.31	29.86	18.3	3.44	4.86	4.87	6.97	18.16	19.65	28.11	16.69
PHTF2	0.00964717139308789	1	-0.0502510744553629	1	0.0133078513136366	1	7.91	35.95	5.62	4.35	6.86	2.19	4.79	6.77	7.35	3.22	4.56	12.94	4.39	5.54	4.18	3.45	4.6	20.23	6.59	15.52	16.41	10.76	23.97	6.47	3.95	6.77	7.79	16.98	7.75	18.31	8.76	9.65	94.84	7.14	1.98	3.65	11.46	4.27	4.72	15.71	3.15
CCL26	-0.0821780048693638	1	-4.0347584297604	0.004738231669883	0	1	0	0	0	0	0	0	9.08	0	0	0	0	0	2.64	0	5.84	0	0	0	0	0	0	0	0	22.84	0	0	2.98	0	0	0	2.41	2.01	0	0	0	0	0	0	0	0	0
FARP2	0.75295382728418	0.413458363931889	0.801486962667472	0.275012054655411	0.0954800709310416	1	10.52	2.4	6.84	1.94	2.47	5.76	1.6	2.75	4.93	4.83	5.19	0	1.19	3.53	1.32	6.94	3.75	5.24	3.24	5.61	24.65	11.74	2.86	21.08	9.36	6.48	1.72	0.33	3.6	8.32	4.38	2.86	5.18	2.37	1.35	2.1	9.82	0.54	4.53	5.09	3.69
GGCT	-1.66425075977122	0.014463329044891	-0.962975246837812	0.161286220424775	0.557833787248864	1	18.35	31.16	27.94	5.73	15.75	12.86	14.35	51.23	51.02	29.96	129.52	52.63	178.05	71.46	24.21	20.22	17.31	23.35	17.27	19.61	19.01	19.32	41.78	37.9	34.74	34.32	48.25	76.64	55.94	36.3	115.7	58.32	43.33	163.17	216.99	111.12	163.14	74.47	96.58	54.83	127.42
IFRD1	1.71141740347569	0.0111726223706129	0.34791936614358	0.752528880184069	1.93311678145027	0.135339290194298	18.67	17.44	14.79	16.58	9.42	25.14	10.31	9.35	5.82	6.28	6.82	0	4.53	4.3	12.04	10.2	13.13	6.89	4.77	20.85	21.84	29.54	7.9	23.38	12.69	5.84	2.87	60.04	8.69	16.28	6.35	9.4	39.59	70.27	78.45	77.91	69.69	12.19	19.54	7.98	19.03
COX10	0.137186757032996	1	0.339278767712988	0.779594503422356	0.316039484421727	1	4.1	6.68	3.69	16.11	5.92	6.62	3.9	5.36	2.5	1.79	7.07	0	17.73	8.73	13.9	4.62	3.39	7.09	9.32	11.06	5.18	5.89	12.48	9.82	6.47	8.45	8.48	0	9.1	9.01	5.84	8.44	10.13	7.72	13.52	7.17	13.7	5.86	11.72	5.26	4.22
PAF1	0.988194842531567	0.196777403624026	0.845908869096908	0.214871391320447	0.424212985878398	1	18.08	27.75	27.4	36.88	24.38	18.94	26.5	21.17	2.99	15.17	19.6	33.31	12.67	3.63	28.75	17.73	23.08	26.02	11.24	34.91	65.73	38.15	15	15.44	20.88	23.92	7.48	17.38	12.59	18.1	23.21	7.33	56.45	15.83	8.68	17.1	16.05	6.73	6.81	4.32	14.55
VPS41	0.269038890648224	0.886388565464738	-0.282364822163056	0.855002443982722	0.130124688141061	1	28.9	16.26	21.72	33.82	13.66	7.65	23.49	23.36	14.05	20.59	12.11	7.28	18.43	13.69	8.93	11.26	11.69	5.73	8.05	47.54	33.21	44.29	59.58	10.17	19.93	4.28	9.55	41.65	84.12	58.19	65.57	54.19	114	30.06	25.88	26.3	30.01	18.43	29.32	8.86	11.76
ELAC2	0.818207481905121	0.339276272884622	0.490285984442431	0.584679580795565	0.0758738074679085	1	10.59	4.59	6.81	6.73	12.46	5.59	2.87	5.99	2.61	8.68	2.34	4.23	10.19	6.83	1.66	5.3	4.43	7.67	3.03	9.06	12.64	14.15	21.54	1.73	3.91	2.7	2.26	0	7.57	10.95	6.36	6.79	35.42	9.9	4.17	3.85	14.66	2.08	6.32	6.22	7.99
ARSD	-0.036948415475556	1	-1.28618824638561	0.0451144184157088	-0.713027559712973	1	4.61	5.85	3.18	1.34	9.75	8.57	4.09	9.73	4.41	16.04	5.3	1.93	9.3	16.77	4.28	1.43	22.95	1.89	2.34	2.06	1.98	4.31	4.04	12.15	9.02	14.01	3.4	3.55	11.9	18.41	8.9	6.5	49.83	14.04	11.99	26.06	8.59	25.76	16.7	8.44	9
PNPLA4	-1.46202709541234	0.0787961746121749	-1.68918541581904	0.0270355480077266	-0.355641455432236	1	1.54	0.29	2.01	0.59	1.14	0.28	1.1	7.34	2.29	4.03	1.68	3.54	1.67	7.68	1.06	1.69	0.85	1.1	0	0	1.68	0.34	0	2.21	2.76	3.17	3.97	0	3.4	8.24	1.75	3.4	0	11.64	13.29	10.31	10.32	8.62	7.38	9.67	17.67
ADIPOR2	-0.375459206830912	0.783549499542771	-0.661194444962647	0.395936357978582	0.69679953610896	1	12.03	16.95	16.5	16.23	16.63	28.1	12.46	28.14	21.01	26.95	25.52	25.81	24.12	31.88	27.7	17.03	7.88	15.96	13.33	36.23	22.81	16.57	15.63	31	24.59	24.96	28.16	29.47	49.86	41.11	33.13	37.32	34.48	10.87	14.9	17.43	11.48	7.84	5.43	4.17	8.03
MARK4	0.25826137881791	0.925999544836065	-0.0907069949229266	1	1.06413553151034	0.841052022053315	5.36	4.15	4.65	7.9	1.61	3.6	3.51	4.5	1.18	4.47	7.14	11.49	2.04	1.21	2.45	1.4	3.13	3.78	2.91	3.46	3	3.4	4.3	2.75	8.12	4.23	5.25	0	0.52	4.18	4.05	3.64	5.53	9.13	6.55	4.15	8.3	4.2	3.3	0	2.35
CCDC124	-0.575594984255006	0.795295353656743	0.208869750110512	0.987732821675399	-0.584050281983381	1	4.83	0.83	1.45	0	2.16	0	3.16	1.74	0	2.17	4.02	0	9.64	3.6	5.29	0.81	0	2.11	2.6	17.64	25.77	9.83	3.17	4.2	2.84	2.28	3.2	13.89	6.82	20.66	32.87	5.1	0	11.12	4.06	2.25	9.02	16.21	4.1	2.27	7.3
CEACAM21	-0.15351047109701	1	-2.08130229737568	0.0334265452599575	-1.61771782805633	1	0.62	0	2.04	0	0	2.85	0	1.22	0	5.61	1.13	0	0.49	1.15	0	0	1.29	0	0	0	0.79	0.69	0	6.73	0	2.82	0.37	0	1.49	1.96	2.67	4.85	0	0	0	0	0	0	0	0	1
PAFAH1B1	0.660626643068374	0.459803474940211	0.638879584893229	0.395724499734086	0.687663636543329	1	106.93	103.31	87.21	129.6	127.79	106.31	99.15	51.34	36.53	52.52	65.03	17.59	60.07	30.61	56.92	59.2	77.75	93.34	78.3	109.09	175.09	161.39	173	59.75	28.36	43.05	63.06	90.44	102.9	90.48	70.72	74.7	80.74	145.79	118.51	173.62	140.47	51.45	56.06	93.62	39.1
KIAA0100	-0.845303618116046	0.31105077058669	-1.03130110397099	0.120903679715679	-0.409680114541121	1	6.14	4.51	5.89	2.38	4.81	8.54	5.96	12.27	19.38	13.37	17.34	9.42	11.75	12.72	11.4	3.62	7.08	4.88	2.72	17.99	31.03	41.01	10.98	14.33	17.02	8.6	11.91	13.39	34.08	51.41	34.95	63.15	75.04	8.45	26.77	10.27	7.83	10.68	8.08	8.39	11.57
GAS7	-0.36083980125986	0.800343699005433	-1.05120990918612	0.105480950881802	-2.6675821698001	0.0158408480621564	37.92	71.1	24.31	23.96	23.13	16.97	22.31	53.45	27.28	43.58	61.93	18.24	25.03	18.49	53.07	28.5	27.25	30.06	13.22	72.12	77.54	49.97	66.53	36.61	42.88	34.83	50.51	106.71	178.44	142.04	115.49	108.51	264	3.82	0.95	5.59	6.46	23.69	13.31	12.15	32.61
TRAPPC6A	-1.13143441788635	0.157541177659463	-1.64755415367266	0.0105490047246827	-0.558477290472444	1	13.58	11.59	13.11	16.42	7.96	18.04	2.2	26.6	9.18	97.79	17.91	28.37	22.05	52.4	5.31	2.26	11.05	18.39	0.68	15.2	12.48	15.05	11.04	22.15	48.96	43.72	20.94	12.93	23.5	94.92	31.6	71.8	47.28	0	2.94	3.25	13.04	8.79	2.97	3.29	6.33
MATK	-4.48783766727897	3.57561308592857e-10	-1.996159173506	0.009286407474907	-1.38374800123216	0.724240327631904	1.25	0	0	0.79	0.77	0.38	9.69	15.14	56.8	8.87	71.99	22.63	76.56	73.64	38.79	1.15	0	1.49	0	3.67	1.58	0	0.75	5.25	1.87	3.77	1.96	4.37	6.96	4.59	4.75	9.92	6.81	2.99	2.73	1.01	1.01	2.73	10.12	2.04	1.31
ST7L	0.283363761054481	0.893043496005039	0.0470908211825653	1	1.1436107006518	0.778385766489905	3.01	0.17	11.11	12.84	6.63	8.03	15.76	3.8	1.72	1.02	15.1	67.01	6.51	4.72	7.77	0	1.53	3.45	11.27	8.01	3.89	11.89	1.99	2.67	2.75	28.24	5.29	60.8	6.96	4.74	26.72	5.06	0	35.25	17.99	46.3	27.98	4.79	0.31	26.45	14.03
PAX6	-1.73352199572138	0.0755293823385938	-2.78823072481434	0.00109196969264768	2.93279934727037	0.326052317709549	0	0.63	0.09	0.21	0	0.1	0	0.11	1.36	0	1.52	1.65	0.35	0.1	0.29	0	0	0.33	0	0.39	0	0	0	1	0.86	0.14	0	0	0	0.53	0	0.57	5.28	0.72	1.93	1.46	2.93	0	0	0	0.17
RPUSD1	-0.130610852103491	1	-0.197770359589282	1	0.0154031376230283	1	6.2	4	4.75	2.95	4.28	7.79	1.55	1.14	2.88	3.16	6.68	17.18	6.62	6.79	7	7.79	0.27	5.08	4.08	1.46	3.43	4.3	3.12	12.52	18.1	4.49	2.27	0	0	6.69	3.31	3.68	0	19.76	7.24	5.26	13.09	9.24	5.95	5.32	12.29
LUC7L	-0.106785587919683	1	0.224431386808372	0.916190879724025	-0.11248220056676	1	12.29	29.67	25.12	8.76	16.99	18.25	41.11	46.67	2.3	43.29	36.24	45.41	32.22	11.35	46.25	35.74	41.25	24.73	9.51	23.82	23.92	26.98	23.39	12.41	20.65	13.65	59.35	54.31	33.03	17.96	24.06	20.59	0	8.28	26.49	16.77	25.2	11.36	19.1	22.26	21.75
CACNA2D2	0	1	-0.255060896911557	1	2.235529392542	1	0	0	0	0	0	0	0	0	0	0	0	0	0	0	0	0	0.86	0	0	0.8	0	0	0	1.68	0	0	0	0	0	0.98	0	0.74	0	0	1.35	0	0	0	0	0	0
BAIAP3	-0.0120096631958246	1	-0.630276084680227	0.64667900166508	0.848774346755727	0.987465545520811	0	0.99	0.86	0.37	0	0.19	0.74	2.15	0	0.18	0	0	0	0.82	1.3	0.8	2.06	0.25	0.61	0.34	0	0	0.36	2.13	0	2.96	0.25	0	0	0	0.58	0.49	0	2.34	5.21	2.87	4.26	2.96	0.88	1.04	1.24
TSR3	0.331152443827268	0.826177882987274	-0.0769645281064415	1	0.438311106781805	1	38.65	21.42	37.59	48.36	42.25	20.22	69.59	37.26	29.69	54.98	47.54	20.44	64.62	27.69	30.49	63.37	24.35	37.3	26.31	35.56	39.74	29.79	12.09	48.82	50.3	21.5	34.69	36.02	46.77	39.07	111.48	37.78	28.3	162.03	192.68	163.63	229.78	125.29	77.77	117.05	90.74
PIGQ	-0.715345741909055	0.604066348601537	-1.00501549474786	0.202872184674565	-0.464256463873392	1	0.45	0.42	1.35	3.42	1.59	1.51	1.34	3.02	2.13	1.1	4.42	6.17	0.99	3.74	1.42	2.68	3.1	3.22	0	0	0	1	0	6.27	4.85	3.92	2.26	0	1.07	1.3	5.55	2.67	5.5	1.08	0.98	1.09	0.91	0	1.99	1.1	2.51
DNAJC11	-0.747939952309001	0.459803474940211	-1.14605644237917	0.098520467587309	-0.937652840073994	0.88647270088226	6.18	12.89	6.41	2.63	1.05	0	12.51	9.34	0	14.22	29.38	5.88	27.33	7.16	11.76	4.67	6.91	4.62	3.13	2.66	5.73	8.21	3.19	21.96	15.08	13.13	10.05	10.94	6.25	7.49	15.09	3.3	35.12	15.25	21.92	7.05	18	33.42	18.12	11.87	38.46
MYLIP	2.48335147897206	6.27445923838641e-05	1.44301548132673	0.0138009453868138	-2.21042856153985	0.169041310666713	29.82	36.13	20.84	28.34	36.78	43.06	23.16	10.84	12.69	8.73	7.42	3.95	2.24	4	3.72	18.02	21.49	16.63	3.9	17.31	15.2	28.27	31.84	13.17	13.54	12.08	4.78	6.3	4.58	4.21	3.42	7.42	24.69	1.99	1.06	1.17	2.69	5.43	3.66	3.38	8.69
NOX1	-1.49289535450349	0.0703750251562329	-0.359025268939983	0.789993763611605	-0.0987065256729145	1	0	0	2.04	2.37	0.57	3.42	0	3.67	5.06	2.29	7.07	0.51	6.54	6.33	1.61	1.99	1.07	0.74	5.36	1.65	0	0.69	2.79	2.52	6.19	2.01	2.37	5.72	2.23	5.38	2.66	2.22	0	0	0.67	0	0.75	0	0	0	0.97
PSMB1	0.661348418512286	0.453270551536667	0.289838171308754	0.824238361951621	0.468515972644358	1	343.55	301.1	450.22	716.81	624.86	471.04	453.56	341	356.02	396.72	366.17	219.46	473.35	438.01	371.4	404.42	280.38	458.95	297.23	552.08	519.47	624.59	246.41	524.13	302.5	305.07	419.21	301.82	399.21	433.65	801.45	564.32	255.89	4695.87	3476.89	3027.7	4137.36	1557.47	1732.33	1798.1	3213.89
JARID2	-0.622043016871582	0.505895274993006	-0.287658538920157	0.847010772187125	-2.79219659868325	0.00754681894465233	43.75	32.66	22.67	13.31	29.57	21.91	67.15	45.88	74.81	34	96.66	40.7	65.75	48	97.46	32.48	26.62	20.15	31.72	20.38	44.61	18.97	55.21	27.2	40.53	25.25	62.08	51.68	52.58	38.47	61.09	44.62	79.71	9.07	4.28	5.7	9.82	44.43	47	40.59	16.01
CDK11A	0.12839723544898	1	0.871641179182682	0.198938686155926	-0.0137722414973537	1	36.11	26.23	20.31	23.46	19.76	8.26	10.94	50.17	12.45	25	30.86	49.75	12.7	8.17	25.28	17.45	25.68	12.1	0	47.42	68.57	22.04	45.28	14.23	21.59	12.3	29.44	57.96	8.19	17.91	53.22	11.22	0	12.4	7.55	16.73	25.14	22.73	8.81	6.51	5.95
NADK	1.95750562999311	0.00162199663966423	1.86453155154565	0.000684037947369877	0.0122925932582202	1	107.57	182.34	149.39	145.77	142.35	153.79	113.37	53.07	25.86	68.02	59.18	109.45	26.34	37.38	30.48	112.43	180.94	166.42	118.65	111.56	195.09	134.93	121.1	56.34	80.17	61.14	34.37	34.13	40.14	43.88	24.31	87.13	18.77	53.44	25.39	46.52	40.1	25.33	21.38	34.97	20.29
CYTH3	0.287693101978858	0.940852589217152	0.113963337613366	1	-0.617250436149691	1	0.35	0	0.99	0	0.95	1.1	14.16	3.05	0.58	0.99	11.52	0.28	0.4	0	4.1	2.05	0	1.54	1.34	2.79	6.02	1.76	0	0.62	0	0.67	1.31	18.71	15.11	4.98	6.78	1.88	0	2.82	1.84	0	2.04	2.2	1.48	2.47	1.58
SYPL1	-0.130936159557894	1	0.361311255179091	0.732327686926827	0.0109151757798958	1	17.53	9.46	21.29	14.17	22.33	21.12	14.63	19.73	25.23	18.28	28.75	25.72	24.91	19.62	23.73	23.86	34.75	24.26	10.12	20.33	16.46	16.25	42.25	12.72	26.96	11.53	23.35	20.02	34.87	11.12	34.74	27.06	14.28	115.87	166.14	107.77	85.45	60.63	49.04	122.44	63.99
CYB561	1.49053372429558	0.0285335386436668	1.23938420270724	0.0417382648929214	0.0345106051837195	1	11.51	9.82	26.29	10.93	15.66	5.02	24.26	10.25	4.42	7.26	1.66	8.59	2.84	14	3.82	10.52	18.9	30.39	14.64	10.58	16.53	8.12	14.04	15.73	10.71	10.44	5.51	3.77	3.73	8.21	5.58	9.62	10.02	1.84	0	0	2.49	2.24	0	0	0.81
SPAG9	-1.00364901584003	0.19326271880331	-0.466125038473802	0.623387215811823	-0.634360915077676	1	32.91	37.25	25.91	41.92	30.36	30.55	44.49	71.49	96.05	55.14	140.48	141.23	96.68	96.44	98.98	28.81	18.86	15.03	18.9	48.86	57.22	51.16	204.64	21.73	50.62	23.94	16.17	321.5	108.34	38.49	166.54	92.48	403.32	90.66	40.58	122.2	69.52	97.56	61.18	138.62	35.39
SS18L2	0.266194747618632	0.891337125909103	-0.04603785765283	1	-0.419649356248003	1	34.12	23.31	31.27	43.24	24.77	19.84	35.05	6.08	23.09	27.03	51.59	42.44	28.11	28.63	37.35	11.34	15.66	29.58	6.3	21.83	20.91	42.43	0	12.06	21.83	8.66	26.02	16.24	46.75	47.07	20.59	41.74	0	15.81	64.1	34.67	42.74	55.22	24.3	18.85	58.8
MPND	-0.31458980441689	0.88318152048707	-0.911487134466	0.275012054655411	-0.55542130763714	1	19.07	21.64	34.43	8.76	6.37	4.21	0	27.1	10.91	22.94	18.82	18.92	14.81	29.03	20.55	18.96	0.71	20.73	8.94	16.59	2.91	5.11	0	42.51	75.21	34.03	5.77	0	11.47	22.04	6.56	49.76	0	22.12	6.23	6.9	10.5	12.42	6.29	6.97	13.97
MGST1	-1.61497908201243	0.0172974741015473	-1.01162081624182	0.140698587559154	-0.41150985527877	1	39.64	33.4	10.84	38.52	48.65	57.13	11.57	83.06	230.6	35.56	121.88	121.29	146.69	189.71	94.87	11.85	14.59	8.28	20.53	37.48	13.83	36.94	46.05	18.29	14.23	15.86	71	77.57	45.58	12.88	68.53	26.13	172.45	157.95	157.72	160.05	129.8	96.12	98.98	264.74	130.18
CRY1	-0.346039535540477	0.890034815700533	-0.0744737775000597	1	0.45985615716194	1	2.4	1.13	1.58	4.56	1.55	2.85	12.5	4.23	1.78	2.35	5.22	0	2.05	8.85	3.62	1.53	0	3.45	1.73	3.4	10.2	1.86	24.21	3.87	3.53	2.16	2.81	1.57	3.99	3.03	16.49	6.35	0	8.43	10.27	10.24	6.27	3.59	4.15	8.05	3.32
NFIX	0.0652586480847818	1	0.478945270915594	0.59320918311865	-1.13760332014824	1	2.71	6.11	4.3	1.08	0.39	0.78	3.87	2.23	2.57	8.42	2.32	3.27	1.32	0.79	2.08	0.99	3.62	2.96	2.99	4.77	2.16	0.79	5.82	3.19	2.64	2.29	1.66	6.39	0	1.34	0.2	3.22	4.75	0.33	0.6	0	0.33	0.9	3.63	0	0.22
ST3GAL1	-0.267203311925226	0.895280817105892	-0.721841139602641	0.329745593928957	-0.27019244530241	1	18.22	12.78	17.74	19.25	31.81	24.2	47.38	49.52	69.13	50.99	57.19	33.42	26.76	16.07	46.56	22.19	28.18	11.47	23.79	30.28	44.68	33.21	17.22	29.71	79.73	43.24	49.94	70.86	75.07	64.64	77.42	37.5	35.57	36.37	37.22	41.75	33.35	24.86	25.16	24.69	26.56
MMP25	1.72452169003109	0.0287400626812046	1.66951080574811	0.0242093359556688	3.39836700678705	0.61395620629604	1.98	1.65	1.8	1.67	0.61	1	2.75	1.51	0.3	0.9	1.97	0	0.51	0	0.57	1.41	1.36	2.75	3.78	0.77	1.67	1.22	0	0.99	0.7	0.71	0	3.17	1.05	0	0.31	0.26	0	0	0	2.61	0	0	0	0	0
IL32	3.13754787095106	6.10530757310069e-05	2.64900843766459	0.000158142504900192	-0.077299515637874	1	3.45	0	0	19.46	2.44	71.31	0	7.77	0	0	0	0	0	7.32	0	2.42	17.29	0.79	0	59.92	2.18	25.93	14.19	3.56	0	0	0	3.46	3.15	8.3	0	10.98	0	5.9	0	6.11	5.98	0	5.44	0	15.49
PKD1	-2.37833644515976	0.0262003862169819	-2.86016868856257	0.00168258050666814	-0.3457787622003	1	0.11	0	0.04	0	1.44	0	0	2.52	0	0.13	4.14	0	0.04	1.45	0.23	0	0.07	0	0	0	0	0.12	0	0.44	6.25	0.07	1.23	0	0	0.09	0	0	0	4.13	3.1	0	3.02	1.02	2.06	1.52	0.25
MED24	0.0719192573795247	1	0.0201639060502089	1	3.36102043310148	0.61395620629604	13.16	19.61	20.78	12.94	21.75	24.47	27.94	21.79	9.52	38.01	22.86	26.83	26.8	29.33	16.98	12.24	27.03	26.65	21.13	20.76	15.78	23.66	18.3	32.8	26.87	25	28.43	6.83	13.5	36.34	39.07	21.83	16.1	2.17	3.97	0	2.2	0	0	0	0
RHOBTB2	-1.11072840995796	0.185973491172258	-0.96107139450676	0.223932028293349	-2.04378953219962	0.604878356943205	1	2.93	0.58	0.89	1.3	1.15	1.19	0.44	0.91	0.38	3.49	9	3.53	6.96	0.67	0.14	0.92	0.64	0.43	0.78	1.39	0.87	2.99	0.8	3.91	1.41	0.09	0	0	3.2	3.6	2.42	7.92	0.73	0.48	0	0	1.9	2.41	0	0.48
HEATR5B	-1.2823764929294	0.10673294487007	-1.24348691455652	0.0884612607027996	0.401878325994232	1	1.01	3.78	0.68	0	0.33	0.11	0	0	0.96	0.29	3.46	1.75	3.12	2.3	0.92	0	4.85	1.8	0.99	3.9	1.65	2.23	0	0.7	2.08	0.46	0.21	2.02	7.18	3.16	2.36	11.94	4.54	4.93	2.26	2.5	5.26	2.33	3.35	2.81	1.08
SEC62	-0.494297415982065	0.643410757206575	-0.519327296525504	0.543412663251199	0.592499487441415	1	311	239.83	242.31	375.3	258.57	186.48	140.13	353.77	407.68	295.58	496.8	476.38	472.59	256.82	437.68	210.34	189.19	131.63	253.61	158.2	215.28	180.42	290.94	319.94	540.94	369.59	442.93	421.52	355.38	261.77	398.43	312.09	459.31	728.24	656.53	835.97	554.05	309.75	442.04	436.81	192.18
RPS20	-0.160399288634943	1	0.0351043079006615	1	-0.452798151776989	1	1844.11	2009.73	1891.07	2893.11	2126.42	2745.31	1533.72	2451.39	2829.58	2641.93	2670.02	4360.71	3149.34	4123.12	1688.7	2078	1871.44	2161.96	1844.42	1802.35	1419.1	1950.06	1198.42	2775.38	2582.48	2729.28	1803.55	1647.54	2270	2374.7	2410.28	2400.39	1027.46	5007.48	6987.64	6699.67	5860.47	5941.34	5760.17	6705.08	6560.01
CSDE1	-0.592008203225482	0.526440607454433	-0.693759561951612	0.350697277981236	-0.71542533488082	0.97208650230756	162.92	191.71	217.88	96.08	183.73	145.24	161.92	203.07	173.33	213.44	222.73	226.6	291.33	272.5	198.7	148.05	151.08	157.49	190.98	248.74	303.78	313.23	225.14	128.23	192.61	238.86	228.59	248.19	363.6	473.25	471.74	455.37	366.53	788.65	665.84	770.66	745.01	744.2	916.11	942.42	677.38
UBE3C	-0.812244152573785	0.332181697294023	-0.439294029071044	0.662860697326594	0.499656876156359	1	6.98	4.6	7.89	7.52	7.56	11.5	7.68	14.69	15.67	9.7	18.45	20.72	20.95	15.76	18.64	10.94	7.74	9.61	6.56	25.64	19.45	21.5	15.35	10.39	3.32	5.93	20.6	21.49	27.21	26.57	26.83	18.21	16.58	55.26	55.6	55.06	55.27	29.35	21.02	29.98	23.78
REV3L	-1.84590216707716	0.0080428095118999	-1.79774519588481	0.00366163882466677	0.931536529160302	0.912663508688283	2.46	9.42	8.06	0.56	1.44	0.57	18.83	7.01	3.17	3.33	5.46	139.34	2.57	2.27	8.09	15.96	3.02	0.75	0.7	1.43	1.49	14.15	0.73	3.1	7.63	36.83	1.94	4.52	17.57	35.75	14	4.96	3.9	9.63	1.09	27.51	28.87	0.46	2.19	39.46	5.74
FAM76A	-0.449846599541528	0.774516526308052	0.511417888223535	0.586449437688232	-0.0312372409302562	1	2.09	5.11	5.13	10.7	10.69	2.32	2.48	5.37	5.65	7.28	19.42	8.22	7.42	6.98	5.09	9.78	3.6	4.36	2.89	14.21	17.21	2.7	47.88	7.19	6.68	4.71	3.46	12.02	8.05	9.38	10.6	7.85	0	9.2	13.45	4.7	5.86	4.51	12.82	3.67	9.53
TRAF3IP3	-1.53504728364399	0.0566480262746261	-1.67032754076922	0.013764544455742	-2.82818066813017	0.0112412107796485	0.77	0	1.26	5.88	1.8	10.44	3.48	2.93	4.82	17.68	59.69	15.23	5.2	19.55	1.68	16.06	4.79	4.65	1.71	7.65	0.98	6.47	0	22.3	43.33	33.27	6.85	0	12	46.5	2.78	25.77	13.23	12.13	9.42	7.75	13.37	92.85	95.29	13.7	217.4
POMT2	-0.144047195494856	1	0.0811836723348522	1	1.80683017642873	0.638551338023143	28.68	20.81	21.31	2.48	10.81	4.76	27.9	30.65	26.46	12.78	52.03	0	28.35	9.63	16.82	8.34	5.38	34.18	16.61	13.76	16.48	1.45	6.85	12.87	0	21.83	31.28	0	24.82	8.18	76.03	3.1	0	0.74	3.05	14.81	0.75	0	1.37	0	0
VTA1	0.197225153451143	0.977155752732427	-0.044990801138771	1	0.416328697761392	1	12.87	11.27	11.6	15.27	11.15	15.99	9.23	12.08	13.4	12.92	4.59	22.95	11.28	16.86	13.06	6.54	12.12	11.68	7.26	25.73	15.2	10.25	18.32	12.74	12.96	12.69	13.59	33.14	24.1	12.91	8.77	11.81	55.07	19.87	57.44	36.62	27.12	14.39	13.63	23.96	14.72
MLXIPL	-2.74848739374806	0.00520543660043379	-1.35041580376301	0.152068953692419	-2.80566408357033	0.125600549942795	1.05	0	0	0	0	0	0	1.03	0.53	0.21	6.01	0	3.05	1.93	0.23	0.24	0	0	1.31	0.46	0	0.29	0	2.11	0	0	1.84	0	1.25	0.82	1.12	0.31	3.84	1.23	0	0	1.25	5.04	3.4	0	5.65
BAZ1B	0.0591652667272611	1	0.191485635074435	0.946352024745142	0.024943672542809	1	15.87	10.13	15.57	10.86	10.31	8.62	14.02	16.92	6.87	10.27	18.77	6.25	23.07	10.9	23.11	15.9	16.52	10.02	7.67	14.33	35.64	19.08	12.15	10.6	7.8	9.65	12.7	22.46	25.85	19.92	30.71	19.98	22.25	29.37	6.19	10.73	19.61	14.22	14.66	4.21	15.35
RANBP9	0.00752944673866153	1	0.179650125467953	0.964840722494709	-0.402305922989868	1	6.29	11.83	9.61	7.66	10.68	3.22	2.25	10.77	11.08	8.85	13.48	0.41	6.85	7.67	12.35	12.2	12.48	9.91	7.95	6.16	6.8	6.44	12.88	9.95	12.57	14.11	6.93	19.83	10.7	17.38	6.69	7.04	16.88	13.6	9.72	7.78	16.69	8.08	9.27	17.43	12.03
ETV7	4.47116968851237	1.4967082219933e-11	4.52083005224094	1.86618661426612e-14	2.72439622476526	0.968659292831354	32.93	26.45	28.77	29.85	30.75	20.78	37.68	8.49	0	4.13	0	0	0	0	0	25.74	30.2	33.89	29.27	21.7	21.73	19.91	46.52	6.32	0	4.19	0	0.71	2.58	0	0	0.64	0	1.31	1.2	1.08	0	0	0	0	0
SPRTN	0.435264576144597	0.749950704890002	0.527062111373265	0.570054354837096	0.399010142171436	1	13.91	3.18	2.13	9.91	4.94	9.76	4.65	21.71	3.11	13.61	3.81	0	6.07	12.03	4.48	4	6.28	3.11	2	11.92	3.3	12.69	17.5	8.19	4.33	1.35	7.75	11.95	3.1	25.1	2.96	12.38	0	9.17	11.21	12.2	10.41	3.12	7.07	8.74	5.26
METTL13	-0.0137658377535098	1	0.187333233869207	0.984877848212851	-0.394230080934237	1	7.51	6.57	11.63	9.49	6.92	10.92	3.56	13.23	2.04	7.39	5.98	4.95	10.09	11.06	4.01	6.27	1.51	8.34	7.45	2.67	5.66	12.24	19.66	5.38	0.83	7.72	3.37	5.1	8.48	10.25	16.49	7.2	56.81	17.75	18.53	41.07	12.85	17.24	7.74	21.77	17.65
DYRK4	-0.307982522032741	0.88318152048707	-0.0462978817825692	1	1.37347715203496	1	13.73	11.98	11.23	22.37	16.27	7.17	3.5	3.84	1.33	28.85	4.74	37.05	23.62	32.6	15.19	9.98	18.23	16.96	4.89	13.13	6.2	11.97	1.76	11.45	18.01	30.22	11.41	1.28	32.46	12.32	20.21	14.69	0	9.63	8.79	0	9.76	0	8.88	0	0
ZNF207	0.687242876909737	0.426711643172639	1.02912350788658	0.100505620816352	-0.0237473090448303	1	99.61	117.37	89.99	98.58	83.89	83.91	92.13	85.44	94.94	46.32	53.8	76.39	68.86	64.35	73.11	109.02	75.42	94.8	117.07	110.12	60.87	104.47	94.54	62.73	42.06	61.39	75.09	56.19	51.02	33.08	36.71	70.76	17.66	144.85	115.24	190.97	151.59	122.61	96.53	110.81	120.23
UQCRC1	-0.660107179430799	0.480611065615473	-0.561278853813413	0.511179405947883	-0.170172946558018	1	23.1	21.23	32.22	33.05	42.67	30.73	32.57	48.56	49.05	68.89	70.89	39.98	85.09	66.62	51.43	20.45	19.75	33.69	19.27	35.91	25.44	23.2	27.04	28.88	42.18	45.92	46.81	63.98	28.05	62.46	42	55.52	59.24	97.78	125.11	101.36	99.12	89.24	80.11	91.23	97.15
STARD3NL	0.157448225737603	1	-0.0204558504226538	1	0.624870667768132	1	15.41	7.69	8.66	25.51	11.09	18.19	13.74	29.25	11.4	19.27	26.45	6.33	8.99	11.56	12.42	6.35	3.51	14.06	16.81	14.4	6.47	16.94	17.31	16.62	10.96	15.51	7.33	29.63	3.44	10.58	21.36	14.86	38.7	53.3	53.92	43.84	57.41	24.25	25.62	15.89	35.71
CD9	-3.95561703676798	4.4118206994465e-10	-2.37967134330324	3.41411474106749e-05	-1.56631119248028	0.289543879338806	29.37	24.96	70.32	27.92	33.51	22.37	24.95	261.77	520.5	602.74	958.03	841.79	406.33	1116.89	515.47	26.85	33.71	57.11	63.95	23.38	15.03	20.94	107.02	87.26	272.11	232.46	263.18	237.16	233.32	343.04	188.36	611.83	507.35	171.96	98.96	107.92	155.15	346.24	464.66	265.43	98.2
NCAPD2	-1.38493735510321	0.0597921364959131	-1.22570662723458	0.0716356142426408	-1.82847608315659	0.258466528761348	2.1	2.63	1.92	0.27	0.39	0.77	0.32	5.75	3.97	4.45	4.44	3.21	1.95	5.12	2.65	0.77	1.16	1.25	0.46	0.52	0.46	4.49	2.38	0.5	2.86	5.49	4.01	0	14.8	8.3	2.19	4.92	0.57	2.27	0.3	0.99	2.96	3.25	2.99	0.43	10.87
IFFO1	0.618189172792083	0.505895274993006	0.684592633373589	0.352585751023721	-1.51017556323755	0.471062169612825	14.1	15.83	20.3	9.91	21.75	9.52	14.22	16.22	3.11	20.28	18.91	10.57	7.14	11.88	11.86	18.77	18.57	21.38	16.65	7.01	16.35	8.62	22.49	19.81	21.58	17.97	7.89	8.03	11.9	8.77	10.47	10.19	10.49	8.69	1.98	0	7.65	9.89	10.01	3.3	13.3
NISCH	-0.988188951123059	0.208638034154588	-1.21779461986266	0.0556228225049252	-1.7870525212485	0.218761764759306	6.75	7.78	6.72	2	5	1.51	2.95	10.59	9.88	14.47	26.1	11.58	5.84	2.36	8.65	8.39	9.34	6.63	4.85	2.64	2.66	2.02	7.27	18.76	23.86	14.12	19.97	8.58	17.23	15.15	5.17	8.45	18.1	4.25	6.4	2.12	3.54	8.3	8.36	1.78	20.2
STAB1	-2.48842570099474	0.000163149486279027	-3.24745538304005	4.61556545303694e-08	-1.60044463468612	1	5.87	18.99	20.19	12.2	5.2	0	0	51.06	17.7	49.06	175.05	182.16	22.75	47.99	51.65	12.73	10.46	15.68	5.23	4.52	0	0	0	82.2	100.9	93.84	79.98	41.55	45.44	271.4	104.37	108.6	72.25	0	0.69	0	0.76	0	0	0	15.45
FUZ	-3.25727497340433	0.000937732261711011	-1.32674445859935	0.300634894075252	1.51556360807306	1	1.54	2.38	0	0	0	0	0	12.41	0	3.1	0	20.8	0	25.66	8.72	3.47	1.74	0	0	4.46	1.6	0	0	7.96	0	7.03	7.13	0	6.93	6.69	1.19	2.26	0	0	1.15	0	0	0	0	0	0
IDS	-1.1071618637072	0.137542130786794	-1.34734200741153	0.0296832695562807	-1.45824652151494	0.361168890579919	24.21	34.23	24.77	36.44	15.75	56.32	47.04	40.23	33.14	56.33	54.68	25.31	43.74	43.63	57.53	17.31	20.23	26.18	32.17	27.93	10.33	26.7	9.05	39.67	40.63	39.63	56.55	24.79	48.11	39.42	30.92	47.46	36.79	44.79	50.79	34.35	70.24	89.09	75.52	132.34	62.64
ZNF200	1.47269535323909	0.0564017710052048	0.638348168903555	0.494082936871497	-0.0310786205872664	1	1.78	1.56	2.88	1.77	3.71	3.22	2.95	2.19	1.8	0	1.42	0	0.34	1.41	2.06	1.66	1.23	1.94	1.55	2.54	4.55	3.53	3.22	0.65	0	3.61	1.11	5.5	2.22	3.34	1.81	1.71	0	7.72	2.18	5.44	5.45	2.72	4.14	4.89	3.8
CD4	-1.67418322126005	0.0117808079740799	-2.25816090342627	8.82511215715304e-05	-2.72399289427435	0.012470169459835	24.17	17.73	21.2	9.57	11.83	15.87	2.69	74	19.08	127.29	40.65	73.17	33.83	90.64	17.32	35.67	20.28	30.31	3.91	3.99	8.59	9.21	6.53	99.21	230.71	203.21	53.04	22.09	27.56	108.68	19.3	110.61	20.93	5.32	9.18	4.19	9.59	37.16	30.53	10.27	65.97
LRRC23	-1.47019354125268	0.136259412309229	-0.993011251032195	0.248463157941048	1.68638774311392	0.968659292831354	1.92	0	6.01	0	2.3	0	0	4.9	3.95	0.4	3.17	0	16.92	7.08	0	0	2.64	8.56	1.29	1.03	0	1.92	0	8.61	11.04	13.59	9.66	0	20.4	6.02	0.81	6.83	0	0	8.12	0	2.75	0	1.97	0	0
BTK	1.35395685122995	0.0577873275106389	0.557297044637038	0.484718713210488	-5.16958921447138	0.0283803599239138	14.97	12.63	16.11	11.62	7.1	8.67	13.47	8.45	6.08	2.06	3.26	4.72	21.18	9.66	13.92	15.38	7.67	7.07	11.36	63.98	61.24	52.54	29.6	24.64	16.51	2.08	6.31	23.48	61.33	35.42	31.2	38.48	49.94	0	0	0	0	3.29	3.33	0	3.31
HFE	-0.68120027151795	0.505895274993006	-0.615347714548744	0.515004525475788	-0.0954235911001354	1	1.66	7.46	5.35	2.07	6.03	1.21	0.52	8.54	0.79	0.84	1.07	5.06	5.08	0.81	2.9	0.54	0	7.89	3.67	3.83	2.76	3.49	2.97	4.75	3.95	2.13	2.92	0	6.3	3.49	3.77	5.18	0	0	0	0	0.69	0	0	0	0.45
SCMH1	-1.61747373385497	0.130648062120518	-1.8429060139681	0.0907696928669969	0.376387600157227	1	0	1.09	0.95	2.2	0	2.12	4.14	0	0	0	6.31	41.88	8.1	0	1	0	0	0.18	0	2.04	1.47	1.29	0	6.24	5.93	0.19	0	0	1.71	0	4.95	8.26	0	507.13	293	194.05	577.38	147.37	162.98	36.74	459.76
FYN	-1.68188630553318	0.0152137884652122	-0.400656629171956	0.706666749996603	-1.66867792759071	0.245871257975343	3.56	18.56	13.72	25.14	7.92	10.25	21.68	34.17	31.28	47.44	68.4	10.39	40.98	41.26	59.28	6.15	11.73	5.42	13.19	25.23	18.78	16.55	19.65	16.75	22.53	9.94	22.91	27.95	34.27	44.24	17.71	43.98	105.14	41.52	25.23	17.17	38.51	131.27	81.25	67.45	43.93
HIVEP2	1.09182738754228	0.13935875875237	1.23252820139447	0.0435845908561533	3.34111276811955	0.0112412107796485	4.05	9.13	3.51	4.16	3.81	4.07	6.07	1.82	4.66	2.65	3.53	4.65	1.82	1.35	2.44	4	5.8	2.36	5.2	7.55	10.23	5.39	7.76	2.33	2.12	2.24	2.56	2.44	5.01	2.8	1.84	3.08	7.99	3.55	0.34	3.18	4.17	0.17	0.17	0	0.37
TCEB3	0.160896991336285	1	0.145028622748576	1	0.32862070873103	1	12.81	7.5	12.77	12.6	9.16	7.16	8.06	10.97	8.26	11.32	8.82	19.84	13.46	11.54	11.66	11.7	14.31	10.19	6.53	11.93	17.51	23.86	10.38	11.22	14.9	11.77	12.76	6.11	18.24	14.8	29.77	19.95	12.01	56.73	47.66	49.27	51.12	29.35	25.19	39.37	26.89
LYPLA2	0.456180985378455	0.678715427138302	0.222112630061471	0.908841251366654	-0.365486817791224	1	43.11	40.49	41.19	48.38	62.22	55.05	63.94	45.8	41.47	43.28	42.88	43.5	57.69	43.15	47.35	46.05	50.07	59.75	33.68	63.96	56.46	36.87	40.9	72.73	40.22	43.83	54.11	40.81	53.16	48.92	85.73	44.41	24.8	25.07	62.97	25.38	39.39	29.69	41.61	29.47	41.14
MRC2	-6.11408211329291	1.1773621281092e-06	-6.27652664284914	2.10529979124986e-09	-4.60155508521979	0.000120630803367994	0	0	0	0	0	0	0	4.32	0	4.99	6.66	0	0.19	0.68	1.26	0	0	0	0	0	0	0	0	2.86	0.78	1.58	3.29	0	0.58	1.38	2.09	4.07	7.38	0.57	0	0	1.75	8.9	6.89	1.76	24.88
BTBD7	-0.77669456857301	0.364161243164211	-0.712791606893934	0.344807411114704	-0.181252793349198	1	4.89	7.66	7.22	9.74	2.53	18.25	7.43	12.22	13.23	17.76	44.42	18.81	15.94	7.11	13.68	3.87	3.93	6.28	5.09	22.38	9.32	18.82	73.86	9.1	10.8	15.07	11.46	10.09	21.32	27.65	38.65	33.9	2.03	11.21	11.54	10.32	33.62	10.79	15.14	11.54	15.44
APBA3	0.727200957190893	0.427876297544772	0.173895772714477	0.97263848127805	-0.237293468124682	1	5.39	10.96	10.64	14.51	4.55	10.26	5.61	11	3.36	4.03	9.37	5.16	5.23	8.29	5.79	8.62	7.73	7.23	4.98	5.53	2.84	8.47	2.41	10.08	11.78	16.49	8.41	0	4.27	2.82	0	3.2	6.59	15.06	14.74	2.18	18.54	14.7	8.93	14.29	6.35
MKS1	-0.838009167281387	0.490863169981702	-1.49481171525195	0.0882984803009213	0.262218735410051	1	0	1.86	0	0.63	1.25	1.81	0	0.97	0.51	1.35	3.35	0	2.89	4.27	1.7	0.3	0	1.18	0	1.74	0.83	1.83	0	2.38	13.41	0.64	1.78	2.59	5.91	4.15	1.62	4.7	0	10.42	4.28	3.16	9.23	3.56	4.32	0.92	4.62
ABHD5	-0.616776104425307	0.543751286531343	-0.447365667933435	0.701868070079978	1.82225620140899	0.21405310039405	5.19	8.89	6.16	0.9	4.35	7.36	5.07	3.71	4.81	15.61	17.97	28.01	2.58	4.36	10.96	3.87	2.34	5.08	0.79	21.68	7.19	11.78	15.84	13.98	7.88	5.49	1.94	19.1	7.89	27.54	6.07	16.96	0	44.23	43.52	77.36	48.49	15.12	18.45	4.78	9.18
MBTD1	-0.963503108605805	0.284361452510099	-1.69452514516887	0.0287658607588668	-0.321737402928428	1	0	1.59	0.5	0	0.42	0.7	0	1.19	0	2.66	3.45	2.75	2.59	5.4	0	0	0.21	0.5	0	2.23	2.67	3.7	0	4.55	0	0.78	4.88	0	5.03	7.85	1.8	6.89	0	1.42	0	0.36	0.36	4.16	0.33	0	0.93
UTP18	0.0640863350140021	1	-0.369204115377718	0.738170034588259	0.163892834068486	1	22.08	50.94	40.2	36.75	53.07	38.36	14.26	82.22	27.08	73.91	33	78.92	62.75	110.39	33.66	79.1	30.59	52.1	29.77	41.51	60.88	28.92	31.39	60.46	31.75	77.9	38.32	47.65	102.41	54.14	80.37	66.42	103.16	81.82	161.75	146.57	174.98	102.57	69.56	71.01	74.14
RNF216	-0.222463763842327	0.962752302804321	0.0441786172900861	1	0.560340075804767	1	6.46	11.78	5.91	7.58	7.01	5.53	5.59	9.97	2.25	13.98	12.8	7.45	8.76	6.47	5.32	4.27	3.11	4.84	3.43	42.51	17.43	23.78	24.19	6.05	9.42	6.74	7.4	1.62	13.1	20.15	15.22	12.42	79.23	13.09	12.54	8.4	14.56	7.27	6.18	3.92	7.33
TTC19	-1.37901083165996	0.0640734972276908	-1.13632027677309	0.0921321680654277	0.291620362075807	1	0.66	1.12	4.72	6.36	2.72	10.84	2.28	9.26	6.39	16.89	19.54	19.67	12.21	20.77	1.92	6.22	2.11	7.53	0.17	8.91	8.23	9.91	6.93	6.82	3.89	20.18	5.71	6.34	25.79	28.84	24.75	18.97	0	15.36	24.15	13.08	6.23	9.52	9.27	6.28	7.66
PTBP1	0.0433620355623674	1	0.222211812310771	0.908841251366654	-0.202014062507588	1	82.02	62.5	94.7	58.14	84.56	75.63	71.91	131.06	85.47	82.02	96.9	85.43	113.78	71.09	80.78	90.13	93.35	85.59	61.42	51.92	61.37	43.92	73.75	84.63	118.58	95.28	117.23	49.95	77.09	36	56.58	52.19	112.94	154.16	77.26	107.24	150.71	104.93	81.94	75.11	159.47
LARS2	0.120667586149563	1	-0.0355695365620877	1	0.69244248871725	1	1.47	2.73	0.59	1.25	2.68	1.99	1.3	2.32	2.95	0.15	2.64	2.69	1.98	1.51	1.69	0.75	1.69	1.27	2.52	13.71	0.69	10.85	23.71	2.12	0.12	0.82	0.75	1.93	7.42	8.75	5.96	10.5	36.83	15.27	10.46	8.59	13.53	6.96	7.43	3.47	5.57
PIK3C2A	-0.724682707295359	0.440820440383405	-0.834901221185151	0.248463157941048	0.863477757991704	0.949994941981525	37.83	38.34	24.5	51.01	24.59	46.58	11.38	53.51	44.99	52.91	165.33	99.84	82.86	30.65	23.42	14.84	29.2	21.83	0.83	64.51	33.24	42.72	10.76	69.23	2.34	54.44	65.83	21.76	86.52	99.81	113.68	39.32	86.73	56.12	11.54	10.44	10.91	1.78	45.13	4.21	3.28
PLAUR	-0.552733827481175	0.578057438750855	0.034979414116425	1	-2.67354437285403	0.0101187709427134	548.97	323.32	336.49	327.36	661.65	581.65	1357.33	508.29	2822.88	650.36	959.79	138.93	825.66	661.68	1759.21	651.14	536.78	334.73	1353.52	276.84	357.24	390.64	569.56	532.5	760.12	769.87	1572.98	1759.12	219.13	218.8	560.92	200.14	454.59	148.54	167.68	105.8	180.23	883.24	902.38	907.35	168.14
WIZ	0.343262204918651	0.849167452122554	0.86355198346868	0.242467722310828	0.171218037347354	1	9.4	3	2.21	4.01	5.07	7.38	2.68	1.05	6.22	5.08	3.5	3.87	6.27	1.16	2.26	5.79	4.72	5.09	3.43	3.27	3.5	1.19	3.07	5.38	8.86	2.21	2.26	0	5.87	3.53	3.04	1.99	2.45	29.2	11.6	9.75	19.53	12.34	9.69	8.5	15.81
RABGAP1	0.414215612138881	0.757728192505641	-0.194499088667544	0.958735135237972	0.0475890725139878	1	13.92	13.59	13.64	6.2	8.1	7.53	7.84	6.9	3.68	10.68	22.75	11.23	13.01	11.44	5.08	8.24	8.16	9.01	3.88	15.84	34.13	38.28	33.97	15	18.93	5.71	8.1	16.89	74.61	40.17	28.15	46.75	79.66	6.15	6.93	6.95	11.36	5.27	5.67	6.65	4.98
PPP5C	-0.111072156280262	1	-1.06098254990039	0.381569353088804	-0.292283871168502	1	1.98	0.63	3.06	0	0.58	0	2.23	0.61	9.59	1.02	2.48	0	1.94	0.81	1.13	2.7	0	0	0	0	0.53	1.79	0	4.34	2.64	0.8	0	0	2.01	2.76	0.89	0.72	0	1.01	0.9	5.11	2	0	1.82	0	5.88
CEP68	1.04849673695427	0.177402549489095	1.21910005649267	0.0536263390791287	-1.18961780186806	0.941557192691143	6.96	6.96	6.07	1.21	4.6	3.38	5.66	2.92	0.7	5.61	3.42	4.42	1.81	1.67	2.36	9.06	7.92	5.22	4.03	6.09	14.64	5.25	2.7	1.56	2.94	5.5	2.1	3.57	3.16	6.31	1.29	6.54	0	1.01	2.23	0	0	2.26	0.62	1.16	0.54
MAP4K3	-1.55264715080685	0.038420982632082	-1.06991811375097	0.126354051174169	0.718825295927756	1	3.74	0.58	3.89	1.13	4.78	1.14	4.11	11.9	4.87	4.71	22.88	28.65	6.79	7.74	17.22	3.09	1.51	0.24	0	13.53	23.03	30.41	16.06	2.14	2.8	11.88	5.39	10.66	43.23	21.48	16.99	21.38	157.37	3.25	6.79	15.21	6.91	1.69	1.71	2.85	4.27
TYROBP	0.196871853725124	0.975810824492462	0.3483324903673	0.736116194259498	-2.07493301339464	0.078854486971939	8630.99	10956.5	12163.15	6846.64	9792.18	8360.14	9897.87	10273.02	10204.23	10986.91	7016.58	12350.46	8191.76	11930.74	11015.67	12689.67	15264.29	15888.24	13456.06	3845.57	5020.59	4013.55	7446.45	13190.33	17686.86	14931.57	15310.59	6904.74	5191.31	5158.53	5026.8	5728.94	8653.95	245.82	275	231.02	270.45	880.9	768.71	813.22	700.62
TMEM159	1.92167899829571	0.00498008843558845	1.29072805219611	0.0475584678442043	0.392943153202878	1	7.49	10.76	7.2	22.61	19.89	8.85	10.48	9.06	1.09	0	2.13	12.53	2.05	0.99	8.71	1.21	5.76	11.29	10.01	19.91	8.35	15.63	4.73	1.58	0	6.53	2.58	0	4.19	13.53	7.52	17.43	0	13.03	13.48	7.22	13.02	3.9	9.21	9.7	4.15
ERCC1	-2.1481169527133	0.0014598747406655	-1.16879159031997	0.08081364752362	-0.669643870699543	1	15.9	29.28	30.44	31.31	26.89	27.29	22.47	81.05	194.67	73.99	216.2	79.08	269.48	150.93	152.68	65.32	13.5	83.05	36.87	15.78	27.83	15.39	0	89.68	90.28	89.44	103.36	103.89	52.26	105.46	85.47	73.53	60.82	77.19	66.27	52.33	45.29	62.72	65.86	131.25	26.24
CD22	-1.61518082279175	0.0556450133494293	0.230838880567804	1	-2.84560251149512	0.146419553249089	2.28	0	0.23	3.26	0.79	1.3	1.02	1.12	3.48	0	13.18	7.5	5.77	6.06	2.46	0	1.57	0.68	1.74	0	0.72	1.82	25.73	0.51	4.93	0.92	2	0	10.21	1.37	1.22	0	0	0	1.23	0	0.68	2.45	1.86	6.19	2.79
MBTPS2	-0.844820692327572	0.37365797003239	-0.62003628833647	0.608645668800018	0.0221382101836252	1	0.18	0	1.58	0.67	0.81	1.12	0	1.55	0.12	0.35	1.91	4.04	2.59	1.14	1.06	0.64	0.97	0.31	0.1	1.86	1.33	0.97	0.79	0.32	1.01	2.38	4.22	0	0.84	2.48	1.5	0.63	1	5.32	9.35	2.9	7.47	5.6	4.16	2.93	5.91
EXTL3	0.925716212903789	0.267757537861797	0.501090143189227	0.608645668800018	0.343161823022906	1	3.25	8.85	1.76	6.18	4.49	1.64	5.8	1.29	1.7	1.76	0.32	2.55	1.21	0	2.67	2.97	1.32	7.87	3.6	14.29	5.1	12.18	10.18	2.04	1.5	2.08	1.9	0.94	20.73	19.12	14.73	8.06	0	6.36	3.79	3.08	4.49	2.77	2.55	2.26	2.72
ELOVL5	0.0606297668547892	1	0.314716868471378	0.798046456283562	0.031026496963387	1	29.8	38.55	17.74	60.98	28.54	38.43	18.75	22.26	20.02	15.9	39.36	53.89	25.2	21.88	26.95	18.96	28.92	22.25	33.14	25.87	26.95	31.33	6.47	50.17	49.83	11.52	15.04	10.92	19.49	19.35	17.76	23.37	11.33	77.03	70.29	72.89	113.56	52.02	59.43	65.2	57.67
ALOX5	-1.26259908707043	0.0881836600789696	-1.69325422797758	0.00624498050724321	-6.04238850735165	0.00169277578277537	0.95	6.8	6.95	0	4.06	5.76	4.5	10.49	4.9	22.13	13.72	8.79	11.99	10.47	18.69	7.2	3.69	5.26	4.36	1.66	3.19	3.49	0	11.31	18.14	28.81	18.62	0	13.49	22.74	8.52	23.56	10.08	0	0	0	0	1.36	4.12	4.57	8.79
CALCOCO1	-0.494003319708963	0.786221103934243	-0.873710936147879	0.287095862274467	0	1	7.17	6.35	1.32	3.01	2.23	1.9	0.94	3.59	6.29	21.43	1.44	0	2.46	1.95	3.44	6.6	0.36	2.77	1.76	6.66	6.58	4.78	11.39	6.07	1.01	4.42	1.55	4.95	33.34	14.11	8.04	6.34	25.42	0	0	0	0	0	0	0	0
UBR7	0.142523830374566	1	-0.19656133982716	0.958858304261073	-0.554438868795067	1	20.38	13.25	17.94	5.02	7.91	14.33	11.19	32.26	6.36	3.6	11.77	56.64	5.98	12.69	6.81	10.11	8.64	8.41	4.88	4.26	21.27	17.01	17.1	21.11	8.45	5.53	19.27	34.78	10.61	21.26	30.69	14.72	44.73	12.88	11.63	5.74	21.51	19.33	11.74	3.16	19.95
MAP4K5	-0.369880694839491	0.826609385782807	0.0913247212116605	1	0.183473662398225	1	22.5	17.17	6.9	10.69	5.18	7.71	7.53	30.32	11.42	8.04	14.04	34.64	13.11	6.49	30.24	19.28	3.87	5.87	9.35	3.77	7.94	24.66	35.04	0.48	21.31	0.94	2.51	0	6.69	9.6	8.57	10.06	9.18	5.63	20.48	7.56	3.79	10.21	6.89	3.82	1.92
PSMC4	0.319117248901444	0.845601902616342	-0.116491531368436	1	1.1099101901951	0.667151367563888	81.5	47.98	43.26	61.27	73.98	78.91	61.85	89.98	46.5	48.19	45.79	70.91	84.09	65.69	58.06	63.37	45.23	52.93	46.51	67.41	61.88	51.73	19.74	126.65	43.2	62.29	85.43	110.69	55.01	25.57	60.32	53.44	82.16	115.53	116.36	121.45	123.13	63.43	25.18	25.71	48.97
MAN2B2	0.157054207668612	1	-0.0328179723814709	1	-0.450875233455504	1	12.39	7.09	8.02	4.39	7.37	4.83	2.69	19.45	5.92	10.73	5.62	0.25	4.93	4.32	7.94	13.32	11.43	7.65	7.45	2.92	4.39	3.52	9.32	21.17	11.4	14.88	7.25	3.56	5.03	5	7.3	8.63	14.4	7.72	2.56	2.13	5.69	5.44	9.06	0	4.15
SLC25A39	-0.883023519873255	0.283121319051294	-1.08587558989058	0.0977829426975962	-0.591621603147133	1	20.54	20.64	13.01	8.78	16.11	14.54	20.49	47.8	34.8	45.3	29.81	17.43	41.12	46.56	35.22	13.69	19.09	22.33	16.61	8.72	6.54	11.08	23.24	57.38	53.37	56.3	49.98	41.68	35.44	35.28	27.03	30.24	27.69	14.43	31.86	30.44	31.7	23.01	41.04	23.36	36.31
MVP	0.936676012353752	0.217195990587295	0.856108134307367	0.195640296454732	-1.26829052347537	0.61395620629604	46.22	31.94	55.92	38.57	51.8	38.34	49.6	37.49	26.35	53.58	27.37	20.26	16.99	18.99	28.77	50.13	46.42	59.76	43.61	35.59	27.52	47.14	40.98	52.92	21.23	46.11	35.52	15.14	22.69	35.46	17.71	39.52	16.51	7.1	3.58	4.63	8.61	13.09	14.46	7.34	8.57
NUB1	2.45919720777688	4.75383868096791e-05	2.40332528184256	6.75489056751336e-06	0.0806235447265619	1	186.19	270.29	220.56	194.55	227.22	239.89	233.49	94.67	37.57	58.6	46.1	43.65	35.77	48.33	44.6	144.47	208.21	150.13	162.13	501.08	633.47	496.12	396.92	73.33	57.3	52.91	32.4	44.7	63.95	72.02	78.73	87.53	163.12	15.02	14.05	21.1	24.04	21.19	7.95	9.86	14.76
PGM3	-0.445358692934208	0.774516526308052	-0.150407905849228	1	2.19807392947944	0.087958848468711	2.89	1.68	1.43	0.74	9.4	3.27	1.29	9.31	3.84	2.68	4.84	0	1.26	2.12	2.04	2.79	2.46	1.93	1.69	2.04	1.14	2.37	0	2.5	2.92	8.55	1.67	3.74	1.27	9.78	2.27	15.68	0	25.07	38.7	37.85	60.74	7.02	4.54	1.5	2.53
CLK1	0.387323572934942	0.774516526308052	0.181810561460319	0.957839530000654	-1.25077429123186	0.691486472645404	82.69	93.88	63.44	61.12	65.31	54.19	75.68	58.46	19.68	40.25	84.02	114.32	18.25	76.89	55.38	48.35	57.32	60.92	29.66	91.85	87.86	45.05	38.11	54.8	114.16	62.83	62.56	46.15	38.45	65.76	23.71	42.96	128.66	28.17	6.73	17.4	39.98	27.24	54.94	51.86	22.99
POLR3B	-0.769093282988502	0.548489439306781	-0.348621058554405	0.78674407498747	1.65318160200174	0.397758215225732	0.38	0	2.48	1.8	0.7	1.04	1.01	5.94	0.9	0.46	13.74	0	3.11	8.39	1.46	0.35	2.22	1.13	0	1.66	0	2.43	21.69	0.51	0.97	0.61	1.99	0	7.21	11.89	21.56	7.2	0	5.74	6.05	9.83	5.82	3.71	1.22	2.26	1.67
ANGEL1	-1.40796591850094	0.0618358529695465	-0.886301274148977	0.364998933864633	-0.770841820895013	0.995518013103418	1.52	1.43	1.4	0	1.22	0.52	0	0.56	1.28	3.41	1.2	71.31	4.12	2.45	1.3	1.04	0.26	0.45	0	0.67	2.64	0.63	0	0.34	2.43	0.73	2.11	0	2.71	0.89	3.51	3.62	0	8.85	8.09	0.45	5.38	12.1	6.53	4.07	6.68
RNF14	-0.77946257159855	0.36825662600469	-0.673115733139184	0.386854203413354	0.534977903723408	1	9.07	3.61	8.54	13.58	8.61	13.56	10.79	22.62	24.92	13.69	13.21	20.54	17.29	29.43	14.18	11.3	9.27	8.03	8.07	6.77	8.34	13.11	15.74	19.49	10.55	14.87	13.67	26.99	17.66	27.61	19.94	20.74	19.49	49.8	56.13	43.87	43.28	25.34	23.26	32.69	20.38
DDX11	-1.4318906388104	0.132345336073156	0.72563338192796	0.413217156108691	0.161419251085881	1	0	0	0.74	0.43	0.42	6.45	1.69	6.21	1.98	7.74	3.07	0	0.52	0.99	2.45	2.58	1.09	2.15	1.75	0	0.57	18.48	2.02	1.03	4.04	6.41	1.05	0	0.54	3.58	0.32	5.64	0	7.17	0.96	1.6	7.67	1.92	0	0	3.3
HEBP1	0.796501310953021	0.328094378991121	0.893810647322699	0.169985294905151	-1.50633328126042	0.400356869420923	93.38	73.3	131.02	82.12	97.6	101.87	84.54	91.49	85.33	56.35	52.63	109.85	42.22	57.25	50.34	108.27	154.81	157	94.6	94.39	59.89	78.05	138.43	123.22	83.39	88.43	71.37	64.78	74.63	89.69	60.48	53.78	29.53	13.7	10.95	22.54	17.36	28.09	37.91	56.03	14.62
TACC3	-1.19697925533065	0.112535398707715	-0.635439578011165	0.434372307899196	-2.87320202241525	0.0112423386120885	6.5	4.78	5.09	6.99	7.41	4.39	5.74	12.74	11.67	34.5	18.72	5.28	10.1	17.45	15.08	6.72	10.12	9.1	3.29	4.63	15.47	7.84	10.12	21.06	21.89	22.77	13.4	4.07	12.67	19	8.05	15.78	8.07	3.33	0.61	0	10.8	15.17	12.28	0.68	56.2
UFL1	-0.48179037434575	0.687256357048565	-0.983613469646573	0.168093590541147	0.334360570875486	1	5.99	3.12	4.22	4.21	4.42	4.89	12.01	8.67	7.24	5.72	6.52	4.54	7.73	4.43	7.14	1.69	1.9	1.1	0.82	10.71	7.69	7.16	2.15	8.61	3.07	4.04	6.48	9.9	14.92	9.84	13.86	14.01	14.58	15.48	14.14	18.29	19.72	11.36	5.95	19.98	13.9
POLA2	0.552569201813236	0.606328567652214	0.672130515889078	0.407389832680607	-0.7332976967718	1	8.28	13.82	5.07	16.39	6.35	6.05	1.49	10.14	4.2	26.28	7.3	0	4.18	5.3	4.78	11.33	7.39	4	5.11	2.02	10.16	2.78	9.99	5.43	8.82	1.6	6.72	0	5.91	3.7	4.9	7.81	18.73	11.86	13.54	6	15.03	21.61	30.08	12.12	31.14
CAPN1	1.18261534776933	0.0966908985795482	0.569448359921717	0.469813525521786	0.878727239008326	0.933059415060713	47.96	26.28	52.75	32.56	71.41	48.52	27.85	45.88	6.18	31.25	11.4	12.19	19.96	28.46	33.39	49.06	47.57	64.32	20.57	43.19	43.24	46.23	15.84	59.28	36.17	50.89	22.39	15.7	24.46	30.47	29.25	58.55	32.11	49.87	26.57	29.45	50.55	18.93	11.5	9.91	22.73
ACPP	-4.01925368303619	2.59945386196831e-09	-4.99982475686043	2.1693979078198e-11	-6.12519088550802	1.56517296333494e-05	0	0.84	4.39	0	1.24	3.68	3.2	48.37	16.6	60.83	58.83	108.44	48.79	149.3	46.69	0	0	0	0	0	1.13	1.77	0	22.39	14.16	19.99	8.71	7.98	12.14	15.44	6.25	40.49	10.02	0.59	0	0	0	13.13	12.31	10.35	33.66
MDH1	-1.11445579084108	0.134732851744466	-0.621395608838054	0.444462870089869	0.106372524606857	1	59.35	112.99	40.88	73.17	82.77	90.87	57.23	209.03	123.72	154.62	178.98	260.76	215.54	281.33	142.09	120.22	72.89	45.89	60.44	53.72	50.11	53.37	38.75	178.73	177.58	131.22	114.53	12.72	95.44	86.18	77.27	135.47	142.51	656.11	599.76	679.5	399.78	457.7	441.84	262.89	470.56
SLC30A9	-1.4524376491065	0.0400862276395229	-0.78128322045367	0.290553136809006	-0.275258797588652	1	5.65	2.94	2.24	5	3.93	3.53	5.29	9.18	12.94	11.85	17.8	10.64	11.06	10.23	9.34	7.13	3.18	6.51	1.93	11	28.32	10.73	6.39	12.44	5.66	10.51	9.55	31.39	16.8	22.43	22.36	16.09	9.34	16.04	16.9	28.29	12.77	12.77	18.54	12.1	12.04
MTMR11	0.62894605504326	0.566165046048057	1.74925874154595	0.00520950614750761	-0.712993897387548	1	4.13	5.04	0.68	7.85	1.9	13.26	2.95	1.62	2.51	3.71	0.75	13.56	1.28	8.77	1.07	1.89	7.68	4.68	2.75	6.54	2.09	6.87	4.43	2.22	1.06	3.72	4.35	0	0	1.3	0	1.47	0	5.91	8.1	4.99	3	11.67	0.91	9.07	5.82
COX15	-0.18012300126232	1	-0.131760856174828	1	0.142000558841399	1	5.11	13.8	9.53	9.08	9.14	12.38	8.65	3.13	10.29	19.48	7.42	15.06	15.74	22.02	11.79	9.11	8.94	9.51	12.21	14.27	8.06	10.87	5.93	10.63	15.46	17.93	13.52	0.74	24.64	10.13	11.44	25.9	10.34	23.23	20.13	13.02	19.79	15.24	6.25	13.17	16.56
CCDC88C	0.54090354449764	0.616042150758823	0.645695427682606	0.405934644647929	0.694485634846673	1	10.02	25.29	8.38	0.96	5.94	4.79	3.61	23.26	2.34	13.98	7.65	2.38	11.35	11.05	5.14	11.73	12.39	5.8	1.9	5.51	12.45	2.46	2.96	9.19	8.02	11.23	4.29	3.68	7.43	14.29	14.34	2.77	0	6.4	3.53	0.24	1.02	3.99	2.02	1.03	1.77
YAF2	-0.0138523154104726	1	-0.165860508746027	1	0.683167678515819	1	35.05	21.37	39.4	25.97	43.37	28.77	19.09	33.46	30.3	27.24	44.48	0	38.34	78.92	28.29	37.05	52.25	34.22	7.09	31.4	43.54	27.78	0.64	50.56	56.5	20.47	50.93	61.96	27.4	40.77	19.81	53.36	10.62	62.22	102.04	213.7	82.76	24.66	19.97	28.65	116.81
ZMYND11	-0.838164655555683	0.323695505209393	-0.654573803484725	0.403629569144888	1.25390029914438	0.576948694765409	6.8	10.89	4.55	8.77	7.19	7.94	7.5	8.24	15.04	13.99	15.94	26.95	15.49	10.72	18.68	6.77	13.15	5.01	3.99	6.91	23.1	8.04	23.45	16.84	6.41	13.54	14.91	30.88	20.31	26.73	24.16	21.25	19.8	19.37	8	9.34	15.43	4.2	2.16	1.43	8.47
WAS	-0.30350894646539	0.873508923748524	-0.328946467718706	0.787866975517373	-0.0954235911001354	1	117.75	160.41	130.1	88.54	80.68	107.98	105.41	249.33	113.51	278.69	161.98	220.25	91.45	142.13	136.87	205.77	212.02	182.52	114.24	79.67	75.23	59.79	81.82	336.03	349.69	267.26	237.52	140.04	121.12	178.73	108	145.95	133.59	0	0	0	2.09	0	0	0	4.05
BID	0.0200052445897202	1	0.113662072335201	1	-0.869524270716045	0.881469099572913	47.01	29.43	32.26	50.34	46.41	68.17	64.56	56.29	96.16	32.25	66.16	71.67	49.1	28.93	62.88	49.78	40.07	38.91	51.27	54.69	40.42	55.73	43.4	45.54	50.37	33.88	70.52	98.17	66.01	37.95	40.87	33.52	83.31	70.94	60.17	45.14	60.62	83.1	85.05	74.59	77.83
MATR3	-0.337661707804619	0.831024454713971	-0.42972177497785	0.669798212108056	-0.345175771619841	1	101.88	151.86	60.34	30.5	46.95	46.92	204.9	168.85	107.95	105.23	211.64	189.03	141.83	79.62	152.9	153.25	75.51	54.03	46.37	361.75	364.96	404.44	256.07	156.4	136.33	82.02	124.55	449.7	787.77	373.94	563.02	391.06	320.83	47.4	46.69	45.23	55.15	46.86	42.14	38.35	50.25
XYLT2	-0.236467616806101	1	-0.674817807747175	0.487518323496072	-0.278902743635706	1	8.84	5.72	2.11	3.46	2.2	5.7	5.26	7.14	1.97	19.46	7.54	0.6	10.7	2.69	6.35	3.33	0	4.92	5.13	5.18	1.63	3.86	0	6.3	0	10.34	11.22	0	5.47	4.33	2.59	10.89	8.62	6.93	3.95	2.63	6.14	2.37	7.98	1.77	5.68
NUDCD3	0.303603878370784	0.876275336525055	0.079832370712283	1	0.48214336861837	1	34.63	140.77	82.74	111.51	121.51	192.93	62.21	39.69	15.94	203.86	111.02	310.15	145.81	121.16	40.8	110.13	76.45	122.3	49.67	117.92	120.49	37.96	128.91	107.11	68.91	102.55	130.81	88.02	168.53	157.83	107.84	101	3.74	12.75	22.85	21.63	10.83	2.74	11.89	1.99	16.29
GLT8D1	-0.181261912892508	1	-0.491371952945344	0.65893284300652	-0.0626494536185872	1	4.58	10.53	6.25	7.75	9.39	10.24	7.06	5.82	5.51	11.65	25.42	2.51	11.87	10.05	17.45	10.24	5.61	3.64	4.52	4.61	5.15	14.68	2.28	9.6	10.43	11.8	21.76	0	7.27	10.39	7.66	15.74	19.03	22.63	13.06	8.44	10.87	8.57	20.25	2.77	10.14
ATP2C1	-0.49456595919158	0.657589791164866	-0.232448456539287	0.908841251366654	0.224393012944928	1	10.64	1.71	4.93	12.02	9.7	3.86	9.38	11.34	16.51	11.27	6.93	48.85	19.12	10.08	15.55	9.93	3.8	5.81	23.09	60.12	28.92	37.77	41.99	14.17	4.17	9.94	15.81	39.6	61.84	48.77	35.2	35.92	68.86	34.04	37.69	43.46	34.93	19.59	20.57	27.49	25.2
IGF1	1.79544197892943	0.274642314538679	-0.591224135949233	0.683770325888259	0	1	2.99	0.7	17.99	0	0	0	0	0	0	0	0	0.69	0	0	1.23	0	12.8	0	0	0	0	0	0.66	1.23	0	0.54	0	0	0	0.82	0	1.78	0	0	0	0	0	0	0	0	0
SLC38A5	6.22776579790876	1.22834374292176e-19	5.23012668441946	1.36893247196042e-19	3.36102043310148	0.61395620629604	173.9	208.01	157.12	153.09	113.01	187.74	116.79	16.14	0	2.99	1.03	0	1.17	0	0	98.71	313.8	225.84	117.66	90.16	48.59	71.05	11.82	7.79	0	4.72	0.88	0	0	0	0	0	1.49	0.95	1.74	0	1.82	0	0	0	0
RALBP1	-0.477633997783841	0.660761936266852	-0.703737179352851	0.349379244016055	0.322729099688443	1	46.87	51.18	43.66	49.72	53.23	45.81	19.44	66.21	42.77	129.99	99.86	175.39	57.57	45.27	62.8	26.9	30.77	27.29	15.7	42.18	37.2	36.26	31.21	32.28	41.15	70.91	81.65	64.22	45.46	42.77	49.62	60.82	45.69	64.28	63.82	73.55	70.83	50.92	46.39	48.56	34.85
RUFY3	1.93525079973041	0.00280371147815126	2.06414966183777	0.000294812884467764	-1.08081133256952	0.88647270088226	44.47	30.58	47.45	5.78	16.7	31.67	26.76	8.07	4.8	15.97	4.44	0	18.76	8.7	5.5	30.59	24.12	35.64	7.16	42.79	60.21	57.7	29.52	9.48	7.56	16.36	0.92	0	14.85	13.53	16.23	14.25	2.71	8.68	1.18	0	3.72	3.13	24.72	6.05	1.57
SLC11A1	-2.95442570409569	6.32553160191688e-06	-1.74825698576091	0.00338592611275288	-4.32434633474219	0.000191861449088256	2.95	4.02	5.41	0.59	6.3	0.74	15.27	9.91	39.6	13.86	37.92	26.36	138.63	17.05	51.2	2.49	2.31	3.54	19.17	0.68	12.44	3.29	13.57	10.27	10.22	7.83	35.29	26.52	19.75	27.82	133.18	19.24	8.87	0.93	1.3	0	1.88	12.86	27.67	6.16	24.17
WWTR1	-0.333786196540873	0.846913615067854	-0.0564740987992559	1	-0.588885321192747	1	21.46	8.87	14.26	14.55	11.71	8.11	8.76	21.67	22.99	25.05	9.98	18.57	24.29	14.04	17.31	22.94	13.97	11.89	6.6	3.83	6.53	6.37	12.81	14.26	18.15	19.61	17.56	5.81	3.64	6.31	10.37	7.42	38	27.42	21.77	22.37	17.03	34.93	37.91	10.28	20
AGPS	-0.809422839358393	0.332181697294023	-0.111158777736723	1	0.496565081274905	1	8.27	5.83	7.61	0.76	2.93	4.73	5.53	6.08	9.09	6.1	7.5	10.78	5.18	8.82	6.76	10.4	2.95	6.78	4.01	12.73	15.68	11.47	29.61	4.02	14.56	9.32	4.08	36.55	19.69	10.78	10.76	13.5	15.17	26.35	36.1	21.34	21.37	14.4	9.72	8.08	20.75
CXorf56	-0.830782693641188	0.344708664923534	-0.667311755561019	0.444838947141825	-0.383283292968312	1	4.16	4.23	2.5	1.32	4.79	2.85	1.24	2.38	5.39	4.24	8.48	14.79	7.26	10.23	2.98	1.9	2.62	3.3	0.77	1.83	11.58	3.39	17.77	9.33	3.55	2.68	6.89	8.62	5.66	4.79	6.29	6.99	10.45	4.11	4.5	0	4.99	3.74	1.51	0.84	7.01
TTC27	-0.156030800938099	1	-0.292451936154094	0.860127737174115	-0.159592854717506	1	1.91	0.26	1.56	6.84	0.76	2.75	0.97	2.41	5.91	2.45	0.99	0	1.7	2.27	0.23	0.25	2.07	3.42	0.15	6.9	3.85	3.03	0	1.47	0.52	1.23	1.12	0	8.57	5.89	16.43	4.77	0	7.71	7.63	13.66	7.17	9.96	2.37	7.88	17.53
MARCO	-0.285847390009219	1	-0.0701653103033574	1	-2.15900678522786	0.968659292831354	1.74	0	5.2	0	1.47	4.36	11.35	0	5.87	2.6	0	0	6.18	4.41	13.68	7.27	1.1	2.84	40.55	1.53	2.74	0	3.11	7.14	1.67	10.25	28.86	0	0	9.99	21.61	11.33	25.93	0	0	0	4.38	3.93	0	0	14.16
PRDM11	1.86710171279744	0.0244265187038443	2.68221989290345	0.000332211707789539	3.07163340099058	0.778385766489905	0.5	4.73	2.06	0.48	2.32	0.92	0.45	1.23	0	0	0.91	0	1.37	0	0.87	1.38	2.6	2.4	0.42	0.89	3.77	0.28	0	0.68	0	0	0.88	0	0	0	0.61	0	0	0	1.62	0	0.6	0	0	0	0
CD74	-0.296113082613688	0.878379102203756	-0.608502625548106	0.444313663911838	-2.10442896053349	0.110056071098018	2351.57	3029.3	3013.57	1869.84	2320.99	3613.28	810.63	5353.14	1367.45	6645.22	1365.92	5848.59	1947.78	5131.36	2053.32	3055.05	3078.18	2767.62	1230.86	649.44	891.59	1515.14	727.83	3916.44	7927.66	10087.63	2778.11	1369.3	314.89	1577.53	599.77	2873.34	1349.94	14.19	16.2	0	19.78	46.86	37.62	16.32	64.03
HGF	-2.6224591661259	0.000575924177980732	-2.06727215987081	0.000927883169226876	-1.61771782805633	1	2.95	2.12	0	0.25	0.12	1.49	0	10.35	0	8.88	1.45	15.22	2.53	21.81	6.02	0.35	7.33	2.55	1.91	2.86	4.12	1.82	10.2	1.05	20.92	18.13	1.26	0	21.79	48.34	6.95	46.32	0	0	0	0	0	0	0	0	0.63
ZRANB1	-0.740535481274886	0.459803474940211	-0.81411378286942	0.292618260558393	1.12138771383005	0.755344644429347	0.84	0.27	0.69	0.8	3.2	1.62	6.4	2.53	2.54	3.06	3.62	8.64	2.83	2.64	2.01	0.37	1.05	0.98	0.83	10.28	6.81	7.24	0.12	0.13	2.28	10.05	3.11	11.76	2.83	2.62	6.78	7.33	5.77	7.99	6.24	7.36	6.19	2.19	4.07	1.24	2.07
NCDN	0.903306275600347	0.328094378991121	1.1390005400726	0.0850883147325589	-1.61771782805633	1	1.59	3	5.54	2.17	4.2	5.2	2.85	3.06	2.47	2.42	0.83	4.86	1.06	0.42	2.74	6.46	2.51	2.99	4.29	0	1.44	2.27	3.67	1.43	3.06	2.5	1.6	0	2	1.07	2.27	1.35	3.16	0	0	0	0	0	0	0	1.38
ZFP64	-0.219494630306895	0.960202913681697	0.736675379372546	0.40684211674847	1.17981457254182	0.755344644429347	1.53	0.26	1.79	0	2.31	0	0	2.73	0	2.45	0	0	0.21	4.54	0.23	1.47	0.38	2.54	0	1.87	3.03	2.18	0	1.91	2.95	2.45	0	0	0.65	0	0	0.65	0	11.72	9.58	6.06	9.48	3.51	0.59	2.38	5.32
SAMD4A	4.82070166087673	2.21853126334726e-13	3.74704737659302	1.08238371818398e-11	0.582344507390738	1	43.77	116.1	51.73	57.38	90.65	48.26	41	0	0.87	18.49	0	0	0	4.18	0.65	80.69	133	66.05	45.58	20.52	64.9	38.85	27.01	6.1	0	4.38	2.84	0	3.91	0.19	0	0.4	66.42	26.65	0	0	9.49	12.89	0	0	0
RUNX3	0.743576876720237	0.366763082618029	0.539052728486103	0.495591810802738	-2.19314834077559	0.0556051962645291	45.07	56.94	39.98	48.02	39.85	74.6	40.38	43.56	20.51	37.31	43.82	47.12	20.56	29.1	51.62	33.06	59.97	39.39	34.38	19.91	41.64	30.93	20.98	40.45	43.97	41.4	35.36	9.53	21.16	39.34	13.8	28.55	32.48	32.2	15.66	22.86	45.36	97.54	93.72	79.94	124.07
MRE11A	-1.67458217257843	0.0199393801087492	-0.35700529182765	0.795983115778831	0.363879924122951	1	0.3	6.29	2.24	2.18	2.81	1.39	1.09	11.63	2.68	17.41	4.14	42.57	8.51	8.12	3.8	5.01	1.68	1.81	3.59	7.78	13.04	4.87	5.18	10.38	0.78	4.98	3.21	0	10.04	18.16	11.26	13.63	4.72	5.03	2.47	8.81	5.1	2.62	1.33	0.73	6.84
SERPINB1	1.14576442534927	0.104002124718952	0.955512142808809	0.133526168733563	-1.54784841177495	0.467565715636021	163.67	195.98	163.89	174.98	182.86	162.62	142.34	80.18	44.29	67.32	89.08	137.73	33.76	135.97	68.62	248.69	194.38	174.37	242.6	246.48	412.41	346.02	197.71	63.33	60.24	101.13	43.1	136.6	168.83	176.62	93.14	165.17	366.85	7.62	5.19	0	2.16	16.02	21.62	11.34	16.68
SPAST	-0.566448024648442	0.594447278927516	-0.635904571046514	0.441014619476831	0.120935528957181	1	3.64	4.13	2.48	4.9	3.92	4.85	2.71	7.88	6.67	5.08	7.3	13.46	4.48	7.43	4.05	3.19	1.15	2.35	2.19	6.67	5.56	6.9	6.65	4.09	8.16	5.08	8.97	6.36	13.36	10.24	8.42	10.27	5.44	5.65	5.48	7.5	6.08	3.21	4.55	6.13	3.01
OSBPL5	1.99056218923421	0.00162199663966423	2.0508257089449	0.000186499355756403	-0.512467644557571	1	35.58	29.83	65.72	44.79	50.24	18.15	33.56	20.94	0.63	25.67	6.19	23.39	6.69	6.58	3.32	42.05	64.59	77.39	35.33	45.52	29.78	17.93	26.87	23.22	22.47	25	10.55	0	7.7	24.26	5.26	15.36	10.64	4.2	4.48	0	3.55	1.28	3.87	1.43	6.43
AQR	-0.70174880352787	0.45308541199444	-0.862073909301851	0.22916988094764	0.788292349337097	0.968659292831354	3.65	3.18	2.28	1.8	4.17	4.26	2.42	6.26	3.48	2.63	7.18	10.06	5.87	7.92	6.95	2.35	5.03	4.72	2.26	5.96	11.43	5.91	22.25	4.74	5.64	4.57	4.61	10.36	19.15	17.74	12.94	15.23	18.66	18.62	8.29	19.74	16.81	5.49	8.81	3.08	8.25
RTFDC1	-0.0245925373245454	1	0.0100737556232081	1	0.67339046522769	1	64.81	57.53	47.21	64.03	65.06	70.24	67.48	75.12	46.68	91.44	55.18	94	86.15	64.64	90.79	55.59	63.34	51.79	39.93	111.86	92.1	103.57	78.25	91.75	63.12	79.34	91.57	90.47	145.89	108.21	117.9	84.05	77.9	54.05	61.81	82.16	56.22	33.68	20.46	10.08	45.29
NLRP2	-0.155318725590818	1	-0.00222752154980498	1	1.19966870500563	0.697715892227224	3.55	1.69	0	0	1.66	0	0	0.44	2.14	3.68	2.45	0	1.05	0	0	3.3	1.86	0.98	0	0	0	3.65	0	2.02	4.33	0	0	0.59	3.92	0	5.32	0	0	16.38	8.88	20.78	10.95	3.94	19.4	1.1	2.84
SLC45A4	1.16660308615239	0.119999818880107	-0.252432740760845	0.908841251366654	0.818999407301866	0.968659292831354	7.96	4.8	10.88	12.42	6.05	4.67	2.47	1.37	2.67	9.12	1.69	1.91	5.96	2.76	3.61	11.34	3.04	12.38	1.55	2.89	12.44	0.26	0	2.92	5.8	2.93	5.03	13.09	1.66	12.14	5	6.32	58.72	13.16	10.04	3.31	3.31	1.74	1.1	1.11	3.72
RNF10	0.428350625045094	0.719486981964653	0.144173191737534	1	0.344802606154243	1	188.17	166.79	165.37	181.53	223.28	195.71	162.94	206.66	97.69	116.6	129.48	185.31	197.24	173.12	179.85	197.2	182.35	209.72	143.56	197.08	269.93	158.54	113.58	263.68	143.38	171.05	240.99	100.86	154.5	237.37	292.63	224.98	246.21	257.05	203.76	152.73	255.11	128.14	145.47	143.98	114.79
ZNF839	0.530132324201544	0.747117463707299	-0.0172469081280414	1	0.24781671955577	1	1.92	5.28	0	1.72	1.04	2.05	4.01	13.21	1.48	0	0	0	4.36	0	1.93	4.11	0	0.33	0.76	1.14	1.9	2.12	0	0.49	0	0	11.18	0	6.38	0.86	2.54	2.12	0	26.02	34.34	29.27	38.39	10.54	18.67	8.87	28.47
ZDHHC6	0.0463124945390237	1	0.123365672420694	1	0.133089051546417	1	12.42	13.97	13.44	13.19	15.14	14.35	22.15	18.61	21.5	9.85	16.23	35.28	15.03	16.18	17.9	16.02	7.29	6.53	12.14	39.19	20.77	38.55	27.45	27.21	10.75	19.29	14.11	25.82	40.85	27	35.71	16.01	50.07	13.01	19.81	19.32	20.23	9.48	10.4	9.75	19.93
RNH1	0.718956880409999	0.391013250103761	1.01415942110895	0.10456442113479	-0.522079927411394	1	158.86	158.33	296.17	170.72	150.86	114.66	150.38	183.45	98.71	166.85	104.41	86.2	103.24	146.64	96.19	222.98	223.77	280.68	162.14	102.66	84.01	94.23	151.59	142.59	124.48	133.13	147.52	105.06	63.66	69.97	79.57	61.91	142.7	152.64	137.46	119.6	90.4	118.82	127.35	162.94	141.38
NDUFS1	-1.76155224783821	0.00974725738200854	-1.06128477354476	0.111618844033625	0.100938235484269	1	6.2	5.82	4.48	11.47	2.91	5.66	2.76	24.28	9.92	13.2	15.46	23.17	14.75	24.95	13.05	7.39	4.95	0.62	4.29	21.8	17.62	29.57	33.26	13.9	5.36	3.66	27.19	99.37	59.87	26.74	69.95	51.81	15.62	33.03	28.67	37.18	18.62	22.86	8.47	10.83	9.49
RB1CC1	-1.02225671545677	0.193814029301387	-0.964882984032569	0.160957232153234	0.289735489984354	1	3.13	11.1	2.56	6.5	2.05	1.72	7.82	19.64	18.14	11.43	9.23	17.37	6.13	10.19	8.14	4.33	9.51	6.18	8.6	24.2	11.96	10.7	35.56	19.82	14.13	13.15	8.06	9.8	56.58	39.16	22.46	25.15	69.44	15.13	9.66	10.15	13.19	8.15	10.5	5.03	5.85
ERP44	0.627692927613145	0.483350371232106	0.849827346141021	0.197689098913917	0.557761972317742	1	51.23	50.67	45.94	49.3	54.88	49	37.7	52.71	50.69	39.89	37.04	12.88	28.23	40.49	40.76	57.07	55.56	55.92	46.67	53.51	56.66	48.12	57.31	37.65	43.03	40.74	40.2	34.59	42.3	22.87	34.4	35.74	42.28	35.39	32.67	48.27	24.92	15.27	16.83	25.51	13.69
ALAS1	0.584922353238627	0.525877932586419	0.754365236755045	0.286119098453291	-1.61343946024908	0.265949901826319	33.61	56.81	40.29	87.56	53.68	62.44	27.47	23.15	23.5	39.35	73.17	8.23	56.56	33.09	29.87	17.41	24.68	44.07	18.62	39.68	24.89	58.39	43.89	25.14	20.85	12.99	19.01	55.74	28.5	15.17	15.93	29.26	21	80.69	115.83	116.69	105.18	357.1	353.5	185.6	208.08
BIRC3	1.34174721749055	0.047015194044447	0.794372789047374	0.244224756904918	-1.07520682669105	0.778385766489905	35.92	33.55	25.34	39.96	25.67	67.04	32.81	30.15	23.65	18.79	21.63	10.67	6.95	7.01	22.69	26.24	18.74	16.86	29.12	69.22	36.53	119.34	80.93	28.33	28.47	22.13	26.56	38.21	56.68	26.62	42.13	30.05	38.67	4.39	1.27	3.87	3.72	5.38	5.9	4.49	0.23
AKAP11	-0.950899891982359	0.259801460775974	-1.50414470870923	0.0155849162217416	-1.05134192682176	0.755344644429347	0.62	1.83	0.89	0.3	1.36	1.07	1.8	5.26	1.95	5.15	2.26	0	2.96	1.01	2.88	0.36	0.21	0.46	0.04	3.42	3.93	4.66	4.31	0.7	1.59	2.66	1.32	11	14.07	14.65	7.97	13.02	5.58	3.23	3.11	3.63	2.91	5.89	5.96	3.12	5.3
GLRX2	-0.72455579074912	0.425259954806344	0.429323968069241	0.673354502085631	0.100089986715558	1	23.22	34.44	25.98	69.7	48.43	56.95	28.35	74.25	52.1	47.93	62.09	226.79	79.74	77.85	60.97	39.1	36.19	24.04	16.93	32.25	18.54	28.47	53.59	19.75	30.5	24.41	40.06	0	52.36	32.61	46.95	39.18	0	66.78	110.39	119.11	48.36	66.64	55.72	58.51	62.62
DERA	0.3136200719533	0.874270768016483	0.130460501568762	1	-0.0895971872312891	1	5.45	11.43	19.85	25.43	19.18	16.75	4.42	24.28	8.05	17.41	12.14	13.02	11.93	15.55	13.64	13.59	12.62	14.47	17.9	17.44	13.78	19.78	12.86	14.68	18.39	19.15	8.99	16.22	17.83	18.37	22.56	24.12	17.37	17.98	8.21	11.38	14.81	5.43	13.48	8.04	14.75
STRAP	-1.06308589314323	0.161636463530303	-0.70401036518839	0.351762665712923	0.748825328749115	0.968659292831354	44.56	20.33	47.87	75.01	34.02	97.71	49.97	132.02	123.17	67.6	204.42	100.34	174.03	145.72	136.86	62.83	65.74	66.78	34.57	33.59	29.37	43.77	53.54	84.56	104.28	79.54	136.35	108.34	106.05	87.93	112.19	80.21	117.26	303.14	352.98	316.98	266.8	109.26	113.67	207.72	115.89
DEF6	-0.707890695393916	0.459803474940211	-0.20958123586581	0.942348328161183	-3.62747652861922	0.00374806635737219	10.7	8.19	5.83	6.03	6.21	1.45	7.07	21.35	12.33	18.45	8.27	8.46	13.54	15.73	11.25	22.09	1.91	11.1	6.81	4.31	11.02	2.72	28.01	13.87	15	13.78	18.32	12.97	17.92	13.68	28.19	8.94	12.6	2.83	0.86	0	0.96	13.76	13.93	7.72	11.15
PLEKHO1	1.19754514291033	0.0827327657307505	1.22928535787901	0.0387495365854474	-1.9503599817299	0.118117093298502	927.19	789.87	1014.61	538.8	877.16	735.39	967.58	550.36	343.92	594.25	443.52	230.41	362.11	477.16	611.78	1057.52	1033.52	1173.14	749.13	620.39	959.9	617.31	553.97	706.17	522.49	586	507.87	339.12	363.44	398.22	324.57	495.82	331.24	43.3	57.86	23.16	61.03	187.65	141.21	92.85	119.91
GCLM	-0.0432458131635219	1	-0.0362630974933647	1	1.64899587125572	0.253185877834456	5.12	1.95	1.44	4.26	4.57	5.85	4.85	4.55	7.58	2.74	3.77	1.58	8.45	3.54	7.02	6	1.21	2.86	4.08	4.5	4.04	6.92	3.72	7.32	2.35	4.95	7.96	6.49	7.24	4.37	3.64	2.09	7.17	45.42	61.55	87.8	43.02	9.5	8.24	26.26	11.97
UBR2	0.123896463354159	1	-0.560453391622854	0.504081735563524	0.702404634078981	1	6.11	6.09	7.42	4.57	4.78	3.72	10.38	1.93	1.38	6.65	7.57	13.07	3.67	5.3	6.34	2.88	5.65	3.09	3.39	7.49	13.67	7.6	5.14	5.48	4.97	3.1	6.07	17.56	13.18	18.26	14.34	15.39	12.52	15.79	19.66	9.62	13.13	8.88	4.38	5.3	4.82
CCDC28A	-0.19441361699439	0.996235760184686	-0.909059419570093	0.186479083704227	-1.00896184989587	0.778385766489905	15.08	35.9	47.54	31.73	28.78	18.2	24.01	63.31	16.76	82.25	37.61	27.41	34.71	32.8	32.88	14.76	25.21	17.33	14.62	35.05	51.04	34.04	17.35	47.36	72.36	64.51	20.8	27.49	83.3	115.79	51.33	74.8	49.15	41.66	30.92	9.22	29.04	39.14	48.02	53.23	24.78
RRAGD	0.755620963312365	0.37544022277581	0.161204834611544	0.998274298540898	0.596173084656472	1	6.53	2.9	3.63	5.5	9.6	4.76	4.82	2.95	6	2.52	4.55	0.32	3.2	2.31	5.64	6.52	3.98	1.72	4.28	7.46	9.23	10.17	4.14	6.55	6.79	3.48	2.51	0	4.13	8.17	11.08	6.02	12.26	18.91	18.92	24.15	15.97	10.66	17.44	6.44	5.32
HSF2	1.02704424473444	0.217195990587295	-0.753730159343307	0.379847369618026	0.525527755666941	1	2.78	2.03	2.28	6.23	4.27	11.02	0.55	3.03	0	1.46	5.05	0.51	3.36	6.57	0.27	0	1.7	2.4	0	6.53	3.13	3.09	4.43	8.88	3.96	1.79	1.63	5.26	8.83	6.31	6.6	8.81	0	2.81	1.33	7.39	12.11	1.33	1.3	6.47	2.88
PHF20	-0.147798555396047	1	-1.16064613886495	0.0726458749196607	-0.840002899158278	0.938767645270038	9.45	11.62	6.66	11.19	5.88	9.41	11.08	6.04	11.28	5.33	30.11	1.61	10.65	8.6	9.46	6.72	3.21	2.34	4.94	12.84	8.34	15	43.39	5.28	13.5	8.85	7.21	20.5	19.85	18.93	40.04	27.62	235.62	5.87	9.15	7.5	14.54	19.78	29.19	20.31	12.8
NR1H3	2.48090145168152	5.03819458197996e-05	1.7624426299045	0.00156666643297581	-1.98634908732824	0.147487695285131	256.26	252.75	377.03	321.98	392.22	285.95	128.66	70.66	42.84	63.22	70.21	63.54	131.15	38.97	27.23	215.42	301.54	436.59	134.5	215.01	248.46	272.74	39.35	121.57	135.07	195.41	81.32	76	46.05	36.42	77.58	41.21	43.01	38.94	35.57	24.64	43.34	164.08	143.65	14.93	112.93
TYMP	0.945857096711125	0.207981415046787	0.927057949652974	0.148334230366383	-0.724671322929439	1	558.69	473.62	766.64	160.25	451.38	256.03	714.66	622.61	449.17	412.89	229.54	79.33	183.86	193.6	303.09	701.34	757.01	1019.6	908.75	194.91	256.87	207.91	373.1	694.31	537.82	800.82	598.79	360.69	157.09	85.25	93.81	217.79	186.4	5.85	2.5	2.49	5.09	4.98	2.96	5.04	5.11
NCAPH2	0.412948772245054	0.774516526308052	-0.543108233601134	0.584485624824281	-0.0025034516058656	1	5.15	11.31	21.04	9.78	26.87	31.94	27.54	11.77	26.7	29.43	37.35	0	27.98	11.09	17.7	9.41	29.55	18.41	6.65	16.44	15.18	8.26	0	32.71	25.25	18.79	32.13	0	15.02	43.32	34.17	35.24	26.57	12.28	6.46	19.12	19.15	30.12	0	0	23.56
TOMM34	0.456549945469674	0.702078031318262	-0.104018890605786	1	-0.518461613806768	1	15.02	19.89	9.44	21.23	23.06	6.33	7.56	9.81	3.91	9.12	10.48	17.7	29.91	10.66	15.23	11.61	9.54	11.93	10.88	6.77	9.25	6.83	4.13	9.68	15.52	9.67	16.9	0	9.16	4.84	14.24	5.03	41.12	76.98	71.99	60.3	96.63	77.65	98.89	87.12	61.96
SEC63	-1.2732487938717	0.0767453349813079	-0.858352994778674	0.221106174585604	0.215966147910178	1	34.9	10.95	20.93	24.9	13.5	12.12	34.24	28.92	68.91	94.9	65.35	8.33	34.95	46.19	73.73	21.58	6.1	20.25	20.06	36.82	40.53	30.15	74.61	11.64	39.87	48.01	40.51	60.42	80.07	44.89	137.38	48.99	21.33	224.34	151.94	211.18	178.12	160.7	143.73	65.92	138.85
KPNA6	-1.05794544497759	0.161298547590088	-0.866542741422901	0.211618175000689	0.668370548566931	1	6.35	7.19	6.68	6.37	9.07	9.01	9.93	18.58	12.96	16.72	19.73	30.62	21.16	21.68	22.99	5.42	7.5	7.12	10.1	5.53	8.74	6.16	9.92	19.56	14.48	12.78	18.68	10.29	27.43	17.43	15.95	16.3	27.58	34.2	27.67	34.16	34.67	13.8	18.31	15.75	13.44
VIM	0.343500251882269	0.80627650629738	0.897861644199944	0.167906182812502	-1.85070548584144	0.144425331549119	1558.2	927.05	1025.54	840.32	1271.94	658.21	1066.02	1043.44	1120.31	722.27	1049.87	667.78	1432.81	891.82	1243.15	1475.63	904.33	1012.08	1241	923.42	1535.99	972.79	2014.14	710.21	371.31	532.5	953.05	1518.23	856.11	318.23	1481.98	512.97	1261.77	189.71	160.25	168.51	153.03	367.49	443.04	695.42	277.16
FAS	2.79766949689954	1.03954603181927e-05	3.74333330359929	2.37095867507306e-11	3.3646223235777	0.61395620629604	15.07	26.28	24.85	8.77	15.59	22.2	6.58	9.04	0.83	2.01	0	7.57	1.19	3.41	1.06	20.52	35.99	31.71	5.96	45.18	14.74	27.1	13.5	1.93	3.35	5.69	0	0	2.93	3.17	0	2.39	5.15	2.18	0	0	2.59	0	0	0	0
RNASET2	0.595007530305258	0.512707744373107	0.447437946380106	0.621912218868527	-0.49295493733817	1	205.41	142.41	217.92	66.27	209.24	53.03	49.35	156.95	45.9	173.96	71.55	183.62	94.41	102.66	52.69	186.86	180.32	244.89	67.88	69.62	193.66	47.43	107.08	213.71	170.99	291.35	38.6	108.57	68.49	168.26	62.3	82.9	31.49	178.8	181.62	125.97	146.46	144.66	210.19	83.35	242.23
CD44	-1.15431464677042	0.110227817795943	-1.11049452029728	0.0832537199046226	-1.78841916075443	0.173361999121757	366.9	311.7	282.09	386.85	279.15	552.44	753.26	484.85	621.82	655.71	667.65	389.13	452.13	565.79	974.99	279.65	419.59	248.17	561.44	223.3	164.84	339.82	217.44	472.6	553.99	501.6	972.78	558.15	554.42	205.69	496.83	425.66	398	117.34	130.16	99.11	101.75	187.41	151.42	210	66.75
AGPAT4	-0.910989111824028	0.322938090735018	-1.02008174678807	0.168498500068655	-1.27070675006336	0.676919793957255	3.17	0.9	1.61	1.37	0.74	1.63	0.89	3.03	8.22	0	5.48	3.46	1.95	0.65	2.12	3.87	3.62	0.06	0.33	3.37	0.38	1.42	4.58	4.34	4.49	2.6	1.64	3.94	3.1	3.7	2.4	0.83	1.47	4.89	8.61	0.47	0.94	3.71	4.06	2.37	1.98
SLAMF7	1.99160579513061	0.00126297693985512	2.28131513399373	2.05412198471171e-05	-0.207163384440965	1	432.8	1204.7	859.46	1137.08	623.52	1514.44	862.66	269.75	460.7	341	273.19	193.67	134.69	346.36	260.05	380.19	970.09	673.75	832.41	1119.04	576.48	1155.45	367.92	124.46	313.23	349.52	211.74	385.54	149.09	61.88	31.14	109.7	160.4	37.97	30.35	28.83	23.26	30.27	27.72	37.2	8.23
BTN3A1	1.62701377737281	0.014463329044891	1.18764529124286	0.0526063378236432	-0.246053435875142	1	16.86	12.84	18.5	17.75	13.91	19.86	9.99	10.75	2.62	4.65	4.96	9.72	4.07	11.25	3.53	11.72	13.96	19.62	15.78	31.7	23.69	37.54	16.9	10.78	10.93	11.2	6.27	4.76	13.08	24.31	8.64	18.67	32.7	2.13	1.95	1.08	1.95	0.49	3.01	0	2.1
MIPEP	-1.56659886623597	0.0996055696464558	-1.16481235328542	0.150350306312111	0.185588605126362	1	1.83	0	2.99	3.47	3.37	10.01	6.52	14.31	19.77	0	6.63	0	41.13	30.34	1.57	0	0	8.71	6.07	0	4.96	5.92	0	16.39	25.71	0	5.34	4.31	4.35	2.87	7.79	3.17	0	106.97	65.14	134.06	77.46	51.05	84.56	36.45	63.53
IFNGR1	-1.17497007625013	0.111362588511174	-1.0664992325723	0.102727602736311	-1.13729174513695	0.650924100920176	18.16	19.5	5.45	6.34	15.71	18.29	7.94	52.67	22.32	33.31	51.45	39.57	19.29	39.01	39.53	24.06	16.84	16.57	18.9	76.16	66.4	49.63	45.45	41.92	37.01	28.65	49.9	65.04	275.52	158.02	161.94	146.69	28.55	28.19	19.31	30.32	21.43	31.3	36.56	21.61	76.33
B4GALT7	-0.158161577635766	1	0.0929925637109673	1	0.105335966611883	1	11.44	8.17	13.46	20.88	16.45	12.96	17.96	18.83	12.69	13.08	26.15	18.03	33.06	18.59	18.1	6.69	10.4	19.64	7.86	8.86	16.77	13.7	22.11	23.4	12.3	21.81	12.32	11.38	28.31	16.78	20.83	16.3	1.21	39.5	54.12	31.1	35.6	24.99	31.37	20.19	36.01
SH2D2A	0.164489088493114	1	1.49011836907267	0.0356041114721979	1.05001389839582	1	0.5	0	0	0.95	2.31	0.46	2.69	0.98	2.04	0	0	0	2.34	0.93	0.86	4.13	0.35	0.9	5.01	16.78	4.44	1.11	0	2.25	1.29	2.26	0.88	0	0	0.79	4.29	4.17	0	1.21	0	0	2.45	0	1.12	0	0
VRK2	1.42566066745436	0.0333328606665052	1.09530826578561	0.0764592319258557	0.631516538728678	1	80.43	72.33	63.86	65.64	43.24	96.57	43.76	45.96	37.94	42.49	23.61	21.48	11.23	23.73	35.34	43.13	63.66	56.2	55.55	129.93	91.04	156.31	76.01	43.32	43.83	30.13	31.44	69.16	49.65	65.68	43.8	49.99	70.6	8.27	8.4	25.09	6.22	4.24	2.26	8.55	6.99
TNFRSF1B	0.140028278163529	1	-0.0727436601972504	1	-1.65633267692659	0.260202833290711	258.03	288.63	237.32	221.79	352.51	225.19	357.59	251.96	312.1	337.64	295.41	347.76	254.45	321.33	372.53	193.77	295.68	242.85	195.43	219.47	257.76	170.03	186.78	360.41	393.03	314.14	276.35	197.9	221.13	412.88	196.74	301.18	234.84	16.84	13.52	4.65	15.01	43.25	38.6	18.26	18.43
VEZT	0.454354392087775	0.688813922063489	0.739848162998182	0.300772618305019	0.376843523292073	1	26.37	6.03	17.52	18.64	28.4	26.49	37.19	21.98	21.96	19.26	23.34	7.65	14.25	14.36	27.65	26.27	13.97	14.31	16.11	37.11	32.01	40.94	40.43	26.93	5.63	13.72	21.18	36.76	23.93	27.92	42.81	13.33	15.98	18.42	16.09	25.13	25.17	16.78	13.29	7.99	7.24
POU2F2	-1.36173661827372	0.0584851858804299	-1.42648053445618	0.0208259686386722	-3.75501071951187	0.000152712108031017	7.72	3.8	6.31	3.42	3.61	8.89	23.38	29.5	5.92	53.22	24.89	13.07	12.06	32.64	28.27	4.5	5.94	9.92	13.88	7.06	3.41	6.31	11.27	14.59	66.43	28.84	32.13	39.98	9.33	16	12.95	10.58	31.28	14.54	17.69	7.35	29.44	152.06	163.03	68.17	91.83
BRD9	0.122766969079231	1	0.414965612937137	0.669798212108056	0.359706241480703	1	36.11	20.51	16.61	36.46	20.43	22.91	31.81	46.22	19.47	65.47	31.74	12.55	25.18	21.88	23.59	23.66	21.74	16.43	26.33	39.71	17.93	6.26	18.22	10.07	21.01	15.68	25.76	5.44	9.67	36.76	20.87	18.44	15.24	44.4	34.51	17.13	30.95	21.3	25.23	8.91	26.93
SNX1	0.946433237657036	0.209041367645934	0.819969104144037	0.220939747831922	-0.33436559911	1	189.37	205.88	254.86	193.75	263.7	139.12	133.91	136.23	112.54	145.63	119.16	170.88	104.7	114.17	104.17	205.43	308.32	280.14	141.33	175.07	244.95	129.81	243.55	166.99	206.6	189.83	164.83	68.87	117.21	141.66	165.72	109.73	155.58	39.75	34.45	42.31	36.17	24.15	43.24	33.34	30.11
TBPL1	0.346624239757329	0.88318152048707	1.82083150310664	0.00347378021195892	1.43999051925996	0.450202901410222	11.43	0.69	10.07	18.21	13.87	12.51	9.77	25.12	0	0	6.21	17.98	0	16.43	20.01	5	5.71	8.16	0	24.13	15.14	11.65	55.13	17.42	6.13	3.53	9.61	0	13.16	8.59	7.79	14.63	0	86.89	62.83	113.61	99.1	26.39	23.37	11.1	30.89
ARNTL2	3.12470218881077	2.06188071493928e-06	1.41244111229247	0.0269400521249409	0.00360902254507685	1	4.65	3.24	8.62	16.41	4.77	7.57	4.98	2.28	0.63	0.85	1.69	0	1.81	1.5	2.1	2.13	5.49	3.7	4.12	12.18	8.21	20.8	4.99	4.34	2.65	0.73	1.9	7.93	9.86	0.93	5.98	0.82	4.55	13.91	1.02	9.04	9.13	3.77	3.77	9.2	4.4
BCLAF1	-0.577809384916331	0.548638596358642	-0.544909070123802	0.511697968043737	-0.18679979131241	1	101.19	91.09	84.19	43.31	77.64	61.12	87.44	191.94	80.29	140.78	173.9	68.55	144.13	76.06	141.59	85.48	84.57	55.31	41.37	83.67	180.16	118.02	379.58	91.56	112.63	112.12	143.03	399.37	204.72	111.01	363.98	106.98	240.55	134.97	115.18	191.36	84.21	92.79	118.38	72.48	84.34
SLC39A9	-1.81358992991046	0.00677992143232116	-1.05908947559712	0.111318575886529	0.879616648097866	0.968659292831354	3.84	3.61	10.69	10.23	8.92	20.38	12.35	32.4	42.14	17.59	28.25	95.33	57.31	53.95	33.73	7.38	8.47	10.87	11.12	8.11	3.89	6.82	17.2	15.18	23.87	23.78	46.35	27.18	32.8	28.97	16.96	27.11	22.56	7.32	13.37	18.52	12.99	7.83	1.69	3.74	5.41
TFB1M	0.0973095169299881	1	1.36498248803862	0.0619473554599751	0.334606977118365	1	6.67	32.12	9.21	8.12	4.18	5.1	11.44	0	6.64	8.34	8.9	30.73	7.5	9.42	11.03	8.97	4.69	6.99	3.46	9.86	21.53	12.15	10.15	10.06	0	22.03	1.25	0	10.17	8.8	13.9	3.37	0	61.92	22.62	100.28	81.6	38.67	49.09	44.31	36.58
RABEP1	-0.678180580790292	0.46188232895455	-0.137620742197373	1	0.964169044286665	0.903312085750645	19.6	37.13	22.79	7.66	5.48	11	35.36	53.25	13.08	19.77	35.96	24.51	53.44	23.12	30.32	7.25	12.28	4.34	6.6	24.01	25.87	36.78	102.54	19.57	8.44	26.56	8.12	106.41	69.27	42.98	46.38	31.68	152.78	39.03	58.99	42.91	13.84	6.18	17.92	4.19	15.66
NUP160	0.484666994276525	0.650774617903066	1.04025704645654	0.116370080432334	0.370479733864337	1	5.31	5.43	4.65	14.39	4.52	8.89	12.9	4.17	14.91	13.1	7.04	0	4.46	16.61	10.21	17.06	3.11	9.11	10.45	9.47	6.31	14.61	26.07	2.2	0.28	3.42	3.85	0.94	18.02	15.85	2.8	6.53	24.28	11.28	14.88	7.79	6.26	3.78	2.16	2.74	9.27
BAK1	2.16033964498928	0.000583896872135561	2.18476951347652	8.20444025748103e-05	1.89489048025608	0.604878356943205	29.23	22.52	28.79	34.9	39.68	50.62	19.97	5.5	3.3	9.79	6.46	8.61	14.55	16.95	6.12	33.9	36.12	40.67	10.9	30.12	32.19	33.63	9.45	23.54	5.51	7.48	4.32	0	7.8	8.23	2.13	12.46	6.11	4.45	0.81	1.8	5.42	0	0	0.91	1.17
IKZF2	3.64580501310208	0.0391978045954926	0.184505087703478	1	0.957782907527621	1	0.25	0.31	0	0.16	0	0	0	0	0	0	0	0	0	0	0	0.61	0	0.26	0	0.14	0.1	0.36	0	0.37	0	0	0	0	0	0.39	0.23	0.29	0	0.19	0.69	0	1.78	0.17	0	0	0.25
GRN	1.18806827075982	0.0864346012472573	0.65753278944625	0.365484837521922	-1.03199765669298	0.745269807344379	1478.45	2033.18	1972.11	1559.87	2012.4	1377.1	1571.31	1278.6	438.74	1599.44	620.05	1594.95	599.71	870.46	620.46	1691.18	2375.68	2366.87	1228.35	1075.05	1171.64	1023.27	1108	1406.83	2285.33	2268.79	1039.98	565.4	612.1	1266.05	504.78	1274.92	770.56	130.35	131.17	127.43	243.91	283.97	209.09	154.05	320.79
FAM13B	-0.217053359668334	0.97249573419403	-0.120350733639589	1	-0.176471684616687	1	6.13	4	2.48	0.54	2.75	3.7	3.16	7.44	4.32	2.56	5.41	4.66	2.36	3.67	12.98	4.15	3.32	7.91	4.21	12.91	18.79	10.22	13.5	1.59	16.51	10.86	2.74	33.79	20.8	11.66	17.17	12.8	14.03	3.63	1.51	2	4.98	3.08	0.91	4.15	4.76
ARHGAP31	-0.0456406227684218	1	0.27553953357622	0.849499141089862	0.455202508331846	1	9.6	2.1	7.58	5.82	7.48	10.59	12.85	7.62	16.47	4.8	14.34	5.85	10.42	7.72	13.24	10.74	4.1	6.17	9.13	6.85	6.49	12.49	12	12.56	2.81	6.51	17.88	10.3	10.25	5.72	9.89	6.29	3.51	0.96	1.22	2.52	2.52	0.87	1.06	1.76	0.25
CENPQ	-0.305948981793905	0.978297543569689	-0.972184920002841	0.259993963103911	-0.305760698934291	1	2.31	0	1.51	4.39	2.55	2.95	3.29	6.33	8.74	1.88	0.84	0	0.72	6.39	1.59	2.53	0	1.65	0	1.62	3.5	6.14	0	8.28	0	2.38	4.32	6.65	9.88	2.17	5.25	6.58	0	1.11	5.06	13.45	8.98	6.05	8.17	2.26	10.17
SARS	0.160366415074657	1	-0.0690605068829995	1	1.2301835133576	0.566533618393961	30.52	47.1	63.33	17.88	40.05	47.27	43.63	79.61	34.1	44.93	65.79	48.43	45.67	22.65	52.09	52.9	35.8	26.03	21.5	86.06	73.43	84.68	47.56	40.77	31.85	45.85	24.32	108.43	131.86	105.61	140.25	65.05	27.73	192.26	138.19	198.85	165.87	57.37	30.38	36.5	50.03
RANBP3	1.12732952725377	0.126008236554083	0.748881386750733	0.304051642368446	0.454011720317306	1	3.2	13.63	7.83	15.81	7.31	9.44	22.8	9.4	4.33	9.64	12.59	0	6.11	2.04	5.71	8.77	7.28	5.28	3.82	41.38	27.4	10.99	94.99	8.83	2.05	6.5	6.84	0	37.74	31.11	25.38	5.69	74.32	8.38	5.8	7.01	5.27	3.16	5.32	0.59	3.41
ARID4A	-0.00348471829489404	1	0.192079592385543	0.94614627055901	-0.623830446209939	1	24.72	54.39	37.01	14.83	44.82	26.8	29.88	50.29	37.14	30.47	44.16	87.42	24.94	18.04	33.54	28.35	16.76	22.45	29.5	42.42	65.41	45.61	45.64	21.2	32.43	24.9	31.91	28.29	25.15	51.52	59.69	44.81	63.3	17.61	8.05	12.43	12.45	28.51	12.1	9	13.44
TSSC1	-0.799110661365818	0.373204172836052	-0.608259921822595	0.512956119374669	0.396547539234061	1	4.07	5.95	5.18	0.86	4.59	5.37	1.61	10.64	9.49	10.72	2.87	0	16.52	13.37	4.67	2.89	2.18	5.66	2.76	4.78	4	3.51	0.4	8.53	0.87	6.99	6.36	1.78	12.92	9.94	12.23	5.91	0	30.36	13.87	48.3	29.68	13.83	22	14.41	19.22
PNPLA6	-1.12393897131653	0.140035161250344	-0.800631992931915	0.274295911811667	0.147680685039954	1	35.44	24.65	50.42	12.47	47.16	9.59	50.55	94.88	69.26	84.69	94.51	113.13	65.24	77.83	116.15	70.77	35	54.36	50.18	8.12	38.96	23.27	36.41	127.22	119.26	112.76	106.76	71.1	64.6	39.73	30.61	68.78	152.97	6.9	3.15	0	3.5	3.14	3.92	0	0
IFT88	-1.25800115404417	0.369516965509181	-2.19264845275092	0.00193677215410453	-1.32559154343284	1	0	0.8	0.46	0	0.78	0.26	2	0	1.18	2.8	7.77	0	1.35	0	2.95	0	0	1.02	6.39	1.94	2.91	0.32	3.07	2.75	8.77	2.21	7.02	3.41	8.96	6.82	9.97	2.75	13.7	0	0	0	2.17	2.9	0.63	1.99	0.9
ALG1	-1.92561106956687	0.00999084456720493	-0.77650664303903	0.346385983243698	0.237120270261622	1	6.97	0.2	0	8.55	0	5.16	7.81	27.05	1.07	16.14	8.67	37	26.41	15.24	2.84	0	0	1.51	14.01	0	0	10.22	0	6.38	17.58	0	9.55	0	0	0	20.15	11.32	9.37	15.33	0	0	1.49	4.48	6.49	0	0
ZCCHC8	-0.0975846039291196	1	0.55694824344133	0.5160392826228	0.52697624362406	1	7.42	9.01	15.03	13.27	9.72	12.94	4.03	11.54	7.08	21.38	9.86	31.52	7.56	10.47	9.07	1.99	22.09	7.28	6.53	17.68	7.09	18.55	21.08	7.05	5.86	10.96	2.81	19.17	12.41	19.37	6.49	13.36	0.36	26.09	25.74	25.35	24.33	13.31	5.77	9.6	20.15
ABCF2	-0.869138277817493	0.354527494736485	-0.513417649846852	0.601427522064939	0.704824441092823	1	2.42	0	1.08	1.68	2.64	5.23	0.39	1.73	2.09	2.52	5.2	0	4.79	3.46	5.12	2.62	0.3	2.23	2.55	12.43	5.06	18.64	4.34	2.77	6.22	1.28	6.21	1.44	9.97	8.26	11.4	3.93	21.6	8.26	10.37	10.45	12.55	4.7	3.81	4.75	5.76
CHPF2	-0.225528984919734	0.972962237866884	0.203085373646279	0.94819353536861	0.116588805302992	1	7.38	9.82	4.27	6.63	8.3	6.37	5.7	13.38	7.27	7.59	9.22	5.72	12.16	8.58	14.48	7.17	10.8	5.02	2.09	9.87	4.77	7.73	4.39	7.04	10.97	1.64	13.43	9.51	6.22	3.65	11.35	7.74	0	20.54	15.01	13.17	20.13	13.1	10.1	9.8	14.38
FUT8	1.09220510890691	0.173984071482591	0.880647277580934	0.222609091331219	-1.19365337772972	0.727824703007092	6.28	15.88	8.81	5.62	5.1	15.77	19.23	2.9	1.07	2.42	9.38	1.73	3.66	6.71	6.8	1.66	14.9	15.51	8.6	11.7	23.61	14.21	15.73	7.89	0	4.57	3.82	0	10.77	7.78	22.78	5.89	52.5	1.44	0.76	14.56	1.46	9.3	3.45	25.82	7.51
UBA6	0.83288284088116	0.302374634059859	0.255463390141861	0.880059700573377	0.427914406340938	1	8.55	21.37	10.32	19.73	15.92	29.28	35.11	16.1	22.48	11.02	7.65	0.53	11.25	8.56	8.93	15.31	5.91	4.33	13.27	30.55	49.52	40	45.8	5.96	10	7.02	6.24	41.35	41.88	32.72	15.56	24.38	56.69	14.02	24.18	40.19	18.78	11.48	9.76	20.67	8.69
GAB2	0.936599744122073	0.222067288263607	0.17053838106926	0.973501181620221	-0.745227007300627	1	10.75	10.7	8.89	4.14	7.2	5.15	12.33	9.03	1.73	9.31	8.01	2.31	3.88	5.1	6.5	9.13	10.84	9.46	7.94	5.66	11.97	5.31	8.02	8.39	14.91	14.43	14.91	4.36	7.39	9.44	9.29	5.17	4.17	7.13	2.44	3.01	3.31	7.3	5.48	1.82	5.46
ATP6V0A1	-2.08225170056947	0.00138210696078887	-1.56056658358906	0.00939647679605966	-0.380588430237287	1	36.6	6.38	24.93	8.07	18.35	15.87	23.2	73.61	103.75	65.9	130	152.21	83.23	125.09	98.6	27.36	17.73	25.17	17.18	49.52	48.55	48.33	129.75	82.92	67.35	50.87	113.52	318.84	288.54	242.01	261.31	210.85	244.43	22.24	33.03	29.73	30.9	25.75	29.3	15.55	23.66
PIAS1	0.266103295854253	0.901401711520501	0.506609442339499	0.549790038274462	-1.44187625205799	0.471062169612825	16.95	24.03	17.22	51.91	24.84	26.75	7.43	18.33	27.52	15.56	19.2	37.84	15.47	36.37	5.59	19.75	24.22	18.52	25.6	41.17	36.55	42.39	26.68	28.27	18.74	23.33	17.92	7.54	15.55	43.35	24.25	37.28	29.55	12.26	13.21	10.45	6.98	29.06	26.99	17.6	20.06
SLC4A7	-2.58543119788606	6.10530757310069e-05	-2.16517382518901	0.000196880311649282	-2.90850533436033	0.00424818926871699	13.98	26.13	18.2	15.42	14.7	10.47	32.85	96.84	155.84	70.35	185.84	89.35	178.21	161.77	135.56	30.73	13.57	13.13	2.42	8.7	18.16	14.43	48.29	113.07	70.48	80.65	186.88	65.4	223.84	106.43	198.09	110.55	77.92	229.66	290.02	197.08	154.87	1156.5	1360.74	2144.61	286.51
APBA2	0	1	-1.19564929308438	0.683770325888259	0.247373032877569	1	0	0	0	0	0	0	0	0	0	0	0	0	0	0	0	0	0	0	0	0.44	0	0	0	1.83	0	0	0	0	0	0	0	0	0	4.69	4.29	5.05	11.13	3.74	7.03	0.52	3.46
MAP2K3	0.251308398049545	0.902452949636787	0.454397348982918	0.611797859863549	-0.448516226012738	1	112.1	117.01	115.9	201.93	168.43	137.75	153.99	78.45	225.4	137.29	165.82	124.42	155.62	115.37	169.29	89.6	95.46	114.77	124.45	131.92	100.71	120.4	87.72	82.03	88.73	100.88	131.43	171.11	93.88	68.66	114.1	74.66	66.85	73.25	37.91	41.19	103.96	71.93	90.07	62.4	33.65
TMSB10	0.4850525531511	0.643410757206575	0.868103238340576	0.181756612208713	-1.24545040716142	0.536838226721247	6157.83	9078.06	9995.59	5953.25	8191.53	6752.83	5957.58	7031.07	6961.77	7552.77	5707.57	6944.69	4590.39	7145.84	6370.4	7695.77	10193.4	12010.42	8120.72	5548.63	6714.04	6330.55	6140.62	6246.77	7803.35	9132.48	5608.56	4874.3	4401.78	4259.62	3210.94	5328.74	3367.94	594.32	645.86	471.96	732.38	1008.29	1025.36	1099.85	1193.86
RNF19A	0.565557902135397	0.556554125091729	1.23184417430399	0.0439174917727741	-0.510572551993311	1	82.93	15.94	44.35	41.05	25.48	45.47	68.75	35.76	35.69	34.11	40.7	38	49.67	36.17	21.24	13.13	30.43	22.99	6.84	177.55	186.69	180.8	277.61	0.35	4.94	16.61	16.5	3.09	109.97	88.38	82.12	77.04	45.36	17.57	12.91	12.64	14.33	22.64	11.66	57.78	11.63
PEX3	0.522334085393924	0.6636431310688	0.411149455993788	0.716318511031649	1.75154184768758	0.469565892837246	7.62	6.47	0.66	19.26	10.46	8.14	2.88	5.94	0	2.64	8.81	0	13.22	16.58	1.39	15.56	11.07	3.21	7.48	4.51	11.05	12.94	4.34	18.56	2.07	1.56	2.92	4.24	17.98	8.69	11.69	6.24	35.18	45.68	29.86	16.55	31.57	6.19	12.53	20.83	1.81
GABARAPL2	-0.371995511515923	0.788517000556559	-0.0798068175117022	1	0.0489173388258868	1	68.51	126.46	93.47	146.24	92.56	120.09	59.1	110.98	164.84	178.08	195.82	189.51	138.61	200.25	135.1	87.9	147.15	71.97	58.62	97.28	51.33	91.71	51.7	84.41	91.63	148.68	146.34	39.18	108.04	108.83	108.04	120.55	102.93	508.45	387.04	536.83	532.09	308.83	388.25	413.57	288.88
FAM136A	-0.258501825380307	0.926913873858755	-0.752460995946723	0.341858670978089	0.501114627868015	1	11.55	10.65	6.54	8.45	8.19	11.28	7.93	5.62	13.72	23.23	26.6	7.76	22.78	7.62	4.55	8.06	1.82	5.83	2.44	3.88	10.11	12.81	10.34	10.29	9.67	9.16	5.42	0	33.84	22.32	38.46	24.08	0	40.13	56.62	51.9	47.09	20.2	30.84	22.79	24.94
VCL	-1.73456500133846	0.0171510127157854	-2.05067221415725	0.00102768297241422	-0.468833034057943	1	0.35	1.93	0.58	0.34	0.81	2.42	2.88	3.63	8.47	3.46	8.96	0.87	9.04	3.77	7.28	0.81	0.36	0.95	0.1	3.1	3.69	4.4	0.79	9.48	9.48	2.61	4.23	32.95	23.61	19.24	15.78	13.86	10.89	6.17	5.63	4.99	9.17	4.49	6.07	8.7	7.83
DAPK2	0.879573422014878	0.705957099295288	-1.25329402023699	0.307983209318329	-2.43257919205868	0.101083133244089	0	0	0	0	1.39	0	1.08	0.63	0	0	0	0	0.36	0	0.39	0	0	1.09	0	0	0	1.02	0	1.36	0	0	0.89	1.68	1.09	0	2.14	0	0	3.3	1.31	0	2.17	8.46	15.24	0.38	6.1
NSMAF	1.06044179420693	0.143980964707238	0.537660957754714	0.504081735563524	-1.024906844975	0.735550402614292	34.68	38.22	26.31	57.02	20.78	51.73	23.35	14.59	15.11	21.11	28.92	1.44	25.68	21.75	39.7	22.22	29.85	24.76	22.33	71.56	21.85	43.92	53.98	21.07	38.09	15.38	16.4	19.78	51.86	25.73	37.08	29.44	47.85	110.95	64.59	53.95	84.17	122.66	130.5	112.64	121.83
ADSS	-1.1260734604067	0.130648062120518	-0.625492108414943	0.433611065993854	-0.347583925026785	1	11.03	13.28	16.19	14.52	14.6	18.21	15.14	31.04	42.48	44.44	53.63	54.92	25.49	31.33	39.41	10.68	18.31	9.95	15.99	33.1	27.74	28.83	38.35	20.82	13.76	12.21	29.47	69.8	72.03	55.94	45.88	72.97	43.45	65.96	47.47	61.37	79.03	54.25	63.9	65.38	57.73
TIMP2	-0.891318698110177	0.256198605438742	-0.744468503424987	0.304810947910978	-1.63974240066266	0.253014259287392	101.2	101.55	137.97	101.09	131.71	49.84	115.05	268.06	232.93	210.92	231.36	253.55	265.16	255.12	229.18	115.77	111.17	141.01	91.83	55.84	110.81	39.75	184.16	279.27	223.11	229.05	242.09	250.29	153.79	168.54	200.85	136.57	380.51	49.36	33.57	17.21	37.25	92.44	117.85	27.07	86.4
RFC1	-0.673014836110666	0.471574020303911	-0.238373415218503	0.908841251366654	-0.147500320638246	1	21.96	11.73	19.31	23.81	9.3	20	28.85	54.08	22.64	11.66	46.11	104.52	20.45	20.67	29.46	23.96	37.79	14.01	7.68	56.35	75.2	44.95	31.13	18.29	27.2	20.75	37.69	30.97	43.54	41.05	41.82	57.09	75.77	37.82	31.97	51.04	17.35	13.82	16.7	6.47	21.98
TBC1D23	0.114738003608035	1	-0.0339649314211197	1	-0.161783062108953	1	8.92	6.45	17.01	11.74	6.96	17.1	12.15	7.4	10.22	18.82	24.92	15.22	21.21	11.72	12.4	4.71	14.18	9.72	12.23	46.16	30.88	21.44	36.94	21.71	18.94	12.16	14.38	35.77	56.56	32.23	20.3	22.42	21.54	17.08	9.66	9.88	10.72	9.64	8.25	13.33	10.15
CUL3	-0.605907349267216	0.534121595927919	-0.0556039679118465	1	0.0845829293766105	1	47.24	22.73	37.36	12.38	32.64	41.79	35.63	34.24	94.6	34.97	98.89	65.17	52.35	56.46	44.33	42.7	53.71	23.2	50.54	72.84	73.37	85.84	102.02	42.57	39.64	41.81	49.67	21.2	107.1	59.65	89.24	83.73	100.32	140.52	77.52	108.5	145.91	97.99	87.11	111.86	74.84
RPL26L1	-0.721883800871229	0.428600788692372	-0.925220766602071	0.189460700613995	0.251173185673609	1	33.11	13.33	17.6	33.71	31.6	42.14	13.56	64.89	44.57	35.18	70.1	29.91	72.81	92.38	30.5	17.29	11.34	25.67	23.16	8.91	22.42	23.61	0	63.69	7.3	45.7	38.55	28.2	84.42	44.56	55.87	39.31	0	128.66	120.32	99.23	164.6	61.4	48.03	106.47	102.55
NSUN2	-0.0227892846346996	1	0.309380231327182	0.8105905515139	-0.240193646445978	1	15.1	11.44	13.34	12.08	17.28	13.79	6.08	16.7	21.64	16.71	23.2	4.4	16.46	10.34	16.34	16.46	10.28	11.32	12.01	10.71	11.51	12.51	15.69	17.23	7.64	14.43	10.69	8.93	20.31	11.85	19.4	13.68	4.17	46.28	21.92	32.39	40.54	32.79	24.76	28.62	37.88
FBXO42	-0.351215255554337	0.870457832696111	-0.277091694794074	0.908841251366654	-0.440400841218804	1	1.93	2.11	0.61	3.09	1.43	1.61	0.89	1.71	1.27	3.88	3.24	0	1.94	6.11	1.83	1.37	3.27	0.52	0.42	4.99	2.53	2.56	1.23	1.57	3.04	4.39	1.9	0.33	2.09	4.24	2.16	2.74	3.16	5.5	2.12	3.52	5.58	3.69	5.44	4.14	4.18
MFAP3	0.45241955486876	0.707884841632123	0.216863551972643	0.950948239046684	0.787326486091582	0.987465545520811	1.54	3.23	1.76	4.39	2.5	3.23	3.88	3.62	2.81	2.54	3.67	0	2.03	3.98	1.32	3.66	0.56	3.94	2.11	4.3	4.12	9.31	9.73	3.31	2.17	2.38	0.99	0	9.05	9.42	3.72	6.39	0.22	5.01	10.81	10.5	6.89	4.08	1.32	5.12	4.7
METTL1	-0.881753431988148	0.290799788150056	-0.204324629387857	0.954449766218472	-0.551046934353959	1	20.23	5.05	8.58	31.34	30.32	33.31	30.75	9.21	65.2	16.32	63.9	43.07	132.37	79.2	42.39	13.01	1.55	11.21	13.7	13.18	14.21	26.07	22.99	14.8	0.48	3.96	22.81	18.64	41.96	16.6	54.64	17.27	27.78	66.68	43.99	62.51	69.48	84.38	70.04	26.51	52.28
AGA	0.0912795871244931	1	0.0577556965439051	1	-0.433865193664185	1	12.05	19.1	15.08	10.02	9.02	11.01	10.75	11.07	18.6	22.15	10.59	2.47	18.13	16.34	12.95	14.8	19.96	8.53	3.76	20.43	9.99	12.53	18.19	15.21	31.08	18.92	4.85	0.99	23.41	14.78	9.64	19.39	67.33	13.43	6.54	10.88	9.98	8.97	3.3	15.56	12.93
PI4K2B	2.24960383909956	0.000373133633406674	2.58310259357966	2.56559615253362e-06	-0.461134137946293	1	13.75	18.26	16.25	11.75	19.03	16.35	11.82	15.79	3.59	16.23	17.14	53.03	3.3	2.25	6.7	15.54	12.16	13.56	37.01	45.95	25.12	42.01	53.19	20.92	0.99	6.4	14.54	22.13	32.07	5.17	10.7	3.16	0.9	5.69	7.55	4.71	5.76	11.1	3.86	10.05	14.97
BOD1L1	-0.143181642281348	1	-0.162811533544122	1	-0.364339416589248	1	7.28	10.55	29.95	9.45	6.2	4.76	5.86	12.15	3.06	12.66	17.18	4.43	7.22	5.24	10.43	7.06	4.82	3.87	3.03	6.34	18.29	5.87	42.35	3.01	17.49	8.68	10.5	9.93	6.42	5.5	26.35	8.56	28.6	11.24	1.67	0.84	6.64	3.32	7.73	4.35	3.93
MAT2B	0.19292814212738	0.983557883047883	0.604217868840785	0.435873149509442	-0.258228304869629	1	40.52	71.35	65.09	92.25	65.12	74.71	17.87	73.37	39.6	80.12	62.69	85.72	47.54	76.42	29.48	47.24	66.44	77.32	47.34	67.6	49.99	50.88	32.14	78.12	70.93	59.45	44.44	19.3	31.37	42.21	42.63	73.8	2.15	57.79	41.88	60.59	51.64	49.89	56.37	32.54	48.48
TRIO	-0.449612364740205	0.741706332437818	-0.469250447105013	0.634341459045564	-0.270908522030068	1	8	3.14	12.22	1.62	7.76	2.88	17.5	14.12	13.39	4.23	29.44	0	7.58	11.5	15.12	4.03	6.6	4.75	3.38	24.15	27.1	14.14	29.95	3.41	12.39	5.81	13.11	4.52	39.51	24.98	13.16	15.78	136.2	3.53	1.23	1.36	5.76	12.78	1.65	8.93	5.51
VCAN	-3.89574606874555	1.54405434719817e-09	-4.26008967623607	4.04752048151701e-13	-3.65803563736028	0.0354940032909493	11.02	14.13	9.53	0.78	9.49	3.03	16.31	102.87	25.91	118.63	125.95	21.8	165.1	65.33	170.81	3.92	1.26	0.6	3.97	1.27	4.67	2.01	40.41	63	281.34	61.46	139.65	38.55	123.83	233.13	242.87	195.67	106.84	0.25	0	0	0.25	0	0	0	23.43
CLEC16A	-0.187450634627843	1	0.787076223693168	0.315081315118541	0.536934749336517	1	2.56	4.87	7.67	1.76	2.39	2.72	4.42	2.45	1	10.11	5.94	8.38	3.34	0.83	4.97	9.73	3.19	1.97	3.17	5.2	5.21	8.68	1.16	3.02	10.04	1.32	1.1	15.49	10.09	4.56	6.28	3.98	0	8.58	4.47	2.19	11.34	3.15	2.39	1.33	3.97
MSR1	2.37873550527173	9.18084089525913e-05	2.59392762539847	1.03185080427514e-06	-3.60798269218105	0.000480613897679307	184.08	57.89	131.76	69.48	116.44	82.02	151.93	77.93	24.45	23.56	5.49	8.68	15.65	46.16	6.09	201.64	76.71	125.02	205.97	154.08	381.7	168.62	565.54	98.27	19.19	51.4	6.77	75.22	20.01	41.92	47.32	50.41	38.26	4.24	5.2	4.98	4.06	77.19	49.03	31.71	8.87
SKIV2L2	-1.66772314620922	0.0151355199739331	-1.66420107586144	0.00572869227952438	0.490861057747319	1	24.01	12.22	24.25	44.2	23.27	39.37	36.51	108.4	91.61	86.66	169.17	60.79	115.27	57.6	127.71	34.74	18.3	25.68	4.47	23.79	62.43	50.81	68.84	66.25	42.78	18.18	117.75	134.49	162.92	105.92	226.37	114.53	271.27	20.81	14.02	11.93	19.92	9.95	5.2	7.98	11
ZFYVE16	-0.381707357527067	0.783733090775901	-0.541270832798822	0.518946734552294	-0.050794314065649	1	12.94	24.68	9.59	5.71	6.94	9.85	8.65	19.63	14.76	8.43	18.53	0	22.15	9.12	31.98	11.48	6.8	6.46	17.4	26.85	37.58	45.91	47.22	14.75	9.61	7.66	13.65	68.11	57.44	35.87	48.3	29.83	73.17	6.42	7.48	18.38	5.85	5.02	37.62	8.45	3.74
FAM65A	0.0837052788633793	1	0.300415773166749	0.810355179480775	-0.577108660258331	1	8.36	10.03	4.44	5.74	5.99	8.91	2.07	7.05	2.36	10.43	16.01	9.15	4.87	5.36	6.99	8.49	4	7.34	3.6	13.48	6.46	6.57	0.42	9.17	3.42	11.37	5.44	0	4.97	4.37	12.92	9.1	6.62	14.69	5.96	8.26	14.34	10.91	16.06	5.01	16.43
PNKP	-0.233189175950894	0.989976361230291	0.0419259540892825	1	0.692410103962159	1	18	0	17.53	5.31	18.94	17.86	15.58	22.25	26	8.56	41.2	0	19	29.14	4.51	25.55	18.04	8.33	20.12	12.29	21.78	6.85	0	7.84	0	46.77	38.85	36.56	16.63	5.23	23.64	10.37	0	100.67	22.05	87.95	57.71	52	40.07	9.87	34.85
SPDL1	-0.605992181258001	0.601198154464574	0.113672469046814	1	-0.885952682011122	0.940119843203201	12.83	11.88	12.26	11.43	13.3	7.65	2.86	11	28.22	18.34	29.1	0	32.39	25.17	5.52	0	0.61	12.43	5.33	13.65	22.3	20.29	11.48	12.96	1.03	7.23	10.39	7.31	5.28	10.71	14.07	16.58	5.77	4.36	3.38	12.2	15.61	8.88	7.06	5.69	20.05
STAU2	0.939245848903562	0.225668629292867	-0.283762549856948	0.858031837214145	0.836553224421831	0.968659292831354	57.82	54.3	22.22	25.64	65.93	112.99	89.58	13.22	6.02	42.9	35.3	22.15	47.53	81.84	59.28	19.38	46.25	40.21	23.5	120.09	84.27	75.43	80.72	81.3	109.76	29.98	62.23	52.38	113.71	145.25	136.02	111.85	78.54	28.24	19.61	36.72	13.22	6.57	10.68	7.35	12.09
PQLC2	-0.301126670798137	0.905885547289291	-1.24750218949812	0.0953799985652614	0.819954830214569	1	5.19	5	8.46	1.07	3.43	7.78	6.49	2.09	11.6	7.83	20.02	0	11.3	1.47	11.61	3.41	1.83	2.86	0.86	4.68	5.38	3.54	0.46	5.73	12.61	8.57	12.15	14.64	3.8	8.15	8.33	4.43	0	6.27	3.43	5.21	7.83	2.34	3.47	0	3.38
CTNS	0.417820874254072	0.736048593999807	0.627558161044139	0.416115534976454	1.67318889190677	0.450202901410222	29.39	26.59	20.11	42.51	23.05	23.06	21.09	19.41	38.04	11.74	18.84	18.36	18.36	35.82	25.83	33.58	14.74	31.42	17.88	30.91	10.38	32.78	16.79	18.64	16.56	14.82	31.41	12.55	35.93	13.54	18.64	14.41	7.81	5.29	12.49	6.88	3.06	1.38	2.09	0	1.98
PHF23	0.662273643113351	0.459803474940211	0.575988820991689	0.469138386564381	0.611905447573492	1	15.82	30.14	36.58	27.49	35.4	26.84	25.8	15.94	8.26	17.72	22.14	42.75	32.29	30.04	15.16	23.96	42.01	20.74	10.27	43.73	39.99	29.07	0	14.6	8.68	27.07	11.37	0	37.92	43.98	33.44	26.83	27.11	11.91	29.68	14.25	12.08	8.88	5.99	12.18	6.4
INPP4A	-0.540051800138996	0.641253054670988	-0.395919517645695	0.726886318613216	-0.615766864098767	1	4.11	2.52	0.76	1.32	2.37	3.3	3.22	3.77	4.88	1.24	2.54	2.87	4.2	2.08	2.41	1.65	2.48	3.23	0.71	19.74	9.12	14.51	33.91	0.76	2.54	1.34	2.59	1.22	34.36	15.8	5.7	17.69	4.03	10.04	3.39	0.55	10.18	9.15	9.26	10.26	6.59
PSMA4	1.56767079550305	0.0155464493166354	1.4117424082721	0.0145215186045781	0.616372111136111	1	404.61	480.14	417.38	409.58	346.15	410.76	423.46	241.81	175.03	141.03	210.52	118.45	166.57	170.57	204.36	374.82	325.34	352.31	386.25	421.5	385.08	517.06	396.2	184.54	109.96	132.09	259.58	248.35	216.06	114.82	203.28	151.18	321.07	299.48	305.1	331.79	264.74	139.06	131.61	142.22	167.96
LSG1	0.357069920854289	0.800911657083044	0.376070393163171	0.709100410006367	0.796779555487944	0.968659292831354	25.26	32.09	25.5	12.89	12.27	16.32	29.16	32.02	15.08	14.56	51.21	14.64	48.32	8.23	23	17.65	12.65	12.4	6.06	49.66	13.15	18.12	40.93	18.67	15.21	11.48	19.13	36.96	53.04	26.67	21.14	12.35	13.91	36.36	32.74	74.08	44.12	19.59	11.81	13.61	21.85
THAP3	1.87586944817415	0.00424125918607363	1.132380599653	0.0787634879294267	1.41026480170713	0.499842293650342	10.47	8.35	29.97	52.62	21.44	30.05	46.52	7.55	7.26	5.81	5.38	14.6	20.31	5.47	6.63	13.38	29.07	24.73	18.25	45.83	23.54	17.04	6.89	12.24	19.56	3	9.07	13.19	9.87	23.26	14.93	18.55	0	23.88	8.55	7.65	40.8	7.55	12.62	0	6.38
TDP1	-1.03644337377866	0.225668629292867	-0.622838190811392	0.466959674303213	-0.700787627005638	1	2.1	2.87	3.48	4	3.58	0.81	2.26	4.53	4.68	6.7	3.88	11.19	9.03	4.68	5.99	1.15	1.32	1.83	8.08	3	10.37	2.59	0.19	7.36	8.08	4.76	2.97	0	9.94	7.36	14.42	14.9	0	13.7	7.67	3.7	11.52	9.99	10.48	3.54	18.82
AIFM2	2.33896501009784	0.000200052623900558	2.72964084378238	7.8765254405907e-07	1.62141389595514	0.483763103360263	17.41	7.27	13.24	6.43	30.59	25.46	14.66	6.87	3.11	1.38	4.82	3.57	5.45	3.57	3.53	24.75	17.31	7.78	12.86	13.61	29.03	22.34	8.9	3.69	2.78	0.47	4.24	9.81	1.46	2.66	5.85	0.57	0	3.4	5.18	6.89	9.77	1.55	1.05	2.32	1.12
MED17	1.22352897087803	0.104002124718952	0.385503850029576	0.732663459746278	0.513921666045	1	7.8	7.55	3.27	14.32	3.69	9.45	3	12.64	0.22	8.63	7.29	5.96	1.84	0.88	2.22	1.89	10.72	5.63	0.52	32.43	32.02	27.69	24.08	2.56	1.21	1.82	4.7	37.03	19.77	18.73	40.91	22.88	3.12	15.36	13.48	17.12	8.43	4.14	6.28	15.08	4.91
RETSAT	-0.787292524555422	0.379038051350789	-0.308908830017731	0.849736045476031	0.0415288304851838	1	2.37	3.82	5.54	9.01	6.55	7.42	5.44	17.58	3.21	8.02	10.14	16.68	6.31	19.06	16.6	3.4	13.99	0.61	3.38	7.74	5.14	6.76	4.54	12.16	8.45	5.89	2.58	5.32	7.25	9.03	11.08	12.06	14.63	13.63	3.66	1.62	6.5	4.38	2.22	2.46	8.95
CAPG	1.00625594667449	0.169042196967623	0.695836201794922	0.329684572471366	-2.11037010715644	0.190877009419548	886.92	935.89	902.54	567.06	1060.35	925.32	1622.08	859.04	520.84	726.16	469.01	573.2	669.95	481.47	621.37	1400.48	1823.5	1617.35	1843.25	560.54	684.92	654.98	1211.33	1581.05	1701.32	1424.95	1411.05	589.9	410.56	402.09	679.72	537.36	1000.8	23.21	15.9	0	29.41	55.45	42.81	23.72	102.05
AP2S1	-0.774149643223476	0.357856604084795	-0.576413178869195	0.475052818179016	-1.59539900022696	0.308801536785716	109.88	112.57	117.63	72.15	134.38	91.26	74.84	197.69	241.94	228.34	195.72	188.12	209.47	171.22	171.81	120.51	118.29	107.96	60.46	101.92	60.77	86.41	128.71	190.07	166.19	221.39	205.93	91.55	166.41	260.27	152.5	239.57	107.47	62.02	59.28	23.04	109.58	190.99	162.65	107.73	194.18
ADAM28	-0.938962562907545	0.237511793394794	-1.40070065561551	0.0242093359556688	-0.92740382634878	1	12.5	44.94	13.42	3.67	10.84	10.49	30.05	72.78	26.86	107.39	49.25	3.58	8.78	24.19	45.85	10.82	12.71	1.82	15.92	11.09	24.46	27.08	66.84	12.29	24.53	22.67	35.49	51.35	134.11	116.24	49.14	110.92	68.42	0	5.99	4.77	0	2.83	0	4.16	13.88
DCUN1D1	-0.124368014493797	1	-0.0855599001497411	1	0.599448048245127	1	6.55	4.47	5.36	5.54	4.38	7.81	2.34	7.8	5.32	7.06	9.31	43.93	5.58	6.85	6.76	4.44	3.41	4.69	1.99	46.62	42.42	64.04	49.51	12.41	8.33	4.63	8.13	27.45	37.27	50.91	22.37	31.47	61.94	8.98	12.31	7.5	12.06	6.34	5.59	3.21	5.16
JADE2	3.4116427989836	3.32441703754103e-08	2.60303313167289	1.7453539912679e-06	2.65933806313207	0.169041310666713	17.15	31.41	15.11	12.1	17.96	18.21	9.94	5.31	0	2.84	0.33	0	0.28	1.2	0.72	11.86	17.79	23.58	15.96	31.94	50.81	31.23	19.12	5.81	4.56	2.93	1.05	2.51	3.76	6.66	0.68	7.24	0	1.11	5.79	2.25	6.42	0	0	1.62	0.36
LCP2	1.87255345191057	0.00283051912562611	1.40034316951676	0.0153874062820116	-0.627182498681566	1	139.36	135.33	85.59	109.96	76.36	69.73	138.4	80.63	57.36	69.94	24.05	6.74	12.13	22.89	33.04	136.04	160.07	91.95	128.79	133.83	147.73	123.94	112.2	83.82	81.31	71.51	55.88	88.01	33.45	40.11	38.27	35.02	57.98	8.03	3.88	5.16	11.2	11.55	9.41	7.66	5.75
TRIT1	-1.72053294978456	0.0214046659805649	-2.59166913285055	7.94152587623425e-05	0.309911528906087	1	5.41	0	6.23	0.82	1.66	7.14	0.77	13.43	1.75	10.56	25.78	21.93	6.07	5	6.67	1.18	0	3.23	1.91	3.46	0.54	4.18	0	9.67	17.09	6.38	3.17	5.08	19.37	22.66	10.5	13.93	12.99	58.55	51.75	84.9	75.8	36.84	45.05	53.36	53.42
CTNNA1	1.01489201006201	0.165074226058115	1.07329610221283	0.0833375860654715	-0.270774106982656	1	187.36	119.14	146.09	171.38	157.65	91.01	199.19	118.16	75.16	85.52	115.9	10.85	70.45	74.99	114.91	189.08	105.68	93.44	139.07	512.4	629.29	364.96	507.68	134.77	102.57	88.35	119.97	333.59	260.09	185.1	252.43	200.76	228.11	116.02	85.32	132.25	108.9	132.06	77.72	131.96	63.71
PHKA2	0.0316387560486978	1	-0.531251860546771	0.586699053384292	-0.455499483415497	1	1.53	4.61	0.33	6.63	4.54	0.85	5.5	14.92	3.32	7.63	7	0.69	2.15	1.66	4.38	4.76	1.38	1.33	1.86	1.23	4.8	4.44	0	1.13	6.16	2.48	2.8	0	4.15	3.72	6.91	3.48	5.12	3.89	1.78	0	1.98	0.89	1.49	1	2.13
CNTLN	0.603532255820698	0.520210194456872	0.809784145228747	0.24603877407713	0.202505477242742	1	7.95	11.06	9.21	8.47	5.87	10.52	8.55	11.9	6.11	11.31	10.49	6.32	6.19	3.28	7.11	2.77	5.5	4.3	5.91	11.89	12.26	20.48	19.96	7.74	6.35	6.41	2.89	4.33	10.8	14.25	9.77	6.78	9.8	12.73	12.3	3.06	14.06	4.71	6.4	2.5	9.57
HSPA5	0.163836572536694	1	0.240587601943256	0.890877927550257	1.58696000454422	0.27386200173681	690.27	344.77	548.78	588.48	628.33	564.97	528.36	812.51	471.02	537.3	663.78	347.12	794.91	588.54	691.33	743.8	460.41	539.33	489.69	789.1	916.28	799.68	724.14	857.87	474.8	537.47	835.63	584.39	964.88	379.44	1101.28	503.88	917.48	406.58	368.85	678.73	325.22	94.73	117.83	77.69	159.45
GEMIN8	-1.94302223400206	0.0239030395578849	-2.17327707005744	0.00432110452266047	-0.445146482201198	1	2.93	0	0	5.57	1.35	2.01	1.31	5.03	8.43	3.85	1.99	8.42	12.52	12.85	5.04	0	2.02	1.31	0	7.74	0.93	2.44	0	5.92	13.6	4.72	11.15	0	12.21	8.05	7.02	6.09	0	30.74	34.69	27.46	33	32.95	23.35	33.27	37.98
OFD1	0.0291963238247577	1	0.722040838977042	0.349712544891251	0.0367387109196614	1	3.25	3.78	3.39	5.92	1.4	4.03	1.18	3.94	4.92	4.24	15.89	0	7.2	15.27	3.13	9.84	2.74	3.09	20.8	2.65	2.62	5.58	0	3.3	0	0.32	6.71	0	1.58	2.75	2.81	6.16	8.66	9.48	2.37	2.1	6.7	13.8	2.23	0	0.84
GPM6B	0	1	-1.18708802204106	0.769825498291095	0.478275593090863	1	0	0	0	0	0	0	0	0	0	0	0	0	0	0	0	0	0	0	0	0.35	0	0.22	0	0.71	0	0	0	0	0	0.31	0	2.18	0	1.15	1.05	0	1.73	1.02	0	0	0.3
WDR37	-0.903975395900624	0.345276487319163	-0.41570830687026	0.706666749996603	-0.946907406554227	1	0.35	1.15	0.14	1.33	1.7	1.43	1.42	0.17	1.61	4.67	1.74	11.22	1.76	2.74	2.04	2.57	3.27	0.94	0	2.76	1.57	2.07	13.4	0.63	1.79	0.9	1.74	5.25	8.87	5.85	2.73	3.87	7.96	0.79	0.74	3.48	1.6	2.59	1.5	0	2.4
YTHDC2	-0.203910529077113	0.985320732817007	-0.905044932028114	0.207620594333145	0.284556336078763	1	6.64	9.35	1.6	0.93	2.84	3.28	0.44	2.18	2.16	2	3.56	6.7	9.92	7.2	3.9	6.61	0.59	0.51	1.36	5.82	6.14	10.98	3.18	9.35	6.37	10.83	2.3	6.31	28.72	7.36	13.36	18.81	37.88	1.76	3.12	3.57	3.58	1.04	2.55	1.8	4.05
CTPS2	-1.53869353026381	0.124030468355777	-1.11239806051436	0.37151196175663	0.52243652368405	1	0	0	0.44	0	3.16	1.57	0.32	0.71	0	3.09	3.43	0	0	1	0	0.49	0	1.02	0	0.39	0	0.4	0	3.07	0	0	0	0	0.43	0.57	0	0.64	0	9.45	25.89	4.78	9.58	0	13.07	0	11.27
ATP6V1H	1.70571065872868	0.00763670622849438	1.88765771247138	0.00063239223420048	-0.236510578818516	1	579.61	511.17	474.58	686.49	606.76	612.73	322.02	271.08	303.46	154	139.98	169.68	165.06	218.1	143.46	557.21	570.3	441.15	499.11	494.17	329.45	340.29	505.29	253.64	109.74	136.09	146.25	264.72	204.36	80.46	132.44	42.19	164.87	425.21	486.63	344.36	283.77	477.24	417.72	288.69	224.8
POLR2B	-1.34400626497214	0.0742619659738879	-1.57550433628324	0.0109271641594393	-0.229728096159403	1	1.43	3.89	8.65	5.75	3.04	8.14	2.53	15.38	18.24	7.88	10.97	15.1	13.2	6.62	16.02	2.76	5.21	4.62	2.03	21.28	45.85	14.95	17.59	7.2	1.75	2.92	3.86	45.53	80.61	103.39	36.09	51.38	75.61	16.99	5.69	14.82	12.71	6.11	12.19	11.67	8.15
ARAP2	1.91663065111439	0.00402526062294403	1.18364519103881	0.0569846579127736	0.963489699268682	1	2.78	4.98	2.44	2.39	1.23	6.58	12.76	3.45	0	1.64	1.6	0	0.96	0.76	1.08	2.16	4.03	2.36	0.85	27.39	18.08	23.12	16.64	1.8	3.09	0.86	0.6	9.22	5.68	6.31	4.08	16.98	5.87	4.04	0	0.24	0	0	0	0.24	0.16
TPR	-0.601121431993972	0.522237206126455	-0.322055483681315	0.799527601123908	-0.361637507381576	1	11.28	24.54	14.16	1.8	9.73	7.8	18.9	11.15	13.32	38.8	31.89	7.11	28.41	3.69	22.08	14.73	14.36	5.65	4.82	11.32	37.04	22.13	46.28	5.7	26.84	34.81	13.72	73.72	49.13	26.01	35.43	22.46	194.1	15.64	9.46	23.7	19.9	15.27	23.7	6.63	15.21
KIAA0556	0.344591881809719	0.871563283305143	0.262330907504729	0.905249719837529	-0.941877304082518	1	0.82	14.99	2.39	0.89	2.04	0.43	0.21	2.29	0.16	2.29	0.42	0	2	0.54	2.69	1.82	1.53	1.46	0.71	12.74	10.5	3.2	0.52	7.02	0	3.16	1.51	1.53	0.84	4.58	3.65	7.88	0.29	0.81	0	0.82	1.1	0.74	0.75	1.39	1.07
DTNBP1	1.22414762264614	0.0814509627652345	0.65397742541647	0.382538820780145	1.04253803724185	0.778385766489905	63.69	87.62	57.23	82.18	67.52	67.99	54.46	42.49	15.5	39.12	14.72	79.28	37.92	44.57	17.47	41.88	74.37	64.75	12.7	42.95	57.51	43.64	14.65	75.45	46.08	45.95	29.11	20.34	23.68	26.39	20.34	21.89	34.02	62.14	63.28	45.38	62.99	27.85	16.91	6.25	34.77
C12orf4	-0.564187152411002	0.599583407794621	-0.423199698763552	0.673234897877093	-0.0555186132591525	1	17.55	20.7	8.76	9.93	15.38	12.27	17.66	8.59	20.94	23.29	11.43	41.55	8.56	17.81	29.02	7.19	6.32	11.15	9.6	42.32	24.63	53.54	32.38	28.26	11.75	12.63	8.6	61.84	48.06	52.39	37.29	55.02	4.16	9.06	3.48	1.45	4.35	1.3	1.76	5.85	5.01
SCML1	-0.718496727208916	0.459803474940211	-0.28903240210996	0.881384174381458	2.87816297291419	0.035704262094642	3.09	4.97	2.88	2.24	2.44	4.3	0.52	7.02	7.76	4.84	6.14	25.4	1.83	5.7	3.85	2.69	2.02	2.46	2.29	4.2	1.12	4.89	16.61	7.4	6.77	2.65	3.26	22.95	7.36	2.5	1.7	3.84	10.93	10.4	7.6	18.24	7.03	2.39	1.28	1.94	0.91
WWC3	-0.761844543738504	0.381104638970003	-1.08081908755065	0.103076906732247	-0.0697937970190689	1	4.12	2.3	7.31	4.28	4.34	21.65	1.87	10.13	12.55	20.25	23.81	9.75	3.15	4.15	10.54	9.16	5.21	6.25	1.16	3.56	1.91	2.45	1.25	6.37	27.36	17.87	9.74	2.13	10.71	7.77	3.64	9.88	3.8	3.24	2.41	3.2	2.67	3.19	0.99	1.65	2.3
MAP4	1.32537357409089	0.0511949685900311	1.33822045508414	0.0227344915485114	-0.267976635676745	1	38.15	25.05	46.81	34.66	31.59	23.15	39.24	23.92	14.21	12.82	24.62	13.79	26.89	7.37	16.2	48.95	36.26	40.31	29.75	19.8	38.47	23.9	49.89	25.53	18.63	28.47	21.71	3.66	11.75	8.84	24.17	12.47	22.42	29.89	14.06	16.15	36.52	28.06	24.99	13.55	27.65
GOPC	1.11699544400856	0.123885721120792	1.3134943022527	0.0276774301801939	0.111984864958045	1	10.17	11.94	11.52	23.6	15.08	24.79	11.86	4.98	0.71	10.71	9.07	15.22	11	10.48	9.33	9.6	19.14	22.1	12.31	17.84	16.92	23.47	9.55	1.57	9	8	8.7	7.1	6.66	14.27	8.92	11.21	7.84	23.68	16.22	35	30.5	23.06	14.56	10.96	24.91
USP28	1.61823682745122	0.0211086029220946	0.45782707630069	0.662039561439496	0.15028351507703	1	2.95	5.04	8.64	0.65	2.86	6.3	5.82	2.89	1.06	0.84	1.01	0.37	3.02	3.1	1.69	3.31	9.28	2.88	4.47	8.42	21.4	21.65	27.13	2.61	5.44	2.65	1.96	12.2	31.91	14.41	12.63	10.52	0	6.93	4.3	16.34	4.46	6.31	2.41	1.61	2.89
HDAC9	-0.3958908509668	0.776099334105669	0.565366211234671	0.540920176341927	-1.82819328485742	0.169041310666713	1.49	6.07	1.58	11.2	2.39	9.54	0.96	5.07	6.17	4.45	15.26	26.51	7.05	9.85	4.81	1.56	3.4	0.64	3.05	6.04	8.14	6.48	4.25	2.2	6.46	0.49	1.45	14.53	9.78	3.88	4.87	12.06	0	19.92	8.19	13.08	5.56	42.34	47.31	28.56	13.23
TSPAN17	-1.14547496479336	0.136514524459644	-0.17083437767128	1	-0.571458585955882	1	2.16	5.33	8.83	5.09	8.64	3.98	3.58	1.97	12	11.21	17	11.54	16.9	28.12	17.68	6.42	6.68	9.38	10.76	5.89	6.77	5.57	7.79	9.61	7.7	11.21	6.86	0	7.17	7.36	6.67	7.55	48.83	8.72	12.31	8.82	12.86	11.76	8.77	8.1	18.73
NOP16	-0.704187415267918	0.442453932350048	-0.559617342769043	0.518874465966406	0.94913331680713	0.945562897234584	44.55	23.06	58.59	44.18	42.91	70.79	20.73	75.17	57.2	49.05	56.23	12.72	224.17	85.83	108.28	12.76	21.34	53.11	9.34	44.63	39.63	30.08	32.1	100.84	44.62	64.88	73.69	59.72	39.31	27.36	149.15	46.7	44.21	38.33	45.02	44.34	51.33	29.93	15.15	11.19	9.24
RRM2B	0.0565993408964962	1	-0.087603709567091	1	-0.449286940591127	1	6.15	4	4.89	1.8	4.94	11.1	0.84	7.41	2.77	7.59	4.86	4.14	2.25	9.09	6.29	0.86	1.84	4.51	0.79	20.39	25.65	19.05	4.72	8.17	5.65	10	8.48	11.05	31.71	18.85	4.5	19.27	64.96	8.06	9.04	8.16	14.87	8.51	6.42	8.62	9.38
ZNF800	0.647556697719554	0.50176769478553	0.727420607893649	0.327741491923989	0.428669549128954	1	8.32	4.51	7.82	7.69	6.72	7.83	7.57	6.19	5.88	5.86	9.46	2.74	6.17	5.72	4.29	8.15	8.85	6.73	4.34	17.78	8.41	19.53	10.42	8.72	2.85	5.42	12.21	5.28	16.31	9.92	4.73	21.69	10.63	12.02	1.21	10.66	17.79	10.34	3.97	2.23	1.43
SNX29	-0.286924016286878	0.898184219377969	-1.2370942275937	0.0594772579182787	0.953161482174035	0.968659292831354	4.62	7.25	15.97	10.41	1.42	7.26	12.87	7.09	9.92	5.16	14.95	4.35	2.09	8.85	5.75	1.86	14.43	2.35	0.67	5.57	14.21	9.13	1.48	11.42	14.68	3.63	6.36	26.58	33	33.82	18.9	29.2	9.47	1.28	0.93	2.07	0.78	0.93	0.47	0	0.5
MRPS10	-0.247563104839448	0.925127834157208	-0.175107397860834	0.985179542760377	0.48053068388814	1	16.92	19.42	19.29	31.44	24.25	27.83	29.51	20.03	42.04	26.72	41.14	32.86	42.64	26.03	47.21	13.96	19.47	17.03	18.13	14.55	16.61	34.19	9.08	36.11	6.98	15.13	24.64	35.88	45.64	24.2	31.35	25.89	12.56	134.1	143.73	124.89	153.17	65.98	75.03	87.73	67.48
RSF1	0.342353027292073	0.812445976953955	0.597656125259454	0.441930559122988	-0.0919818932991203	1	39.76	54.58	65.96	56.98	64.71	41.03	55.34	61.72	45.5	75.18	71.18	99.69	49.54	43.28	66.57	56.46	96.41	39.29	29.14	99.65	119.47	89.57	102.97	24.91	31.9	26.67	50.68	102.49	102.37	91.23	113.65	62.04	115.05	46.25	18.2	23.18	52.86	61.65	48.48	19.64	29.62
VPS13D	-0.903351695523231	0.29718591278912	-0.659935271499475	0.410641244232936	-0.369946693938542	1	2.84	14.46	4.13	0.97	2.62	1.1	4.08	2.99	7.26	5.24	4.49	4.39	6.13	6.57	6.08	4.48	0.22	2.5	2.07	1.39	8.78	1.97	45.02	11.34	4.79	14.6	6.07	2.56	7.98	8.28	5.81	8.7	5.79	10.85	7.92	11.22	10.1	8.23	22.61	6.1	9.67
CELF2	-0.137126225199207	1	-0.454758425396263	0.63256409046788	-2.24524988966624	0.0632396405509953	64.51	51.83	42.48	45.64	41.94	47.05	71.47	83.74	81.23	68.02	56.24	98.27	42.87	65.5	54.86	40.29	37.06	52.54	53.2	39.68	29.9	33.08	46.82	80.53	81.21	78.49	64.39	83.99	52.06	67.55	36.85	63.08	128.45	2.65	3.21	4.31	2.91	13.95	9.14	7.83	17.87
FAM120A	-1.43360383704721	0.0362074885003867	-1.31849881937444	0.0323294835027736	-0.17888524256038	1	52.26	32.42	66.3	32.83	41.46	37.28	65.19	138.9	71.26	157.18	193.88	147.51	195.41	192.2	133.64	42.53	33.22	64.48	51.03	29.25	45.25	35.99	53.25	144.33	126.83	169.24	139.47	51.31	113.04	135.44	119.55	130.19	221.97	57.55	47.65	56.23	59.21	47.19	37.38	37.98	55.3
R3HDM1	-0.939254041475426	0.276757612330743	-0.438258916613198	0.706191564767533	-0.276441342884876	1	2.91	16.45	6.51	6.81	7.84	5.45	10.11	14.49	4.67	16.17	35.24	6.34	3	10.18	5.09	7.21	2.72	13.62	0	11.73	9.39	10.16	29.19	8.74	8.67	15.17	12.63	0	17.62	8.17	8.15	11.15	7.01	10	2.85	11.45	5.13	9.87	22.94	13.93	5.01
KITLG	2.15302303102447	0.00090631859764683	1.47518923806426	0.0136926468526457	-1.38791745479075	0.686713784459912	14.51	7.33	1.92	3.41	4.13	2.46	12.83	1.03	7.99	0	0.81	0	0	0	0.9	14.35	5.07	2.5	5.19	3.95	7.86	11.63	24.36	2.63	0.86	0.29	2.74	42.93	2.49	0.7	2.22	2.07	9.55	0.35	2.54	0	0.35	1.9	1.92	2.84	0.23
ERCC8	-1.4304431332343	0.144723931913807	0.0428468723639229	1	0.158182308014946	1	0.23	0	0.42	0	1.09	1.8	0	0.77	0	8.65	0	0	0.92	5.09	0.59	2.07	1.09	0.7	0	1.99	0	3.35	0	2.32	0	0	0	0	5.63	0	3.58	1.49	0	5.63	2.28	6.64	0.95	2.18	2.6	0	3.08
H6PD	-0.836842965775468	0.328094378991121	-0.662991474670405	0.40810438482264	-2.98365419632115	0.0093775163177567	3.21	8.48	4.53	1.66	2.95	5.59	1.04	13.42	4.53	4.77	7.93	1.8	9.5	6.19	0.87	5.33	7.62	8.34	2.91	2.56	1.47	1.31	2.61	12.03	10.07	7.13	6.82	0.76	2.77	3.84	7.05	3.2	0	3.43	2.51	0	1.39	7.2	6.33	2.11	6.31
VAMP3	0.189022893162865	0.989253684059136	0.341302642318009	0.757989575323351	-0.371845716065468	1	37.2	16.87	23.49	40.09	27.5	35.17	34.87	32.73	30.14	22.01	26.07	88.39	21.59	25.86	46.15	36.94	17.56	28.44	24.28	141.89	169.22	134.48	83.07	37.96	30.8	20.36	43.35	70.48	196.86	240.49	84.89	113.26	34.26	12.79	12.91	12.08	14.7	12.43	8.65	13.95	12.87
TNFRSF9	1.19369244884199	0.127248630239578	-0.0494546369877288	1	-3.1515153950789	0.0198829934629559	0.83	0	0.68	15.74	1.14	19.66	6.65	0.41	0	4.06	6.76	0	2.57	3.06	3.56	0.38	0.29	2.22	0	4.37	1.05	6.43	2.59	2.97	5.03	3.73	4.85	0	4.92	0	3.53	2.95	0	0	21.7	1	0	15.32	27.78	2.02	11.42
RCN1	1.05731468555661	0.15899121595327	0.478144849596361	0.583216730065318	0.242446362178702	1	67.93	35.59	82.85	52.16	42.49	64.66	65.68	70.47	26.21	35.6	27.08	72.75	35.11	29.8	24.78	50.1	41.71	36.43	42.04	23.42	23.94	62.62	50.56	56.12	58.88	36.39	90.48	53.46	17.09	14.33	17.86	17.76	144.73	30.74	25.47	19.81	111.4	56.02	20.25	13.47	34.59
RFC2	0.469450286808624	0.701910082842789	-0.143950334803387	1	0.0533411158189799	1	3.57	11.97	6.56	10.66	6.58	6.52	5.3	9.49	2.41	4.63	6.94	0	5.15	5.18	15.34	7.45	6.67	8.2	3.95	54.11	21.87	23.45	0	14.18	21.2	12.15	5.07	5.34	21.36	47.49	29.41	70.26	12.35	9.83	11.22	16.17	6.23	8.96	6.28	1.26	14.52
ARID1B	-0.344862038620448	0.84141048811042	-0.479608814933518	0.624210300350519	-0.802321798664921	0.968659292831354	4.25	1.75	3.42	3.32	1.61	1.59	1.66	2.85	1.89	8.18	6.44	3.45	2.89	2.85	3.1	4.25	2.48	2.46	2.51	2.86	3.38	6.17	5.57	4.76	9.5	6.22	3.79	5.63	7.3	5.6	4.8	7.01	4.46	5.26	1.72	2.45	1.91	5.69	4.76	3.03	2.22
CLPTM1L	-0.00420418619615573	1	0.0509776194628312	1	1.20248222984389	0.576454037131734	73.07	71.64	65.54	103.63	88.35	77.68	63.13	76.99	88.3	111.49	102.13	113.94	99.58	90.78	82.2	55.86	84.16	70.94	67.23	67.23	63.28	53	81.42	116.32	83.25	63.05	98.7	43.59	83.72	81.13	102.03	70.51	93.26	509.14	487.97	568.94	479.3	154.63	163.63	129.55	221.94
NEDD4L	-0.423418639870944	0.820239073915073	0.0522228168897968	1	-1.27144757702552	0.549936693293866	2.4	0	7.41	18.61	1.59	4.22	1.42	3.13	0	1.41	10.87	0	5.58	23.09	11.64	0.73	7.15	17.76	2.07	3.53	14.99	5.28	15.01	2.15	4.95	3.69	5.61	2.55	18.49	11.73	3.43	12.33	15.06	35.72	36.25	32.14	36.21	50.62	45.75	97.37	14.33
HEXB	-0.629892960783511	0.495370959554098	-0.6055822524868	0.444838947141825	-0.86640301237093	0.874254433507185	749.87	981.37	1010.11	808.4	967.67	514.62	579.24	1539.69	1124.44	2244.91	1706	1855.16	1281.47	1426.42	1278.39	713.57	1086.08	945.11	523.87	546.16	677.63	316.76	919.75	1152.99	2072.24	1984.71	1151.04	903.35	1032.98	1455.19	1155.66	1160.49	1732.63	544.78	648.32	577.18	478.45	608.43	808.21	885.15	783.4
PTCD2	-0.718789253603409	0.669855383776606	-0.155738024636688	1	0.462200788365318	1	1.08	0	0	2.76	0.89	3.19	1.73	0.95	0.73	3.07	2.81	0	4.69	6.15	3.33	0	5.26	0	3.16	2.85	3.92	3.46	0	3.05	0	1.01	1.27	0	7.37	7.29	11.76	7.06	0	9.02	8.52	9.06	14.74	7.44	4.3	3.82	6.82
JKAMP	0.289266386193924	0.88318152048707	0.163028450865172	0.99082867851837	0.343074168923702	1	31.25	25.31	26.57	35.45	45.05	26.64	4.14	14.57	28.42	34.43	29.76	29.8	13.82	37.22	24.77	18.02	23.6	28.82	32.68	25.47	16.21	30.74	13.86	31.67	34.83	35.06	18.29	46.83	18.8	16.04	18.35	30.93	6.57	129.93	95.39	174.55	121.87	65.27	67.19	83.17	91.66
NFE2L3	2.39949669543342	9.44653959604697e-05	2.48076858995337	4.35331785273769e-06	0.462834893933561	1	61.34	26.99	23.21	67.95	62.33	44.18	17.51	35.37	1.29	4.58	12.2	1.15	6.57	4.21	12.36	62.15	16.89	20.06	53.6	67.1	65.08	58.69	24.08	22.65	0.9	4.52	7.59	28.91	8.31	8.31	4.52	8.05	11.05	11.64	15.19	6.73	4.43	3.79	7.67	2.55	7.09
MCUR1	-1.10808328107484	0.169065282903053	-0.402112754878763	0.713418739462817	1.10718441115238	0.715077743090646	13.99	4.1	4.57	2.66	5.16	3.99	7.49	6.85	13.25	9.14	11.1	20.09	20.64	11.62	12.4	3.84	8.67	5.99	3.63	6.15	3.54	3.39	20.03	10.98	1.12	3.66	12.53	0	13.52	10.98	13.93	8.82	19.94	20.91	26.74	38.1	18.02	4.76	10.61	18.97	12.18
LIMA1	-2.46748117781705	0.000194079929275992	-1.39830392719526	0.0371452885577329	-0.0589916088400644	1	1.78	6.13	2.18	6.21	1.37	10.27	4.51	25.31	24.22	15.04	30.97	39.98	45.89	17.54	27.59	1.63	1.02	1.59	1.65	6.35	2.01	7.25	1.86	5.6	14.63	8.99	4.34	17.28	14.83	4.79	12.42	22.13	6.78	101.55	73.16	100.29	80.04	59.98	60.95	66.58	76.54
LETMD1	0.92651067869988	0.365980559243541	-0.830614969087251	0.349710593839927	0.896191557067248	0.959847807783985	3.37	2.41	2.02	5.64	4.1	4.97	3.81	3.52	5.26	0	0.47	1.69	4.22	2.37	0.85	0.9	4.24	0.88	2.56	0.87	9.82	6.13	0	7.54	12.02	6.37	0.64	0	4.62	13.42	2.11	5.28	0	14.27	18.04	16.4	13.27	7.59	3.29	3.65	8.39
SLC4A8	-0.495384159677655	0.786221103934243	1.08267811902962	0.191641700049318	-1.13189608497598	1	1.55	0.3	1.48	0.49	0.53	0.79	1.38	0.6	0	3.01	21.69	0	1.42	1.77	0	2.88	3.54	0.19	1.49	4.12	7.53	9.41	0	6.15	0	1.87	0.95	0	3.57	2.85	0	3.23	0	0	1.66	0	0	9.26	1.8	0	0
TNIP3	1.46863176510775	0.0356406640427254	0.963290222915819	0.153194873629586	-1.61771782805633	1	4.9	9.42	4.1	11.18	6.32	11.95	26.24	8.11	11.94	7.73	4.5	0	6.35	0	7.8	11.91	7.65	0.97	19.2	18.97	36.76	42.21	28.71	7.26	0	0	10.33	75.62	20.76	0.51	34.75	1.19	35.96	0	0	0	0	0	0	0	0.51
MAPK9	-0.299662077738089	0.88318152048707	-0.264093347821357	0.908841251366654	0.117787488043121	1	3.96	6.42	3.83	6.28	6.13	3.29	1.93	7.14	8.82	1.86	4.9	5.32	5.31	11.13	5.88	3.13	4.83	3	3.53	17.48	6.12	9.12	8.23	4.36	8.18	5.33	4.32	22.64	9.39	6.22	3.8	8.05	17.72	27.27	21.08	21.63	24.22	12.23	14.32	16.3	18.17
COL23A1	-3.36086763482861	9.65654114002063e-05	-2.16616187219391	0.00255591903862956	-3.13152318081925	0.0739424532856918	0	0	0.84	0	0.24	0	0	0	0.69	1.26	5.11	12.2	2.59	0	1.98	0	0	0.61	0	0.45	0.97	0	2.06	2.3	0.82	2.81	4.5	0	2.44	8.04	3.28	3.65	0	1.81	0	0	0	1.65	5	1.23	5.53
FAM160A2	-0.0907140695402605	1	0.209290772667367	0.942036379568386	-0.25195209749562	1	5.58	4.52	12.16	16.5	17.71	11.76	16.59	14.58	4.2	14.69	21.37	32.58	23.12	9.16	14.4	18.7	17.5	15.66	7.22	13.5	5	6.45	9.99	19.48	15.47	16.77	11.97	11.39	6.67	8.76	7.06	8.66	14.66	13.61	8.29	7.65	27.59	15.15	18.63	6.18	9.29
HERPUD1	-0.663404280089963	0.465905678518219	-0.6348208495899	0.422177716632433	0.858840273298935	0.88647270088226	38.03	43.24	63.95	77.26	35.57	49.46	14.31	78.8	34.35	98.67	98.42	127.26	58.39	136.83	64.65	55.16	47.04	57.18	31	46.18	19.06	38.26	31.16	71.66	120.26	84.93	70.09	54.93	52.33	146.05	42.2	119.93	18.05	150.8	212.73	321.32	110.65	80.65	96.6	50.64	106.44
HOMER3	0.0895777789643099	1	-0.14309245169456	1	-1.2689599804657	0.676919793957255	106.27	72.03	104.25	103.63	107.29	85.28	65.94	86.92	98.78	79.26	102.27	144.15	160.77	65.68	120.8	95.44	113.88	159.73	48.13	68.28	59.57	48.17	45.7	190.77	95.79	130.36	155.21	29.04	136.35	142.42	103.86	122.88	50.46	6.98	23.38	2.36	23.59	19.08	34.34	21.41	22.91
PIK3CB	-1.60064135125146	0.0244983815166098	-2.21699782032875	0.000219968238430323	0.207122392440739	1	3.47	4.94	5.38	4.24	7.17	3.4	3.54	9.95	5.53	11.13	23.63	29.8	17.84	18.52	12.15	1.81	1.02	3.84	2.2	2.66	5.22	5.03	1.55	9.34	15.07	7.5	12.76	16.27	19.5	24.36	14.78	21.53	19.79	19.52	24.96	16.48	21.22	14.3	9.65	14.86	11.45
CYBA	0.385119823130483	0.774516526308052	0.400799531283026	0.6787372485974	-0.268083174911219	1	108.98	96.54	124.75	78.56	99.6	87.14	109.65	98.64	116.87	107.35	62.79	69.61	47.96	111.52	133.98	114.82	87.06	134.52	172.06	54.06	68.99	104.6	79.66	106.53	59.68	165.88	106.05	74.92	70.62	113.11	37.28	125.95	160.66	8.12	14.84	24.67	5.49	4.93	5	16.61	22.55
THOC3	-0.223614601411141	0.949926913719938	-0.312683151044526	0.852519295519538	0.0788783758022916	1	2.52	13.98	25.41	18.58	21.06	6.81	0	26.69	22.8	28.47	19.45	8.97	19.41	15.99	22.9	4.62	10.21	10.12	7.34	9.25	14.32	16.67	6.84	22.21	4.71	15.01	17.91	0	24.19	12.33	17.48	20.92	43.78	34.18	39.15	14.79	48.93	24.41	10.66	19.92	27.61
HEBP2	1.02312926256088	0.177551474857013	0.998306525266355	0.126714945896874	0.130666753231957	1	41.78	34.53	46.96	49.64	49.33	94.23	46.59	62.69	33.57	41.6	16.58	48.87	19.27	15.67	20.21	39.38	54.84	25.68	15.92	50.53	51.16	120.19	49.07	20.43	40.33	15.14	23.87	20.63	68.36	34.84	44.84	68.21	0	82.29	106.12	49	122.68	61.74	110.32	98.96	28.59
MPHOSPH9	-0.966811360228086	0.315768479010193	-1.48209724126634	0.0445195342920635	-0.347993335351973	1	0	10.94	12.83	3.56	0	0	15.73	13.57	0	3.69	6.8	28.34	14.86	20.38	9.44	1.8	0	1.37	0	14.18	12.96	6.25	0	17.4	3.59	20.27	1.09	0	28.61	8.27	31.85	16.47	0	6.42	12.38	4.38	20.09	6.97	5.86	0.3	27.42
SIKE1	0.247950109286698	0.908536874826276	0.870009981681022	0.223890145926688	0.988137776897568	0.778385766489905	10.56	1.89	1.15	50.91	28.16	24.34	7.74	4.25	6.58	5.17	8.79	0	8.5	22.93	5.13	21.3	5.55	8.4	14.5	48.82	50.03	36.2	60.59	2.78	1.8	0.91	12.96	9	26.32	20.65	17.47	18.61	0.8	153.99	145.17	195.83	45.92	52.65	44.35	84.32	53.58
FNIP2	1.97366748323491	0.00143377988165829	2.26181013452562	2.56476150157104e-05	-0.157708957561682	1	84.7	80.4	82.35	82.16	107.4	67.44	123.54	17.18	51.04	9.76	36.73	26.95	37.16	35.04	21.27	90.42	77.03	55.58	95.62	95.41	118.89	68.62	117.88	20.99	15.3	12.38	17.65	53.82	16.22	12.06	31.23	8.12	41.46	36.53	18.27	26.03	18.99	22.85	30.15	13.63	11.67
MSMO1	-1.46390781587423	0.0406843270680055	-0.212556178643347	0.975532440611888	0.195810566440652	1	3.49	4.91	5.99	3.31	1.93	8.92	2.49	3.42	13.21	9.12	17.08	30.35	11.65	30.9	8.7	1.91	3.84	2.49	2.51	16.54	0.88	3.48	4.79	1.25	4.91	6.29	7.55	0	10.79	2.74	1.98	13.25	0	90.96	121.95	213.45	52.81	79.11	74.74	96.36	64.05
TTC17	0.0880879421561597	1	0.0691701863000559	1	0.605077887422604	1	21.85	39.18	22.25	21.67	18.86	26.25	20.82	19.34	22.89	18.31	34.16	25.8	35.63	42.1	34.32	26.51	38.82	22.21	7.84	42.11	39.26	29.95	20.92	20.63	25.82	38.38	27.59	21.42	30.4	36.12	34.93	30.65	102.82	66.33	49.03	41.9	72.2	30.71	46.3	16.22	30.96
FOXN3	-1.79949909845368	0.00665108830643697	-1.48082050404498	0.0149012373116198	-0.399334540458688	1	5.26	10.43	14.34	6.67	4.85	10.15	12	26.35	17.8	30.71	37.13	69.61	20.44	23.75	35.2	9.62	9.06	8.54	7.13	11.83	8.87	9.08	19.21	13.14	37.23	16.57	19.51	37.13	34.62	36.21	27.04	35.53	100.4	13	8.96	12.93	12.44	15.19	17.08	7.34	7.79
AKR7A2	-1.78445646100563	0.00803330063375179	-1.47471724666873	0.0173875159541416	-1.32029541414326	0.481665284158614	13.08	7.21	16.04	13.56	23.01	21.73	16.97	50.68	47.86	61.19	52.85	121.05	83.12	88.35	46.02	17.39	14.74	18.07	18.12	21.96	14.28	19.12	4.79	75.24	90.92	60.51	49.41	12.8	38.2	98.92	37.22	75.53	27.14	33.25	50.19	57.08	41.04	82.98	108	66.5	86.36
MRTO4	-1.68176697400684	0.0147271089137545	-1.17947522203424	0.0709043529925075	-0.570659233938422	1	8.88	4.49	8.66	6.49	6.92	6.55	14.63	18.41	23.11	23.72	45.24	10.1	79.86	27.43	30.55	5.62	2.35	8.14	4.35	3.61	1.3	8.71	11.92	9.2	13.33	6.16	34.18	10.29	22.76	12.33	40.34	12.98	0	26.71	15.53	28.68	25.44	25.81	40.31	13.24	28.69
USE1	-0.952048813152668	0.263537201438225	-0.527384139958151	0.650517359046241	0.590602642084525	1	9.64	6.49	7.9	2.63	12.73	11.72	0.8	14.89	11.21	18.05	25.82	49	13.22	7.18	13.07	6.31	19.97	7.12	0	0	1.14	11.42	16.07	7.44	44.72	22.24	25.86	16.27	0	2.17	5.89	5.76	0	18.29	56.81	20.9	63.05	36.66	2.72	18.7	11.91
AP5M1	0.626510837713942	0.505895274993006	-0.407057524139025	0.706666749996603	0.697837148712704	1	19.57	12.86	19.2	48.35	18.03	27.84	17.46	17.26	0.17	3.54	26.63	6.43	13.68	11.07	21.88	26.83	18.86	27.99	11.93	17.49	7.02	8.68	27.45	56.21	92.66	8.82	55.38	10.25	38.58	18.21	8.35	23.89	65.18	20.79	25.33	12.74	8.44	5.05	7.07	6.74	4.72
ANAPC4	0.208801371897336	0.99130799343514	0.298696239167884	0.837073491313042	0.408437681924988	1	7.92	6.69	3.26	8.8	4.91	8.99	4.24	8.7	1.64	7.21	8.01	9.48	9.63	12.85	3.13	7.76	5.99	2.43	1.89	7.84	11.37	22.53	24.72	4.57	8.15	2.73	6.21	32.3	6.49	7.14	17.44	9.72	8.4	10.45	14.52	9.8	13.06	11.73	8.58	0.73	6.57
KCNQ1	-0.573755820100097	0.562447771907614	-0.570085535189642	0.499869217823066	-2.95340948237392	0.397758215225732	0	4.53	7.3	3.21	5.34	5.07	0.86	1.18	0.82	12.42	4.16	24.97	3.75	11.36	0.83	1.1	10.3	7.77	2.54	2.12	3.66	2.41	2.81	9.75	17.76	16.48	1.7	0	4.02	15.53	1.37	10.6	0	0	0	0	0.57	2.06	1.57	0	1.11
TRAPPC3	0.316136905690116	0.845870118369212	0.171711752812443	0.973134558733781	0.473150135641571	1	69.17	86.35	58.49	107.55	84.13	83.42	79.3	86.31	75.26	90.34	82.24	51.73	78.91	102.44	81.68	85.21	73.04	78.18	37.41	96.62	70.17	96.33	56.96	95.22	88.05	96.91	94.07	63.98	139.16	85.83	63.12	78.66	30.27	191.68	205.28	112.95	213.49	115.98	84.06	75.5	114.5
THRAP3	0.062539412130811	1	0.405516674914549	0.671831542521857	-0.877201080912321	0.872018818895424	28.28	24.49	24.53	16.79	24.62	18.78	29.27	41.16	23.16	33.82	24.65	44.27	28.4	17.07	28.84	18.16	25.29	15.61	22.46	45.93	60.49	39.56	78.57	24.83	20.38	24.91	21.98	30.08	43.52	32.38	54.03	31.46	59.43	31.87	18.79	26.76	25.25	34.07	37.46	29.27	40.49
PHPT1	-0.868289405091865	0.291230381365704	-1.10546488296278	0.0931670565993323	-0.762060666418452	0.968659292831354	37.75	31.76	44.19	57.96	58.75	97.75	20.11	98.52	122.98	117.41	124.17	62.47	179.21	100.15	83.45	60.53	24.81	47.03	33.57	34.14	35.04	79.17	2.52	176.67	88.68	102.56	102.17	78.04	155.62	80.8	105.57	128.61	39.54	110.56	111.24	107.14	153.95	129.71	112.56	158.35	200.76
LY75	-0.00659421460050364	1	-0.595924942271951	0.515138970741256	-2.07989416912098	0.19689097100686	0.34	7.08	1.94	1.28	1.89	1.64	0.5	3.02	0	2.63	1.53	4.06	2.46	1.72	0.29	0	2.6	1.42	0	1.96	5.58	5.85	0.6	2.76	4.03	11.02	1.18	0	0.99	7.94	6.56	7.52	0	1.3	1.28	0.79	1.05	4.36	5.7	0	4.85
ARID4B	0.733401484122101	0.377158515681508	0.836290653417824	0.211557457535717	0.0778312385605649	1	36.87	52.66	42.3	65.79	39.02	26.2	54.58	34.88	31.4	49.83	41.49	30.49	20.85	28.16	37.64	34.22	41.53	24.16	29.9	52.66	57.75	44.17	42.69	22.24	19.77	32.13	27.49	38.48	40.01	39.97	25.72	34.34	22.22	42.16	18.37	20.45	43.04	19.41	28.12	21.68	21.12
OPN3	-1.05951832904186	0.169097240683751	-1.00038534067987	0.139944857844017	-1.35446585763348	0.620250584074866	2.97	10.64	15.66	5.03	12.16	6.79	6	11.26	0	28.61	24.46	33.34	27.29	31.08	2.32	5.03	16.61	11.36	2.77	14.94	10.66	13.72	13.01	11.86	24.19	4.44	6.21	38.29	39.78	44.4	20.75	34.7	23	5.6	1.87	3.19	4.75	7.66	10.22	4.91	11.5
SDCCAG8	-1.16201200876211	0.11607418511694	-0.782166695743677	0.278612496359183	-1.11100713946366	0.704443396061399	23.45	30.8	51.67	31.73	35.14	45.55	56.62	66.52	59.04	100.84	55.18	209.4	96.03	50.71	93.03	31.54	19.18	25.87	40.24	24.58	46.97	45.2	95.12	29.4	61.91	76.1	99.5	95.97	62.82	94.57	76.13	61.95	196.8	68.52	35.9	77.41	90.03	85.91	116.34	57.04	112.47
HHAT	2.07547921950477	0.138979495246969	0.240500445625999	1	-0.413100005191577	1	0	0	0.95	2.76	0	0	0	0	0.2	0.47	0	0	0	0	0	0	0.8	0	0	0	0.37	0.32	2.33	2.6	0	0	0	0	0	0.46	0.83	1.03	0	2.05	0	0	0.69	0.62	0.63	0	1.35
KIF1B	-0.450618889133811	0.708976017933914	-0.338426110593747	0.780458851964062	-0.0421425843267327	1	17.11	6.05	6	4.02	4.53	3.41	5.2	9.67	10.63	3.07	19.05	3.35	8.03	5.82	15.02	5.92	2.66	2.81	5.3	12.49	20.77	7.36	25.43	5.44	5.9	5.28	7.66	31.07	11.59	7.68	20.06	8.29	26.7	5.66	4.86	11.73	7.68	4.83	7.46	6.48	3.92
FOXC1	4.4415501404578	6.24582922441246e-11	3.42478482737418	1.68386669074301e-09	1.43005192114503	0.611427125030408	5.9	11.29	10.94	12.08	4.6	3.52	7.29	0	0.61	1.11	0.62	0	0.18	0.63	0	8.3	10.94	11.5	8.93	4.79	2.87	5.03	5.28	1.02	3.92	0.15	0.93	0	0.54	0.36	0.32	0.27	0	7.97	2.91	6.46	3.23	0.48	0.49	1.63	2.79
TBC1D22A	0.260075626552565	0.902452949636787	0.125949088869069	1	-0.444483340738025	1	19.2	14.75	23.74	16.16	16.08	18.92	13.18	18.21	8.58	17.6	22.61	31.55	11.96	30.66	13.7	18.92	18.91	20.9	14.98	30.09	24.27	28.71	9.07	28.22	20.08	33.47	18	15.08	15.23	24.67	16.9	31.66	22.94	2.41	2.86	3.35	3.63	2.26	1.7	2.46	4.35
SYNE2	1.97307484223596	0.058322835986488	0.680156177277545	0.440886573904999	0.111790123752383	1	0.6	0	0	0.07	0	0.21	0	0	0	0	0.73	0	0	0.07	0	1.48	0.67	0	0	2.15	0.56	0.76	0	0.6	1.32	0	0.31	3.09	1.4	2.13	0.42	5.44	0	0.26	0	0	0.71	0	0.16	0	0.61
FAM168A	0.705302073926185	0.437353022933611	0.659310419308079	0.390484272174895	0.518877570976322	1	6.81	3.28	5.37	2.42	2.73	2.17	3.4	2.28	1.51	3.29	4.13	15.59	3.23	1.96	3.57	2.23	3.57	4.48	6.93	1.92	5.36	3.64	3.03	5.99	4.27	2.39	1.74	0	4.54	4.6	4.07	3.4	3.28	4.41	1.57	1.24	6.46	3.95	0.9	1.25	3.22
RELT	0.781796331305586	0.337977509841889	0.842017017598671	0.216134357486062	-0.532580441857238	1	22.71	24.72	16.53	13.8	22.29	13.01	13.68	17.25	9.72	16.56	14.24	8.72	14	6.53	13.71	16.71	26.08	21.19	10.03	16.09	24.23	17.66	18.74	12.97	11.14	14.46	7.42	12.33	12.1	12.5	9.23	15.06	24.76	22.65	13.45	14.08	21.82	13.42	16.71	22.04	24.16
GALC	-0.972560453380737	0.21745151514036	-1.2964490658391	0.0403486787041331	-1.64692183721914	0.314825869178011	8.39	7.74	3.78	8.73	4.26	6.43	5.02	22.05	12.1	12.15	7.29	18.48	14.36	12.43	11.79	6.61	8.44	4.79	5.23	5.47	7.86	8.62	17.15	22.36	18.26	24.85	10.12	27.11	19.65	21.19	44.36	21.32	59.58	1.41	6.43	5.39	6.89	11.12	4.33	22.7	11.4
NOP58	-0.998084464056443	0.209954046391183	-0.8062595910341	0.270032079398158	-0.105448743845217	1	26.34	44.92	19.1	7.38	12.52	9.34	46.89	41.49	47.42	51.29	47.69	69.53	108.88	37.72	66.17	22.97	18.1	18.24	19.42	19.89	23.71	34.93	54.51	55.05	29.58	31.04	40.54	91.94	45.27	54.07	72.71	41.2	93.8	125.63	89.12	75.06	71.21	92.45	50.39	63.83	51.23
SZRD1	0.756413712916191	0.355178973406151	0.246478904301089	0.886664481352061	0.279669379170907	1	27.65	32.35	35.54	28.67	34.92	40.99	44.18	31.48	24.23	24.74	25.79	6.8	29.82	32.7	28.92	33.22	28.75	38.68	30.21	33.97	50.5	30.18	18.65	43.77	19.58	28.6	25.76	39.38	33.75	32.38	59.96	27.93	43.83	24.97	32.2	35.68	22.09	15.49	12.19	18.02	19.19
CUL1	1.01995759919637	0.170561240416249	1.37069024876109	0.020283878439346	0.176142909364218	1	20.99	35.46	28.46	23.35	21.7	26.2	17.35	19.56	7.12	24.67	8.15	29.94	14.32	9.92	9.47	16.61	24	20.6	16.65	60.79	42.71	53.94	48.56	1.15	21.04	16.49	10.79	23.05	21.93	24.91	12.42	24.4	8.58	17.44	11.53	12.17	13.41	10.41	10.54	4.32	11.05
FAM114A2	0.226330661354349	0.949474708644448	-0.0866829034274368	1	0.703072867171508	1	2.55	8.43	3.79	11.37	4.15	8.24	3.1	5.68	5.01	3.43	2.03	0	7.73	5.34	11.58	3.76	3.35	5.25	2.18	11.23	20.97	6.25	33.28	14.06	7.11	4.63	3.59	0	29.5	15.06	22.45	22.21	33.06	14.16	10.41	15.93	9.35	4.86	2.64	12.61	4.82
CYFIP2	-0.447464122566159	1	-1.04210024196156	0.511697968043737	-0.0760880532406067	1	0	0.88	1.53	3.56	0	0.86	0	2.75	0	4.59	0.13	0	3.64	0.86	0.81	0	0	0.56	0	3.29	0	1.04	0	7.57	2.4	0	0	0	0	0.45	0	2.22	0	23.61	6.47	2.39	0.67	2.15	8.71	7.24	3.1
TAB2	-0.236260023663538	0.93419073649453	0.173441547615954	0.967332714519587	-1.15637859267987	0.61395620629604	32.98	31.03	26.85	43.74	26.02	41.06	26.68	48.18	44.71	40.02	52.44	54.25	40.43	49.47	54.35	28.09	38.62	19.58	18.1	44.27	35.46	57.86	43.15	35.1	28.63	43.27	35.86	54.81	34.75	31.96	35.26	34.32	42.12	31.39	18.84	16.79	25.88	32.68	47.97	38.04	31.78
GINM1	-0.167075059297578	1	-0.409381731524613	0.686339548147286	0.507262280912715	1	18.06	31.34	23.75	31.34	27.49	26.54	18.91	46.15	27.89	37.52	38.82	33.52	27.14	50.01	24.31	21.53	22.43	14.74	23.06	27.62	41.68	26.99	30.87	31.36	27.13	26.3	20.91	52.43	62.6	49.3	42.45	47.54	76.47	39.27	32.46	53.95	40.76	26.41	17.25	25.81	17.8
EIF2AK2	2.0110798976156	0.00114334308914252	2.11383322964191	9.25721780892855e-05	0.435734749749031	1	402.54	402.07	371.12	251.04	310.55	324.58	579.22	267.74	110.93	195.32	53.71	0	38.91	50.45	88.13	484.94	521.36	221.24	459.31	368.02	556.41	363.66	640.81	192.13	118.03	157.17	143.93	357.58	168.01	45.39	48.6	44.24	92.08	27.1	24.76	35.73	23	11.49	14.53	4.51	11.17
USP36	0.0712300856582584	1	-0.671455448400585	0.424367609664248	0.503073641695863	1	47.42	16.35	8.16	26.79	23.08	28.66	23.12	57.16	59.2	10.52	110.18	0	54.15	18.5	33.19	10.58	12.43	8.35	6.4	14.28	14.82	8.08	24.82	24.9	12.09	24.61	17.62	2.9	38.37	28.87	24.72	31.7	85.2	49.13	32.3	27.11	67.11	41.48	12.63	11.54	36.74
KMT2C	-0.700929159112429	0.434535287626669	-0.81269001746383	0.252768230044806	-0.592984735670414	1	3.17	7.33	5.28	14.08	3.65	3.66	3.63	8.35	3.24	7.82	15.1	21.99	10.26	5.91	8.23	3.5	5.02	1.98	3.7	16.66	19.42	16.58	24.65	6.61	7.85	6.01	4.05	82.49	20.15	39.29	23.47	13.01	171.38	4.86	1.71	5.68	4.55	6.04	6.45	2.79	2.53
PUM2	0.669480102776663	0.459191223790091	-0.127687111278809	1	-0.428355283200201	1	5.27	12.38	8.3	9.27	11.05	7.83	8.23	8.69	2.05	18.63	6.93	7.36	10.91	6.94	5.78	6.26	7.53	8.33	5.99	32.9	52.51	18.03	19.1	8.52	12.06	13.33	8.18	20.46	28.68	45.28	24.99	31.67	27.07	16.6	9.78	17.94	10.85	8.36	10.43	13.75	9.84
MRPL43	-0.415870051259545	0.75848715663053	-0.437082601360508	0.669798212108056	1.31665191512012	0.557012866692127	22.36	38.61	67.02	29.89	30.04	140.01	39.53	89.13	72.85	118.52	91.52	36.69	76.36	147.16	71.54	47.7	25.25	73.57	18.36	33.03	30.05	60.46	14.05	47.95	59.63	162.95	109.03	10.79	114.38	35.99	45.01	52.84	2.37	102.75	63.43	118.26	96.58	33.77	14.63	14	55.5
C4orf27	0.342851891497219	0.836435630854727	-0.238086413628656	0.923925933137049	1.5384474791336	0.38783373879573	27.5	51.87	47.6	27.67	35.77	48.83	14.84	55.47	28.46	43.61	27.88	21.25	36.44	22.4	19.87	23.66	34.15	24.88	9.86	31.3	32.71	26.8	50.09	102.87	57.97	39.59	20.83	0	50.04	30.47	33.51	21.05	115.63	70.5	94.06	49.02	108.08	16.04	20.3	0	46.24
ZFR	-0.351343851349726	0.821838568234475	0.0068285490452976	1	-0.476082506352823	1	9.85	11.68	7.51	17.98	14.31	14.83	16.69	12.7	13.37	27.68	25.01	73.72	23.03	22.86	18.54	9.19	14.58	7.57	16.82	26.54	16.18	21.51	40.42	18.7	13.44	16.3	11.94	60	35.91	28.81	23.31	25.59	87.7	12.99	11.51	15.46	14.71	19.49	10.21	10.54	17.05
ZNF280C	1.29242913456057	0.217195990587295	0.125516276818957	1	-0.178538621718073	1	0.17	0.95	1.32	0.96	0.74	1.07	0	0	2.73	0	0	0	0.63	2.24	0	0.31	0	0.5	0	2.84	2.04	4.48	3.61	0.6	0	0.11	0	0	0.96	1.9	0.57	2.4	16.78	0	1.07	0.79	1.95	0.71	1.08	0	0.51
TRAF1	1.92006945254377	0.00245231015632815	1.40691354538812	0.0191402390226357	0.397482516067907	1	8.41	14.81	5.67	32.76	8.52	48.59	17.25	1.85	22.19	4.12	5.72	0.69	2.94	1.75	6.15	8.45	10.28	5.51	7.92	25.15	5.05	39.86	4.33	2.64	1.21	4.47	2.83	36.05	4	1.65	1.79	3.49	0	8.36	8.53	0.5	10.96	1.79	1.81	8.54	3.55
RC3H2	0.287331656149505	0.88318152048707	-0.222010803853658	0.926330066857721	0.482113437878364	1	26.97	8.72	21.19	19.96	25.36	24.4	19.98	36.59	33.2	7.43	28.62	7.44	16.19	18.06	31.93	31.97	18.56	11.71	10.91	16.53	27.38	31.28	2.46	51.13	15.65	21.15	30.59	107.15	13.78	13.61	9.28	16.97	56.98	26.44	48.6	29.92	18.7	4.21	14.48	31.58	19.02
TRAF3IP2	0.673929461952953	0.462425150480466	0.66023082764267	0.426976507281791	-0.163561877763476	1	11.13	13.42	6.64	24.69	26.33	23.74	37.08	11.46	14.94	11.67	5.89	0	33.3	17.99	27.93	18.85	2.68	7.74	60.47	4.57	15.19	6.7	20.92	4.66	13.3	8.37	13.68	39.12	3.09	6.12	14.46	8.76	28.59	27.27	56.05	51.76	27.65	37.27	78.6	10.45	24.61
DCBLD2	-1.68657920304949	0.0330374332416341	-1.49391669785913	0.0554958587454284	0.605090044567975	1	0.91	0	0.1	0.48	0.12	1.27	0	1.96	0.09	1.45	3.21	0	1.06	2.95	3.54	0.58	0	0.3	0.35	2.18	0.16	0.66	0	2.87	1.21	1.22	1.04	0	2.11	2.18	0.72	5.7	0	10.86	17.72	10.4	17.72	11.11	5.95	11.7	1.16
SOAT1	0.440287103488051	0.703729269088186	0.974289115237438	0.125832338418213	0.998474870742437	0.789790637300601	20.94	16.9	10.83	9.04	13.45	7.86	9.89	12.98	17.15	8.41	12.01	17.38	15.56	15.88	5.26	12.93	18.23	6.21	19.94	61.67	71.17	46.5	154.48	4.17	7.03	5.69	4.86	105.23	38.45	51.01	59.85	36.2	72.17	9.44	12.45	7.43	9.3	6.21	2.18	1.07	5.16
GDI2	-0.118051917965818	1	0.0450266435061296	1	-0.546810974803797	1	87.07	71.34	86.72	86.5	63.05	74.78	96.96	93.35	81.74	95.21	87.62	192.46	119.77	116.35	93.76	91.86	64.47	78.84	76.2	129.55	118.35	116.2	216.85	100.8	76.47	64.11	67.83	138.88	259.07	188.96	150.61	151.99	174.59	57.32	77.13	85.47	58.9	62.81	67.16	89.48	85.93
PRDM1	-0.0451134561665061	1	-0.444583997004928	0.650681160349901	-2.80469830435775	0.00936858111294268	35.66	48.62	42.36	22.12	26.73	27.11	58.86	62.9	19.84	141.57	58.93	11.74	15.29	12.13	90.29	15.81	19.47	27.24	28.72	75.32	44.51	67.34	25.05	45.96	27.35	39.21	75.45	66.85	163.88	147.79	49.88	100.24	36.38	2.32	9.71	6.84	4.1	16.04	18.57	26.92	23.1
ATG5	0.322903646738477	0.852355245645171	0.612669689813585	0.444313663911838	0.563964002267527	1	12.17	10.14	12.69	11.82	10.44	17.06	5.18	11.43	16.43	16.93	9.72	4.38	12.65	7.03	11.24	10.66	11.21	6.88	7.46	20.43	12.93	17.71	27.28	19.55	6.44	5.23	12.75	5.31	13.91	10.36	12.39	9.83	6.27	13.07	19.14	28.34	29.03	8.27	13.53	12.79	10.44
PITHD1	0.237852623714726	0.925720971873382	-0.00999946487549745	1	0.205680939422478	1	59.1	35.43	25.7	40.63	54.46	38.49	37.01	55.44	62.53	30.3	33.65	24.78	53.23	20.89	60.02	64.36	43.29	37.47	30.31	30.97	34.17	22.31	118.14	53.05	46.27	42.93	44.52	82.31	37.41	58.22	50.09	42.34	125.03	65.98	81.29	73	80.89	51.72	52.36	29.8	63.45
USP13	-0.808083154044286	0.505895274993006	-4.15603717878537	7.97734796684555e-07	-0.852762695958649	0.968659292831354	0.29	0	0	0	0	1.57	0	0.18	0	0.68	1.09	0	1.11	0.09	0	0	0	0	0	6.2	0	0.32	0	0.5	0	2.4	1.68	0	0.68	0.44	0.53	0.44	17.97	2.14	1.18	1.74	6.16	4.3	2.97	1.1	5.63
CDK14	-1.89833895485782	0.00588123891420108	-0.554235580929985	0.520172426904537	-0.595747851796961	1	0.47	3.06	1.74	1.01	1.16	3.27	9.23	6.25	19.42	5.34	14.95	14.04	24.37	7.32	12.8	1.43	0.22	1.68	8	5.2	3.36	14.36	11.42	4.08	8.17	4.45	8.81	11.81	11.47	9.39	11.74	7.35	5.5	2.57	5.87	9.1	1.11	1.99	3.7	5.25	1.69
SEC61A1	0.574910498269086	0.533938876832337	0.549762550231213	0.479550343618383	1.99084786285213	0.102814170566715	87.94	63.37	82.11	90.97	109	95.53	86.83	66.87	88.86	56.38	66.58	51.59	79.01	88.43	75.97	91.09	84.58	104.84	90.9	95.43	74.34	81.22	49.32	120.66	58.83	58.23	77.02	49.57	82.01	54.17	94.74	66.63	58.98	119.8	151.86	107.8	137.9	24.81	25.67	15.46	27.8
PPP1R12A	-0.0855035263449612	1	0.00402943489867972	1	-0.531633176358584	1	133.13	152.12	116.39	63	88.76	103.76	144.2	195.62	59.77	125.81	178.1	269.21	138.4	85.51	247.63	158.24	192.44	102.17	140.11	90.46	129.43	91.5	95.59	161.32	123	230.02	130.71	88.86	191.94	97.76	183.83	170.43	173.14	117.02	77.24	74.2	98.05	128.48	101.57	62.33	54.2
POLR3E	-1.34125414817333	0.1622400296629	-0.692111394582103	0.504081735563524	1.07136327104922	0.778385766489905	0.52	2.93	0.42	0	0.96	1.42	4.39	7.12	0.33	2.97	19.87	0	7.05	2.4	4.46	1.9	0.71	1.24	2.01	2.39	1.29	3.63	0	5.59	6.98	2.01	3.95	0	7.41	2.44	14.06	2.47	0	36.32	37.76	29.7	17.78	18.26	5.78	19.01	4.11
ATP2B4	-4.05204480313243	1.691994440341e-08	-1.79316022388404	0.00973992164656423	-1.45990041384627	0.452677054739047	0.33	0.47	0.14	0	0.31	0.46	0	1.78	1.46	2.57	0.9	22.02	9.77	3.82	1.57	1.82	0	0	0.55	1.46	0.84	2.71	0	0.3	3.2	2.56	0.5	0.44	3.15	7.6	2.61	5.15	0	1.93	1.06	2.73	6.25	9.83	5.69	1.58	5.06
ZC3H11A	-0.230828661219845	0.954425119491351	-0.265994426458239	0.87730332462423	-0.059063989982446	1	5.35	14.78	6.88	5.08	6.41	6.56	9.61	20.1	15.69	29.34	8.74	6.15	13.95	5.6	27.8	11.08	8.72	4.28	4.21	15.92	27.04	23.06	25.27	24.18	9.91	8.39	13.66	25.36	32.9	44.68	20.26	21.46	62.6	37.83	22.78	60.64	40.49	22.74	31.38	27.2	20.73
RIOK2	0.238141266750857	0.970362038603644	0.146568217966783	1	1.59979127871367	0.34550226557715	27.87	21.78	23.69	8.96	31.94	48.99	2.59	9.48	26.47	21.31	13.15	71.38	36.3	33.44	11.9	22.52	31.93	22.46	23.32	20.6	39.85	49.74	51.87	9.1	0.13	38.27	27.79	73.7	21.72	41.27	20.4	17.68	10.22	30.94	35.33	78.31	47.06	21.15	24.97	0.9	15.23
YIPF1	0.134023376908356	1	0.122254514310001	1	0.880989000736773	0.898729024110347	22.05	38.75	53.55	28.52	39	45.04	23.9	52.04	29.36	28.01	18.47	79.18	29.13	60.34	37.79	29.38	51.28	45.67	29.99	30.16	32.98	24.45	19.18	57.49	39.43	43.83	39.2	15.43	25.5	30.17	31.98	31.13	82.1	49.21	60.63	86.2	59.08	27.14	37.03	25.15	17.85
NDC1	-2.06817789559583	0.00309858443668275	-1.76874508811858	0.00597323316578613	-0.425478134144942	1	0.75	1.41	3.08	6.44	1.52	2.06	0.29	7.44	5.25	3.37	8.23	2.17	14.99	8.34	7.45	2.75	0.91	0.67	2.09	1.99	2.38	0.37	7.04	2.96	7.71	5.84	6.57	0	5.1	5.18	6.96	3.72	7.26	20.59	35.99	18.13	15.18	13.64	18.17	6.28	40.55
TBXAS1	-4.24151464265118	8.71575062975199e-11	-4.28156229901017	4.63492137008819e-13	-4.21844559844509	0.000111877186193079	8.44	8.8	4.88	4.06	6.27	2.79	11.13	104.88	109.49	133.6	155.17	180.5	151.24	127.9	164.18	17.45	3.37	2.75	13.58	0.71	1.97	2.6	10.51	156.2	161.33	155.63	207.49	137.35	218.69	188.86	133.21	148.28	153.21	5.34	1.95	18.3	1.08	53.48	28.73	58.97	47.61
PARP12	2.95195673361687	7.99644364391896e-07	2.83286018448147	9.12159951118714e-08	0.692402064845833	1	118.97	104.2	133.09	106.02	102.94	124.66	123.31	26.21	45.16	16.15	10.21	0	13.6	24.18	14.74	103.39	130.93	148.37	101.24	132.53	135.78	116.39	65.62	27.56	13.88	36.85	24.45	29.82	12.42	9.6	13.83	16.23	21.71	18.51	27.06	7.56	8.52	4.71	0.67	1.98	10.65
TARBP1	-0.519686314626272	0.876275336525055	-1.29649176708535	0.168756927840112	-0.0862876954994731	1	0.76	1.8	0	0	0.47	1.75	0	1.88	0.82	0	7.91	0	0.74	0.7	1.65	0	0.66	0	2.66	1.69	0	1.06	0	5.39	0	1.29	0	0	1.08	0.95	0.65	2.28	0	33.72	2.21	20.63	14.74	14.62	13.41	2.48	22.27
PET112	-0.858709437092476	0.341024208830585	-0.651058658520066	0.464538709944316	-0.0477851259002718	1	3.79	3.11	3.59	7.54	4.46	4.84	2.19	5.77	12.2	8.59	3.31	0	22.55	18.59	9.15	3.52	1.16	3.59	11.11	4.76	5.25	7.79	0	5.24	1.62	2.83	1.72	20.94	12.45	6.22	13.47	6.78	0	7.32	2.21	2.96	2.97	2.27	0	0.84	5.73
MXD1	1.72459967467563	0.00674281748540669	1.4408358232367	0.0120484053822301	-0.996605482942268	0.789790637300601	238.99	318.72	198.79	170.8	189.81	112.42	363.54	95.8	159.27	138.99	130.43	319.34	81.03	61.35	219.29	186	229.27	161.25	336.78	667.51	774.4	461.73	499.69	78.05	197.57	110.85	203.33	541.9	292.98	172.05	227.19	166.41	430.12	15.46	4.12	31.3	5.88	14.09	3.86	52.68	33.83
DNAJC25	-0.0808904676555882	1	0.188492673781727	0.966452220542568	-0.410920831051394	1	13.12	11.72	23.67	12.11	21.24	2.6	19.34	2.73	1.18	3.61	15.83	54.54	37.85	31.63	4.2	25.7	22.18	29.56	13.13	16.05	14.37	1.93	3.75	3.76	32.53	17.81	22.81	49.88	29.86	2.74	18.95	2.62	0	18.2	42.84	49.25	14.3	52.99	6	58.57	39.66
SLC2A3	-2.92095229805112	6.01232169424165e-06	-2.89479031515404	8.01657303671252e-07	0.225743955980922	1	22.36	14	12.55	0.76	4.58	46.21	31.82	81.94	375.11	42.62	132.45	114.22	179.53	165.93	222.38	18.57	5.13	0.24	20.65	19.06	3.27	11.76	3.21	180.61	84.25	84.81	192.95	284.85	86.59	27.64	101.24	86.51	31.18	15.04	13.74	7.61	2.36	13.7	0.43	8.56	5.72
CTDP1	0.853920403637972	0.295231969243725	1.2053235784995	0.0495174125306166	0.869102561326816	0.968659292831354	24.95	20.45	21.13	23.28	14.21	24.45	28.23	15.11	2.15	18.52	16.46	17.13	20.43	10.89	16.77	24.46	32.16	28.11	13.07	36.7	20.26	10.4	8.93	14.66	14.22	26.88	22.3	5.94	2.31	6.41	9.68	8.08	0	13.04	19.86	9.9	13.22	2.97	6.01	4.44	9.28
YBX3	-0.434045306203085	0.723997023656541	-0.62305022585606	0.433874787832902	-1.42957373866379	0.42204442823168	48.45	52.5	64.73	61.14	66.38	92.19	35.83	95.25	45.51	155.93	100.92	110.43	115.58	113.18	79.71	22.72	52.5	77.77	22.52	67.4	62.82	72.32	56.31	82.18	89.37	85.15	55.55	55.99	118.32	103.89	131.09	137.82	101.52	25.7	18.22	15.89	22.91	57.56	40.32	37.82	29.56
WNK1	-0.723171440259654	0.406790524533661	-0.683664745772924	0.364998933864633	-0.86796833283793	0.882974575364413	26.45	43.21	48.76	13.62	15.76	10.58	51.29	58.11	28.4	85.32	109.69	153.06	61.95	58.63	91.94	32.93	44.72	18.66	16.03	42.9	91.13	52.09	88.91	55.53	40.19	69.38	85.39	116.71	144.87	136.17	143.5	106.47	228.19	47.28	30.55	28.41	27.16	49.41	31.2	10.37	43.86
CCAR1	-0.638687899960825	0.495885476882893	-0.375320762295859	0.725742858006925	-1.00031726201272	0.778385766489905	47.59	44.34	46.7	45.85	22.82	26.8	23.16	86.81	101.76	73.88	153.48	125.66	86.39	79.98	79.89	32.1	37.64	24.9	23.09	29.66	68.33	31.46	150.01	52.25	35.2	80.69	71.74	9.94	96.69	57.84	71.75	59.49	76.51	32.73	23.24	9.39	28.46	69.7	17.82	29.26	36.12
OGFR	2.104633063299	0.000660909552438365	1.87805878815446	0.000635913004898896	-1.76552774063352	0.345945259855247	92.41	86.17	109.56	85.53	102.06	91.02	120.42	31.78	22.83	47.38	25.27	20.98	29.27	20.57	24.8	93.14	145.29	147.85	80.8	88.2	80.79	65.12	54.54	65.29	25.58	48.12	30.68	9.01	15.6	42.69	20.05	34.24	27.51	1.55	2.83	3.92	4.72	7.06	8.58	5.55	12.72
GNA15	0.363032017949327	0.782698232506478	-0.230917483431527	0.908841251366654	-1.82255245629645	0.164625612507246	59.86	35.62	32.52	65.72	54.47	42.8	73.62	44.81	42.01	65.9	49.24	14.04	40.14	49.42	88.89	53.35	41.72	42.55	61.39	39.24	29.14	37.93	28.94	106.79	43.3	74.96	105.53	55.49	69.02	46.1	43.37	56.94	18.79	50.37	27.44	39.36	60.02	131.23	102.68	121.94	109.04
PIGV	0.280845286603628	1	0.690067378831186	0.449861893615401	0.027489629839116	1	0.33	0	1.09	0	3.08	5.71	1.79	0.65	0	1.46	5.45	7.67	0.69	1.02	0	0	7.12	3.38	0.99	1.57	0.7	3.33	0	0.9	3.2	1.08	1.57	0	0	2.62	3.32	3.57	0	5.53	2.17	7.2	1.6	2.87	5.83	1.36	4.67
SNRNP40	0.440904621004441	0.774516526308052	0.177979806114452	1	2.67203839922925	0.480853383370304	5.73	0	4.68	8.71	5.28	11.51	10.14	4.49	2.7	9.56	0	3.27	6.8	5.29	5.24	3.22	7.89	2.1	11.42	8.06	0	7.58	11.27	10.28	1.47	16.97	3.54	3	13.18	8.47	6.45	6.92	0	0	7.75	5.98	1.23	0	0	0	0.8
QSER1	0.270670525239967	0.902452949636787	-0.412929770650786	0.692235829647869	-0.00951671498045897	1	8.17	15.04	11.88	1.1	4.9	6.08	4.66	6.72	2.21	1.42	7.71	5.81	10.38	3.92	8.43	0.9	5.64	4.58	3.62	8.05	13.63	11.24	23.92	4.11	3.71	1.68	7.82	16.69	14	16.93	19.01	24.06	4.04	4.63	4.46	7.83	7.35	4.93	2.64	3.16	4.46
MPC1	-0.541320537452935	0.630026632413615	-0.405277469065915	0.706666749996603	-0.224593714529368	1	24.15	21.87	14.71	18.04	15.9	17.34	12.31	37.19	17.51	24.66	41.47	0	39.53	67.68	25.96	26.81	7.72	41.65	6.69	19.73	15.26	8.61	49.59	34.84	36.98	40.73	34.33	45.18	21.98	16.25	35.31	24.58	33.05	34.53	53.22	39.32	19.69	25.56	43.78	30.88	29.75
ACAA1	-0.0868708480718938	1	-0.367529347913583	0.764326447983195	-1.12530594909314	0.676919793957255	12.53	13.49	17.93	19.85	9.14	14.32	14.42	13.82	9.89	22.61	25.58	26.54	15.41	26.03	16.62	21.34	6.8	14.01	4.98	9.48	9.08	8.11	10.28	19.69	24.71	23.55	11.04	7.05	12.11	18.62	14.05	20.3	39.53	28.99	26.48	19.14	26.84	42.48	31.39	50.26	39.72
BCAT1	-1.78084259624105	0.00791709383850857	-1.4347304577055	0.0204715154482188	-0.762103246979811	0.968659292831354	7.6	13.9	5.07	8.85	7.15	15.6	7.78	6.08	17.24	5.07	12.94	31.08	15.25	14.33	11.26	5.67	5.34	10.78	25.8	13.65	15.69	13.77	33.66	6.97	7.53	4.3	6.34	34.54	12.75	13.08	29.02	6.56	13.97	17.65	65.1	46.68	21.25	26.36	61.86	42.85	13.32
HDAC7	0.231335196677618	0.936748828393919	0.204396490226887	0.924536368741501	-2.48441328922496	0.0422692118346257	28.36	18.48	22	7.7	21.87	7.67	21.17	17.01	6.07	25.53	34.39	19.96	23.83	9.08	22.4	29.89	33.27	28.81	7.86	10.69	32.25	6.1	6.47	34.81	22.04	29.27	26.08	12.12	13.09	22.34	25.94	15.52	13.44	6.82	1.25	0.91	3.46	16.78	21.39	2.79	14.33
MRPS35	-0.855667085060048	0.316118514483145	-0.917199455896801	0.189783017455486	0.737948638207802	0.974725634966534	6.07	7.13	13.11	18.6	8.17	17.48	6.98	36.11	10.56	27.44	10.34	6.89	39.52	16.36	25.77	4.26	6.75	11.66	7.02	34.42	14.05	18.63	32.24	22.83	11.64	14.12	16.3	54.04	51.23	39.93	75.17	29.06	17.49	88.72	62.39	66.41	62.43	24.8	37.17	30.9	27.93
SFSWAP	0.256537390336381	0.907850126770474	0.133068345892441	1	0.149631779001073	1	12.27	16.94	13.49	22.6	19.43	11.56	13.74	8.61	7.01	19.77	37.73	25.02	16.77	11.85	22.08	42.46	14.14	12.89	7.11	43.72	20.57	20.51	18.58	20.74	45.2	48.39	16	80.68	24.05	20.85	16.56	37.37	131.44	20.57	12.23	9.74	28.46	4.64	12.43	5.38	7.87
TNK2	2.30231970303075	0.000229079996675881	1.42292842435801	0.0156095202783198	-1.32875313732094	0.778385766489905	17.61	22.96	34.99	20.33	24.01	18.27	29.9	17.82	0	14.5	6.76	7.46	2.03	3.63	3.59	12.81	25.69	22.07	14.04	23.29	21.89	16.11	17.88	23.08	8.4	12.23	5.93	11.32	3.61	6.32	4.24	5.27	5.1	2.81	0.64	0	2.85	2.2	5.84	0	3.43
MON2	-1.02922183803959	0.217257884801455	-0.277422632179867	0.882951699217336	0.793801969472279	0.970336850884639	1.14	0.09	3.66	3.11	1.1	5.27	4.95	1.38	2.91	3.85	2.16	3.47	1.39	3.85	3.59	2.59	0.35	1.36	1.16	7.71	14.2	7.29	0.68	0.58	0.62	1.12	1.92	8.2	21.07	33.67	25.63	15.62	1.05	4.69	3.75	6.46	5.54	3.2	2.35	0.22	2.69
GPBP1	1.32250622588328	0.0506511351062808	1.16784995213361	0.053744861503379	0.445454863095603	1	92.39	169.52	119.06	128.38	98.15	125.38	131.86	74.1	63.75	57.76	52.67	39.99	44.82	76.04	53.19	70.84	86.96	100.85	89.13	144.59	129.5	153.52	149.1	50.43	44.51	56.82	47.77	72.54	77.66	76.67	60.09	62.08	70.48	151.02	99.79	91.07	159.98	75.85	82.74	45.98	65.34
DGAT2	-1.76970506567495	0.0338810033067204	-0.974813893077881	0.337015075140642	-2.17972983222553	0.0923542570511329	0.36	0	0	1.37	0.66	3.94	0	0.7	1.79	4.11	5.22	0	6.15	1.96	10.52	0	1.98	0	0	1.27	0	3.19	0	3.33	0	0.93	3.16	0	3.42	0.56	4.61	2.99	0	4.27	11.7	2.59	2.46	8.56	33.08	27.06	4.48
CS	-0.305751435114472	0.878909811087414	-0.0960263868384208	1	-0.935181762072236	0.82449079515611	48.22	66.42	67.02	76.38	37.03	60.62	74.56	103.95	65.25	36.77	133.9	89.74	117.36	87.54	114.12	91.09	53.12	50.08	88.18	22.62	14.22	33.97	42.01	109.65	81.26	41.42	108.18	55.67	65.03	41.06	50.31	55.35	52.41	25.68	33.08	22.66	26.7	56.7	29.76	71.47	34.42
MRPS24	-0.306888674715271	0.876275336525055	-0.214108880806623	0.930802275065024	0.196917240267769	1	79.9	71.63	80.16	140.37	84.47	175.88	101.83	143.53	111.92	109.78	211.78	172.95	190.89	192.22	157.22	73.03	90.85	74.32	86.13	81.75	62.69	84.59	59.58	154.3	163.46	113.85	148.08	68	85	121.62	123.96	97.75	28.62	430.98	459.78	458.57	420.98	272.29	243.71	405.19	223.01
ELMO2	1.85226174034103	0.00336528639646869	2.30911990697828	2.19114631356228e-05	-1.43271663707743	0.525560665769868	59.87	63.77	47.26	90.07	54.49	46.32	95.75	14.76	31.64	13.5	40.65	0.6	36.78	15.94	15.48	59.09	79.92	63.35	72.26	52.81	57.55	40.74	57.91	16.45	12.93	10.41	15.69	30.28	26.2	19.47	9.1	9.34	21.98	12.22	5.21	1.77	6.19	16.44	14.49	9.81	6.3
WAPAL	0.395675086420558	0.762653774215184	0.209844269465165	0.916314843853225	0.0462643288823854	1	60.88	51.59	34.29	82.36	45.29	44.87	35.86	36.23	41.78	18.61	108.79	19.8	50.12	67.7	55.19	38.91	53.01	28.86	32.32	32.66	57.68	64.7	61.79	45.19	6.86	65.72	36.4	27.86	28.49	28.75	25.2	38.44	110.31	41.24	40.92	73.97	47.86	55.91	26.53	16.34	47.51
VMP1	-0.32046959694213	0.851451862441815	-0.337463579019416	0.776274859218575	0.590091035947731	1	34.91	38.83	43.62	39.16	31.26	53.17	62.04	76.07	90.82	93.2	101.77	251.23	55.5	67.17	85	43.51	37.64	31.24	35.23	232.66	338.38	161.42	124.53	76.47	82.93	61.69	72.28	219.95	397.86	366.2	346.36	245.98	148.46	36.93	48.11	76.16	37.44	21.81	21.45	33.56	19.75
APPBP2	0.954451912005085	0.225668629292867	0.68630306454436	0.367107994766056	1.08835824200461	0.73262461611868	3.59	4.78	4.11	4.55	4.96	4.7	3.42	2.11	1.13	3.81	3.58	3.93	2.88	2.43	2.26	3.28	3.46	3.57	2.45	9.86	5.93	6.77	6.53	3.97	3.22	1.54	1.19	1.25	4.84	6.39	3.92	6.8	3.02	10.82	11.65	6.94	8.39	3.79	3.33	2.84	3.09
POLD1	-1.52235243860265	0.0960954633550212	-1.86596817298246	0.016622435952484	-1.89180775600719	0.298031599688276	4.62	0	7.42	17.26	4.18	4.15	0	11.12	13.82	1.89	20.6	0	33.51	29.34	34.8	6.23	6.25	4.06	2.52	0	5.74	1.28	0	18.34	36.32	45.34	14.62	0	0	14.26	9.69	14.46	0	20.06	0	6.77	33.9	67.03	8.26	0	106.7
EIF4B	-1.55613587560798	0.0220314584287133	-1.80569748716235	0.00212836594406999	-0.930544883738716	0.811929302218341	11.61	10.23	8.45	9.42	11.23	13.85	10.39	27.06	27.83	28.24	30.32	75.43	44.5	54.76	29.26	12.88	11.25	11.87	7.39	22.1	26.89	32.01	21.83	21.08	48.81	41.26	38.47	67.22	107.3	176.05	101.11	124.35	68.89	64.03	65.26	63.44	56.46	90.64	110.35	92.03	60.12
GLTSCR1	1.21489780951632	0.161596991955419	-0.920713967566876	0.294482254270124	0.083511056060981	1	1.65	2.44	0.39	6.74	1.52	0	0.42	2.32	0.48	0	3.43	0	0.18	0.22	0.81	0.65	0.33	1.55	1.31	0.42	0.3	0.79	0	0.64	2.27	1.07	2.07	0	1.69	1.48	0	0.56	8.48	6.1	5.06	5.61	5.06	2.02	5.11	1.7	6.55
SPHK2	0.660336578279135	0.603351734007289	0.309832839328133	0.910964259403115	1.1301882175642	1	1.79	3.68	1.2	2.28	3.03	1.75	2.39	3.51	0	1.83	5.26	6.61	0	2.01	0.5	0	0.62	3.46	0	0.79	1.7	4.86	9.24	1.61	1.08	0.91	2.09	0	7.19	4.35	1.69	5.39	3.78	1.76	1.86	0	4.95	1.26	0	1.41	0
RPL18	-0.636248306609146	0.487750515562353	-0.660982131879019	0.386827440196581	-0.216304220989502	1	741.54	559.47	719.97	598.39	716.87	1264.52	699.85	1108.56	1129.55	1494.01	1164.91	2110.32	1663.72	1964.59	1041.12	799.7	727	953.11	528.61	452.34	534.01	581.93	451.8	1574.28	1592.38	1593.58	1199.72	437.3	1073.1	1669.66	1288.91	1445.83	973.01	982.2	1277.47	1325.08	1625.6	985.3	983.7	1045.94	1591.01
U2AF2	0.02937627886785	1	0.297483488341752	0.81815984731054	-0.0397439563999205	1	22.33	29.26	22.07	19.74	24.88	19.69	15.75	40.45	31.62	28.84	23.08	3.41	30.23	25.16	31.48	26.58	32.89	30.8	28.34	23.95	11.16	20.73	19.98	28.43	30.9	36.12	29.17	15.64	20.39	22.82	20.32	19.73	26.03	46.37	50.72	34.59	38.97	31.68	37.14	27.98	35.64
EPN1	0.926322226740703	0.236163011655263	0.553077283618151	0.491278037535259	0.958087163156648	1	12.08	20.17	23.04	9.57	16.08	10.43	6.59	13.48	3.18	13.98	12.48	1.65	7.56	4.34	16.45	15.95	24.95	16.6	18.6	8.26	16.8	8.19	21.32	17.47	11.81	24.21	15.91	7.03	14.06	20.87	12.41	6.11	22.16	0	0	12.01	0.81	0.72	0.73	0	0.52
MED29	0.314090901547666	0.859537688484871	-0.187744498218206	0.96851474137647	1.4708452247206	0.412217949129099	3.85	5.62	12.76	8.13	6.11	5.67	5.72	5.66	4.05	10.48	9.7	2.81	6.15	6.51	8.83	7.23	3.83	5.35	4.38	9.4	13.51	14.23	15.31	10.36	1.75	8.54	8.76	10.08	20.87	14.43	18.25	12.44	24.92	8.5	13.25	21.27	14.2	5.01	3.69	1.53	5.25
AHRR	-1.79479624490076	0.0100806334130321	-1.265147299535	0.0492004200587418	-2.58041892971797	0.0203356128204296	3.15	0.51	1.57	1.56	1.89	1.88	2.44	6.17	8.25	8.5	25.47	0	4.37	7.19	12.24	2.38	0.66	0.08	1.89	1.93	4.49	2.58	13.36	6.15	6.57	8.25	6.09	18.83	17.31	10.89	5.85	9.52	13.29	4.77	1.74	2.62	4.19	14.77	15.25	9.75	25.53
ZNF275	0.377130266056504	0.873998001377202	-0.207350555649524	0.979493586837566	1.03005210115901	0.778385766489905	0.37	0.46	0.3	0.93	1.13	0.45	0.44	2.04	0	0	8.07	0	1.34	0	0.32	0	0.51	0.37	0.29	0.65	0	0.68	0	1.99	0	0.08	0	0	0.29	0.77	0.19	1.31	0	6.53	7.26	5.17	6.62	2.33	3.14	2.03	1.86
MTMR1	0.246569043324621	0.934734196435407	0.638365347099241	0.469569136221799	1.46700010742754	0.462695875619938	4.85	12.15	6.07	4.61	2.61	4.43	5.59	10.7	3.56	5.62	10.64	6.98	2.51	13.16	4.17	0.74	7.52	5.29	2.24	7.22	2.04	9.12	18.36	9.07	3.36	2.87	3.08	0	5.77	7.69	2.92	6.41	0	23.53	17.58	19.3	20.92	5.27	10.63	2.96	3.8
ADCK1	0.621590460243246	0.654062750778225	-1.06341660578646	0.211497745308285	1.24802628668391	1	2.02	2.27	1.65	6.13	2.6	0.37	0	2.77	1.36	0.54	0	0	1.25	5.56	0	1.47	1.39	2.4	0.22	0.71	0.51	0.45	0	7	0	4.68	1.42	1.58	1.92	1.9	0	0.96	8.35	1.92	0	1.95	6.82	0.88	0	0	1.89
HAGH	0.36771371346417	0.783080271543345	-0.0166287878562989	1	1.67178440560354	0.255073138988753	32.78	33.93	31.75	66.44	33.5	41.4	31.18	44.02	37.23	36.49	41.69	29.76	40.73	29.28	29.56	17.75	65.51	36.65	13.63	25.05	9.82	13.64	20.27	61.83	29	55.62	31.44	30.51	12.32	27.62	15.75	19.52	47.49	143.15	95.43	140.2	157.76	29.77	34.44	27.51	33.71
RNF4	0.499627152944691	0.683676450776986	-0.162457253521073	1	0.448750464643988	1	2.66	3.25	5.66	2.03	4.17	4.38	0.95	3.92	0	4.24	8.22	0	3.52	2.46	3.21	1.95	3.09	3.65	4.58	19.07	37.2	9.6	6.93	2.39	4.09	10.12	3.27	51.64	22.49	27.49	45.54	10.55	6.73	33.83	22.89	29.81	39.38	15.98	22.53	8.97	21.79
CASP8	1.21956565187529	0.0800723490960417	1.4808289264277	0.00982708694787219	-0.348514701536466	1	51.64	70.9	80.04	60.94	61.85	74.55	36.27	29.14	20.32	37.22	46.78	37.72	16.82	62.09	26.48	76.79	61.24	74.79	62.99	88.75	76.84	71.89	88.94	24.76	30.42	32.24	18.83	31.9	39.54	47.66	48.21	38.12	22.33	26	24.51	12.02	18.18	13.36	18.48	13.09	33.01
ASUN	-0.345802493492602	0.869929005812748	-0.778106624953382	0.342075675758988	0.0445993490009936	1	3.33	9.37	17.68	6.32	13.79	8.19	6.11	13.04	2.38	23.1	7.99	43.7	16.26	4.61	5.72	18.24	13.74	6.94	0.92	18.01	4.45	14.55	6.83	4.74	13.84	26.76	5.5	13.84	30.72	16.5	35.12	11.16	26.32	218.46	162.14	204.96	120.89	63.29	184.69	195.4	137.42
TM7SF3	-1.00238007162569	0.197836168904138	-1.48402561803665	0.0164083692778426	-0.242482522509628	1	11.33	14.46	6.17	7.73	10.71	10.09	2.59	31.31	7.47	17.32	25.03	31	18.73	35.66	16.74	6.11	4.6	5.19	9.18	12.26	7.34	10.31	8.58	32.33	20.63	13.47	15.13	10.65	20.74	42.86	34.3	46.22	47.12	53.41	64.42	51.99	47.9	39.3	39.15	54.6	59.78
SPA17	-1.68808806073921	0.236163011655263	-2.1294410396291	0.0128329599104593	-0.481974739921828	1	0	0	0.26	0	0	0	0.56	0.77	0	0	0.48	0	1.22	0.48	3.38	0	0.76	0	0	3.75	0	0	0	0.28	0	0.68	4.72	19.13	0.37	0.27	4.2	4.67	0	17.45	13.4	2.52	0.41	6.81	7.17	1.12	10.74
ST3GAL6	-1.06994991995805	0.174795013180094	-0.538830277120585	0.534764344968251	-2.35175783402728	0.157815639458086	6.93	10.93	6.31	22.06	6.62	3.09	18.96	15.98	33.42	6.04	41.82	2.04	26.79	15.82	28.45	12.66	5.53	3.78	10.24	22.44	8.48	7.86	23.3	3.48	5.85	6.96	10.35	50.74	69.67	28.36	24.46	16.67	72.31	1.01	1.68	3.07	0	1.84	4.21	3.33	8.02
TAF2	0.328723333705971	0.841341472567433	0.0923625602013176	1	0.794699268473873	0.964359786566567	45.93	41.11	20.37	40.06	28.94	44.39	26.03	31.77	4.99	15.89	10.29	3.79	57.63	13.46	48.6	40.96	15.63	19.32	16.17	62.05	59.77	46.6	33.56	13	28.22	24.02	26.56	103.46	78.98	46.74	64.95	49.07	37	383.99	520.09	406.58	210.31	176.94	244.23	137.31	127.47
HIPK2	-2.69788048860647	2.93763864289594e-05	-2.63811825848345	5.31546630963297e-06	-2.1124686411882	0.0733776695267247	2.45	1.11	0.32	0.58	3.08	0.78	4.21	8.12	7.58	5.26	20.63	6.63	15.12	5.66	17.45	1.98	0.95	0.59	0.75	5.88	5.77	3.05	5.98	6.53	8.34	3.09	20.51	9.9	9.24	8.34	16.77	8.61	25.14	10.11	3.22	3.57	7.27	16.5	21.58	24.53	13.97
TNPO3	0.116251821323429	1	0.074557026189776	1	0.170439579778728	1	5.31	9.29	8.63	9.52	9.56	10.9	7.75	11.16	7.02	7.95	7.14	5.15	13.87	15.6	10.46	4.41	8.48	6.91	14.31	5.83	8.44	8.99	9.82	9.53	9.11	10.42	10.42	6.64	5.74	16.5	16.29	7.08	10.82	6.29	4.86	4.58	8.61	6.19	4.02	1.74	5.2
RFXANK	0.12446877614865	1	0.140033533281759	1	-0.322755079431101	1	80.23	35.68	34.59	53.21	38.49	47.19	15.93	31.05	59.77	90.23	37.33	5.9	44.51	107.34	51.68	43.93	40.85	39.13	19.36	42.14	18.37	45.59	83	80.99	66.11	70.5	28.59	0	13.72	48.34	42.1	10.41	0	61.23	100.41	81.2	98.55	66.26	62.26	88.89	112.77
TMEM161A	-0.474978818345618	0.781277243515853	-1.20348572647747	0.119399683486066	-0.140822973847235	1	0	0.86	4.66	2.5	1.34	4.01	0.81	7.3	0	4.3	1.32	0	5.65	7.29	2.64	1.33	4.08	1.83	0	0.8	0.58	1.52	0	3.04	2.52	6.21	4.36	6.88	10.93	2.75	6.24	5.21	0	10.49	3.19	2.12	8.98	12.6	9.56	7.07	3.44
LPAR2	0.295378944869325	0.912139946628235	-0.211098067650651	1	-2.54566864211802	0.23401952062147	3.57	1.68	5.1	3.39	2.47	1.22	2.39	4.37	0.3	0.36	10.52	5.13	2.08	0	1.92	1.63	3.99	4.25	0.25	3.14	3.95	1.48	0	10.01	9.13	1.15	0.78	0	4.24	2.1	1.27	1.06	2.91	2.14	0	0	2.17	9.73	5.91	0	4.91
CTSA	-0.651160000425554	0.48012070994262	-0.817533428890022	0.24905587023984	-1.04977960900203	0.744788268099667	23.28	18.12	39.43	27.5	47.27	26.44	39.11	79.05	29.96	85.61	60.06	45.36	70.84	74.88	57.32	40.48	54.64	39.46	29.64	13.29	27.71	17.02	21.58	62.58	140.29	83.88	92.38	51.09	39.65	46.11	55.09	40.09	111.25	46.17	20.13	11.68	43.61	43.97	54.19	40.76	46.14
SUGP2	-1.16423370748857	0.225668629292867	0.0968917928309755	1	-0.284765062373789	1	8.79	0.77	0.91	13.92	6.69	0.44	15.69	1.29	0.22	11.85	75.85	57.76	16.2	4.06	7.56	12.77	6.42	6.65	15.44	4.75	6.96	10.9	11.71	23.68	1.41	12.75	8.41	3.05	20.77	5.58	3.16	6.11	2.53	58.91	16.57	30.19	33.9	16.46	55.03	1.16	20.63
SLC12A2	-2.22498870459808	0.00688881610779283	-2.25857209521978	0.000764317447137695	0.0985554224123308	1	0	0	0.64	0.21	0.1	0.41	0.2	1.21	0.91	4.95	2.14	0	2.62	1.14	4.77	0.1	3.29	0.2	0.62	0	0	0.41	0	0.81	0.65	1.48	1.99	2.65	3.61	2.38	11.01	6.58	0	15.09	12.12	8.69	12.13	8.06	19.07	8.33	9.05
SNX24	-0.212234672976069	0.995854470426867	0.156155276323191	1	0.414379296664973	1	19.33	3.7	21.61	0.98	15.64	13.29	5.06	17.13	12.32	5.1	0	0	28.14	18.42	4.42	15.98	37.38	13.8	13.64	19.95	1.86	10.25	17.39	34.09	25.87	23.12	20.25	29.08	7.6	15.2	4.24	18.04	0	24.04	20.39	24.81	18.87	63.09	20.62	15.24	30.33
CNN2	-0.509045190160502	0.706400453769632	-1.85116336619162	0.00339520671546641	0.104870882367114	1	5.89	1.01	5.25	1.02	1.33	0.99	1.93	6.21	4.14	6.12	9.23	3.52	2.52	3.33	4.96	1.98	1.24	1.28	0.25	2.83	8.8	3.56	12.94	6.47	0	2.32	7.59	8.41	26.76	16.81	6.86	18.44	58.92	8.25	5.28	24.22	10.04	4.51	8.61	5.06	16.79
ABCA7	-1.05361024074164	0.572050860452877	-3.9456493470541	2.34807549902451e-06	-2.00879172982065	0.968659292831354	0	0.67	0.96	4.47	0	0	4.2	13.84	0	3.85	4.27	0	0.91	2.17	1.01	3.23	0	0	0	0	0	1.31	0	15.85	26.36	3.79	0.69	26.2	0	5.67	8.49	7.09	33.58	3.05	0	0	0	2.78	5.62	0	4
DDX20	0.498407210773088	0.658043591808978	0.513873374633913	0.596447978394767	0.372938296599624	1	2.03	0.17	1.66	2.46	2.73	4.31	2.31	1.63	1.63	2.35	14.25	0	3.66	3.41	1.27	2.54	1.02	1.21	3.21	5.53	23.83	15.68	9.84	9.6	1.3	1.79	2.76	6.75	14.96	6.34	29.06	7.78	0	12.76	9.06	13.54	4.81	5.11	5.57	6.61	4.77
BTBD1	-0.265789513949625	0.925076213541602	-0.873596410699537	0.231823614791565	-0.410231375663907	1	2.2	6.24	3.88	1.35	4.38	2.39	3.39	8.38	3.53	6.4	7.11	0	6.3	5.87	4.49	4.12	4.09	2.83	2.63	5.01	7.2	9.05	4.25	13.79	10.85	1.38	1.95	24.25	25.82	11.56	10.8	11.56	22.84	6.68	3.05	3.38	4.52	6.59	3.08	4.55	3.29
FAR2	1.14029064142155	0.126303966343264	0.832073126325601	0.244409487851042	-1.24291039277294	0.604878356943205	37.08	11.42	28.61	46.47	16.9	42.83	27.56	9.31	7.48	1.35	5.1	0	31.54	33.19	14.46	11.9	26.11	33.4	18.58	22.97	24.09	24.7	58.85	18.85	31.53	19.96	2.06	0	25.32	22.11	30.48	23.24	61.77	35.49	60.57	31.43	31.6	76.79	126.83	45.35	61.15
SBNO2	1.31954037659332	0.057513928388363	1.12757841056103	0.0671866599447372	-0.778587734594298	1	8.58	17.74	11.93	12.4	12.5	10.98	15.21	4.71	5.46	5.19	7.16	4.79	5.84	9.35	7.09	13.34	16.07	15.35	9.7	7.25	10.85	9.93	4.72	4.68	10	8.29	16.78	1.8	5.31	3.48	3.18	3.87	3.22	3.3	1.38	0.81	2.98	4.37	1.69	1.23	3.13
PMS1	-1.62593634673916	0.068310072774711	-0.635234850320142	0.475483639951686	1.02739157362302	0.808410092434089	3.58	0	1.38	5.77	0.28	1.01	0	0	8	6.69	8.27	0	3.36	10.28	1.25	0	2.33	4.18	5.61	5.34	2.43	3.99	16.94	5.56	4	4.09	4.41	0	6.26	35.84	2.24	4.81	38.58	16.32	11.22	31.46	15.65	9.86	4.24	2.95	7.76
HMG20B	-2.62511511566615	4.12999249625352e-05	-1.36522533157357	0.0298829277980699	-1.57953451803916	0.361168890579919	25.44	19.42	34.03	19.65	34.93	39.96	82.26	138.45	200.89	177.18	301.98	208.73	367.76	550.29	219.4	28.49	27.68	28.08	25.46	20.4	27.12	12.98	23.83	58.78	85.34	100.77	65.22	66.99	119.49	76.43	76.94	161.81	37.7	36.88	7.79	15.01	18.03	46.21	24.61	39.74	56.44
CALCRL	1.48187292963489	0.876275336525055	-4.50868378926171	0.000480455043925624	0	1	0	0	0	0	0	0.41	0	0	0	0	1.06	0	0	0	0	0	0	0	0	0	0	0	0	0.27	0.96	0.87	0	0	0	0.63	0	1.25	0	0	0	0	0	0	0	0	0
TAF11	0.187997364427642	0.98322791221297	-0.649122872654679	0.418030727411215	0.139800847841552	1	14.24	21.49	14.96	31.89	18.73	23.69	29.93	12.95	19.4	23.26	38.74	0	34.3	36.6	23.6	15.33	15.75	16.36	14.65	20.57	22.43	13.53	10.92	20.99	29.6	16.7	13.98	52.58	24.2	33.52	23.15	28.37	87.43	35.53	63.8	43.41	49.69	35.73	29.38	25.05	41.82
ANKS1A	0.893197278761572	0.290460030681509	0.505119343502826	0.581301203267714	-0.60785046795629	1	3.42	0.97	2.3	1.39	2.25	2.23	1.96	2.75	1.49	0.1	0.79	0	1.8	1.02	2.73	4.02	1.43	0.8	2.1	3.44	3.29	2.28	6.12	6.23	0	1.65	2.79	0.64	4.13	3.64	1.56	4.27	6.08	3.97	1.81	1.72	2.3	3.35	2.87	2.54	3.53
AP3D1	-0.57700854717808	0.552383419078247	0.143043382135363	1	0.0356821759378812	1	26.2	18.71	18.93	16.38	21.83	12.14	24.01	43.61	23.19	31.96	52.92	20.63	57.99	26.18	38.74	25.59	27.8	15.3	28.25	11.37	26.12	16.52	52.28	28.56	24.58	40.46	38.02	27.49	22.64	12.02	31.41	12.85	37.45	59.94	31.72	40.1	51.32	39.03	40.68	25.23	27.19
ZNF76	-0.349180546434128	0.916886402841424	-0.703212955548675	0.43901588039296	-0.714071934276452	1	0.65	1.21	1.32	1.84	2.08	2.65	1.73	4.11	1.96	5.27	4.1	0	0.75	1.49	2.5	2.65	1.33	0.58	1.43	8.23	1.22	1.07	6.35	7.82	4.54	2.91	3.4	2.11	1.54	9.65	10.84	2.68	11.57	2.29	1.39	4.63	3.87	2.78	1.41	4.68	6.01
NTHL1	-2.71842482827443	0.00520543660043379	-3.05666892563561	0.00106734075280223	-0.0312483831641353	1	1.71	0	1.47	0	3.15	0	0	3.35	0	1.47	0	28.04	31.84	11.04	1.47	0	1.18	0	0	3	0	0	3.06	12.26	3.28	20.9	0	31.31	4.06	5.36	9.72	4.42	0	37.58	11.83	23.78	19.05	8.56	34.66	0	33.92
UHRF1BP1	0.344181990607136	0.825369754365044	0.211442985053444	0.926559667127418	-0.292113131461973	1	1.69	1.29	2.63	2.45	2.17	1.4	2.44	3.79	1.62	1.45	3.39	1.46	1.48	1.64	2.32	1.33	1.55	3.6	2.28	3.83	7.25	4.47	14.71	2.31	1.29	4	3.63	3.69	10.36	7.08	4.84	4.69	9.06	1.67	2.72	0.75	1.7	1.19	1.72	0.38	3.05
GNAI3	0.695549800719521	0.417714767896834	0.754176208117842	0.275012054655411	0.527111997602974	1	61.34	50.95	62.93	54.34	52.69	41.53	54.5	53.39	57.04	34.34	21.95	30.9	34.92	50.98	40.14	59.86	51.65	58.7	57.14	71.79	59.61	63.69	79.6	44.75	34.25	31.8	36.61	76.79	59.32	38.36	43.11	42.65	61.55	112.38	122.56	187.47	116.26	56.42	52.88	106.67	60.97
IPO5	-1.40540803451076	0.0602537218089003	-1.65494181014142	0.00776560795355141	0.674894721246734	1	2.66	0.74	2.94	1.61	3.67	1.2	4.74	7.05	3.06	3.98	13.71	4.87	6.74	9.77	3	0.59	2.74	3.96	0.64	7.01	5.04	11.97	23.67	1.41	3.79	1.91	4.6	47.56	20.15	40.26	18.7	19.71	44.66	22.16	22.36	25.38	27.92	13.54	8.84	7.59	11.99
OAT	-1.15255989632577	0.141806627344364	-1.00626254780428	0.141672510474432	0.804300041135278	0.968659292831354	3.85	3.62	4.2	14.63	4.73	12.9	3.81	19.38	12.15	21.31	40.74	14.75	9.63	20.92	7.72	7.43	7.36	8.16	2.61	5.97	4.29	6.64	18.23	10.75	36.67	26.17	7.76	10.66	13.84	19.48	12.78	21.59	5.23	35.78	47.63	31.05	37.31	14.9	24.51	15.68	10.07
WDR3	-1.55050508968045	0.0403369051009223	-1.85769908304847	0.00422948717992364	0.01762157868337	1	0.8	0.75	0.19	3.03	0.5	0.85	0	1.14	3.77	1.3	3.09	1.78	7.43	5.15	5.48	0	0.32	0.51	0.21	7.01	5.04	4.42	0	1.39	0.4	0.5	1.72	17.74	11.38	8.76	20.64	18.93	3.09	4.99	9.04	14.03	10.04	5.04	7.3	6.07	9.1
PKN2	1.02649303119488	0.1731527530753	0.695321563898465	0.341291786107479	0.877186173511706	0.961363499242112	17.74	9.27	11.8	9.18	11.03	15.26	20.82	16.78	0.81	14.82	9.62	11.79	1.69	10.25	9.82	13.4	8.49	7.67	11.89	57.1	38.78	32.25	18.48	10.47	8.43	4.54	2.02	8.9	19.78	43.1	10.97	28.13	44.99	10.22	9.82	7.16	6.11	7.2	3.12	5.05	7.16
WDR18	-0.570915216801598	0.586866563480723	-0.751124612518228	0.320742658243793	1.37977578648528	0.735550402614292	17.9	25.21	62.18	34.02	57.72	77.68	59.87	89.87	34.81	87.72	46.68	62.45	170.29	115.65	59.65	26.58	44.67	86.68	29.75	31.49	14.14	47.14	16.41	148.6	90.19	85.02	34.04	35.15	31.95	119.4	76.39	92.97	164.12	52.5	35.97	33.22	33.27	0	12.1	26.83	8.62
TRAM2	-0.88711002158236	0.30494140262149	-0.626684434844116	0.470163519815754	0.182210145609053	1	0.9	3.79	1.1	0.85	0.72	1.33	0.4	2.41	4.02	1.56	2.95	4.41	2.26	4.96	1.54	0.51	0.93	1.13	1.86	1.77	1.98	0.87	0.5	4.82	3.65	0.5	0.66	0	1.87	2.81	2.55	2.92	4.11	18.67	10.42	15.22	16.82	9.21	11	5.04	15.32
DGKA	0.0599448645589902	1	-1.36607076687501	0.0364086251520324	0.636219248369411	1	18.38	39.22	31.05	25.4	19.8	14.84	23.84	27.83	18.08	39.58	46.98	38.4	19.92	10.79	33.05	30.54	28.75	13.94	17.59	10.57	21.49	16.23	0	76.47	173.18	90.39	56.45	6.56	11.37	33.68	27.53	18.61	46.3	22.87	41.79	1.46	9.28	8.34	12.66	0	15.13
ANKRD44	-0.444534583028638	0.733609094574391	-0.169753392613753	1	-1.90047200348342	0.441725035991075	15.39	16.66	8.97	9.95	8.58	26.29	13.76	22.39	18.35	18.39	44.44	47.56	9.81	49.67	31.09	5.56	14.01	15.48	16.63	90.05	51.36	66.14	53.21	5.78	24.96	25.86	11.81	28.16	71.03	134.64	30.3	106.38	14.83	0	5.15	0	1.21	9.39	10.65	2.11	1.35
KARS	1.10558385041949	0.120603074399554	1.22064193978201	0.0412912796053191	0.498416901828911	1	279.22	198.36	324.14	208.3	247.86	296.62	258.1	173.75	162.81	136.72	150.03	129.67	143.93	167.54	168.6	278.63	246.93	397.7	303.63	254.7	272.49	237.13	222.93	302.25	71.4	165.06	180.75	51.39	141.95	132.28	159.75	149.56	133.17	118.53	196.61	258.37	197.98	40	70.39	111.08	94.8
ADAT1	-0.541431950148747	0.643410757206575	0.492961010104912	0.607833066136941	0.361301092008944	1	11.25	8.84	4.03	6.87	7.99	15.22	20.58	0.28	5.96	11.23	25.59	11.04	28.59	11.03	25.51	14.35	4.35	21.84	10.71	9.32	17.58	13.01	24.7	2.55	11.29	6.78	32.52	0	19.74	15.48	12.24	14.62	0	41.68	25.94	20.81	7.1	5.78	35.05	12.28	16.77
PDIA5	-0.301251876086382	0.88318152048707	0.201781244476099	0.957839530000654	0.502329603353992	1	7.28	1.37	5.86	4.5	4.47	6.65	4.33	6.18	2.63	4.93	14.53	20.73	8.3	2.24	0.42	2.66	9.36	5.21	3.34	3.13	7.67	6.71	3.48	4.36	11.81	4.69	6.53	0	14.07	3.81	11.47	7.11	3.96	10.51	18.77	9.43	10.65	9.57	8.48	6.26	3.83
TBC1D22B	1.128713040324	0.173994311707487	1.1904346271086	0.119317638855081	0.147139315783191	1	1.81	4.67	2.22	2.58	2.29	3.18	3.22	1.77	2.14	1.11	1.23	3.71	0.88	0.63	1.55	2.68	2.96	0.13	1.46	1.35	2.75	5.19	0	0.61	1.01	0.58	0.93	0	3.23	2.84	1.29	1.65	0	14.81	10.63	7.5	9.12	5.3	7.32	2.7	13.2
NDUFB4	-0.484419800647915	0.651039318309221	0.0980249387431402	1	-0.189363250205494	1	262.33	242.01	209.09	332.41	280.12	275.64	136.5	316.15	623.19	319.66	411.33	484.23	454.19	419.45	443.7	247.3	295.34	221.75	199.55	225.78	187.83	258.74	189.9	298.25	311.96	321.06	396.38	249.01	348.59	241.37	217.72	196.6	260.15	1600.35	1747.73	2284.93	1411.13	1408.11	1283.59	1980	1215.95
SPEN	0.00988501136776345	1	-0.0545425990756744	1	-0.460728026132624	1	8.81	6.38	7.36	2.27	4.76	4.2	11.54	9.87	3.32	9.41	17.7	1.34	4.45	1.28	12.77	6.56	4.55	3.45	11.5	10.9	16.55	10.4	20.88	7.51	6	9.04	8.66	12.11	13.25	9.58	15.77	10.61	29.04	4.79	0.93	2.64	4.85	3.44	4.68	0.74	4.76
ZC3H15	-0.000121790840397343	1	-0.265134703251454	0.873368981701439	0.130462912534119	1	72.95	79.14	65.84	68.27	95.52	134.23	87.81	107.41	67.1	95.64	175.25	161.89	154.65	83.98	103.9	62.02	58.02	78.68	39.43	91.83	120.65	157.7	74.74	68.27	57.74	57.85	85.1	105.05	238.56	186.12	174	206.29	385.09	109.29	104.67	92.41	92.04	77.82	66.66	75.68	57.85
MAP2K4	-0.133515650610308	1	-0.408307392254402	0.706666749996603	1.4124464226381	0.539361705040876	5.3	4.02	5.17	3.49	5.64	10.25	6.71	11.79	9.11	14.44	4.63	0	8.56	6.97	6.67	2.98	1.97	4.26	2.26	6.46	13.1	10.42	4.93	3.48	4.7	8.01	12.42	6.94	16.02	13.02	18.72	15.62	3.99	5.24	5.66	9.65	8.22	1.74	1.76	1.95	2.5
TMEM206	0.371314459982037	0.788226438660429	0.166596342759182	1	1.14477482723988	0.676919793957255	10.89	15.87	11.97	12.13	12.45	17.15	8.71	8.12	15.49	6.51	10.12	15.41	8.46	9.36	17.55	12.7	10.08	15.44	6.66	17.17	11.39	9.99	13.41	5.72	7.14	0.24	13.62	37.85	22.67	15.92	13.89	8.92	28.46	23.21	42.4	38.85	34.39	14.64	9.73	9.12	12.3
SLK	-0.274532985650017	0.891337125909103	0.0892567589564058	1	0.0665406152566352	1	9.16	9.55	6.17	6.89	6.87	5.15	9.98	17.82	7.49	8.88	21.92	29.86	8.92	7.81	13.25	5.89	6.73	5.4	6.53	24.61	35.36	10.86	40.05	9.58	30.43	11.94	7.07	45.78	14.62	17.56	33.83	18.27	21.66	10.48	2.55	5.42	4.96	5.09	6.01	1.67	3.97
CYB5R4	0.0171190108004526	1	-0.116700633583488	1	-0.0206234166214132	1	4.42	11.41	6.32	2.54	12.21	11.1	17.09	14.86	17.93	5.41	7.01	3.15	12.01	11.21	21.84	8.07	3.33	2.34	17.74	112.65	83.11	90.75	91.88	24.78	24.73	9.3	7.75	170.05	79.37	60.66	72.67	91.76	116.09	2.84	10.36	4.68	14.37	1.23	7.84	3.94	1.9
SEC61A2	1.14032874034059	0.413116299589261	-0.675690816231973	0.831528359966932	0.525385489307861	1	0.35	2.97	0	0	1.62	0.64	0	0	0	0	2.87	0	0.33	0	0.72	1.61	0	0	0	0.62	0	0	0	2.52	0	0	0	0	0	2.21	0	0.83	0	8.34	4.57	4.22	2.54	4.56	0	3.41	2.19
ASB1	0.275766029991496	0.891337125909103	0.474499322780092	0.61189003593751	-0.193503638193184	1	3.1	5.74	2.98	8.08	3.67	5.05	10.9	1.52	5.79	1	13.72	22.08	14.62	4.49	9.46	11.17	3.65	4.67	1.9	6.44	4.63	2.71	0.2	1.59	9.39	4.72	2.52	3.91	7.35	4.75	22.25	8.98	3.24	36.59	35.54	24.69	53.9	24.3	50.42	58.28	48.03
FAM107B	-1.61371114905665	0.0161993780916754	-1.80535832573639	0.00213346077394603	-1.4521055782012	0.36978185691087	33.68	45.03	17.35	18.99	14.66	32.95	27.36	68.51	80.54	61.15	112.34	45.92	107.42	81.14	92.4	12.17	8.25	14	28.1	23.9	33.04	42.61	33.72	31.63	54.69	36.95	80.32	235.4	105.23	88.99	110.18	98.96	229.79	45.67	56.14	18.49	31.5	72.21	76.49	99.84	56.5
ME1	-2.27964790622609	0.00126639090086027	-1.25631494222163	0.053265092772978	-0.490034938571535	1	1.7	0.44	1.52	3.53	0.21	2.12	5.32	13.65	28.74	6.26	9.69	0	7.94	2.36	15.38	4.67	1.6	1.8	4.48	0.75	3.23	1.89	8.1	11.04	0	4.11	12.96	23.41	22.29	4.01	18.17	3.54	32.28	13.23	14.87	15.45	17.54	15.76	9.38	19.76	16.7
TBC1D1	-0.0280779903439674	1	0.43709809892488	0.645125694318232	-0.851924723958835	0.917576285645367	74.89	52.98	66.35	80.47	82.15	51.97	66.44	53.97	66.78	17.08	119.88	173.28	90.8	99.67	45.75	77.86	95.39	58.49	31.4	68.61	76.19	73.94	68.11	50.18	41.56	41.38	45.74	74.53	60.72	60.46	98.27	39.18	213.41	63.67	61.96	31.98	127.75	105.41	88.29	38.29	131.13
CDK13	0.318048255324684	0.859070284434359	-0.216505182393406	0.927650899893701	-0.42663828200247	1	3.68	2.5	10.73	2.51	4.56	2.41	6.72	9.16	2.23	3.69	7.34	0	2.05	3.76	2.84	6.63	3.79	8.54	1.83	9.26	11.24	10.75	16.14	1.18	2.11	7.86	3.67	37.3	13.86	14.16	9.09	8.55	24.2	9.37	4.28	8.25	4.75	4.22	4.32	4.01	7.25
MTHFD2	0.540100532056491	0.579932128034218	1.0506888882749	0.0906472867447326	0.560397780448025	1	126.46	125.6	116.16	146.99	120.72	232.13	121.63	99.84	138.19	92.9	129.16	104.57	106.7	146.13	84.5	105.19	144.38	153.63	151.24	155.39	65.77	148.37	81.47	68.59	71.03	90.83	67.35	67.3	78.53	65.15	58.2	56.31	99.5	200.63	223.11	215.24	161.39	126.17	80.45	90.28	90.89
SLC9A7	-3.29605223541467	7.82720443403077e-06	-3.12167767510834	1.56563711762431e-05	-3.45554089750302	0.0013342978946028	0	0	0.66	0	0.56	2.22	1.45	8.82	12.57	3.32	8.67	6.68	13.47	5.07	6.83	0.56	0	3.02	0	1.07	0	2.5	0	0.73	0	0.92	2.98	5.86	5.32	2.87	11.28	7.98	0	2.85	18.99	6.69	0.48	21.64	32.55	16.03	5.93
FOXJ2	-0.912358534878947	0.271841601629962	-1.18788609421914	0.0780033848061076	-0.789796852566194	1	2.81	0.4	2.76	1.07	2.72	3.34	2.25	6.61	2.57	5.97	8.28	3.46	5.24	7	2.9	1.67	1.64	1.59	1.4	2.47	1.42	1.4	1.76	9.2	1.44	4.61	3.53	2.94	5.35	8.38	5.39	3.5	3.66	1.96	1.79	1.32	1.65	2.08	2.71	1.67	2.35
YBX1	-0.543337424310687	0.589902248741133	-0.784610828691432	0.272465727537421	-0.754444552369196	0.968659292831354	441.9	347.2	408.22	295.83	345.41	329.33	295.74	702.34	489.79	578.59	601.68	465.04	821.85	795.83	615.44	291.56	226.6	293.43	266.27	599.17	554.69	631.99	760.3	505.83	379.63	423.27	494.76	886.48	1420.36	1220.84	1931.22	1470.51	909.31	5048.45	4428.55	4652.83	6554.1	6114.81	6105.95	6421.31	7363.5
PDE4A	0.0623240937878707	1	-0.466102972190798	0.624204346704151	0.635350360287315	1	11.61	19.51	17.98	15.68	27.59	18.15	40.34	28.74	13.02	42.43	39.64	9.53	31.8	11.85	36	25.13	30.29	26.23	20.66	22.57	19.7	15.59	7.93	36.48	54.55	44.48	46.67	9.2	33.45	45.09	37.82	32.65	19.92	9.44	6.59	2.19	14.63	7.89	5.32	1.21	5.21
PPP2R5A	-1.32163394179012	0.0661060160539663	-0.82669121740891	0.254323056160198	-0.797312642055378	0.968659292831354	5.27	11.55	5.95	6.68	6.25	6.19	3.58	24.1	17.66	15.38	18.22	21.43	23.98	20.85	19.21	6.19	5.7	8.23	8.35	9.27	7.06	4.73	7.19	11.94	25.38	20.37	16.45	12.82	19.12	11.43	11.79	14.01	12.28	32.42	24.23	17.3	19.12	26.31	27.18	42.17	23.99
ELAVL1	-0.641473641389233	0.490955989536039	-0.446423453996137	0.658272266166191	0.319055040171254	1	9.4	9.9	8	12	11.77	12.59	5.52	18.68	24.58	16.84	17.46	11.84	17.21	17.36	15.51	11.3	16.3	10.6	4.71	12.83	6.09	9.31	2.42	21.16	10.55	14.44	14.28	7.25	10.12	15.61	8.43	14.9	16.59	22.41	27.02	32.36	26.96	12.25	15.16	15.27	25.1
DIP2B	1.34222207294972	0.0541577217668369	0.784599190199638	0.263806659743034	-0.321015388148816	1	12.45	10.59	5.48	4.95	4.31	3.28	19.39	4.67	3.01	4.66	16.75	43.68	1.04	1.99	2.38	2.85	17.27	6.69	2.59	22.53	13.04	13.94	18.57	4.03	3.28	1.62	3.73	8.57	16.69	5.36	4.37	9.29	16.06	1.66	1.33	0.63	2.1	1.13	2.3	0.85	1.09
SMARCD1	-0.047699503637446	1	0.606148258752208	0.470163519815754	0.658953650314211	1	4.98	12.3	10.85	3.15	18.35	1.95	11.84	30.9	13.47	5.42	3.01	51.78	15.09	2.56	4.65	3.03	12.57	5.19	2.76	26.29	18.89	34.94	10.4	5.96	8.5	4.54	2	6.02	19.75	25.8	4.72	24.84	0	12.03	14.65	8.12	12.2	4.14	5.23	12.89	7.23
KDM4A	0.974809778376533	0.206637677655164	0.492455208808731	0.576054773722549	0.834987108518029	0.92062887086921	11.12	10.62	7.03	5.62	11.45	8.96	8.75	6.99	1.53	8.78	5.64	4.33	6.59	4.7	6.73	8.74	6.47	6.29	5.69	8.62	9.29	11.29	6.24	6.09	5.23	7.62	3.64	11.6	8.62	11.47	5.1	14.84	4.76	74.78	46.64	37.33	59.57	23.66	23.17	13.26	62.63
NFYC	0.397126436064223	0.763606926484085	-0.0570161048810852	1	-0.882259736695482	0.84738569047108	61.01	51.78	22.83	53.57	30.45	61.55	68.02	49.81	45.58	35.3	59.96	0.68	56.27	48.1	32.79	29.04	36.75	37.12	16.9	43.79	36.97	16.91	51.98	59.32	56.12	20.94	49.09	29.95	31.87	38.23	26.67	18.11	4.14	281.81	267.72	213.54	333.93	373.71	338.62	300.47	501.18
ZMYND12	0.183410869780537	1	-2.28272442554111	0.341157355294569	-1.60421364206437	0.638551338023143	0	0	1.64	0	0	0.46	0	0	0	2.87	0	0	0	0	0	0	0	0	0	0	0	0	0	2.26	0	0	0	0	0	0	0	0	0	1.21	5.53	0	0	0	8.93	2.48	5.56
CD84	-1.17222475062671	0.102557482547121	-0.78677056751103	0.27056716340063	-8.29826352560937	1.88393346552453e-07	44.31	40.76	71.77	32.5	60.64	26.47	56.07	89.87	157.68	62.13	224.59	82.12	174.12	121.9	172.09	38.93	42.89	64.42	30.54	61.58	134.18	98.87	82.4	74.08	64.51	50.32	119.55	218.05	208.15	75.35	189.61	112.77	184.46	0	0	0	0	10.32	12.95	0	5.2
ELOVL1	-0.34423953345378	0.826177882987274	0.268481069943187	0.856242751938876	-0.109308657422367	1	29.47	22.04	39.26	35.27	46.26	48.37	43.81	45.99	54.28	54.83	65.35	58.25	71.64	66.5	57.73	53.87	64.25	50.74	44.15	36.48	35.87	30.26	23.54	80.33	38.07	33.75	80.81	25.72	33.77	47.97	45.03	37.58	20.91	42.6	31.13	15.81	52.21	29.76	15.83	21.6	44.74
SPI1	0.270802578226995	0.894979982054428	0.947712048126843	0.15550776044088	-4.25561194731999	0.21405310039405	21.32	26.96	20.25	19.71	13.8	10.23	18.5	14.68	15.98	25.73	23.52	24.14	13.43	19.39	20.47	26.23	15.07	21.63	29.37	40.64	66.7	39.59	29.44	17.07	15.12	18.56	22.25	6.79	27.97	39.51	28.88	34.08	1.41	0	0	0	0	5.1	3.87	1.43	0
ZNRD1	-0.570395059760019	0.586866563480723	-0.809631763441357	0.287095862274467	-0.378436933231919	1	20.05	27.53	20.18	35.18	45.49	66.24	24.77	61.97	21.92	36.54	55.98	169.71	44.33	81.17	49.09	15.51	18.06	43.21	11.97	27.14	15.6	25.66	0	65.08	37.51	41.73	40.63	0	55.07	48.43	15.36	47.62	94.3	66.59	60.83	67.41	50.63	37.92	65.25	89.35	46.44
ZBTB11	-0.107687994937323	1	-0.837770099448781	0.259076246682017	-0.15148378596698	1	1.48	3.14	1.99	1.2	1.83	1.76	1.36	4.81	0.96	4.38	2.92	6.16	2.26	3.8	1.22	2.86	0.89	1.51	1.07	4.22	4.25	3.7	5.3	4.35	0	2.82	0.15	8.43	3.78	12.2	7.42	11.45	13.11	3.63	4.31	3.97	4.59	4.1	2.2	4.88	2.01
ATXN3	-0.529567192281952	0.623574801686697	-0.143070718940947	1	-0.785625929674354	1	36.93	21.22	49.58	19.74	31.35	24.07	22.44	47.73	66.38	27	89.73	206.78	40.16	45.67	47.69	20	31.68	19.59	14.65	41.33	48.74	54.81	22.49	23.97	46.18	57.11	50.75	6.21	77.1	62	31.11	77.89	66.71	13.41	16.43	3.36	8.79	9.83	16.31	28.81	7.92
GOLGA5	0.301490268963072	0.88318152048707	0.407255867180076	0.684530654419983	0.24324373802557	1	22.37	27.31	19.2	31.89	19.58	13.29	13.97	41.65	11.35	25.59	51.43	8.67	12.16	1.03	14.43	56.23	14.63	18	21.08	22.99	16.52	23.74	20.02	23.09	28.63	16.57	15.71	24.9	21.3	13.09	33.42	10.89	16.77	22.25	16.74	17.23	11.28	10.73	12.68	11.76	8.59
LRRC40	-0.0986466027473424	1	-0.192955187274484	0.982918098987223	0.523804230459878	1	5.18	3.33	5.57	6.73	5.27	5.23	5.35	7.47	5.16	2.89	8.65	15.21	6.14	4.02	7.26	3.73	4.5	5.68	1.36	6.23	6.54	6.04	2.44	2.93	8.02	7.02	0.48	4.99	11.02	3.42	4.26	6.47	17.76	2.56	2.34	5.19	1.95	2.34	1.18	1.97	0.84
ISOC1	-0.447766623886518	0.752674916720998	0.307375280868336	0.849736045476031	0.49472274785501	1	3.28	5.78	5.37	15.6	3.78	13.49	1.46	12.06	8.33	9.05	15.26	0	14.02	26.13	5.65	2.62	6.5	2.2	2.27	11.55	2.07	20.47	4.04	2.95	0	8.98	4.56	12.35	6.83	5.8	8.76	9.26	2.34	56.78	33.98	35.67	30.76	24.97	18.06	22.01	17.99
TRMT11	0.302425306783188	0.979522986785873	-0.700227528510844	0.444838947141825	0.284983250926609	1	0.84	5.49	0	2.22	0.78	2.98	2.26	4.13	0	0	0	0	5.11	4.9	0.36	1.93	0	2.26	0	7.45	1.42	16.63	7.02	10.62	0	2.16	0	33.27	7.72	6.56	2.32	13.65	119.27	12.66	5.52	0	7.15	6.21	0	5.15	4.93
THUMPD1	-0.159404735203916	1	0.00985781530142225	1	0.443970752750954	1	8.89	4.79	6.95	6.11	9.23	8.98	5.06	20.56	4.1	13.13	8.23	1.48	11.01	9.25	11.54	6.57	3.38	9.92	2.64	11.83	19.04	14.09	15.31	11.03	7.86	12.54	6.97	12.52	12.42	18.99	15.45	17.44	29.11	11.33	16.95	4.92	8.96	2.01	8.49	7.96	7.44
ATG2B	-0.619825023064305	0.614397975134642	-1.69185152045915	0.00956546419063066	1.18223973893503	0.645989294062981	0.33	0.25	0.32	0.5	1.48	0.73	0.35	3.16	0.27	1.14	0.78	1.2	0.87	0.67	0.8	1.52	0	0.47	0.07	0.23	2.04	3.57	0.77	0.18	0.42	0.6	0.85	1.21	1.89	10.11	2.07	5.74	75.74	4.89	3.07	5.87	4.02	1.25	0.84	1.72	2
ARFGEF1	-0.767925530523888	0.40777980673592	-0.305629958845335	0.828458483192097	0.29590341201556	1	2.12	2.75	1.81	2.02	3.61	1.56	1.15	3.21	2.46	11.53	4.95	0	4.99	2.81	2.5	1.66	1.02	1.81	4.15	19	11.24	18.04	44.17	3.1	1.69	4.32	5.62	20.4	58.44	22.59	16.32	21.87	31.61	27.79	21.67	22.84	44.84	18.45	8.54	15.38	17.98
MTFR1	-0.222706527226536	1	-0.00484694709808143	1	1.38238256839429	0.450202901410222	3.31	0	0.81	2.51	6.18	3.32	0.59	0.65	14.97	1.89	4.9	0	4.87	3.96	7.39	1.81	1.14	2.36	2.11	9.76	4.19	12.95	4.53	0.59	6.76	3.26	2.9	24.78	7.36	5.72	1.69	14.07	0	59.97	65.94	96.22	55.44	19.22	12.25	18.37	24.1
FECH	0.825599567434765	0.332181697294023	0.410323504219263	0.706666749996603	1.41575794028553	0.571614301160875	4.37	8.21	5.87	5.93	6.1	6.27	3.34	6.86	5.28	5.61	0.73	0	5.8	1.15	1.07	2.85	10.1	4.47	4.84	5.49	10.71	13.22	4.57	6.73	3.2	1.83	2.61	8.91	7.45	7.68	2.22	6.3	43.88	9.59	9.43	13.33	9.72	2.16	0	5.28	2.48
MYO9A	-0.380897451846892	0.811074343327463	-0.598015685330824	0.470163519815754	0.3519159130338	1	1.3	3.03	8.34	1.57	1.06	2.96	5.76	11.51	3.92	4.93	13.28	21.53	13.73	5.21	5.23	0.7	4.92	2.71	1.98	2.18	6.66	9.18	14.47	2.77	14.18	11.28	2.28	2.71	12.94	26.03	10.55	12.59	8.07	10.88	7.64	9.01	14.03	8.11	12.41	3.03	9.97
PFKP	1.8506898716448	0.0049526445315602	2.75961708577409	1.2680811880966e-06	-0.493330591454057	1	25.65	31.72	19.65	18.27	33.72	9.64	23.43	8.78	10.84	1.16	7.7	0	7.9	7.83	3.24	11.63	20.52	19.96	16.76	69.88	64.39	53.44	24.85	9.54	0	2.43	7.85	0	4.49	1.13	31.5	4.81	6.15	18.11	14.48	13.75	20.78	8.25	31.97	9.26	21.55
IDI1	-0.629936303952964	0.527972303765903	-0.126627003656981	1	0.226462373837778	1	3.44	3.23	11.85	20.25	4.43	9.42	5.52	10.55	14.19	11.79	16.53	11.85	12.28	22.21	17.44	11.94	3.55	3.28	9.14	14.16	8.69	14.58	10.14	2.47	16.05	5.98	13.28	19.21	12.27	11.33	8.8	15.53	15.97	16.29	12.65	15.67	6.61	14.1	3.76	5	10.88
SP100	1.85613058812119	0.0031095790259533	1.69702301755109	0.00233354842549421	-0.297612872793456	1	220.45	280.7	201.11	147.23	190.84	154.04	207.37	124.38	52.84	96.89	55.25	19.45	50.04	28.91	81.94	204.66	154.48	152.82	132.31	275.48	320.02	230.07	329.55	101.23	76.05	91.64	66.59	80.41	79.48	54.35	63.46	41.62	182.39	45.02	36.79	12.12	52.66	45.73	57.72	44.57	36.93
KLF6	1.61065941743861	0.0120386583423248	1.42983468320661	0.0126086575732322	-1.12338750775562	0.643565889503209	582.41	460.94	655.68	416.46	469.84	361.4	608.07	373.64	202.8	240.01	157.73	36.04	128.65	62.16	244.81	493.04	575.63	538.02	389.11	455.16	598.94	434.82	519.3	250.39	267.56	265.56	316.86	289.17	173.32	79.53	197.16	85.28	256.33	54.26	68.15	41.2	59.6	94.76	62.56	50.85	87.56
PPAP2A	1.6646646627248	0.0868891112997006	1.85921026434499	0.0278106656121095	2.66322130598104	0.244314183225869	0	5.98	0.42	2.4	0	4.66	0	0	0.66	0	1.96	0	0.96	0	1.78	2.39	0	0.45	2.3	0	0.66	3.27	4.18	0.64	0	0	2.48	0	1.85	0	0	0	0	2.09	11.49	7.37	0	0	0	0	1.76
TRAM1	0.922720999489342	0.225668629292867	0.436715966575683	0.640588900943271	1.78019233534847	0.193995150984985	52.43	76.94	44.63	77.85	57.37	46.41	43.84	77.05	44.34	37.47	80.26	33.96	55.99	31.76	49.32	79.37	36.1	34.83	79.89	187.35	154.45	170.81	189.13	79.41	37.31	39.05	12.23	242.4	183.27	123.44	93.61	143.99	136.21	128.54	126.58	108.91	78.57	20.36	29.08	27.42	55.75
TNFRSF1A	0.889789122704072	0.244016556329905	0.677364926661454	0.346449180833675	-0.754306691341472	0.971471274809416	100.23	109.98	124.72	92.19	117.03	77.25	100.78	56.39	41.8	87.51	73.44	102.7	64.84	70.41	61.71	82.77	109.83	143.63	88.57	74.58	73.24	77.43	37.22	72.67	73.17	92.54	70.78	17.58	42.18	87.57	57.32	59.87	116.88	27.39	21.69	17.56	36.1	20.8	30.32	25.2	53.59
CACNB1	-2.9379996198709	0.161636463530303	-1.16317276898873	0.539392742223407	-1.67022810136029	1	0	0	0	0	0	0	0	0.2	0	0	1.32	0	0	0	0	0	0	0.54	0	0.73	0	0	0	0.94	0	0.67	0	0	7.46	1.43	0	0	0	0	0	0	0	0	0.45	0	0
EVI5	-1.84575647795841	0.00626936572347236	-1.36834758263025	0.0313355627018632	0.694498743691783	1	24.59	12.83	13.65	2.89	6.86	21.26	13.54	56.78	60.27	14.09	53.02	29.91	34.2	30.11	35.78	15.26	9.53	2.03	0.71	23.93	38.89	23.61	26.74	26.56	27.2	9.34	21.34	127.88	64	88.5	60.64	59.17	71.54	13.91	25.99	14.55	11.51	3.72	12.93	7.73	5.36
STOML1	2.37982491402152	0.000283484939397548	2.22798100855961	0.00018613786149292	1.38766201905946	0.60036037288022	11.75	4.91	4.94	28.69	14.31	21.62	14.62	2.99	3.83	5.33	0	5.64	3.01	3.98	0.74	6.31	9.8	9.25	11.23	18.97	8.72	11.57	2.34	6.97	0.56	1.4	3.05	3.42	1.04	5.46	1.23	2.58	0	11.44	6.66	13.57	13.59	5.44	1.92	0	3.81
PKM	-0.475391591932579	0.65886545365381	0.00120568655910777	1	-1.70902001446345	0.210906879849133	399.25	342.63	412.01	243.88	324.34	257.91	540.97	646.17	679.71	435.1	656.46	353.07	745.1	606.8	742.26	600.81	488.21	508.05	688.7	546.4	722.3	426.2	759.17	642.24	519.72	515.16	927.6	801.74	1738.04	572.39	1441.06	623.81	655.71	214.26	246.84	165.58	215.62	557.92	408.25	599.85	452.94
DHX29	-0.562349312384355	0.591956968381406	-0.168155651896712	0.997408137648529	0.89146689485908	0.89343149096244	5.01	3.41	9.75	7.56	5.24	3.64	5.55	9.75	2.81	12.38	15.84	71.53	14.23	12.76	10.4	5.19	11.74	4.43	3.93	10.34	12.25	15.53	17.48	7.14	7	7.32	9.71	11.77	18.1	20.81	24.25	15.74	26.24	10.65	6.99	18.75	11.43	6.24	1.86	2.88	7.93
DNTTIP2	0.0357121411073469	1	-0.328438747463952	0.793197048786632	-0.173231393144289	1	69.9	54.48	24.71	21.55	34.07	43.15	12.85	31.47	21.73	27.07	50.9	13.87	36.92	24.41	41.38	13.62	28.88	14.64	47.64	50.26	34.15	37.8	96.1	25.09	59.58	32.86	49.43	89.64	74.35	32.23	78.25	50.8	84.69	61.54	53.25	86	55.09	59.02	55.2	56.29	67.13
TP53BP1	-0.190682573266208	1	-0.370232422550117	0.752137979778673	0.498260134076665	1	5.02	2.95	3.5	14.22	7.89	7.16	4.7	17.49	10.08	1.75	26.21	2.9	11.1	16.46	9.19	4.48	5.15	2.76	11.43	6.27	7.73	14.4	1.93	7.52	5.28	3.65	14.51	3.28	31.63	8.52	22.82	5.36	10.77	24.52	13.9	32.53	34.51	19.26	16.82	3.79	19.43
RRP15	-0.966186805059231	0.232688189502388	-0.767419086862698	0.316518340740672	0.651180060805248	1	16.51	3.45	19.5	13.95	16.91	38.56	22.91	57.53	42.21	61.45	71.57	33.14	84.08	49.12	64.7	15.09	0.75	7.66	0	38.73	18.55	36.63	101.8	24.7	2.35	1.47	49.4	74.47	82.97	31.68	114.86	21.79	155.54	184.44	191.89	176.34	207.77	116.7	89.78	141.41	53.81
RHOA	-0.0229069424321327	1	-0.00665393524695209	1	0.405186983920462	1	426.77	363.71	460.47	499.64	414.87	410.66	370.56	557.27	519.78	541.94	416.24	590.93	455.74	661.87	463.58	567.03	481	622.06	500.5	388.11	315.44	329.7	333.58	740.13	554.95	652.34	668.7	495.25	488.76	567.34	379.56	614.93	543.29	682.82	872.2	923.18	790.46	366.65	379.73	475.17	632.85
DHX8	0.552509775559471	0.575885811691433	0.249069265503996	0.88926627429033	-0.0628826898217838	1	63.97	73.2	49.93	53.34	50.5	69.25	85.29	52.56	62.33	47.19	61.8	30.42	78.64	43.49	102.53	65.99	59.68	53.95	66.55	105.92	165.35	98.82	13.29	64.93	72.48	63.43	116.34	51.26	68.58	84.65	85.43	140.13	8.97	95.58	152.72	67.55	120.19	158.93	96.3	30.16	141.32
IARS2	-1.00631193956408	0.217195990587295	-1.4653376388486	0.0210564213421696	-0.269093910773724	1	2.65	2.69	2.16	5.45	4.88	4.03	2.76	7.14	6.27	11.9	10.41	2.54	12.17	10.19	8.16	9.4	0.61	1.58	0.86	10.48	10.04	7.34	15.32	5.74	4.24	3.84	7.62	16.18	15.67	22.52	33.28	22.01	42.94	54.24	56.63	37.13	60.75	53.18	46.69	38.55	50.18
IDH3G	0.0763633362156128	1	0.153182400269323	1	-0.150548557953936	1	41.48	37.88	48.98	37.23	35.04	32.64	45.23	44.03	32.74	67.77	51.22	37.84	60.86	46.8	43.87	46.34	46.81	50.82	38.31	26.25	13.11	17.89	52.59	85.85	58.25	70.51	56.65	25.65	10.97	39.92	8.2	32.84	0	26.77	73.37	54.21	42.39	38.35	30.18	30.41	48.82
ROGDI	0.864147203284057	0.352568924712231	0.20658001762125	0.954449766218472	0.290109381563982	1	6.54	10.61	1.46	2.26	12.05	7.06	10.61	6.41	2.01	4.86	6.47	7.81	4.16	4.39	4.09	2.17	9	10.63	1.98	5.23	1.5	4.62	0	2.67	1.9	8.42	6.26	0	1.41	6.53	3.38	14.82	3.88	13.01	17.17	20.49	14.66	7.9	4	2.96	24.67
ROCK1	-0.534767325987286	0.603465626460307	-0.554087973768344	0.497700139835227	-0.224627514072466	1	26.36	20.7	21.55	32.42	24.24	17.57	20.58	20.48	38.94	66.68	82.1	37.91	92.88	25.38	74.69	16.2	18.17	11.12	17.04	15.78	28.46	28.26	83.32	52.24	29.9	34.51	52.56	149.34	70.22	40.07	56.93	36.22	155.58	21.17	6.87	10.26	15.46	12.31	13.81	4.61	8.26
CBFB	0.0739753499654822	1	0.697570909829278	0.335527791668072	-0.507421544417093	1	23.25	17.61	17.57	30.41	31.68	37.23	15.16	35.72	47.91	21.64	26.08	21.34	18.06	27.63	41.27	35.81	23.23	26.25	28.81	61.26	55.77	29.32	20.39	18.4	16.8	27.37	37.3	23.08	28.62	18.4	61.84	28.99	10.62	11.18	19.3	8.91	13.85	7.36	8.66	24.59	15.09
PDK3	0.988975853991095	0.220327580601795	0.17343723985959	0.979493586837566	-0.45216748544789	1	2.49	7.4	15.25	7.88	12.63	13.63	5.92	7.72	1.79	17.27	0	6.81	4.51	4.97	3.56	10.99	14.27	18.61	2.76	3.69	4.72	3.68	0	14.51	8.49	8.81	2.91	0	3.95	14.31	4.72	10.83	21.22	13.13	11.03	13.22	8.02	13.61	15.59	10.39	7.14
HYAL2	-0.0595814197149503	1	-0.0130500767277339	1	0.482000903531144	1	11.21	9.07	6.63	4.41	6.05	10.24	0	13.63	5.23	5.37	7.71	0	17.41	8.56	11.63	9.89	15.17	9.21	4.07	8.84	3.91	7.71	1.73	16.65	16.82	8.21	12.21	0	8.28	4.85	9.35	11.47	7.24	24.83	12.6	5.59	15.85	12.57	10.18	0.94	7.85
HDAC4	-0.672688568418366	0.499338864942896	-0.758482014561232	0.38637987683515	-2.31722086568573	0.130841892387514	1.68	0.32	1.64	0.33	1.77	2.92	0.46	6.26	0	2.27	0.86	3.67	0.87	1.27	0.81	0.71	2.25	0.61	0.78	6.37	3.07	1.77	0	1.08	1.3	0.94	0.6	0.9	1.43	4.9	2.22	1.9	12.86	0.79	0	0	1.01	2.33	2.56	0.61	2.09
RASSF1	0.0857112883418578	1	-1.56282260314842	0.030296520553177	0.209521349360099	1	7.74	5.45	3.56	6.43	2.23	3.54	1.73	1.9	7.2	5.53	3.51	9.53	3.01	5.36	4.58	1.77	2	0.86	1.34	4.25	1.83	3.75	0	8.68	8.05	9.03	1.98	8.23	12.66	7.13	10.32	4.14	0	0	3.19	5.89	1.18	4.24	0	0	2.29
IFI35	3.13232513524867	2.04050726207851e-07	2.66738605804638	5.85909880749175e-07	-0.0314241106179236	1	124.8	103.72	123.26	131.57	114.54	79.15	120.34	29.81	21.03	35.11	4.8	0	6.68	6.71	17.63	160.17	139.53	162.4	141.82	85.45	132.46	98.79	145.57	52.23	35.55	29.82	21.67	20.78	17.31	14.19	16.21	10.56	45.82	0	10.36	1.64	1.64	0	5.97	1.66	3.19
HEATR6	-0.0563661117394258	1	-0.371931380417297	0.762928346787473	-0.367516507102346	1	0.4	4.3	3.57	8.35	2.01	5.81	2.55	2.92	5.45	3.24	3.42	7.17	7.42	2.75	2.73	1.09	4.1	1.89	1.65	4.89	2.01	7.26	4.08	1.07	7.49	5.52	4.39	5.92	9.95	4.98	6.49	6.53	11.65	7.41	5.08	1.88	2.35	3.8	4.27	2.37	5.78
COASY	0.0974684473554403	1	0.341716124738769	0.769502659228992	0.234488892221662	1	12.39	25.78	38.06	13.61	37.4	26.17	12.78	36.26	25.84	26.33	30.32	21.56	40.79	19.83	22.58	17.46	50.13	27.75	38.36	34.06	22.81	21.69	1.07	48.96	19.39	23.07	42.61	0	21.87	32.43	18.68	15.67	40.86	61.92	45.25	56.41	53.36	14.1	57.1	22.15	42.67
MEF2A	0.837936146569317	0.292034630655641	0.66201999920573	0.366274649825975	-0.0921244059277093	1	23.51	37.63	49.87	30.62	50.07	22.35	43.72	25.22	17.03	55.48	26.38	66.66	15.87	28.23	36.06	31.02	38.79	14.41	28.59	119.48	147.48	135.66	142.96	26.63	22.98	9.88	8.77	23.73	124.81	108.65	45.3	92.96	100.88	12.4	3.78	16.73	8.45	24.98	7.62	6.05	5.8
OTUD5	0.457877573072146	0.677246613835077	0.470415962055929	0.5954707619765	0.989467522129007	0.815559729873987	20.64	31.95	37.12	42.86	28.17	33.52	32.05	22.84	25.08	34.34	32.73	46.44	21.08	18.35	31.56	30.74	47.63	35.76	26.26	34.64	37.77	31.36	10.48	34.65	28.86	37.17	26.62	24.02	33.65	28.45	23.16	27.46	36.73	20	20.77	9.81	23.97	5.8	7.55	3.72	11.34
TFE3	0.364365639775085	0.799599405331487	0.593510716037955	0.446426268638862	-0.203972632522562	1	10.76	13.48	11.93	5.46	13.88	7.21	12.37	12.42	5.99	9.57	16.71	12.96	3.16	5.52	18.1	13.77	15.64	13.54	13.25	9.26	9.07	3.45	9.42	7.51	6.89	12.94	13.3	16.91	5.12	7.51	4.76	5.11	12.67	1.12	1.02	0.57	2.27	1.02	1.03	1.15	1.1
TBC1D25	-0.0518989644858339	1	-0.498030094337502	0.669798212108056	0.361901554489125	1	1.12	2.54	0.91	5.13	1.07	2.64	1.38	2.65	1.83	3.15	2.45	2.85	2.25	3.03	1.99	3.53	1.33	1.26	0.32	2.71	0.73	2.35	0	2.6	4.81	1.99	3.95	0	4.13	4.24	2.2	2.95	0	5.85	4.11	3.19	10.04	2.46	3.74	4.14	2.96
ACSL4	-1.3417754918512	0.0543916404202623	-0.453216355212025	0.634991197315962	-1.89400672423192	0.128239141078563	44.89	23.14	34.24	30.44	33.42	24.68	54.95	66.09	131.17	45.4	104.45	158.29	126.24	84.85	100.22	37.88	22.64	26.93	54.07	57.56	80.25	56.02	105.09	42.39	53.42	34.8	64.38	124.08	145.91	80.01	171.79	118.82	112.1	43.43	52.46	45.78	40.03	110.53	117.18	209.53	71.15
INPP5A	-0.707087771098968	0.774516526308052	0.251430927320674	1	2.69737936037656	0.480853383370304	1.92	0	0.75	0.58	1.17	0	0.55	0	0	0	0.84	0	2.36	2.56	2.12	0	0	2.27	0	0.54	7.3	0.59	6.33	3.42	0	0	0.9	1.26	2.93	2.45	5.88	1.14	0	0	12.4	0	7.54	0	0	0	1.6
GPKOW	0.289808681160953	0.88318152048707	0.146577512092483	1	-0.00572395747457683	1	12.45	11.69	13.94	14.02	16.99	10.11	12.33	15.35	8.42	10.92	15.47	21.19	6.09	13.62	16.65	15.17	17.14	20.06	11.24	7.3	15.73	13.29	1.65	19.44	13.27	11.88	14.84	3.02	9.87	7.23	9.84	7.66	55.6	16.58	10.1	8.95	8.97	7.05	10.2	6.78	9.43
GRIPAP1	1.24520830072556	0.0721010659350107	1.07303142373521	0.084071388966464	0.129453158812258	1	44.6	52.8	52.14	32.97	61.72	31.4	69.02	33.5	15.04	39.63	25.03	29.81	19.9	12.45	32.66	32.89	48.73	42.83	35.34	33.85	70.63	42.18	51.84	39.84	32.49	37.17	32.38	0	20.36	19.79	39.17	24.43	12.66	6.34	8.13	3.9	4.47	9.35	3.48	0.66	2.95
FTSJ1	-0.516025660623581	0.65277236210606	-0.134596067544068	1	1.92779317603689	0.258466528761348	26.87	14.78	2.5	4.1	16.31	18.66	13.62	29.97	32.67	15.57	28.12	1.04	22.36	18.28	18.11	7.89	22.77	6.3	15.93	12.97	6.59	11.27	13.67	2.83	16.61	15.56	23.64	14	13.29	7.23	21.12	3.31	23.65	31.86	48.82	50.79	21.88	9.36	1.06	19.97	4.53
PRR11	-1.48010785087052	0.0683643386544848	-2.17197371433726	0.000744558792304622	-6.91478835779773	4.72829366011311e-07	3.7	3.48	1.94	2.35	1.75	0.31	3.02	3.32	1.83	17.16	5.84	2.23	4.74	5.32	8.36	2.44	4.25	2.62	0	0	2.57	1.4	0	1.22	14.31	12.87	4.37	10.24	6.45	9.04	5.39	12.63	10.78	0	0	0	0.81	16.92	16.57	0	152.06
ATP11A	-0.823908745684765	0.367780638135855	-0.713523920706708	0.357408510321084	-0.53403713638596	1	4.87	0.58	1.3	0.94	0.89	1.3	2.98	6.18	0.71	3.33	6.85	0	3.86	1.06	4.5	2.27	1.09	0.88	12.39	0.71	8.15	13.11	7.41	3.3	2.72	6.03	3.02	7.79	3.98	5.26	4.57	9.77	48.6	5.08	1.46	1.85	3.48	3.68	3.75	3.12	1.73
POLR1A	-2.34266963572522	0.00227803077286359	-2.4157782855406	9.7746111350439e-05	-0.36297377925998	1	0.48	0	0.15	0.34	0.33	0.06	0.54	1.41	1.39	0.98	2.46	0	3.61	0.89	1.67	0.66	0.08	0.07	0.1	0.21	0.38	0.54	12.3	2.11	1.54	0.15	1.55	4.55	15.36	4.95	22.03	1.75	39.72	2.78	1.78	0.99	4.79	1.39	2.57	1.85	2.46
LAPTM4A	0.561038932364129	0.549305318602647	0.572902374984309	0.454805084317947	0.00386344890988222	1	883.31	884	852.72	997.36	1030.84	907.57	842.43	778.95	843.88	737.09	635.78	782.82	554.55	940.32	795.08	930.62	945.72	1026.25	864.52	606.9	604.87	511.14	576.9	746.1	768.61	817.72	854.23	616.47	619.56	584.86	405.81	554.21	542.08	405.78	516.36	605.16	316.79	326.21	320.2	423.67	306.94
TTC7A	1.20889642107581	0.0908690451696194	0.835627677401012	0.219021275139858	-0.223195446591071	1	11.48	14.79	13.68	11.85	14.97	8.39	5.85	8.68	5.99	8.06	17.85	10.65	2.13	3.79	3.95	12.14	10.17	13.88	9	12.17	30.04	16.01	51.72	7.07	8.29	9.51	4.7	19.33	14.55	59.46	8.75	33.34	37.62	5.97	2.09	3.63	3.25	4.61	1.76	1.83	4.76
IP6K2	0.427420515143433	0.741978292344855	0.227656313392551	0.908841251366654	-0.99705069442812	0.78066907868815	7.05	16.11	11.14	18.82	14.35	7.06	7.73	3.53	15.08	11.77	1.22	12.84	5.24	21.19	8.19	8.64	6.07	8.06	16.02	19.79	21.42	26.83	4.3	15.83	13.65	12.18	5.05	40.96	18.61	35.93	25.87	18.56	0	23.4	38.1	19.17	44.01	46.72	28.97	25.82	56.81
SRBD1	0.430623264055134	0.733585729798097	0.442113416385536	0.651444892190568	1.07915717609341	0.778385766489905	5.88	1.53	10.14	12.41	10.83	3.88	7.95	7.69	5.17	5.6	4.04	8.01	7.83	4.9	7.3	5.04	4.39	7.98	10.67	28.31	10.73	10.82	9.81	7.03	6.68	7.36	6.3	10.18	7.59	10.66	12.68	9.32	5.06	11.41	11.99	16.42	9.39	1.81	5.7	3.55	5.54
CYFIP1	-0.978135232866575	0.208553003115776	-0.952886281753278	0.155359503389256	-1.74463298711884	0.205164026903717	13.76	28.47	32.09	16.64	16.29	12.36	28.3	26.41	78.88	21.68	37.78	88.05	22.76	44.88	33.16	19.07	26.08	16.46	20.97	52.65	40.51	38.69	36.54	50.14	31.43	30.86	42.63	69.27	138.65	145.81	74.47	109.36	69.15	32.55	30.1	35.91	23.52	89.71	76.72	69.74	37.23
KIF2A	-0.774211173485833	0.383354288536648	-0.267300256468764	0.882889009968218	-0.17447210138158	1	14.36	4.96	7.09	3.64	5.8	15.85	8.54	51.08	25.91	44.02	22.91	0	15.08	14.32	21.22	8.75	9.86	4	5.31	12.58	28.03	39.46	38.91	13.75	7.65	2.1	15.64	115.29	36.19	30.21	39.3	53.66	40.79	13.88	35.37	9.63	20.07	12.93	8.93	7.25	21.34
RASGRP2	2.37633008945462	0.00123755496293226	1.84899057712253	0.00712772836318578	3.07442945331195	0.778385766489905	8.05	8.93	3.59	6.81	4.95	2.34	1.6	2.51	0	0.6	0	0	1.14	1.35	2.31	3.68	10.24	7.63	3.24	3.65	4.89	2.43	0	3.61	0.23	2.12	0	0	4.26	1.41	1.04	2.17	0	0	7.39	0	6.92	0	0	0	0
PSME4	-0.592467633371053	0.543265639393305	-0.0902759140257886	1	0.753823718579892	0.971471274809416	15.27	22.94	16.54	10.01	22.67	23.87	25.33	41.22	19.6	37.41	59.77	38.24	24.5	40.41	56.94	28.03	16.7	18.28	28.23	16.82	26.93	15.78	24.91	32.46	9.45	16.83	41.22	13.43	61.22	22.31	35.98	25.14	21.54	42.57	45.41	56.37	44.69	36.94	7.62	20.17	20.8
IFT80	0.504685813267913	0.962244894615961	-1.90144975439362	0.0583677784470065	-0.231844940366688	1	0.39	0	0	0	1.2	4.21	0.34	0.94	0	0.16	0	0	0	0	0.66	0	0	0	0	2.96	3.81	1.78	0	0.52	0	0.62	0.56	7.02	0.92	0	0	1.79	0	1.35	3.97	0	0	3.7	1.25	0	0.39
SIRT2	-0.280319789736961	0.895477291068956	0.0673210738431665	1	0.086859080177753	1	11.49	12.57	11.87	12.76	13.61	9.41	5.71	19.24	13.02	11.7	19.49	41.37	12.82	13.64	12.36	12.29	13.73	14.81	5.71	16.76	18.51	21.48	13.22	24.91	8.62	18.78	17.17	5.28	23.44	16.87	9.55	21.1	16.06	16.5	14.23	19.48	30.99	10.02	10.99	15.93	17.56
ERLEC1	0.319952250876934	0.849167452122554	0.46625714731718	0.605878860906577	1.46130932111989	0.384059794288654	17.95	28.14	11.68	21.85	24.4	25.47	25.98	26.63	19.8	22.2	8.85	19.43	20.84	23.16	32.66	18.15	10.32	14.12	13.71	56.09	37.56	58.61	46.84	23.7	14.94	21.77	19.78	32.84	37.91	42.15	34.55	39.45	12.24	40.48	60.37	71.08	51.09	14.3	13.71	16.89	15.73
NUP133	-0.370287675477096	0.813291871289709	-0.978156376541581	0.168498500068655	-0.061568484643576	1	1.68	3.8	4.28	3.2	6.21	3.79	5	9.16	2.78	5.5	3.9	17.7	4.21	6.9	4.66	3.76	2.06	1.23	1.35	2.96	3.91	4.48	5.52	8.39	4.31	1.93	7.88	3.18	10.23	10.85	7.71	7.1	38.43	17.77	16.23	61.16	21.62	12.95	26.22	39.97	39.66
NUCKS1	-1.5866435256309	0.0178254298489956	-1.3770108561632	0.0243184113214396	-0.523894402165749	1	180.03	79.84	98.11	95.88	87.55	118.8	152.7	607.58	480.45	681.08	908.51	197.08	639.81	554.9	496.86	260.53	117.06	47.69	102.53	70.38	75.85	49.91	183.47	453.01	454.42	211.15	307.3	589.27	309.45	272.1	441.13	263.57	78.87	83.39	84.24	75.19	80.06	79.24	76.65	54.48	141.37
VPS35	-0.43591333783534	0.722363997126777	-0.178909771519549	0.977495443588514	-0.384818303819015	1	38.22	26.04	34.92	35.61	40.05	32.87	21.39	48.75	21.8	44.08	38.07	67.57	50.06	45.66	38.03	23.06	23.25	23.6	16.03	31.64	35.05	27.43	35.54	35.02	39.87	36.63	26.58	21.18	52.72	52.42	44.78	55.65	65.05	38.9	33.84	52.5	26.64	38.81	27.16	41.66	34.8
DNAJA2	0.0929329541935216	1	0.20203590553781	0.934024484800068	1.10301329404689	0.745269807344379	9.18	20.12	15.01	13.3	12.89	16.78	15.6	12.9	11.83	18.93	25.78	10.05	15.34	16.36	17.1	16.38	7.83	11.32	8.84	38.26	42.55	30.44	19.95	5.91	13.43	7.18	17.14	29.5	28.1	32.27	62.92	21.8	14.97	17.24	21.02	18.06	17.48	5.72	4.82	12.76	4.81
BCL3	0.123947273868013	1	-0.254561542696498	0.895604434677332	0.149178961837045	1	41.1	36.02	51.94	34.82	40.48	62.04	61	72.84	27.69	83.75	67.19	70.78	22.1	30.94	68.96	25.09	43.86	54.53	25.03	34.97	30.97	25.38	15.35	66.47	45.15	96.91	86.72	13.86	30.98	25.7	21.63	31.47	31.13	13.92	10.17	4.7	17.88	6.76	13.7	6.64	4.26
KCNAB2	-1.85227772753255	0.00690014729401024	-1.5739415763982	0.010311681811403	-2.57323924187166	0.0509537549235825	1.88	4.24	4.56	4.65	2.77	2.71	16.15	11.63	13.53	20.59	25.74	9.89	17.83	26.64	23.32	1.2	8.81	2.35	0.83	3.98	2.28	5.99	12.89	12.75	9.87	8.48	12.16	13.55	34.28	12.23	28.25	25.19	63.53	4.57	10.45	0.79	1.33	6.25	10.55	5.83	6.05
FUNDC1	0.590691691884237	0.559155557280844	0.92817969068828	0.192514725492563	0	1	6.16	4.49	16.99	7.32	17.02	22.51	13.73	7.54	8.33	3.77	16.1	0	11.96	19.18	14.56	19	12.69	5.96	13.65	31.14	12.65	11.1	24.8	11.75	6.9	6.45	4.96	0	20.15	25.37	12.05	13.71	7.53	0	0	0	0	0	0	0	0
TGFBR3	-1.62744259186017	0.194320765240612	0.341834972136822	0.935407840696818	1.58673458903813	0.361168890579919	0.2	0	0.2	0	0	0	0	0	1.61	0	0	0	0	1.1	0	0.73	1.09	0	0.07	2.7	0	0.66	0	0.87	0	0.16	0	0	1.42	4.89	0.28	1.82	0	3.64	6.39	5.38	6.8	1.02	2.84	0	1.65
ATP1B3	-0.830452516493289	0.312919207566891	-0.278443535602305	0.855586555208651	0.652585632619249	1	106.44	161.26	123.95	133.6	111.95	128.44	140.4	246.94	308.42	169.79	271.44	174.77	371.23	326.26	383.42	119.3	105.77	105.93	100.15	79.49	58.38	65.7	117.81	163.13	107.95	129.36	202.74	165.65	126.66	72.5	174.69	110.87	187.42	576.42	726.91	792.64	411.14	336.95	275.22	331.12	251.12
MAPK6	-0.592426869906031	0.533230360796914	-0.439656821656539	0.658359221716571	-0.455354823073993	1	35.94	50.74	36.62	44.13	45.79	27.86	38.95	66.49	133.64	26.04	67.7	80.13	52.56	43.18	75.95	36.64	15.6	7.56	21.59	42.55	35.25	46.47	43.67	26.59	21.19	16.84	49.07	216.28	60.32	64.28	81.02	30.04	110.81	34.55	31.71	39.71	60.85	32.9	39.67	53.56	32.68
RAB27A	-0.962755168215811	0.235509489227948	-0.990226934540101	0.156661664406538	-0.527372013596543	1	1.36	5.31	2.03	1.72	2.5	21.61	6.54	3.32	7.8	13.3	6.66	12.62	12.63	9.81	9.05	8.2	3.37	2.7	4.64	18.39	3.67	9.05	24.34	4.87	9.1	6.69	10.5	26.24	23.74	22.93	16.98	29.75	41.22	21.25	12.98	10.28	8.23	12.32	11.24	6.23	18.66
CECR5	-1.2065107952578	0.111680165921561	-1.25398167857099	0.056462666438363	0.1240339911715	1	8.8	2.6	19.79	19.52	16.22	7.58	5.23	29.47	23.82	20.37	36.6	15.66	68.37	43.34	35.96	6.7	7.3	10.93	2.03	9.03	6.99	12.2	11.16	23.7	23.47	32.6	29.19	35.54	22.7	39.15	31.31	26.13	0	118.29	112.09	124.22	125.53	81.59	63.21	77.98	107.39
UFD1L	-0.557249665099836	0.587262289140887	0.217048144459832	0.911413544809406	1.07891468594669	0.755344644429347	51.72	20.88	28.86	46.81	28.78	27.82	25.84	58.72	91.09	40.91	46.17	119.98	52.36	31.26	50.16	54.02	35.04	30.41	32.75	23.01	26.16	28.54	29.38	32.42	26.27	25.3	33.63	62.34	31.26	11.6	32.7	23.46	64.24	26.67	23.05	29.1	20.58	4.39	11.11	12.53	9.34
PHRF1	0.314786648034745	0.849167452122554	0.534939079873671	0.510916150753777	-0.16679000379561	1	10.95	14.51	11.37	9.88	11.91	11.55	11.78	15.13	10.17	9.75	17.07	7.61	15.49	10.8	9.18	9.63	12.38	9.54	5.6	10.62	13.08	12.46	12.32	9.2	14.3	15.11	10.18	2.39	9.28	12.34	8.11	8.55	0.12	20.22	5.36	9.24	19.18	11.29	11.43	4	18.62
IKBKAP	-1.17518865418355	0.141266942021447	-0.375824429803324	0.739413406529321	1.04488476109071	0.778385766489905	0.28	1.04	1.81	1.05	1.53	5.62	0.49	4.34	6.37	4.75	9.97	0	4.3	5.96	2.38	3.29	2.29	0.99	6.29	1.8	2.45	7.03	3.65	2.98	4.07	1.07	2.43	10.96	6	9.71	6.01	4.27	0	7.17	10.8	17.14	17.17	3.56	4.21	1.33	11.12
NUCB2	-0.879155268397316	0.278553226959157	-0.627009493118528	0.434458815121456	2.34232572913551	0.0366894938076087	78.05	23.7	43.81	15.39	82.49	25.36	29.05	142.14	146.56	115.04	99.07	116.4	51.3	129.26	41.29	77.3	84.94	32.04	40.73	40.61	69.75	29.16	66.34	48.62	131.48	113.82	50.05	79.76	71.86	47.27	161.93	100.02	308.36	164.78	185.16	180.07	128.72	42.6	20.53	18.21	19.37
DAPP1	1.8705049718817	0.00300010973020169	1.51925413754101	0.00777387024254243	-2.89284315425433	0.244314183225869	38.3	60.22	54.12	78.46	64.9	109.31	48.44	28	15.28	37.11	13.74	28.11	9.49	30.9	12.44	25.01	55.37	51.28	54.97	98.61	69.44	107.37	25.64	23.94	33.15	38.16	20.06	19.83	16.55	50.95	10.58	33.8	9.74	1.25	0	0	0	1.84	2.88	0	3.69
SLC44A1	-1.59115796051397	0.0174103501185318	-1.48505286373897	0.0137880271896478	-1.23714686124366	0.55334932848998	7	12.99	14.78	13.99	13.61	18.61	13.24	30.24	40.47	46.91	56.29	131.77	33.68	61.7	47.77	8.2	13.47	12.52	12.27	18.44	15.6	26.57	35.54	24.56	48.64	24.32	30.69	60.77	103.63	92.01	23.35	87.06	43.94	14.57	21.73	11.7	29.17	29.41	37.51	37.24	47.51
TMEM260	-0.330183772825672	0.941747203938496	-0.782067211957586	0.358817608681383	0.446675171005912	1	0.46	0.19	1.98	3.45	1.89	1.89	1.08	5.76	0.82	0.66	3.11	0	6.39	2.05	1.26	1.07	0.14	0.6	0	4.17	3.71	4.83	6.71	6.33	7.79	3.03	0	0.52	4.23	5.99	6.27	5.27	0	4.25	14.36	7.16	2.87	4.3	1.74	2.88	2.79
SMG6	0.394912784789227	0.782472402988166	0.745668376526711	0.310510462867682	1.46322461960189	0.640237271485365	6.85	6.13	3.74	5.58	9.62	9.98	8.15	5.44	4.86	7.47	6.22	13.4	7.1	4.52	2.57	6.86	6.52	7.39	4.52	7.47	8.25	9.77	8.38	5.27	7.1	6.73	6.5	0	8.7	10.91	8.82	3.88	0	10.81	4.94	0.78	7.05	0	0.71	1.58	3.55
EXOC5	-0.238877227809882	0.94447411590154	-0.141978860362095	1	0.282767486671998	1	11.31	4.81	7.47	12.17	10.22	8.04	13.15	15.26	12.85	6.8	9.25	0	17.52	12.41	13.4	6.31	4.11	12.38	5.64	67.6	34.08	44.3	20.89	9.48	19.97	5.7	7.26	66.62	49.54	42.67	44.47	31.31	92.52	27.95	20.51	31.32	34.41	15.91	20.25	23.98	15.72
FSTL3	-0.307698377810843	0.941867407216096	-4.47986626657791	0.000480455043925624	0.341222319794046	1	0.32	0	0	0	0.29	0.99	0	2.96	0	0	0.57	3.55	0.68	2.99	0	0	0	0	0	0	0	0	0	2.26	6.92	0	0	0	3.39	1.49	0.45	2.57	0	2.77	2.53	2.8	3.02	7.57	5.11	0	1.82
DGCR2	0.877001627591175	0.264434285069665	0.996219861107372	0.124449241966787	-0.154237784674496	1	8.75	5.87	7.88	14.59	14.8	11.09	8.92	10.32	8.33	3.35	5.67	2.93	4.3	12.19	6.76	9.3	13.89	8.94	12.86	8.79	6.09	6.73	9.42	7.85	8.57	6.78	9.4	4.44	6.8	4.76	3.56	6.36	1.02	14.56	17.48	9.27	14.34	10.24	8.83	11.48	15.84
RNF126	0.0950543080323068	1	-0.0479732335866189	1	0.7103391153907	1	10.4	8.96	22.02	27.89	18.25	31.09	12.65	12.04	15.88	28.57	33.01	5.43	25.07	28.79	13.82	17.71	22.73	24.92	7.72	11.64	12.54	9.96	21.66	28.31	19.96	14	26.83	12.49	12.37	16.32	19.5	25.25	26.31	20.43	16.59	10.34	10.35	5.17	4.19	9.28	7.45
MNT	-1.31179710031646	0.0715330629648547	-0.663020709687884	0.439490010351751	-0.460106740249129	1	3.38	4.75	2.39	0.74	1.79	0.85	0	1.14	3.26	3.68	10.12	104.11	4.59	15.96	5.82	1.14	1.88	1.95	1.62	2.08	3.83	1.73	7.95	4.47	2.74	4.14	5.4	3.26	2.78	4.68	4.55	3.06	1.9	1.78	1.32	0.37	0.73	1.62	1.61	0.91	0.59
ZXDC	0.245539275301296	0.936748828393919	0.0825466455893082	1	0.177001872705312	1	8.15	5.08	5.01	9.09	7.99	3.43	3.73	7.91	5.26	2.82	6.78	8.34	5.59	4.97	8.48	4.83	6.79	4.45	3.1	6	5.35	7.15	8.02	9.43	10.15	9.79	5.28	1.96	5.06	6.25	7.73	6.64	7.31	9.17	7.75	10.71	5.72	9.7	5.23	1.44	6.49
JMJD6	0.620410202025764	0.505895274993006	0.502845847390714	0.56342165542005	0.63827016824634	1	59.45	43.42	71.85	46.68	63.86	47.24	35.15	68.38	33.15	15.84	34	18.02	36.28	33.02	48.41	48.43	36.33	31.01	23.51	6.44	18.19	40.04	51.51	23.82	38.25	31.72	42.02	25.38	8.71	15.88	18.52	12.37	40.03	91.51	102.17	96.06	120.26	61.76	34.38	38.11	55.88
POLB	0.0572850887422461	1	-0.307602897568298	0.842002128615755	-0.0406618600702473	1	36.68	39.68	67.15	69.22	28.51	111.04	54.43	69.28	20.64	99.7	19.16	79.72	30.99	89.95	32.3	53.63	35.57	78.34	26.01	60.93	25.4	44.22	21.37	107.44	99.13	66.52	38.07	6.15	61.9	61.31	19.38	73.23	65.24	55.85	63.77	28.27	63.7	62.8	41.84	21.41	57.26
WIPI1	-0.0966677584579357	1	0.294471624656653	0.85162933007361	-0.424226450680489	1	7	8.54	14.99	5.38	5.97	9.12	0	12.06	0	8.53	5.52	18.59	6.58	9.91	13.33	8.21	9.97	9	7.08	15.35	13.27	10.68	1.58	16.81	0.83	7.01	20.15	0	4.36	7.46	27.18	15.62	0	17.77	6.77	15.48	22.72	31.02	11.72	27.05	6.24
GBA2	-0.0187571007321235	1	0.346704298294144	0.766067354708052	0.869392733403335	0.920051498430361	7.9	8.51	3.81	0.99	6.46	8.68	10.56	15.37	8.59	10.5	14.58	0	17.17	5.07	8.04	17.28	8.71	4.9	5.38	10.09	10.53	11.85	6.43	10.46	3.59	8.06	5	1.75	11.5	4.88	5.29	8.03	50.5	57.64	29.11	32.63	44.43	23.79	22.3	9.41	13.71
NDST1	-1.52105372814985	0.0291362195496002	-0.815278643393029	0.267111018464845	-0.659638843973572	1	1.92	3.25	2.67	1.65	2.75	2.99	6.18	11.97	13.54	6.76	11.17	13.42	8.74	7.99	13.4	4.48	0.4	2.75	3.3	3.38	1.46	1.71	4.39	9.41	2.4	2.35	10.3	5.67	6.87	6.34	7.66	5.82	3.76	0.67	0.41	1.13	0.45	0.81	1.03	0	1.31
AP3M2	0.851726828944404	0.384968436466395	-1.01092121740374	0.208733187088138	0.17026115862503	1	2.82	1.86	2.7	2.93	3.05	2.62	0	0.65	1.34	1.25	0.2	0	2.06	3.66	3.96	1.95	1.52	0	0.86	3.48	1.39	1.22	0	0.59	4.8	3.82	2.58	3.75	3.15	3.11	9.63	3.86	0	11.23	21.5	8.36	14.65	19.09	3.81	2.11	12.53
PABPC1	-1.09655770041225	0.13553569323036	-1.05655887719153	0.102777956297761	-1.13703588365909	0.614417793586302	671.14	662.39	791.98	605.29	804.22	750.26	703.45	1571.31	1246.22	2093.75	2102.65	3196.21	1553.79	2119.53	1645.69	747.26	578.09	574.98	774.25	534.75	531.98	556.63	956.91	1259.16	1901.04	1669.23	1292.76	1251.01	1403.65	2072.89	1472.21	2248.35	1165.58	1350.72	957.31	1591.69	1597.1	2567.14	2180.09	1959.65	2587.53
TESK2	-0.162476240009775	1	-0.23159468895086	0.94857862028299	0.781462631934056	1	2.62	5.75	0.74	4.99	1.84	0.55	0.54	7.71	11.83	5	0.92	2.99	0	1.61	2.26	1.6	2.35	5.73	0.67	3.08	1.11	2.91	35.21	0.54	28.54	3.04	11.26	10.3	8.32	6.86	1.24	3.11	18.53	2.86	7.19	4.34	8.7	3.94	2.02	2.92	1.88
C16orf80	0.198029076164808	1	0.213076713152067	0.94614627055901	0.190199349453385	1	12.6	15.78	12.75	21.67	8.85	20.84	8.56	11.17	4.87	7.35	18.51	46.31	16.78	12.19	12.39	8.23	7.85	3.93	14.3	16.25	15.57	9.98	1.38	10.23	8.44	7.34	12.29	1.57	12.85	18.84	13.66	14.25	0	84.69	97.37	70.95	100.66	53.22	59.25	44.78	75.72
CSNK2A2	-0.343627791374893	0.832852073174928	-0.264135985322818	0.883899690984131	0.937275778336846	0.823892152881393	17.24	8.85	12.18	8.62	30.74	14.68	23.77	14.94	12.38	22.39	22.49	24.83	45.56	25.3	34.27	28.61	6.82	13.92	9.45	56.56	43.66	51.87	41.58	8.56	6.59	7.24	35.47	14.3	77.14	53.12	65.87	54.21	98.77	62.64	54.46	42.04	61.68	22.23	19.92	28.06	24.74
EIF2B3	-0.638025647434749	0.539749576770585	-1.62164742095114	0.0143642026877674	1.30530445739565	0.519464835538257	3.64	4.08	7.67	0.92	6.06	9.99	15.07	10.41	11.1	14.88	23.31	15.42	20.42	5.61	14.41	4.29	0.33	5.86	8.29	9.18	5.93	8.08	7.56	10.95	10.88	12.7	7.92	42.93	11.56	15.16	39.74	15.61	95.05	68.16	76.09	61.12	59.81	25.19	16.83	22.15	20
TCOF1	-0.388037464812631	0.777796566234223	-0.422140580947922	0.690240276433866	-0.420689949701169	1	22.2	39.24	22.35	4.96	36.02	3.64	25.62	40.94	1.63	35.56	72.66	69.2	35.49	2.41	34.81	37.88	10.79	36.67	21.06	1.6	42.91	15.93	17.53	55.08	78.37	45.11	48.9	0.63	3.78	4.4	15.65	15.49	18.39	24	0.34	34.71	20.86	9.55	15.81	4.12	11.42
CDC42	-0.0987119076266259	1	0.224836319221902	0.908841251366654	-0.05627992253265	1	281.99	315.14	244.48	259.62	209.2	307.93	160.68	404.78	359.62	286.04	298.55	407.58	219.95	382.11	298.56	338.22	339.78	310.89	315.29	240.14	163.88	222.68	268.82	373.03	353.25	320.98	362.93	313.44	287.2	254.67	172.57	236.43	333.65	159.81	220.54	224.14	163.48	120.65	96.01	247.95	122.45
OSBPL3	-0.58971670408428	0.582771676967754	-0.809135171697614	0.28105043872764	-1.57822484358939	0.38783373879573	9.58	11.29	11.75	9.11	10.3	0.97	2.97	10.96	16.21	7.83	37.68	20.98	15.4	11.8	42.83	8.47	6.6	3.81	1.17	13.44	0.87	6.3	15.87	8.6	8.18	12.35	10.28	1.87	15.78	6.45	6.82	6.74	39.89	4.34	1.7	13.17	8.79	31.61	16	13.3	8.54
RAD18	0.732806076086258	0.505895274993006	-0.769347166498502	0.379341481230622	0.0346439142717142	1	1.56	1.47	9.83	1	4.33	0.24	2.8	3.07	1.05	0.97	0.96	0	5.86	0.24	4.1	0.84	8.64	0.39	1.72	2.74	3.93	8.99	0	2.33	1.99	1.67	10.41	18.74	18.66	9.84	11.15	6.77	70.01	1.53	3.35	8.59	4.65	7.73	1.97	13.57	2.41
ATP2B1	-1.96522330613813	0.0025982413058885	-2.37884835810097	3.58259015246734e-05	-2.32182941242973	0.0348795794073198	5.26	6.36	9.41	11.47	3.66	8.59	11.87	31.54	48.17	34.76	40.15	32.11	42.49	30.7	41.63	3.18	10.5	5.12	17.84	9.7	3.17	10.01	9.76	15.08	35.81	36.52	25.76	131.84	56.71	87.1	68.88	66.21	159.06	40.86	32.9	37.59	24.25	147.46	154.46	155.24	31.14
NCK2	1.25223793732427	0.122989042900476	0.452815626229924	0.642468387675505	-0.471248846161933	1	8.01	4.18	2.18	5.07	4.51	2.44	0.93	2.62	1.5	0.36	3.63	0	5.18	0	2.3	4.47	0	4.24	2.22	8.61	3.79	3.31	4.77	6.39	7.69	3.73	4.95	0	1.25	5.75	1.9	1.87	0	18.11	21.41	12.94	19.44	23.29	27.51	8.71	16.08
MAP4K4	-0.0867284821100371	1	-0.0214045635600573	1	-1.82313941976507	0.164221520471973	6.76	8.05	5.05	6.75	4.69	9.38	14.69	10.48	9.6	5.35	15.2	0	14.72	8.01	21.59	5.59	14.31	3.45	6.74	16.84	11.13	30.16	82.34	7.4	14.55	4.82	13.31	46.37	24.23	22.1	25.36	14.1	12.21	19.85	13.16	21.18	22.48	64.14	48.49	69.65	28.52
MGAT4A	0.716645358631566	0.408201011670025	0.615688817152943	0.422859967567406	-1.87410568219022	0.2014827858886	8.56	24.76	16.78	1.93	25.17	9.6	12.63	15.43	5.98	20.15	10.11	4.15	15.84	10.33	20.65	8.84	34.12	25.71	17.72	7.2	30.62	9.29	28.5	20.44	19.51	26	7.76	20.55	25.16	18.25	21.82	17.84	30.98	3.44	3.15	2.44	3.64	10.74	7.64	8.05	8.68
RPL31	-0.752540748441374	0.370094744305016	-0.58198545764797	0.467422668280409	-0.575092956172063	1	524.69	464.81	605.16	799.19	577.8	554.89	271.07	917.4	581.76	1004.93	878.7	1169.21	1443.2	1112.41	791.27	627.73	585.02	476.33	496.15	439.25	316.2	427.42	312.1	954.65	899.88	936.95	688.89	451.75	608.75	784.58	992.89	891.35	645.75	2101.4	2685.07	2471.12	1687.65	2391.53	2695.28	2871.65	2021.66
WDR1	0.0912056721366021	1	0.500508147685958	0.546386828466699	-0.713110566848511	0.987709071427829	94.23	76.75	72.63	73.07	92.96	64.68	60.33	84.96	95.05	63.99	112.23	78.32	78.02	101.39	86.87	103.83	80	91.49	83.45	64.8	109.86	84.94	77.86	83.8	77.5	83.79	82.72	190.69	46.09	37.66	74.47	71.9	234.21	68.81	58.5	62.07	90.48	84.72	75.4	106.55	97.48
SNX13	-0.835451521758314	0.328094378991121	-0.758743843367768	0.323088494375196	0.224419764031887	1	5.41	5.31	7.73	5.47	4.46	6.81	3.83	6.32	4.62	3.59	13.4	10.73	6.25	7.17	7.76	7.79	3.51	4.16	0.47	4.2	1	17.43	24.51	3.89	11.01	9.85	4.4	20.2	27.86	11.48	9.05	20.65	26.6	7.09	15.84	4.18	7.53	4.23	4.9	8.53	4.45
ARHGAP10	0.39591336865878	0.761975912627348	0.647885368798821	0.383283371889414	-1.5140202006298	0.391338272285705	40.11	40.11	41.99	35.18	40.58	29.32	60.14	31.08	37.59	30.04	50.59	24.94	32.63	40.09	35.83	43.64	43.07	46.37	15.51	52.87	39	41.99	73.05	21.43	25.97	28.9	21.67	38.34	34.14	31.85	26.64	34.93	70.99	6.22	14.36	5.07	7.9	23.79	24.09	13.08	7.74
RPS6KA2	-2.59880170207702	8.50398623419948e-05	-1.2135640081792	0.06117346247102	-2.29900761969403	0.0426356243180622	1.2	1.25	3.05	1.52	0.86	0.61	1.9	5.87	13.33	9.13	13.4	11.36	13.85	14.87	7.67	1.95	2.66	2.54	1.33	0.7	1.51	0.44	7.38	4.18	1.87	2.83	7.4	10.5	8.55	9.4	10.79	4.58	9.65	8.65	9.59	3.13	6.89	34.05	32.18	23.68	14.59
ING3	0.5053196554112	0.6382048419034	-0.0689395558796366	1	-0.152966556744556	1	35.62	44.18	21.35	14.66	29.14	30.95	27.07	47.04	15.81	33.82	41.02	6.57	23.59	18.15	46.68	28.56	20.84	11.73	23.08	35.5	21.39	45.55	21.21	34.95	27.69	19.23	29.68	77.27	36.48	22.72	26.4	41.34	82.55	11.69	16.73	4.25	15.78	15.81	11.26	5.71	7.34
VASH1	-4.25064994252828	2.2588202748398e-09	-3.5904761352726	3.84377086717984e-09	-3.3092751241936	0.00167114575178546	3.09	0	0	0.26	0.12	0.25	0.72	7.68	5.2	5.23	23.95	5.78	29.64	11.61	10.37	4.53	0	0	0.9	0.24	0.17	0.75	1.33	18.91	10.92	9.51	16.7	2.48	7.41	8.85	17.5	20.36	4.97	8.08	2.94	1.59	1.91	31.38	22.44	5.14	29.8
WBSCR22	-0.461452176756381	0.685784614275016	-0.20372780874313	0.943876358040197	0.822499354550206	0.946409523990382	192.81	261.13	152.64	154.3	187.01	194.71	148.76	296.29	303.46	261.95	344.29	356.58	433.5	316.61	228.65	198.48	170.47	194.76	109.09	103.54	112.87	135.05	257.88	358.87	270.13	167.33	228.05	167.4	222.19	137.42	320.16	166.27	264.67	197.27	143.1	147.81	176.52	148.02	58.96	53.38	99.02
SEL1L	-1.42682815741784	0.0394719997000919	-1.0805674120327	0.0971815866764825	1.49723135825145	0.368515840429593	8.49	4.94	5.5	11.21	6.29	10.9	10.36	32.72	21.19	14.23	57.88	73.9	26.53	22.32	23.78	5.39	3.49	9.15	11.95	36.99	34.24	22.5	102.44	13.47	13.25	9.04	15.29	93.14	105.62	64.25	153.4	61.89	34.32	12.4	13.79	23.04	14.21	4.11	4.78	3.96	3.11
ATP6AP1	-0.228403975876511	0.943094598375288	-0.10057246666631	1	-1.41839324963287	0.393008050091799	166.47	187.9	213.17	144.41	209.33	113.38	213.2	276.82	232.23	261.05	240.37	213.16	313.45	236.49	296.51	197.86	220.81	221.2	163.54	106.79	138.02	72.41	99.08	297.8	264.35	238.8	334.94	167.96	111.77	104.28	246.07	101.09	212.24	49.96	78.83	56.09	85.68	167.18	159.17	127.75	87.05
TCF3	-0.564344384139226	0.658232088975745	-0.674390077844866	0.4378537847332	0.297574068522655	1	3.94	2.3	5.31	15.68	6.8	8.24	8.24	4.65	5.69	14.73	21.78	5.46	26.45	8.06	10.74	13.34	0.57	8.74	2.69	8.3	5.14	10.79	10.87	21.67	6.92	10.81	19.61	11.98	16.36	16.79	15.29	21.95	9.35	102.33	27.64	40.04	55.64	26.07	39.7	11.2	53
DAZAP1	-0.118539188883288	1	-0.386860116225533	0.706666749996603	-0.841310947353527	0.902604300035444	63.83	57.05	60.35	45.31	66.61	44.73	90.54	67.81	41.46	53.39	76.04	53.03	88.93	42	81.34	74.5	25.52	69.21	48.15	55.46	57.62	50.32	63.31	93.18	43.68	36.17	77.41	123.84	54.9	53.11	111.59	78.52	100.91	186.56	116.26	142.08	235.09	195.39	221.1	171.1	322.73
MBD3	-0.642143027403314	0.505895274993006	-0.684574974092765	0.394753911699624	-0.444286487539198	1	6.32	2.08	7.23	2.4	3.49	4.65	2.25	9.97	5.55	8.77	10.6	5.19	13.98	2.62	7.06	3.46	6.09	7.91	2.97	7.22	4.39	5.6	2.54	14.74	0.81	9.76	14	9.51	12.78	12.89	11.66	10.87	7.46	14.93	3.41	6.04	14.37	11.56	6.19	3.4	18.12
HLTF	-1.54635355296006	0.0860972098929537	-2.80961973086333	0.000101728932557665	0.228731225663971	1	0.8	0.61	0.53	2.42	0.2	0.39	0.52	1.37	1.22	3.24	1.73	5.3	2.67	3.37	3.41	0	0.3	0.35	0	8.82	0	1.85	0	0.72	12.68	1.04	0.94	15.57	3.98	3.11	4.56	6.77	73.53	7.25	4.18	3.79	3.09	1.86	5.61	9.35	3.25
FAM50A	-0.320977518210809	0.867523418932279	-0.148251760679566	1	0.00467240138412758	1	23.97	9.57	24.98	18.22	31.47	17.52	20.31	45.79	35.67	23	35.87	30.5	30.25	27.65	30.92	15.33	16.09	22.5	21.25	25.3	31.05	18.06	34.85	56.47	29.14	26.63	28.05	36.09	39.7	35.74	46.03	19.92	0	39.36	23.97	19.18	65.54	26.56	18.82	8.94	47.84
FAM3A	-1.10902929842887	0.225197388069286	-1.25475359979486	0.0932242973991316	-0.265981540565471	1	2.65	0.99	2.16	1.01	0.98	2.9	0.94	3.11	6.44	6.49	1.85	2.61	3.7	2.44	7.28	2.9	1.82	2.23	2.59	1.86	2.01	4.11	0	14.25	4.4	12.27	6.19	2.08	7.56	4.98	9.03	6.28	0	10.22	3.5	7.95	23.32	6.99	5.89	16.98	11.74
CPSF1	-1.4839226723006	0.095414565887388	-0.677812411109103	0.452414152551385	-0.173149896880751	1	6.08	1.14	5.97	2.31	5.6	0	4.34	5.96	13.17	14.91	8.83	0	18.9	24.7	14.65	11.12	0.84	10.88	11.46	2.14	2.22	1.35	0	17.47	0	14.89	9.97	3.16	0	15.49	8.65	13.92	0	15.81	8.67	16.01	38.48	17.29	20.42	3.23	24.91
CYBRD1	-0.754797871404215	0.421806248373763	-1.96083559106781	0.00318224197658175	4.46162984418449	0.000513437028265563	4.32	1.52	0.88	0	2.49	0.49	0	2.27	0	1.31	0.65	2.66	1.03	7.57	0.77	0.99	2.6	0.53	0.6	4.75	2.05	4.19	2.9	4.48	3.8	8.73	3.16	0	0	11.86	2.3	12.81	0	7.83	9.87	22.45	8.85	0.38	0	0	0.55
PDCD2	-0.330270054795553	0.843459221266784	0.0368465958276021	1	0.581358585493098	1	30.24	24.47	18.2	10.55	17.27	25.94	21	23.37	32.65	17.46	39.71	33.7	55.31	49.29	48.11	28.23	26.12	25.61	8.27	19.1	14.51	23.81	16.04	35.57	24.89	42.75	34.68	15.39	42.03	32.15	36.19	28.53	8.63	78.99	122.49	109.53	114.8	38.18	36.78	57.92	44.21
RDH11	-1.26794004089319	0.0795638156540595	-0.985173660735838	0.144068125218285	0.457412896065067	1	12.54	9.15	11.45	13.89	14.87	11.15	11.8	31.32	25.75	38.27	48.55	40	37.92	34.16	42.94	10.02	11.53	9.26	15.52	9.64	13.5	10.97	8.72	32.25	29.23	21.57	35.61	15.95	24.64	28.4	52.85	37.99	0	106.37	74.84	69.84	85.98	39.94	52.36	31.59	60.38
PRKACA	-0.94375609378666	0.227193559236535	-1.72109602552549	0.00386509199665891	0.247564011942911	1	20.1	13.26	17.36	14.57	15.79	12.63	13.64	24.08	19.3	56.38	36.97	33.8	35.71	37.27	38.95	16.39	12.21	14.9	10.17	14.48	14.6	16.21	4.47	53.57	40.46	45.46	42.68	31.57	51.09	73.06	79.49	72.02	79.86	6.93	9.5	6.32	10.54	4.42	9.13	3.74	6.83
LPHN1	1.09417004217182	0.449585911728938	-0.201688637928843	1	2.01422898425474	0.274822810374561	0.28	0.91	0	0	0	0.76	0	0	0	0.45	0	0	0.75	0	0	1.39	0.19	0.74	0	0.49	0	0	0	0.86	0	0.09	0.73	2.9	0	0.22	0	0.33	0.11	3.5	2.32	0.97	2.58	1.17	0.29	0	0.21
ACTN1	-1.73092522609997	0.00855621337755467	-1.11041688840965	0.0840192123039254	-1.43948095412873	0.36969550297756	35.85	50.23	45.18	43.16	60.56	38.49	102.87	106.55	191.82	115.44	227.93	180.53	381.73	292.61	283.15	31.13	39.7	24.22	73.34	36.79	47.2	22.2	51.33	97.08	66.15	49.84	177.99	90.75	103.1	87.34	192.98	130.35	119.32	99.49	59.32	81.14	78.28	157.05	168.77	225.56	78.47
ZFYVE26	1.40532036437457	0.0447765748597038	0.869789529259647	0.20619622831887	0.505414251247561	1	5.05	1.51	4.97	3.69	5.81	3.36	3.27	3.51	0.94	0.78	1.3	2.62	2.23	1.69	0.62	3.54	4.01	3.28	1.46	32.3	15.32	9.69	17.53	2.45	1.07	2.46	2.33	8.76	10.93	5.63	6.53	7.27	6.42	2.21	0.44	1.12	2.61	1.19	0	0.94	1.17
PTPN18	-0.115584957918586	1	-0.555252881909899	0.507171331960419	-0.803663852897336	0.987465545520811	16.14	18.56	19.62	15.71	25.49	19.33	12.91	18.53	17.4	24.52	27.67	58.23	15.03	14.7	15.73	8.54	15.39	23.64	14.64	16.88	18.33	20.98	13.34	34.07	29.45	29.02	16.07	22.03	38.12	23.7	35.61	37.97	46.81	8.42	10.38	3.02	4.04	10.85	7.31	3.56	11.68
ALDH3A2	-1.08287082293594	0.161636463530303	-0.910156235592995	0.188762307136046	0.681396240138699	1	14	9.75	21.68	10.42	7.52	12.66	7.7	26.93	5.76	39.15	32	8.24	31.09	33.9	41.17	15.92	16.96	15.81	7.71	18.96	16.96	24.89	35.57	34.84	1.54	21.59	51.35	78.82	118.43	45.91	24.66	41.18	23.61	13.91	10.05	9.39	14.1	0.8	4.28	44.39	11.72
TFRC	-3.31937359247253	2.57833801293105e-07	-2.18926786481872	0.000217239652143544	0.386164433763911	1	1.29	7.03	6.73	1.23	6.22	2.36	4.71	20.26	27.45	21.87	28.69	85.21	46.43	34.76	25.53	6.97	4.08	4.01	2.87	2.41	12.88	5.78	35.4	14.36	22.41	12.11	11.48	44.62	24.79	28.39	59.45	19.65	25.16	207.01	212.09	209.93	137.88	127.74	122.31	124.18	69.05
SREBF1	0.498565754482244	0.651759655603219	0.552408215067156	0.488548735781626	-0.654915984381283	1	18.22	8.82	13.09	4.93	14.09	6.53	4.93	8.95	4.17	14.28	22.81	8.09	10.07	10.53	7.26	5.84	5.41	14.37	2.89	10.8	13.09	22.59	14.67	13.98	15.03	12.74	23.35	0	6.36	12.11	13.87	7.92	42.99	23.9	7.04	5.71	31.26	22.29	22.93	8.92	17.05
AFF4	-0.222870066431792	0.962244894615961	-0.31732699935602	0.810887971399597	0.882090340948862	0.877942315171064	8.62	7.71	16.88	9.59	5.96	6.65	5.5	15.07	5.49	10.77	15.64	24.77	6.98	9.95	5.83	9	4.45	3.85	3.22	19.06	20.62	37.02	78.04	7.83	11.03	8.06	10.77	31.04	39.23	28.75	22.51	22.96	147.56	11.22	8.57	25.34	16.29	8.55	5.84	25.59	12.19
UBE2D1	1.05583817626151	0.14720267053398	0.56510634947002	0.470163519815754	-0.140918983950745	1	58.27	72.79	52.4	70.89	65.51	69.76	30.15	58.62	38.64	23.33	32.25	6.43	30.33	24.74	42.1	51.13	62.99	64.6	36.81	41.01	37.92	65.92	36.03	38.18	38.41	55.18	49.79	87.8	31.9	32.01	21.06	47.33	43.26	5.66	9.29	7.16	17.22	15.47	3.92	5.79	11.15
MPP5	1.07294912865235	0.154512504149278	1.52755090111279	0.00924982449280965	0.353297435015936	1	13.4	7.87	17.37	5.91	10.88	8.65	7.57	6.99	4.3	2.41	4.8	9.17	4.34	3.01	5.22	15.02	5.66	6.85	7.46	24.87	24.44	25.94	14.58	8.03	2.4	5.92	14.86	4.27	6.32	8.8	5.3	5.82	0	8.66	8.9	17.9	8.78	6.9	4.99	10.7	3.32
RHOBTB1	-0.460290138885789	0.821870587168944	-0.346023270983583	0.857803129292948	1.02871975790376	1	0.18	0.34	10.71	0.34	0.83	5.64	4.53	10.08	0	12.46	0.65	0	2.23	4.47	0.46	0.66	1.24	0.53	2.82	4.47	3.21	7.28	0	22.82	0	5.3	0	0	9.79	3.1	22.07	2.44	0	0.42	0	0	1.7	0	0	0	0.55
SMC1A	-0.268703450954908	0.894979982054428	-0.247696332346172	0.901668893431079	-0.476150447120517	1	28.95	23.35	27.61	25.58	29.34	25.6	36.87	40.65	28.07	60.58	76.53	22.18	54.71	20.48	40.16	37.04	41.07	16.68	29.34	28.85	90.73	49.95	111.42	43.23	38.32	19.27	19.76	65.69	145.24	79.87	109.13	81.47	128.37	41.49	10.3	22.23	19.79	24.46	18.01	14.97	19.22
HSD17B10	-0.756390746472459	0.382737688511018	-0.699716205196247	0.354464508909499	0.364005196129808	1	69.99	79.18	54.62	33.26	80.62	75.58	68.11	130.92	149.6	139.04	141.42	54.85	202.63	162.99	143.64	63.97	69	122.31	89.03	25.19	32.17	49.09	51.24	199.89	169.99	184.43	174.09	85.39	107.94	73.75	81.47	150.18	101.13	164	216.83	214.07	266.9	70.78	83.59	141.18	203.97
MARK2	0.70924999647826	0.409915334672687	0.150264846497899	1	-0.588551481210481	1	27.41	20.23	25.3	28.01	30.95	43.63	34.2	23.97	12.96	29.6	20.51	29.52	23.59	20.13	28.64	21.28	19.28	22.13	4.74	34.33	28.88	33.33	17.91	26.72	27.18	18.69	22.08	2.47	31.75	39.01	30.06	28.81	27.63	9.04	10.79	9.85	11.98	13.93	8.97	12.08	11.41
CHFR	0.691211001188408	0.459803474940211	0.521442004795117	0.55025876996726	0.451529637267443	1	10.49	3.74	13.07	4.96	12.26	6.91	6.4	8.65	8.83	2.44	10.31	4.93	7.02	6.69	16.24	6.86	5.81	8.97	20.18	31.24	37.57	36.73	13.87	13.01	7.89	3.06	9.21	0	22.83	23.37	28.12	18.56	13.67	35.44	35.38	14.81	39.26	13.33	15.87	12.32	24.29
FCGR2B	-2.1202528160557	0.00112643582712225	-1.74295463307507	0.00336692291845153	-3.06853641513773	0.0835062340592458	25.32	4.97	21.62	6.39	0.52	2.76	7.41	80.33	31.95	95.77	49.34	93.06	0.29	53.71	26.77	23.46	9.89	26.38	17.72	7.71	2.83	2.49	6.71	76.65	111.46	68.15	26.73	32.9	27.78	110.9	3.23	64.52	42.03	2.72	0	1.38	0	6.19	3.76	5.55	11.31
TRNT1	0.702138951439902	0.459803474940211	0.589435069178173	0.488178892040328	-0.34726201282947	1	6.98	4.1	3.08	7.82	7	16	11.24	6.66	6.69	5.04	18.91	0	3.11	20.22	4.94	5.99	7.01	6.71	5.71	22.81	18.31	19.52	27.97	2.91	2.09	6	13.11	10.05	8.84	15.13	10.89	8.93	60.26	6.04	25.67	5.01	9.6	13.58	1.59	14.93	3.97
ACADVL	-1.30564675327663	0.0651554404446515	-0.551428705209458	0.506805483648169	-1.07346326483351	0.735621291496388	146.59	75.55	115.45	189.23	168.02	80.07	172.22	324.08	297.54	407.44	708.69	534.25	518.42	349.01	303.33	173.19	124.31	218.37	110.95	102.24	215.79	106.37	192.41	353.01	312.36	313.24	289.8	190.66	170.19	374.01	245.64	225.35	330.76	93.73	68.01	110.55	95.61	131.15	183.12	96.41	136.84
STK10	0.554712394125777	0.57089350155532	0.957057300279908	0.135995809873858	-1.62642476328575	0.274822810374561	37.88	43.66	35.22	21.61	31.74	24.31	21.01	26.76	27.22	15.71	58.91	19.66	14.37	21.77	24.96	50.86	47.69	39.36	29.1	24.9	41.99	24.32	57.73	27.46	29.02	24.66	22.93	10.45	20.81	18.06	14.21	20.66	38.74	17.23	5.51	14.01	23.83	36.1	29.49	15.85	20.92
FBXW11	-0.198061094871759	1	-0.0856307565474226	1	0.114963028174841	1	7.2	7.41	5.42	6.3	6.89	9.85	4.66	8.44	10.73	4.69	17.66	14.56	13.32	19.46	8.47	6.05	18.72	15.82	3.45	14.42	7.49	18.08	27.24	13.01	10.6	3.35	5.98	36.14	17.11	9.18	22.12	19.15	8.11	32.03	21.97	20.07	18.29	10.04	14.82	25.25	19.21
ACAP1	0.422180566193697	0.792983553706595	0.923306641180319	0.194082491592708	0	1	30.76	28.89	17.8	31.65	10.92	34.22	22.57	7.53	5.2	29.01	13.95	23.81	12.44	26.46	1.36	14.2	45.19	53.37	6.39	61.91	23.86	47.91	37.85	20.71	25.11	12.59	0.37	0	1.13	10.02	2.26	27.08	150.43	0	0	0	0	0	0	0	0
DERL2	-0.00400185682837676	1	-0.342318919364204	0.777058757743759	1.32330917460721	0.539729738807059	19.56	17.22	22.6	26.99	29.28	33.5	23.99	55.66	23.98	11.64	46.94	37.39	39.18	16.92	42.05	17.87	7.39	34.24	14.9	12.81	18.95	39.66	1.82	30.72	24.25	33.85	40.06	31.18	26.18	15.76	10.43	22.96	6.79	31.8	29.05	71.63	54.81	8.69	8.8	13	20.87
NDE1	-0.241781983745699	0.933338306612464	-0.10318521436226	1	-1.781437195075	0.362614675124377	7.19	12.8	5.27	16.49	12.32	7.25	3.98	8.5	6.71	10.66	13.49	34.59	14.05	10.76	10.46	7.83	7.85	3.84	1.37	14.32	9.43	10.41	2.91	3.11	7.77	7.02	11.89	8.11	26.3	7.25	6.95	6.26	11.31	1.16	1.06	2.94	1.77	3.71	5.9	1.19	7.64
AP1M1	1.07907670335275	0.140992192053064	0.762695354658077	0.275012054655411	-0.154109673116681	1	107.96	89.98	102.59	102.6	123.1	125.23	103.52	54.21	40.17	69.45	84.47	68.69	69.18	56.05	77.39	123.34	121.71	125.91	68.79	101.64	92.1	103.81	43.47	113.86	61.31	70.41	100.28	7.07	86.71	82.61	46.25	64.09	25.38	131.77	178.93	93.74	186.74	113.5	98.54	76.45	243.12
PVR	-0.186387225951576	1	-0.373896211923451	0.771411864871298	2.17518846576243	0.0748330523395905	6.37	8.38	2.92	4.36	5.17	10.71	6.36	9.49	4.65	4.16	9.94	9.2	19.39	3.76	11.18	9.31	0.53	3.19	2.4	10.76	3.86	9.89	5.02	3.89	3.91	6.89	12.67	5.67	6.06	4	15.23	3.63	26.37	32.91	21.32	33.92	38.83	6.54	7.73	1.22	5.5
IKBKG	0.770935025528722	0.356506641157079	0.485202112680316	0.580222858582654	-0.162730619732847	1	19.38	23.21	22.18	25.79	21.88	19.09	26.8	19.47	13.11	16.63	18.9	15.12	15.43	16.1	22.09	23.47	14.68	25.71	15.89	21.31	17.15	18.81	3.9	21.75	19.23	12.49	23.82	20.35	9.23	19.78	14	12.08	15.01	34.95	44.7	31.84	49.61	29.72	24.71	28.58	50.47
XRCC1	-0.851385777783355	0.487093708624444	-0.663696145299189	0.578288117913162	-1.61680506110964	0.532902013208857	0.4	1.5	1.3	2.27	4.5	0.36	2.85	5.08	0.54	2.93	3.98	2.62	5.53	1.47	6.52	1.09	0.55	0.48	2.87	6.45	6.06	4.07	0	1.43	4.34	4.15	8.4	0	8.73	3.76	1.97	3.56	3.25	4.75	3.47	0.96	0.96	14.79	8.76	0	3.74
SCARB1	-1.01026015518416	0.231313233998402	-1.93773549963609	0.00226410051628016	-1.46736975239229	0.512933543170234	3.78	4.51	0.84	1.3	0.32	1.57	0	6.39	5.11	5.05	0.93	0	4.11	8.24	5.02	0.31	1.65	0.82	2.09	0	1.74	0	4.61	7.39	25.7	8.18	1.61	3.6	4.08	7	4.6	5.3	0	3.25	2.2	1.65	4.66	6.49	5.59	3.33	7.05
MCM2	-0.32733839031915	0.938851976429531	-0.678035072939278	0.507171331960419	-0.445556816744915	1	0.65	0.2	0.71	2.87	0.4	2.17	1.54	4.23	2.04	1.59	0.98	0	2.35	1.59	0.93	1.58	0.59	1.42	0	0	0.27	0.96	2.05	2.13	2.35	1.81	2.02	0	0.51	2.71	1.23	0.84	0	28.79	22.15	18.92	42.76	25.31	31.21	3.1	54.04
SELO	2.33372248201224	0.000392956466514496	1.70951216675915	0.00352654272890465	-1.1835618799042	1	19.24	8.8	8.47	11.25	15.46	12.62	12.32	1.45	3	0.81	10.29	0	0	0.91	8.49	2.25	12.23	4.7	5.74	15.62	14.34	18.05	8.39	1.33	10.73	9.53	2.6	0	0	3.1	1.4	4.1	0	1.78	0	0	2.41	2.16	1.09	0	3.9
ALPK1	0.400970481218209	0.774516526308052	0.0861921649009979	1	-1.19756073137739	0.818803475297494	4.62	6.74	4.79	9.01	4.39	6.61	1.84	7.13	3.5	3.78	11.02	3.06	4.02	7.95	1.78	4.1	8.31	6.73	3.44	12.28	10.05	17.46	16.17	5.23	8.16	6.44	2.42	1.13	17.01	8.32	6.15	6.01	21.35	1.63	5.88	0.32	2.78	3.72	3.26	1.42	1.61
LLGL2	0.136964884109625	1	1.08037571298205	0.13546777552167	1.55768465451019	0.361407694268835	3.4	10.01	1.44	4.23	4.64	3.76	5.02	8.01	12.17	13.46	14.83	0	3.81	0	7.65	8.97	18.01	1.68	1.31	19.33	4.3	12.19	14.76	16.14	0	12.72	13.4	1.11	2.8	3.23	0.32	9.71	0	67.98	70.48	70.43	102.02	11.45	27.31	1.46	52.19
PDE8A	-0.535599779038149	0.648213999966885	-0.00511497125747132	1	0.879212859186992	0.973801738994572	4.37	1.99	2.97	1.73	4.41	0.83	7.44	1.78	4.3	0.25	5.55	18.9	2.59	2.48	4.4	0.55	6.21	3.07	1.01	4.82	4.28	4.24	2.91	1.36	7.12	2.73	0	4.39	9.28	16.42	9.37	3.24	8.68	4.29	7.18	4.34	4.35	1.3	5.93	0	0.47
CLCN4	-0.635737386806218	0.640365457881209	-3.4669794228291	0.000142443971696255	2.90625396402652	0.0696983921012207	0	0	0.19	0	0	0.73	0	0	0.24	1.31	0	0	0	0.85	0	0	0	0	0	3.27	0.9	0.13	0	1.13	0	2.22	0	0	0.27	1.26	1.01	1.91	1.78	1.86	3.4	2.69	1.35	0	0.24	0	0.52
SDHA	0.266721765716999	0.885175485673528	0.589641065637991	0.444838947141825	-0.0360873162274442	1	164.37	213	197.56	204.22	211.22	171.36	247.99	235.21	134.83	223.99	204.94	305.73	175.47	260.58	174.13	204.6	195.16	185.79	140.14	186.54	151.63	136.08	175.25	176	147.29	199.06	120.77	97.67	76.83	196.11	90.47	106.49	165.03	248.16	142.15	143.65	181.57	103.09	210.54	39.81	155.75
SMARCE1	-0.239973222056405	0.934592873421174	-0.183835643773704	0.969964981501197	-0.0319200714014607	1	47.98	46.01	55.84	40.05	30	30.89	49.78	70.3	20.79	64.81	72.6	26.06	80.56	68.78	78.32	44.14	25.21	32.49	28.11	76.78	109.76	77.02	123.47	49.31	44.59	29	41.59	185.68	120.62	113.97	164.61	99.31	80.04	92.37	73.5	86.07	87.83	84.38	61.5	46.9	58.13
KDM5A	-0.0360828624305814	1	-0.085048002049127	1	0.0143193769315896	1	72.76	30.86	46.05	66.92	82.64	75.06	105.32	147.17	43	79.77	77.04	265.92	92.87	113.61	100.92	102.97	40.4	60.15	93.64	52.5	59.33	58.67	91.18	65.31	153.34	68.3	106.5	70.68	61.44	62.63	108.26	66.88	8.04	41.89	6.58	4.85	39.92	6.36	45.07	42.6	18.33
FERMT2	-0.545477434061986	0.653607636841181	-0.350521905838854	0.795662484347043	0.22811093740219	1	3.58	1.24	0.11	9.21	2.72	7.46	4.13	3.15	10.91	0	4.43	0	2.69	2.51	6.96	4.25	1.14	2.77	1.07	8.41	0.7	2.2	6.52	1.51	3.06	0	3.45	10.41	1.03	4.68	1.82	2.45	0	59.75	91.57	105.53	133.66	75.46	22.19	88.28	21.8
DHRS9	0.78198288218292	0.332181697294023	0.958759359993958	0.130718317874698	1.11064125686009	1	273.95	298.94	269.09	92.07	175.99	68.9	193.76	135.74	94.02	117.36	105.36	188.91	149.83	270.66	101.72	234.56	391.49	365.48	198.57	52.29	113.15	43.52	154.66	184.83	298.99	256	65.08	35.31	37.99	108.28	75.97	100.92	126.97	0	0	1.35	2.7	0	0	0	0.87
PTGS2	-0.967467688751473	0.215624483778687	-1.14713707914136	0.0759516683351875	0.218468274002549	1	11.2	15.06	5.07	10.48	4.13	19.69	16.61	17.68	114.87	20.28	7.79	0	4.05	2.07	35.73	8.66	7.36	4.73	10.89	5.36	4.33	14.53	3.36	7.58	13.02	17.65	23.71	90.88	9.73	9.2	3.92	7.16	14.05	4.42	4.03	2.44	3.26	1.83	1.11	4.51	1.58
IGF2BP2	1.17843353658773	0.104558401967521	0.961966336955118	0.13815720677969	-0.552767004266232	1	14.68	20.96	14.72	16.48	8.71	10.04	22.73	7.54	19.35	17.09	5.92	80.27	2.72	1.94	12.07	6.58	21.08	15.92	9.39	29.72	36.89	10.07	12.99	7.53	11.18	8.26	4.77	11.17	11.98	12.73	30.77	5.86	25.07	8.91	8.6	5.01	16.07	9.02	10.05	9.11	17.23
MAP3K13	0.159073510228522	1	-0.579946971386647	0.486392625573486	0.84568549729266	0.932996664383246	34.32	11.48	37.45	74.31	42.35	138.81	50.06	26.6	105.08	22.75	45.55	14.08	76.73	109.62	16.25	23.4	57.34	21.37	28.42	45.04	21.54	85.07	12.14	102.03	48.85	44.8	40.71	31.02	69.2	77.72	41.03	90.83	70.52	140.71	144.9	156.04	183	68.53	56.04	28.95	83.06
ST6GAL1	-0.73238361145908	0.402909233209889	0.35022069531397	0.745804111589812	-0.819979795893784	0.953794235267441	11.46	4.64	15.18	6.76	11.29	14.08	13.04	19.8	20.42	20.5	14.88	37.31	10.59	51.62	14.11	10.29	11.84	17.31	12.37	7.3	9.36	7.57	6.37	11.88	14.29	8.78	8.33	8.28	1.88	10.86	3.94	16.19	12.4	15.69	16.44	10.28	14.97	25.23	25.54	11.79	13.93
TBX21	-3.47198269623686	6.13104515417749e-07	0.440520872303737	0.706666749996603	0.415002850785675	1	1.23	1.15	0.25	0	0.28	2.24	2.73	0.6	18.87	3	12.23	24.65	25.23	24.89	14.76	1.12	1.69	0.37	0	8.09	0	2.38	0	1.38	2.75	0	1.79	0	0	2.4	0.87	3.27	0	0	1.32	0.73	1.47	0	1.33	0.74	0
PICALM	0.0943860293970993	1	0.201781556554822	0.925124165517042	-0.10102036789217	1	103.32	94.95	86.4	95.84	85.9	63.76	120.7	112.48	76.76	113.09	114.36	133.81	106.48	96.83	110.35	86.62	97.84	65.88	116.63	133.9	104.41	83.31	165.46	116.17	104.25	87.29	114.61	196.63	201.18	160.48	119.48	107.76	125.6	165.52	140.61	183.57	128.8	128.24	138.56	104	128.37
NSF	-0.5107935590647	0.637251729040319	-0.0813707853362604	1	-0.187376224011196	1	23.3	25.19	21.29	22.33	27.06	31.31	17.46	50.26	30.86	28.63	46.36	55.62	39.69	55.12	34.35	38.29	13.48	21.94	20.07	19.07	25.66	17.94	26.8	40.59	31.07	24.09	40.33	40.24	53.9	40.63	22.56	25.11	20.59	69.94	76.84	94.87	63.49	49.15	79.26	78.97	51.91
CLASP1	0.425707724248125	0.746812542720615	0.0230558726228765	1	0.115015511937107	1	2.03	2.01	3.88	1.29	4.47	2.37	3.22	15.62	2.44	9.92	2.15	0	2.81	2.61	8.68	3.61	3.5	1.41	1.19	2.8	7.52	6.95	2.73	0.51	2.38	5.65	2.94	3.84	26.61	23.08	16.26	4.42	0	6.28	4.3	8.74	6.36	8.27	4.82	3.74	5.15
MRPS34	-1.26099753951737	0.0822239113564678	-1.43897061296925	0.0222269129246687	0.231609402336259	1	49.17	28.16	32.35	36.47	46.41	37.26	40.65	64.63	82.76	100.91	90.3	244.19	186.3	108.49	64.98	21.92	26.42	28.59	1.99	40.08	45.47	41.23	5.37	76.43	61.39	46.35	71.59	37.68	94.19	167.54	147.04	131.87	21.5	299.54	426.45	277.25	350.23	243.86	192.31	152.71	286
NOTCH3	-6.05530359654176	1.89674089742533e-06	-3.69245077583573	0.000120345516300637	-3.259333579429	0.778385766489905	0	0	0	0	0	0	0	0.75	0.32	0.23	0.26	0	2.16	0.18	2.47	0	0.13	0	0	0	0	0	0	0.43	0	0.25	1.62	1	0.23	0	2.25	0.23	0	0	0	0	0	0.6	0	0	0.15
CLNS1A	-0.212086032362847	0.975004349644235	-0.547188604582661	0.515758685747553	-0.455286858504809	1	27.07	32.75	38.01	47.61	35.11	47.11	32.6	55.74	38.11	103.48	37.18	37.39	89.32	64.11	37.21	29.42	28.34	41.53	31.62	54.69	55.65	57.73	49.09	58.42	37.16	50.5	17.32	62.92	97.24	125.46	59.34	108.32	31.6	227.52	201.66	146.14	233.52	185.79	205.19	121.75	330.47
EED	0.790999269561198	0.339794997126739	1.03328657167665	0.107592809643939	0.0687265450991715	1	34.3	18.95	41.52	38.87	37.07	51.83	10.59	29.88	22.76	12.93	37.7	29.24	22.54	28.01	10.21	24.36	45.41	31.06	17.54	50.37	34.18	38.32	20.41	13.62	17.61	20.39	10.04	25.04	19.13	20.91	17.31	23.49	28.49	121.12	79.66	98.09	76.95	61.8	56.6	46.22	96.48
TSG101	0.39635871838279	0.774516526308052	0.533292961211591	0.5160392826228	0.0816137620732296	1	26.52	45.99	28.58	47.19	42.62	42.88	33.17	51.75	54.03	20.56	26.53	55.84	31.37	24.69	41.53	39.16	30.9	33.48	29.77	103.75	93.59	81.47	57.98	51.28	21.72	31.26	42.59	76.75	96.93	29.06	52.67	50.07	47.67	86.21	47.26	106.43	73.63	49.38	45.5	90.41	39.43
C17orf85	-0.104735166705043	1	0.142496524080508	1	0.687414352343799	1	8.36	6.67	7.87	11.63	7.5	5.82	3.02	4.7	4.64	5.37	12.92	28.25	4.79	7.81	4.42	6.84	8.48	3.67	4.04	15.59	11.33	8.19	28.83	8.86	9.45	8.08	5.46	7.63	13.42	15.14	16.77	10.43	6.65	21.85	10.04	9.73	11.14	5.1	7.49	9.94	4.06
ATP2A3	-2.95976994188834	0.000104178678914483	-1.69859134307583	0.00903143122142543	-0.142619651307481	1	0	0.88	0.77	0	0.17	0.51	0.67	2.2	3.55	0.61	5.26	0	5.67	5.18	6.12	0.68	1.16	0.45	0.83	0.66	0.95	0	3.85	2.18	3.95	2.89	5.04	0	6.68	4.7	8.52	5.56	4.27	0	0	0.44	0	0	0.4	0	0
MGLL	1.31044893823533	0.0528976466215819	1.14909101383121	0.0577685268519822	-1.84086579477246	0.165015627705704	408.74	325.1	421.32	329.61	342.44	473.1	493.54	184.17	182.7	129.22	227.3	19.6	308.52	199.05	207.92	288.92	383.71	421.94	311.34	219.35	227.15	258.2	157.54	220.57	171.96	259.39	302.52	135.26	107.57	26.1	169.32	75.8	217.95	31.35	11.31	31.34	42.31	70.52	67.47	136.51	34.54
BCS1L	-1.88116354923579	0.0370018208647068	0.112081527626276	1	0.161538211262896	1	6.79	3.19	2.77	6.45	1.56	0	0	13.3	8.03	15.24	33.86	0	19.77	10.96	8.75	12.4	0	2.02	9.4	0	0	3.76	0	4.57	8.69	0	10.92	0	0	2.66	6.73	6.04	0	60.58	6.28	18.87	37.32	12.74	12.89	28.58	27.53
DPP8	-0.30142475998935	0.878504548526966	-0.269488748883557	0.873825013835866	-0.287805884427587	1	11.06	14.2	5.65	11.82	9.91	7.99	7.02	16.82	19.17	18.06	13.69	5.39	9.2	4.47	7.13	5.68	6.93	3.7	3.36	6.71	9.64	6.69	30.35	3.82	12.12	11.58	6.47	12.67	19.59	20.2	10.53	34.96	0	16.15	6.55	5.16	21.81	7.54	4.35	12.15	8.92
SLC24A1	-0.573839141421187	0.774415751554805	0.0590073267787601	1	-1.23378708872519	1	3.11	0	0.33	1.87	1.94	1.89	1.85	1.62	1	7.12	5.35	0	6.99	5.44	3.22	4.64	6.04	1.9	3.45	6.37	1.4	5.13	0	0.97	2.06	1.55	0.32	0	9.74	7.4	10.17	9.79	0	5.82	0	0	0	2.41	0.58	0.32	1.63
ZNF532	0.562121647642552	0.700623673880813	0.638043800601807	0.496137194060174	-0.205711235024606	1	1.74	1.48	8.42	0.74	0.36	2.65	2.8	1.25	0	4.69	10.82	1.9	0.65	0	3.35	16.48	0.16	1.04	1.29	7.72	2.92	15.89	3.73	0.87	0.62	2.12	6.03	0	9.76	3.2	3.67	3.16	0	7.89	0.83	0	0.46	4.31	1.64	0	0.35
SCARF1	0.105778733225426	1	-0.227165554188998	0.94857862028299	-2.42767988506856	1	1.72	5.96	0.8	0.47	2.72	1.8	0	0	3	1.41	1.56	0	1.34	0	4.87	2.25	1.19	1.17	1.09	0	1.24	1.36	0	1.99	0	0.16	2.02	10.63	0.69	0.39	0	0.58	0	0	0	0	0	1.05	0	0	0
LMAN1	-1.43807756630918	0.0411183324394404	-1.7120368058798	0.00404045865921155	1.22197535850044	0.560302781442046	35.44	62.66	30.1	35.66	46.94	52.66	107.4	84.94	110.02	100.48	253.43	87.57	208.89	97.33	129.1	57.97	66.46	22.66	39.28	21.03	23.72	19.38	154.23	192.74	188.52	97.08	139.37	79.16	93.28	98.17	186.87	64.36	202.21	312.64	307.66	321.59	353.59	131.22	60.88	73.61	90.59
PTPLAD1	-2.19546867149528	0.0016509053136222	-2.69416681316918	1.2809970572692e-05	1.00157740389793	0.778385766489905	1.22	7.05	1	3.23	0.22	11.12	1.09	6.56	8.88	10.72	5.51	13.56	22.45	16.86	5.01	2.23	2.93	7.82	0	1.07	1.23	3.57	0	9.81	2.33	8.23	1.56	16.74	15.65	13.82	15.66	14.38	27.78	137.87	153.02	124.55	106.71	49.97	69.54	16.67	43.79
IPCEF1	-0.436104137630881	0.876275336525055	-1.24220792230687	0.217886185998689	-3.40321461253049	0.00169277578277537	0.71	0	0	2.01	0	0	0	0.11	0	0	0	2.47	0	1.67	0	0.97	0	0.21	0	5.57	0	0.26	0	1.51	3.04	3.5	0	0	4.3	15.24	0.82	3	0	0.54	1.71	2.54	2.54	7.81	5.68	6.3	16.89
ZZEF1	-0.261752488943997	0.925470949990969	-0.69238819575518	0.381038885728684	0.561179495274779	1	3.52	2.86	0.66	0.46	1.14	1.13	1.37	3.23	0.91	1.57	3.81	0	1.88	0.3	11.35	0.8	0.69	0.93	0.26	13.98	22.98	5.74	18.2	1.9	1.85	3.55	3.95	8.58	17.67	21.19	20.83	7.89	31.4	1.65	1.4	6.58	3.36	0.56	1.14	0	0.81
ENO1	-0.826236405599598	0.314518848405532	-0.703712154762831	0.341157355294569	-0.849630381169305	0.88647270088226	210.92	115.64	172.08	181.33	163.45	175.98	152.64	366.93	329.15	278.11	343.8	296.44	548.36	442.88	322.85	148.62	99.89	157.77	137.51	173.52	266.02	237.21	461.64	329.71	175.44	192.47	300.44	593.7	728.61	290.63	601.53	337.75	451.66	448.52	448.91	519.2	440.57	544.54	505.68	647.15	811.37
C19orf10	-0.0942123561214079	1	0.196088529769342	0.935230532668589	0.984719223920479	0.778385766489905	396.77	205.75	309.75	249.84	346.91	368.45	233.05	470.63	551.7	228.67	382.75	161.21	507.32	471.85	349.2	433.82	225.13	313.87	316.08	95.63	138.45	208.76	202.57	416.57	274.66	407.14	354.71	331.44	202.76	115.9	175.47	145.47	279.08	211.96	258.16	249.31	212.84	73.57	107.98	55.72	119.25
ARHGEF10L	2.14860914287715	0.000476035817487756	1.60977762957469	0.00420591736053849	-0.228487733278531	1	126.71	162.72	137.37	156.34	135.69	88.91	88.67	31.21	25.34	37.46	51.76	37.36	35.61	29.08	35.82	146.55	145.07	124.97	109.2	119.07	127.86	91.27	79.87	67.23	60.92	63.35	39.94	37.58	44.98	24.8	54.78	36.16	52.21	4.98	4.11	0	6.73	0	3.06	0	6.54
TXK	-0.440502269361505	1	0.72297010018762	0.630593866290633	0	1	0.68	0	0	0	0	0.62	0	0	0	1.1	0	0	0	0	0	0	0	1.85	0.91	8.32	0	4.9	0	1.82	1.73	0.87	0	0	3.21	2.57	0	0.32	0	0	0	0	0	0	0	0	0
ACTR6	-1.22564592026985	0.105745611900729	-0.377667298902206	0.76831665994714	-0.0580269107446272	1	6.76	7.09	4.74	0	4.9	5.52	8.08	10.89	16.34	16.57	2.74	19.04	9	19.62	7.48	8.03	4.48	5.18	1.88	28.64	17.83	15.65	12.5	8.24	18.55	18.28	11.59	17.78	22.99	22.67	11.68	6.31	0	5.81	15.91	3.53	8.24	7.41	14.96	2.37	8.65
SRI	1.29105847709064	0.060081504987449	0.688109742686758	0.341157355294569	0.311371838323536	1	75.07	84.43	107.31	187.71	108.14	206.21	19.78	74.22	28.76	59.53	43.59	24.28	61.01	70.8	27.82	95.61	88.5	100.9	26.11	83.03	39.71	137.55	13.23	78.8	73.92	50	70.84	52.02	45.1	37.03	42.74	41.92	94.49	134.2	178.13	171.96	144.98	122.63	70.23	60.77	91.64
EIF4G3	-1.0324204598242	0.186778005712102	-0.834743631922258	0.244224756904918	-1.25031445319894	0.568805281355697	4.81	8.29	8.31	1.15	3.9	4.9	17.06	29.03	9.44	5.66	30.37	0	20.43	3.84	24.2	22.18	3.68	2.76	4.76	7.67	28.87	21.35	47.34	6.6	4.91	2.73	14.43	9.8	31.06	15.23	47.33	7.18	197	11.16	4.3	7.15	10.98	15.82	26.94	11.06	10.51
NUP37	0.0975779662108634	1	-0.0530436563714548	1	0.00494968844945053	1	25.91	38.65	21.52	35.55	18.26	33	19.03	44.8	29.9	36.33	35.95	0	30.78	59.09	10.49	12.54	24.14	22.71	10.98	45.2	12.08	41.48	15.61	58.83	10.73	29.45	4.46	90.85	3.63	27.98	21.69	32.69	0	246.21	326.12	157.85	133.13	145.81	162.74	88.09	259.52
SEMA3C	-0.187445363675713	1	-1.06090989736812	0.118425944248941	-0.454171412087461	1	3.15	2.68	2.89	1.14	4.73	9.55	13.41	3.23	5.38	6.69	1.68	6.41	6.06	3.74	3.48	1.65	0.23	5.54	1.33	24.64	5.79	10.56	7.92	1.89	1.92	6.15	2.9	34.32	11.07	6.16	27.33	7.84	30.21	2.09	0.96	0.35	1.41	1.59	2.89	0.36	0.23
TTC38	1.58888764906639	0.0209525560402955	1.21822300143126	0.0518060326362711	0.989810560843599	0.841832719533359	7.24	2.55	13.08	15.49	5.56	8.55	5.38	6.8	1.23	6.41	3.56	0	3.28	3.06	2.08	9.93	6.86	12.23	13.21	9.17	7.63	6.69	7.56	6.23	10.24	8.36	5.12	3.16	3.59	4.26	2.58	2.15	0	13.53	8.46	10.82	12.28	2.6	2.63	4.37	7.01
ACAT1	0.840673035622484	0.328094378991121	-0.34564856564087	0.827341031199538	-0.137448046688169	1	31.8	15.54	29.86	25.02	12	53.44	8.39	24.49	12.65	17.43	12.89	0	18.93	20.8	5.45	8.69	7.63	16.96	0.88	47.12	24.1	15.77	52.59	9.86	14.19	8.16	29.6	0	31.17	33	45.62	25.48	135.9	96.39	122.37	99.99	124.95	78.26	83.1	11.12	143.14
GRAMD4	-1.41673722325071	0.0676605756299167	-0.943169736201091	0.202477780669294	-2.63592696005986	0.0217172454281739	1.66	1.82	1.59	1.05	2.04	0.76	0	6.19	2.08	5.44	9.82	0	0.84	0.67	3.1	0.51	0.76	1.18	0.7	0.49	0.35	5.66	89.51	3.4	4.73	4.07	0.63	50.94	1.32	7.92	1.48	2.63	1.58	3.36	2.69	5.95	2.13	20.31	15.52	15.48	11.6
CELSR1	0.167977883752439	1	-2.11127246048823	0.00136760735364722	-0.823246272610088	1	0	0	0.74	0	0	0.12	0.98	0	0	0.15	0	0	0.88	0.84	0.39	2.21	0	0.04	0	0	0	0.25	1.42	1.42	2.32	0.88	3.12	2.37	1.08	0.36	6.82	0.54	21.78	2.89	0	4.83	0.54	0.97	4.89	3.8	0.7
ZNF638	1.24213826902912	0.0733119497319708	1.438518664047	0.0125924499819708	-0.77462528376184	0.968659292831354	112.12	218.44	135.17	132.9	221.43	55.19	68.63	103.74	45.74	78.88	64.73	84.39	85.71	58.91	57.8	77.17	302.14	172.39	33.81	196.63	397.3	101.37	45	57.91	115.95	76.5	45.81	65.8	106.47	105.26	84.76	67.29	66.53	58.02	36.97	47.11	64.01	66.3	74.93	21.77	84.63
SLC25A40	-1.78951726967608	0.0121602861949837	-1.21238587575706	0.0832091616228162	-1.03208966616417	0.869515872851059	2.51	2.17	0.47	1.1	0.71	1.58	0.34	8.87	5.22	5.35	13.51	5.06	7.48	6.05	4.97	0	0.93	2.18	0.85	1.34	1.22	2.32	8.07	2.42	1.97	1.74	6.12	1	9.17	3.93	5.13	6.18	0	18.06	8.12	18.29	12.21	10.97	5.55	1.84	39.52
TIMM21	-1.81506209938711	0.0123991669934496	-1.46544278948971	0.0404444242145008	0.762603388298986	0.969819873948752	9.72	7.71	7.51	1.95	4.2	2.32	0	11.81	4.16	24.67	17.68	11.79	30.19	37.48	7.94	8.4	4.24	1.22	2.84	2.67	6.48	10.74	0	6.44	13.37	2.64	16.18	4.03	33.88	13.99	18.97	18.02	20.59	122.73	104.96	124.24	83.9	64.24	45.76	34.7	41.14
RASAL2	-2.899591788397	2.82583311505379e-05	-1.49957430136365	0.0197544688414052	-2.1392899103541	0.0880713366411285	0.71	0.47	0.29	0.32	0.66	0.49	1.27	3.55	5.76	2.55	4.43	4.98	5.56	4.82	3.67	0.46	0.23	0.15	0.75	0.31	2.09	0.37	5.63	1.76	1.02	0.65	0.99	5.63	2.21	2.78	3	3.8	2.88	2.12	2.86	0.2	2.38	3.9	5.11	6.17	5.78
ZNF37A	-0.860680073620692	0.317575605260219	-1.01080048688448	0.152801596857566	-0.556936829734061	1	1.06	1.03	1.98	1.46	2.13	3.32	2.16	3.34	4.54	4.85	4.69	5.24	4.79	2.44	2.84	1.31	0.83	0.72	0.18	2.9	2.78	1.86	3.35	3.16	3.17	2.91	1.8	3.82	3.41	4.32	5.01	6.8	7.09	2.55	0	0.26	1.03	1.67	6.51	0.52	0.67
MARK3	0.23541737973579	0.933702915779778	0.074318198368547	1	-0.234136670139222	1	16.58	70.65	31.55	36.56	21.99	39.09	66.12	54.46	25.22	39.77	55.36	48.62	44.12	6.53	49.16	20.67	43.03	40.26	47.04	58.77	51.8	55.36	45.18	55.52	52.83	59.78	48.1	34.19	55.95	24.45	46.91	33.33	135.7	52.11	36.25	71.07	40.45	50.06	67.96	18.72	34.34
SLC25A3	-0.590539574192458	0.533706137539396	-0.327733247166781	0.791832553247168	-0.233977969391908	1	205.02	126.31	176.54	191.25	166.91	189.09	216.14	263.02	328.84	265.38	333.64	355.36	401.71	398.93	316.67	255.86	181.57	150.76	161.86	124.67	97.16	161.78	149.21	278.58	219.96	192.42	271.99	244.21	303.64	246.92	206.49	257.75	369.17	772.85	1066.2	1005.18	867.74	845.36	785.46	871.72	836.73
FNDC3B	1.37480139106812	0.0403990261241986	0.760237303555237	0.274264079022365	-0.707733846500081	0.995175825882468	55.04	28.52	30.56	37.03	34.39	44.25	55.45	13.81	48.75	13.27	25.81	32.99	35.48	9.09	39.03	54.18	20.97	23.73	63.92	78.84	69.69	106.68	50.31	35.06	23.06	9.93	26.89	96.81	55.89	24.37	81.11	30.41	108.59	35.16	37.11	30.7	26.79	53.05	48.2	21.24	24.21
FOSL2	0.668437163836634	0.454865782992667	0.198257681654781	0.93915307251522	-1.15920054088207	0.615971198618509	10.9	17.86	7.61	13.65	14.95	11.06	16.37	15.76	7.56	9.02	7.95	9.83	7.44	5.77	17.04	5.71	13.46	7.69	14.44	6.79	7.87	5.6	8.98	7.4	16.59	9.16	12.06	9.92	10.43	10.33	6.62	7.27	10.3	14.19	12.4	10.31	10.32	16.59	28.74	21.45	11.95
FRYL	0.100222436479991	1	-0.675372455553512	0.380688724208768	-0.34881254418696	1	9	22.93	13.94	19.84	8.9	18.03	19.04	13.67	9.72	19.46	20.22	12.64	14.82	25.04	11.17	7.48	9.28	8.76	8.09	32.28	19.61	15.27	14.3	12.95	15.85	13.92	11.14	50.16	49.36	46.13	21.73	37.14	25.44	18.53	10.09	17.27	14.28	13.42	12.12	12.36	10.36
TMEM131	0.773091387496357	0.359107887353622	0.623941812844667	0.423118507212721	0.239441782158801	1	6.14	3.39	5.88	10.55	5.55	3.83	24.87	4.57	4.42	2.57	6.75	2.49	13.29	2.15	9.67	4.79	9.09	8.89	3.55	21.17	24.05	19.34	12.51	4.5	2.83	10.26	6.92	3.66	19.19	32.41	22.08	24.4	1.33	7.29	9.56	15.3	11.93	5.66	4.48	12.41	4.25
FSCN1	-2.32254800083286	0.000762102656127538	0.595960685866727	0.600781271192038	-2.14634611743009	0.090485253420996	4.29	2.35	0.58	0.68	0.33	4.57	0.64	9.46	9.92	5.55	18.16	12.33	16.66	13.53	14.14	0.98	2.22	0.85	2.58	0	0	4.36	2.88	3.53	0.92	2.99	0.63	0	0	2.24	2.54	1.27	0	9.33	8.53	9.45	5.16	28.6	34.43	18.22	26.73
ACTB	-0.737549783004941	0.38425687803554	0.0517541958055346	1	-0.704460694109743	0.995175825882468	7602.4	6325.87	7795.91	5213.89	6051.13	5724.88	8876.81	11136.11	12576	13153.86	14695.31	13833.83	14618.89	19411.11	13271.59	9093.22	9646.8	10883.72	8356.41	4974.85	5297.69	4330.49	4037.37	13556.11	10487	10281.3	10952.48	6540.87	7595.03	7247.38	6779.91	8112.51	5995.69	232.6	464.6	445.79	289.26	425.54	337.62	489.06	496.7
PLD1	0.437531330139895	0.745002747476999	0.103733208434326	1	-0.320897751544587	1	4.5	3.46	3.14	10.16	5.21	13.82	8.93	8.1	2.74	11.41	5.62	0	2.26	2.59	5.02	0.81	7.1	2.69	3.77	10.45	17.82	11.49	22.57	1.06	10.54	6.12	2.99	8.81	15.27	18.57	16.77	4.81	88.75	2.46	5.1	1.04	2.76	2.9	5.2	2.8	2.12
DLG1	-0.302877724977385	0.894979982054428	0.0148240681538056	1	0.293289742467699	1	17.36	13.84	5.6	12.43	4.83	7.09	14.11	27.36	13.39	17.87	16.59	29.78	23.36	18.22	22.02	6.03	1.69	2.08	0	16.49	20.62	8.14	50.73	0.53	4.21	6.18	11.98	2.69	31.56	7.78	45.75	33.59	0.16	22.15	23.01	25.14	18.42	13.75	14.3	6.91	6.99
RAB7A	0.293748742936351	0.873660482093667	0.393677561282881	0.683770325888259	-0.205216249403174	1	222.95	245.83	215.7	293.68	261.99	220.78	175.58	229.84	269.45	166.56	240.01	194.62	258.92	257.25	244.83	250.51	273.72	213.83	208.18	143.35	166.76	145.92	177.72	202.96	227.99	230.41	257.44	191.21	171.27	136.21	144.54	154.13	189.19	210.03	198.74	182.97	219.72	157.05	183.67	236.94	113.15
BCAP29	-0.155615790963168	1	0.32397039817195	0.784301044264446	0.934820808235303	0.841832719533359	102.78	85.8	140.03	43.41	15.78	67.82	142.61	139.86	220.2	181.91	238.27	196.89	128.61	6.12	118.5	88.72	20.05	74.87	98.09	90.4	209.3	102.18	235.03	148.63	9.07	33.1	62.03	201.85	108.71	143.4	178.72	67.8	242.01	59.4	32.23	15.65	18.32	6.05	54.78	4.87	21.64
SART3	0.307231721138952	0.876205492382497	0.0839503794942831	1	-0.0396732419190766	1	16.23	20.16	28.39	4.81	15.54	18.34	19.32	6.82	6.22	55.11	11.52	47.84	22.74	16.98	5.27	9.25	5.77	4.57	16.14	32.45	27.3	16.5	34.3	3.5	15.45	6.26	7.27	9.11	37.34	37.28	65.76	50.61	90.71	49.59	22.65	29.28	46.09	15.06	22.87	5.65	24.41
ARHGAP15	0.14017098451232	1	0.139519877400755	1	-1.79308137158782	0.27542904960112	23.96	26.44	40.7	41.84	30.52	24.21	5.91	21.43	5.59	20.29	32.33	97.9	33.41	50.54	15.39	21.81	17.1	26.65	18.45	30.82	10.47	29.35	74.52	49.01	58.71	54.41	2.91	19.53	31	19.16	23.46	25.56	0	31.69	24.82	9.17	18.36	37.13	66.81	69.43	56.82
EXOSC7	-1.13935751486947	0.154977297268146	-1.55914599607447	0.0220715819255526	-0.062484639240392	1	12.79	4.4	8.3	15.69	3.93	11.15	3.8	10.44	6.87	9.57	10.62	73.49	28.89	21.64	29.15	3.9	8.8	0	10.63	28.04	8.08	7.77	9.78	26.78	1	18.1	46.55	19.53	7.43	4.9	23.9	17.57	31.18	52.24	64.21	61.29	35.96	35.56	63.58	20.77	48.78
KIFAP3	0.395323604109339	0.842479164505954	0.0644752232643828	1	0.709744234896371	1	1.22	3.44	5.64	9.26	2.24	2.67	0	6.38	4.95	7.29	0	0	3.47	0.53	1.75	3.72	2.24	1.21	5.84	12.43	2.55	8.09	2.07	3.65	8.57	3.66	0	7.46	2.9	4.58	8.09	7.19	0	13.58	18.61	23.57	34.13	5.76	7.16	13.89	20.88
MKRN2	0.0246582350754945	1	0.22620168971564	0.908841251366654	1.55489042285486	0.371049870496527	7.26	5.51	5.02	6.5	7.72	8.32	6.25	10.95	3.17	11.48	3.68	13.85	7.74	11.68	6.64	6.67	13.94	7.11	5.02	10.07	8.27	4.95	10.3	3.22	15.99	11.35	9.5	6.14	2.22	8.94	11.18	5.68	9.45	16.89	22.54	25.64	17.78	9.47	5.39	1.33	5.12
MCM6	-1.16858179012253	0.247179070057514	-2.66523871795056	9.50462875476769e-05	-0.333061152431544	1	1.2	0.59	1.96	0	0.19	0.76	1.86	1.84	1.27	3.93	4.36	0	1.95	2.51	0.9	0	1.3	0	0	0.37	1.58	0.7	0	1.5	0.27	2.02	1.47	0	5.72	9.43	10.25	5.7	17.55	15.59	18.3	15.78	22.13	19.14	15.77	1.5	25.34
REXO2	-1.32751554637969	0.112345175682617	-1.31948574516864	0.0652391477229328	1.18494947482102	0.639047403799677	0	12.77	10.22	5.28	1.28	11.51	12.39	15.48	19.73	13.45	42.83	4.56	39.84	33.34	9.55	0	0	9.19	0	3.6	1.76	10.78	16.23	18.7	7.11	22.92	1.52	0	29.74	27.85	19.88	15.07	0	160.91	147.53	120.84	93.44	43.6	30.55	65.93	48.33
RBM7	0.44259925847644	0.741978292344855	0.639760139008362	0.406296561792997	0.441079034084736	1	19.32	13.33	13.43	5.51	10.68	14.49	8.62	7.36	3.23	11.84	12.27	8.4	3	7.13	4.97	5.3	8.91	12.67	12.28	21.82	32	22	37.62	3.47	11.75	9.33	18.97	5.06	11.01	22.06	12.35	9.25	59.63	12.22	10.93	10.09	9.09	6.68	3.68	6.11	4.81
RBMS2	1.85333504008698	0.00845233301104877	1.95110728316438	0.000768242263715459	-0.562078041112753	1	8.84	11.22	2.66	11.2	9.01	6.95	4.84	1.95	5.26	2.66	0	19.62	1.29	0	7.01	5.24	10.97	5.05	5.11	5.18	16.12	8.75	14.67	5.73	0	1.6	1.17	0	8.67	8.52	0	1.99	48.41	0.58	0	0	0.59	0	0	0	1.15
BAZ2A	0.879520045653531	0.255882779569433	1.10312251121086	0.0736972443034172	0.621914817549678	1	125.34	143.61	142.5	103.97	67.18	61.9	151.92	75.8	28.32	131.04	135.66	137.98	83.2	54.81	74.87	127.52	131.77	86.86	129.75	119.96	173.4	124.51	260.87	57.52	115.46	91.44	65.14	0.74	98.44	39.44	128.54	59.74	107.86	51.16	53.87	145.2	59.48	53.26	49.92	25.68	30.57
PTPN23	1.25990611624402	0.0704105945114721	1.04067527336565	0.0998876414076093	0.0410277926871323	1	13.5	16.24	12.4	18.45	13.28	12.89	15.7	10.7	5.54	8.92	10.05	4.98	6.48	3.78	9.78	9.7	20.37	12.93	11.1	20.83	20.91	18.05	12.73	10.36	6.6	9.97	6.39	0.2	10.57	12.98	5.18	7.03	9.89	26.49	12.88	17.06	19.18	20.06	13.96	3.52	18.06
MLH1	-0.197407876014934	1	-0.264432167378697	0.905871772470516	0.286433697574582	1	6.75	3	9.85	10.12	7.85	11.98	8.87	13.38	12.01	3.77	14.49	7.58	15.99	12.45	9.61	6.1	10.76	5.29	0	36.57	11.06	5.71	52.45	3.82	11.13	18.52	12.05	6.51	31.13	17.19	32.42	12.58	5.5	42.96	43.86	47.76	48.68	25.21	28.75	14.64	46.45
UNG	0.284809118328236	0.979522986785873	-0.587303805059761	0.638935331027538	0.391799058161713	1	1.18	5.92	0.64	2.25	2.91	5.4	0	6.95	0	0.97	2.15	0	3.98	4	3.39	3.6	0.81	0.94	1.31	2.77	1.49	0.87	0	1.77	0.25	6.86	3.23	0	2.81	7.42	2.57	2.81	0	11.27	3.43	13.31	26.82	6.84	8.66	0.96	14.79
FMO4	0.742678611855301	0.62009614499607	0.0634554104325171	1	-0.853591656395176	1	5.06	0.99	0.83	1.92	12.42	4.62	0	7.6	3.42	0	0	0	6.54	1.62	2.9	0	0	2.01	3.6	14.22	4.26	2.64	1.81	19.66	7.55	0	0	0	4.81	7.68	5.75	9.46	0	0.83	3.81	0	1.69	2.28	4.61	0	2.19
KLHL20	0.0989897943111952	1	1.23816267302033	0.0520714543919516	0.426578105544972	1	8.78	17.27	7.86	17.14	9.31	13.75	5.22	6.31	9.9	12.63	16.36	26.76	11.06	23.92	9.34	9.93	6.62	9.46	7.64	18.13	9.64	14.29	8.97	6.94	8	3.77	2.45	1.64	3.98	3.28	9.16	7.65	7.49	50.64	30.84	32.76	31.81	12.3	18.68	24.16	17.73
SLC46A1	-0.559594125169525	0.636990912138358	-1.78786153894324	0.00351336004338596	0.312644582440208	1	1.09	1.02	5.22	0.55	0.45	0.4	0.65	3.32	0.69	4.4	2.52	1.19	2.16	2.41	1.14	8.9	0.92	2.45	0.08	0.21	0	0.58	3.37	6.24	8.13	7.32	4.87	0	3.79	5.89	5.34	9.58	6.01	4.21	7.27	4.26	15.93	1.02	2.84	0	6.44
PLXNA2	-0.222250545582221	1	-0.708924045394648	0.457579721989885	2.36154353668437	0.715077743090646	3.37	4.71	0.9	0.52	1.01	5.11	0.98	12.62	1.3	5.51	2.74	0	2.15	0	4.22	1	0.76	4.85	0.61	2.04	4.01	3.14	0	15.49	0	0.71	2.94	0	0.65	6.31	6.41	1.63	0	0.65	2.95	0	3.59	0	0	0	0.42
ANKRD13A	0.288589944285954	0.88318152048707	0.0708806543744506	1	0.34092585996644	1	23.09	27.51	21.88	20.62	12.81	26.14	13.41	38.05	17.65	27.16	14.69	34.86	10.52	19.02	12.53	21.97	25.22	20.67	8.02	45.89	59.05	52.59	22.06	22.59	29.2	23.78	38.96	15.41	63.93	78.47	37.06	56	45.58	16.65	14.16	30.82	10.94	20.59	5.6	5.09	11.89
TPD52	2.53586941308387	0.002299727902385	0.728427139111038	0.444838947141825	2.07490282782987	0.126889297439765	2.19	3.18	1.93	0	0.57	7.79	0	0.39	0	2.51	0	0	0.85	0	0	2	0.85	0.92	0	1.93	1.49	5.76	0	4.92	1.77	1.39	0.72	0	4.92	0	0	0	0	23.31	17.98	18.57	19.69	2.79	5.53	12.25	5.1
PAG1	0.136957583145491	1	0.401106324725349	0.683770325888259	-0.559944437239631	1	3.94	20.04	4.05	3.27	2.84	6.95	5.37	6.11	6.65	0.59	2.6	10.48	5.68	5.76	3.27	4.13	5.28	4.53	5.88	23.8	6.04	6.36	2.31	3.03	4.27	7.43	3.4	7.42	6.82	10.5	6.8	5.67	9.18	42.01	49.1	31.14	34.04	43.1	37.83	38.72	53.74
GPATCH1	-0.223679242067783	0.97249573419403	0.196673289416641	0.959485262354103	-0.00964450025039987	1	3.83	7.65	3.13	2.49	5.19	4.76	4.02	4.83	5.11	8.31	8.58	7.92	3.83	8.54	3.47	1.1	3.88	4.31	5.31	10.48	16.02	7.5	5.04	7.94	0.51	4.68	3.06	18.97	5.53	10.82	11.22	7.22	7.03	2.88	2.63	2.91	2.92	1.75	3.54	0	3.95
ICAM3	0.788090289671021	0.381067101548774	0.00787908547534971	1	-2.21465268863227	0.341626223687115	7.87	20.95	4.29	39.17	9.67	23.98	14.05	2.57	7.1	2.14	3.57	0	23.54	43.61	13.54	14.39	8.13	10.17	7.27	23.09	18.25	11.64	10.57	2.36	21	12.32	5.38	0	24.99	18.54	21.85	24.93	24.6	6.9	0	3.49	6.99	0	14.86	17.63	18.11
NT5C2	1.67774109843828	0.0093114918708664	1.04182918916365	0.0966099689310529	0.284257305276675	1	33.83	41.63	40.5	62.69	25.33	22.9	63.43	20.54	21.27	46.11	17.12	2.29	23.01	5.15	13.43	28.91	16.17	28.89	51.82	140.69	177.32	85.93	131.81	29.64	21.13	27.2	31.19	40.3	70.49	58.21	73.69	35.52	264.88	5.45	6.11	2.06	4.31	2.98	21.85	0	2.15
MBNL3	-2.61240772350892	0.000257294685643793	-2.7502621611292	2.58212183989483e-05	-0.0213882533869052	1	0.09	2.21	1.21	0	6.51	2.04	0	13.84	11.15	13.46	2.14	3.47	21.94	17.39	10.12	0.32	0.18	2.81	11.74	0.98	0.33	0.39	0	0.55	15.07	1.52	0.82	0	16.81	25.87	3.35	5.59	2.8	14.02	1.49	0.41	7.11	1.3	2.34	4.15	2.5
ARHGEF1	0.336848297273476	0.859070284434359	0.642517164946175	0.43499749791655	-1.08735450056853	0.84738569047108	47.34	27.29	36.6	20.32	19.41	19.18	8.17	17.96	11.37	34.93	56.36	20.86	15.23	43.7	16.63	91.9	21.03	30.95	14.33	27.95	26.26	28.55	0	21.93	16.61	20.66	15.19	57.14	34.17	37.75	28.71	19.03	1.24	17.28	0	33.54	8.86	44.97	15.17	8.41	43.74
STXBP2	0.896484689152951	0.33211403082283	0.232306698501032	0.908841251366654	1.16289865754824	0.922633433448855	8.49	22.46	9.91	11.52	19.23	3.32	6.49	9.79	9.84	9.91	3.3	0	10.26	3.36	15.41	12.19	11.69	15.31	12.04	29.3	25.03	15.48	6.51	15.24	24.05	12.03	15.61	7.94	5.77	21.57	16.48	12.34	17.79	18.91	2.88	6.38	16.12	0	2.91	6.44	6.21
MAP2K7	-0.0167912119911119	1	0.0275582132737888	1	0.174261598990211	1	7.52	22.18	7.42	9.74	6.22	10.27	5.4	4.79	7.56	15.58	19.4	4.21	10.31	10.1	12.53	6.17	11.38	9.39	4.13	5.73	5.97	10.3	13.96	12.24	13.11	13.56	9.54	0.91	11.94	11.33	4.97	11.21	8.73	8.73	6.48	6.08	6.09	3.48	3.52	6.69	4.3
DGKD	-0.94072734152501	0.319581163844335	-0.200411637009468	0.950948239046684	-1.08159478353014	0.778385766489905	4.99	3.12	0.83	0	2.53	2.48	1.33	13.52	0	32.98	28.49	0	1.29	1.2	1.36	2.11	4.48	5.15	1.12	4.48	4.2	0.16	63.96	3.7	17.01	2.14	3.09	2.64	28.07	11.81	11.88	9.87	0	5.36	3.67	1.02	11.99	5.74	8.98	7.54	10.28
TOP2B	-2.50800539635476	0.000106415513622563	-2.45344571630894	2.45708196688114e-05	-0.412418759578914	1	8.14	7.06	7.47	2.95	6.52	3.19	3.46	32.35	16.38	35.51	74.9	31.82	62.61	28.27	47.46	4.96	5.58	1.23	4.08	9.36	21.65	6.02	31.06	13.22	35.32	36.25	47.39	40.01	110.61	82.77	68.31	71.33	153.69	49.87	43.95	28.02	62.5	50.44	41.73	23.58	63.59
TM9SF3	-0.36272737183785	0.797508189771895	-0.606070916141494	0.444838947141825	0.23961664276136	1	34.29	11.85	31.11	29.97	24.76	30.89	21.07	28.8	28.25	36.26	30.32	49.57	86.65	37.49	47.41	12.1	12.33	18.8	14.33	101.59	79.62	139.73	37.58	23.32	24.35	22.18	34.92	115.13	128.06	147.46	203.53	207.25	47.39	108.8	69.46	96.52	106.15	52.23	53.68	58	76.79
NFKB2	1.13269093381809	0.132520880887671	1.28325227661763	0.0442948832283893	1.4033376604387	1	7.92	4.41	9.6	4.3	3.08	10.1	11.31	0.77	1.59	4.68	16.46	0	3.55	1.36	6.05	4.59	4.33	4.39	4.31	17.58	16.2	16.29	15.88	2.31	3.19	4.52	2.81	4.5	12.26	1.85	3.49	7.17	6.58	2.5	1.12	0	0.62	0	0.56	0	0
UBE2T	-3.19914558013402	0.114785402136837	-0.849587562647288	0.571613116140829	0.807089734321882	0.958617447306635	0	0	0	0	0	0	0	0	3.06	0.74	0	0	2.81	0	0	0	0.62	0.54	0	0	4.57	2.1	0	10.54	0	1.75	0	0	4.3	0	3.86	0	0	192.93	203.19	176.92	170.28	41.36	87.92	9.28	186.23
PPP1R12B	-0.251702540663146	0.975810824492462	-0.808067209103393	0.36848886426773	-0.0778973984327703	1	3.66	0.77	5.11	8.48	2.59	1.42	0.15	1.14	1.58	2.26	7.37	0	0.88	0.15	8.08	0.37	0	0.43	1.06	15.31	14.77	5.38	0	1.7	0.89	1.84	0.38	49.84	0.19	5.12	10.42	14.31	0	3.41	0.34	11.87	2.7	0.86	0.35	0.36	1.9
DNAJC10	-2.12291821285713	0.00120595198590168	-1.96282981293861	0.000921979270509255	0.864762825903887	0.877942315171064	2.63	7.65	2.36	4.58	3.71	4.85	5.81	14.05	9.77	14.27	18.59	1.19	25.31	6.55	15.42	4.8	0.9	0.94	3.2	24.51	10.6	14.41	4.23	10.37	22.39	10.71	20.63	15.82	109.25	48.36	71.36	41.5	75.42	52.16	45.84	61.25	44.9	11.81	28.47	18.14	15.4
GTF3C1	-0.884675875609411	0.316642279982499	-0.675750044901159	0.403547019641884	0.310702608108124	1	11.42	33.88	9.88	44.29	15.5	12.19	16.35	42.71	29.49	53.15	38.04	27.36	68.29	47.41	44.62	20.62	18.63	22.81	19.16	7.58	9.51	23.88	10.37	34.49	18.28	34.86	32.64	0	42.67	46.64	64.24	70.45	38.82	141.62	93.67	59.48	114.22	73.79	89.61	12.38	82.56
IL4R	0.507177444332007	0.632341926478119	-0.0333193755887918	1	-1.09439937937881	0.778385766489905	30.17	21.14	21.56	31.14	21.83	34.16	20.81	27.24	13.39	27.53	36.6	17.52	18.38	21.41	30.58	14.13	20.32	21.92	9.18	18.1	25.01	32.82	24.45	35.71	34.11	29.83	28.91	23.85	20.95	27.73	19.22	37.01	8.14	6.09	4.37	2.69	7.01	3.87	12.26	5.43	8.72
USP33	0.669529332748513	0.45222864509825	0.634821304523567	0.399570528002077	-0.172516484114596	1	59.51	80.55	77.68	36.82	54.25	40.53	26.89	60.65	24.73	96.61	40.48	21.44	68.9	55.47	56.47	32.13	28.32	39.31	14.43	111.75	98.79	70.48	89.19	57.53	44.28	18.5	45.57	40.36	49.64	49.24	79.96	66.57	55.34	38.87	15.64	16.36	16.45	20.71	27.9	58.86	3.75
SNRPA	-0.000896546080691177	1	0.0329376197269536	1	-0.431021581194889	1	25.74	20.45	27.56	16.93	19.15	25.32	21.19	29.09	24.44	22.24	30.73	13.82	43.82	29.7	27.67	19.9	29.15	41.53	25.78	20.9	8.76	21.95	15.89	39.98	31.35	33.79	27.52	16.85	34.16	35.2	18.31	26.44	17.35	9.42	8.61	12.06	9.55	4.34	8.79	8.52	12.37
EXOSC5	-2.15674266521179	0.00267098462778641	-2.57707826511696	0.000194672817390545	0.0659494079310926	1	0	20.9	11.21	5.21	3.47	7.52	0	56.39	60.23	4.48	68.11	40.53	50.85	52.55	9.43	0	0	0	1.13	0	1.29	3.04	10.03	19.69	4.69	30.03	18.8	32.32	2.42	31.64	31.21	22.48	0	24.14	61.42	44.45	39.42	51.82	19.12	21.2	17.01
DYNC1I2	0.624147738877246	0.487780056664847	0.275233157889974	0.847010772187125	0.0417359657091456	1	269.5	326.46	273.23	281.95	317.86	276.1	229.45	245.81	196.85	253.4	239.27	116.61	313.92	278.77	212.77	228.16	227.88	177.26	157.19	320.36	410.32	304.13	307.81	254.26	182.76	140.23	234.94	301.35	396.65	263.38	456.45	291.76	379.12	485.42	634.32	472.8	436.3	355.01	437.91	370.6	370.47
APBB1IP	-0.136759406377695	1	0.0319717850440452	1	-3.56706622219288	0.00064007497567567	23.56	23.12	29.2	26.43	17.78	13.19	20.06	31.14	12.1	29.91	43.13	23.77	38.55	35.63	25.63	8.82	24.03	26.73	4.09	30.95	23.68	19.12	26.67	32.35	16.89	17.73	24.25	5.57	39.09	31.63	26.25	31.31	20.82	3.34	1.83	9.47	6.1	58.47	53.59	21.19	56.17
LRCH4	0.40595560028308	0.751577902602684	0.0477038078687087	1	-0.399784359295766	1	43.57	46.31	95.96	48.12	93.59	69.77	83.58	25.99	55.94	148.43	94.87	115.03	67.17	70.6	79.83	38.88	86.42	102.08	67.9	51.02	118.46	45.26	21.22	78.35	93.86	126.57	112.86	72.05	94.48	86.1	67.27	83.35	124.01	8.42	9.79	18.53	23.31	31.37	16.6	0.42	21.71
FAM76B	0.642237940229011	0.50176769478553	0.953418234512633	0.157838489802823	0.0943067645509385	1	11.77	7.31	10.47	6.08	11.31	14.63	12.41	17.25	3.5	21.81	14.52	1.01	3.73	2.96	2.13	7.5	10.74	8.31	16.34	53.3	50.58	18.34	27.39	7.31	6.14	1.6	5.62	8.38	57.69	16.22	28.14	7.31	35.23	4.77	4.26	11.79	11.8	6.09	3.96	0.75	3.76
SIRT6	0.673075265368294	0.459803474940211	0.413095263663825	0.6787372485974	0.263263407268252	1	20.82	24.59	25.29	22.62	21.38	31.53	26.54	6.41	8.05	21.87	34.54	13.68	28.65	16.48	26.1	16.86	36.87	29.79	15.76	18.84	22.81	19.14	41.78	37.92	15.23	19.93	29.95	4.67	21.24	24.77	29.63	17.66	0	5.79	7.93	0	2.93	1.32	4	0	4.75
POLD3	-0.0904883552021244	1	0.172528437810227	0.984292149295715	-0.987584540513814	0.80914683044652	5.65	14.11	6.93	13.31	4.44	9.19	9.24	17.53	5.71	22.5	3.84	4.02	9.09	11.3	16.1	5.23	7.55	7.71	6.68	14.08	44.16	18.67	22.33	7.57	10.24	7.89	17.11	15.41	21.9	50.8	22.43	17.98	1.66	9.55	6.54	4.83	12.58	12.61	12.33	2.44	25.44
CAPZB	-0.322970086792951	0.845870118369212	-0.543721905221647	0.510381123499123	-1.23237999624864	0.542031910947336	334.53	207.64	364.22	265.59	296.75	241.03	196.54	488.55	285.7	471.2	377.5	299.35	404.28	410.03	575.14	326.46	245.52	379.51	263.36	265.29	305.96	280.06	333.39	625.59	439.43	414.49	757.18	329.58	621.17	645.14	601.53	557.06	458.62	804.44	531.65	598.9	792.34	954.48	1160.79	1262.63	1346.07
GPR137B	0.903417799513489	0.25451029586362	0.404455119012897	0.683770325888259	0.469720980020356	1	22.99	30.37	15.61	24.44	16.87	26.34	11.12	10.69	10.02	4.14	15.2	28.15	12.1	23.02	10.05	18.87	32.72	23.03	16.89	9.16	8.71	14.99	12.9	19.93	19.22	17.82	15.96	21.93	10.2	11.62	7.21	13.41	21.27	13.91	13.42	11.27	14.01	5.92	3.42	10.43	6.09
JADE1	-1.13245570829877	0.16204947654259	-1.35124723078387	0.0706459851338048	0.159643305717366	1	1.22	1.65	1.03	1.25	1.14	1.22	0	3.64	0.38	3.21	1.87	0	2.52	5.97	3.32	1.06	0.97	0.79	0.16	2.22	0.18	5.61	0	1.77	5.52	2.73	1.75	0	2.49	5.29	4.82	4.07	0	8.5	8.53	9.84	6.78	4.44	3.89	5.17	9.01
SLC25A43	0.208719689902023	1	0.130526789334275	1	0.475354000773077	1	2.33	2.19	0.72	1.11	0.54	2.4	0	1.71	2.96	0.95	0.26	0	4.17	0.54	0	0	4.02	1.39	0.16	0	2.36	4.13	0	4.18	0	3.19	0.51	0	19.3	2.75	7.69	1.38	0	4.12	2.15	4.18	5.4	4.85	0.63	0.7	1.35
UBE2A	1.27913033640033	0.062424643366686	1.49809223029103	0.00908789045457275	0.257627528198828	1	119.14	169.95	198.28	138.12	140.48	134.09	134.72	55.84	63.62	24.44	55.88	55.48	63.08	84.18	72.3	203.15	285.41	174.95	192.65	100.26	91.85	111.96	50.52	85.69	58.35	37.51	93.39	89.54	40.69	31.31	38.52	25.96	103.36	79.65	51.97	57.59	57.68	31.1	21.6	15.51	39.83
FGFR1	-1.44251937373028	0.0495408041822498	-0.768609095851845	0.341123672413399	-0.753249581879201	0.968659292831354	1.91	1.4	2.51	0.51	2.13	2.37	24.23	1.56	3.91	1.65	25.68	33	24.64	5.89	23.78	1.45	0.37	0.34	1.36	4.2	9.24	5.59	38.28	0.72	29.51	1.5	4.73	2.27	19.36	9.26	26.04	11.45	0	49.64	30.83	49.24	41.27	64.67	69.58	57.85	46.27
GTF2I	-0.443875045420825	0.719235633710223	-0.316581742617743	0.807289621651224	-0.825003563761324	0.935355788476517	16.89	13.57	16.38	24.19	13.89	20.39	29.01	26.24	13.31	35.47	60.65	26.16	33.35	29.76	39.12	25.84	23.79	16.15	22.69	44.27	36.59	37.09	84.44	37.14	23.3	40.91	24.24	43.37	95.18	88.69	64.15	62.72	64.9	59.6	43.62	34	44.79	72.48	71.2	50.02	49.53
ARAF	0.0989536168657241	1	0.150479710131986	1	0.082486518336667	1	55.52	31.46	58.63	98.12	74.68	59.73	77.75	99.78	31.73	78.35	74.85	116.62	71.81	74.22	70.25	85.73	60.89	73.37	64.18	58.42	35.84	63.21	63.29	87.8	71.17	90.26	59.75	46.72	89.95	88.98	74.84	73.51	85.19	137.37	119.4	150.2	107.44	54.72	68.42	111.53	128.79
MCCC1	-1.35984234288505	0.0841363789234219	-1.17373615181479	0.124974111345826	-0.637886087169506	1	1.78	11.28	0.58	0.68	3.6	0	0	6.58	7.52	7.78	21.31	29.39	4.34	6.56	4.81	2.04	0	0.21	3.1	17.88	6.45	5.26	1.59	5.02	15.75	13.69	15.71	6.05	11.33	36.4	9.29	13.49	0	5.91	2.31	4.27	5.19	2.62	4.05	11.76	5.76
LAMP3	2.73119749349173	4.31324801293208e-05	3.27161232606595	8.51733120000669e-08	3.36645749026406	0.61395620629604	2.78	5.44	3.63	7.93	3.63	26.9	2.48	0	0.16	3.6	0	4.95	0	2.57	0.4	2.12	6.07	0.83	1.54	4.88	6.32	12.6	0.41	1.46	1.19	1.07	0	0	0	0	0	0.66	0	1.09	0.99	0.55	0	0	0	0	0
ACER3	-0.553905023843543	0.606703057941632	-0.124512119259031	1	-0.179685769518747	1	9.83	1.98	8.74	3.51	5.79	14.42	6.73	18.28	12.63	3.42	6.89	12.77	12.08	5.35	7.25	21.32	14.99	2.78	5.17	5.47	7.92	9.58	16.7	3.08	8.96	3.51	23.66	8.63	9.15	6.62	14.22	9.7	0	9.06	12.45	17.01	7.54	8.86	14.64	7.6	7.32
UBE2K	-0.249182645916849	0.916886402841424	-0.148588384277611	1	0.253794995974328	1	117.03	102.08	104.9	122	99.55	77.53	62.55	113.35	74	92.93	83.61	166.32	129.76	46.76	105.12	92.58	60.08	63.45	68.97	223.26	320.31	194.34	369.15	92.02	69.94	82.31	62.93	327.01	283.3	246.25	323.88	159.32	268.14	286.42	241.18	370.95	228.61	120.93	198.12	185.25	124.76
PIK3C3	-0.584237704533491	0.574346105458702	-0.442987881053424	0.667412961182974	1.30773379015182	0.614546912094787	35.38	9.83	30.66	22.57	23.3	31.72	30.42	40.21	29.14	33.67	50.14	51.09	67.5	49.05	49.3	15.23	38.73	25.41	36.83	71.25	39.39	45.83	90.22	25.33	48.78	49.84	34.57	21.69	55.67	83.9	60.47	76.76	23.89	27.24	20.73	32.17	69.96	16.54	12.56	0.59	8.94
N4BP2	-1.22560285044335	0.127836237199849	-0.747752269694781	0.357408510321084	1.11011208823109	0.735081991611703	2.17	1.22	0.35	2.24	1.09	0.26	0	3.18	0.88	2.13	4.73	0	1.57	2.14	1.49	0.79	0	0	0.26	3.56	3.24	1.61	7.25	2.6	0.61	1.27	2.12	4.35	8.03	3.86	7.3	5.79	1.89	4.2	3.69	3.06	4.81	2.14	1.24	1.03	1.68
C12orf5	0.386826016891502	0.780127937634228	0.391503696859924	0.706666749996603	0.338804612313274	1	17.25	13.97	17.51	28.27	27.41	26.64	5.31	12.24	13.28	17.01	23.21	22.47	24.03	24.17	11.26	16.31	16.79	16.31	7.91	39.77	26.32	52.13	25.75	21.9	9.52	6.9	2.79	10.91	36.82	25.22	34.71	54.39	21.82	14.47	11.9	4.39	7.33	13.18	2.67	0	6.65
TULP3	-0.580650113184739	0.628824493362703	-0.722488241131895	0.43988655454859	1.22958067067142	0.690219678686304	2.86	5.76	2.01	0	2.35	4.66	3.65	11.09	2.76	3.33	16.7	3.36	4.77	0	5.92	4.11	0.18	1.37	5.67	2.33	6.22	1.31	3.28	0.46	7.85	9.22	2.86	6.94	4.03	5.55	4.68	12.38	9.97	27.31	12.44	13.34	9.71	2.18	1.5	5.51	4.47
PPP2R5C	0.658751048129609	0.459803474940211	0.24264613674353	0.891557263673643	-0.573734052122746	1	156.67	212.43	133.05	295.1	217.73	123.89	158.35	178.51	79.34	136.31	129.63	96.4	82	57.6	124.03	227.87	130.72	118.18	219.47	199.7	145.82	70.49	218.58	92.59	97.08	137.41	137.25	121.37	86.02	142.71	91.27	147.81	53.14	70.57	58.82	98.92	37.44	116.73	94.98	35.92	87.26
GNB1	0.574303644361115	0.533614931839546	0.68198269732909	0.341157355294569	-0.147921807241185	1	163.65	147.11	142.23	162.91	149.76	150.03	155.06	147.82	129.03	99.91	127.68	142.65	138.01	99.06	144.24	136.36	160.99	173.04	139.98	143.29	132.17	148.56	175.63	131.82	121.03	131.67	150.51	153.86	100.87	98.74	82.37	116.5	109.9	144.83	159.71	194.17	161.14	151.71	128.61	154.75	112.44
EDN1	3.41222343688949	3.63347765530671e-08	4.00057571714556	2.32257648709189e-12	-2.71736504183981	0.480853383370304	18.37	26.79	10.22	48.28	3.96	76.41	22.31	7.27	9.78	0	5.67	0	0.91	0	1.01	17.86	18.29	3.49	14.94	33.68	0.99	58.94	0	1.4	1	5.54	1.6	0	0.93	0	1.11	0	0	0	0	0	0.94	5.09	1.72	0	0
MLLT10	0.0766354928995654	1	0.0997042500141112	1	0.743016014383954	1	9.68	5.81	4.19	14.11	3.79	9.99	2.95	7.79	4.66	6.78	15.16	8.29	14.44	10.11	12.15	4.42	10.53	3.62	1.46	12.53	54.45	22.7	106.78	16.63	12.26	5.05	11.83	0	17.55	27.11	18.86	12.1	20.52	10.14	7.54	13.76	11.92	4.63	4.34	2.21	2.17
ZCWPW1	-1.15047516431781	0.260132815650433	0.641466683740161	0.514094951870247	-0.844483759446793	1	2.32	2.43	4.23	0	1.39	2.37	5.96	5.07	0	8.65	32.57	0	9.05	9.56	3.34	1.14	29.04	4.92	0	4.97	8.28	4.54	0	6.68	4.97	11.59	1.52	0	4.34	1.61	5.53	4.17	0	11.49	9.31	9.96	10.33	6.19	12.53	10.41	21.06
NRD1	-0.114172139931933	1	-0.190199079148128	0.959632636400024	0.117257675035392	1	102.01	111.65	37.31	80.11	77.56	97.25	94.38	107.43	102.79	83.93	92.93	163.32	100.38	108.78	126.23	124.74	70.81	50.08	76.25	91.25	151.89	101.68	221.41	64.03	63.77	90.62	106.37	292.69	142.51	119.72	185.23	120.72	120.81	160.43	174.51	155.04	178.19	123.01	61.81	130.85	84.72
VDAC3	-0.391305879311972	0.774516526308052	-0.198946810647491	0.952658868024491	0.762472350528776	0.968659292831354	63.36	79.72	51.8	49.99	61.14	58.44	43.72	117.14	104.34	49.81	110.08	68.71	116.54	97.11	88.42	88.51	57.21	63.06	61.28	42.06	35.51	46.86	15.51	119.65	109.4	76.24	112.65	52.44	61.17	47.6	44.83	52.68	76.49	143.96	229.8	220.8	188.7	98.04	59.01	63.92	128.85
PCM1	-1.89627215798393	0.00445153419314508	-1.15878990450469	0.0714342396157598	-1.25320932132123	0.54356656981784	16.15	25.14	15.17	2.19	12.12	15.19	29.14	23.33	64.2	53.38	61.21	243.73	37.34	66.45	55.92	4.93	17.61	12.55	7.52	60.7	65.58	46.81	59.47	37.43	57.79	32.64	53.73	105.89	92.32	59.12	120.16	102.37	288.85	79.45	52.75	83.32	84.3	131.69	96.76	31.85	207.84
CBFA2T2	0.456596779790891	0.774516526308052	0.0130183275403357	1	0.428213133192102	1	2.77	5.18	1.65	1.56	2.6	0.49	0	0.31	0	0.73	2.24	0	3.8	0.49	2.29	0.68	5.19	0.57	1.83	0.37	3.31	3.68	9.9	0.19	1.6	3.22	1.31	0	2.61	3.89	6.89	8.5	0	2.21	1.12	2.27	8.86	4.53	2.05	5.08	0.97
ITCH	-0.566767451603568	0.597179089541946	-0.235003426790507	0.908841251366654	0.918898443595478	0.910655340493149	11.7	1.36	9.62	11.19	3.98	13.91	15.67	11.94	15.39	30.94	30.74	164.29	29.19	5.04	7.35	3.02	1.83	2.87	4.44	90.13	29.76	57.27	118	52.98	10.92	15.16	24.11	51.35	146.99	22.34	64.58	60.98	24.95	11.3	17.78	19.74	10.85	10.64	3.36	9.02	1.24
TP53INP2	0.105376158118067	1	0.347362012072966	0.780602056857251	1.44460774125351	0.557263736953517	2.91	2	2.86	4.79	3.84	5.32	1.38	1.71	8.53	1.27	5.99	0.96	1.36	1.79	5.67	1.24	2	2.54	1.61	4.78	3.68	3.01	5.21	2.09	5.84	2.37	4.2	3.56	1.85	2.44	3.31	0.92	0.16	8.15	6.62	5.04	9.64	1.65	3.34	2.78	0.3
SDF4	-0.297978306114349	0.878139390426099	-0.375644584619491	0.716746091671806	-0.236972345085914	1	113.49	92.83	138	130.66	149.61	127.85	148.76	165.43	178.61	151.73	177.49	197.04	236.96	221.16	231.39	87.37	102.5	125.68	79.34	134.55	125.71	117.98	69.16	183.65	124.42	156.68	204.25	132.08	228.47	158.34	208.59	216.04	108.08	148.44	97.49	103.9	230.17	131.71	109.17	94.22	175.13
TOLLIP	0.618722186702238	0.497192728326433	0.262009712134011	0.860127737174115	-0.0987057979505643	1	44.65	35.8	34.15	53.81	43.48	44.11	52.49	31.65	41.99	28.76	32.08	28.61	40.03	31.38	30.59	48.43	45.48	42.88	30.79	42.14	53.24	41.06	20.14	82.1	36.93	26.65	33.35	34.05	31.96	37.6	59.39	25.43	46.15	50.42	34.64	51.1	52.43	30.39	27.24	36.6	34.73
UBE2D4	-0.804772208541689	0.38790495353621	-0.326364354718751	0.814110161149747	0.789910958569238	0.990041556829516	0.78	3.53	3.07	6.71	4.62	5.73	1.4	7.81	10.18	2.73	4.81	30.87	10.06	15.58	4.85	1.43	9.64	5.84	5.21	1.1	5.11	2.77	0	12.37	4.01	2.28	1.38	27.34	11.93	8.59	11.73	4.43	1.53	18.3	20.9	49.32	16.76	6.97	19.55	4.22	6.02
THOC1	-0.781796134963545	0.434535287626669	-1.21413220443465	0.0842697152248278	0.505589581324487	1	7.48	6.03	0.93	10.46	8.77	7.65	0	5.37	0	9.65	53.98	0	20.14	7.24	19.87	1.84	4.82	10.5	0	20.84	21.9	21.88	10.4	13.81	9.42	0.73	0.61	36.67	91.37	54.74	30.17	78.28	0	76.56	12.01	32.46	26.6	24.11	15.08	13.4	20.91
SLC1A3	-0.869826296083595	0.292042763821476	0.0243394719673681	1	-3.4932247383512	0.00184966925469508	4.28	22.5	12.73	7.19	21.79	14.11	26.45	8.81	25.92	13.91	20.96	14.23	20.27	16.19	27.96	5.28	4.71	3.52	7.24	29.84	15.87	37.47	84.71	1.92	28.81	5.51	10.95	30.64	68.62	30.84	77.27	22.99	31.71	1	0	2.53	8.61	27.23	16.88	30.26	2.96
XRCC5	-0.754782468092747	0.371203516257003	-0.782692976556218	0.275012054655411	-0.0116069119181608	1	101.29	84.49	98.05	138.61	112.14	136.34	104.61	236.28	227.71	228.57	197.3	230.93	300.59	291.3	271.07	85.03	114.9	130.17	126.06	69.72	68.3	109.1	111.2	182.42	160.2	293.18	251.49	187.02	134.06	120.34	219.33	116.22	173.51	699.39	735.04	744.76	777.66	455.64	435.66	550.59	515.84
LXN	0.540964148050431	0.774516526308052	-0.0371249150970639	1	0	1	3.68	0	4.81	8.38	8.19	3.36	0	1.44	0	0	4.67	16.78	2.85	6.11	3.16	6.11	7.08	0.44	8.15	10.34	13.94	12.23	7.11	9.24	17.87	15.49	2.58	4.81	17.49	4.61	5.23	6.98	12.58	0	0	0	0	0	0	0	0
SP140	3.69353532539577	1.27522617602179e-09	3.90046082124051	4.53849547975249e-13	-1.86783749187297	0.968659292831354	91.45	90.8	94.44	137.28	101.71	109.37	100.97	15.43	18.21	26.69	4.09	25.5	6.14	8.15	1.93	125.22	97.32	92.8	84.04	148.34	217.28	104.58	108.21	36.68	24.51	17.91	6.06	0	5.54	9.6	13.6	5.91	4.62	0.64	0	0	0	0	0	2.61	0
MKNK1	-0.501770527636836	0.644376616445802	-0.547812024739075	0.512333653581212	0.0737822271362691	1	47.18	23.72	37.05	29.91	26.91	23.72	38.88	40.79	114.36	35.48	100.82	0	70.84	19.34	78.82	40.84	41.18	24.69	53.79	50.51	37.07	30.49	88.09	53.27	44.24	18.7	70.9	209.8	99.02	56.92	80.99	47.09	195.61	30.18	21.81	50.94	71.53	31.21	17.19	15.42	42.21
TNS1	0.622047379107739	0.55461068241313	0.937402645222229	0.170632673017164	-2.43180637817161	1	2.8	4.25	5.79	2.23	2.84	3.48	6.06	0.53	2.33	0.89	6.15	4.78	1.83	2.69	2.69	5.32	3.87	2.57	2.73	11.01	32.12	14.48	49.45	3.75	1.97	0.31	11.27	23.07	22.67	17.47	17.96	12.73	0	0	0	0	0	0	2.15	0	0
REXO1	0.902638057871318	0.672784188982831	-0.771617993310098	0.708044033886207	-1.20687564662625	1	0.19	0	0	0	1.61	0.34	0.66	0.57	0.46	0	0.17	0.56	0.45	0	0	0	0	0.22	0	4.58	0.74	4.91	0	0.31	3.72	3	0.22	0	0	1.83	0	0.22	1.38	0.42	0.39	0.4	0.43	0.77	1.3	0	1.11
SAR1A	0.345189252836145	0.81104683243308	0.340942309577519	0.757590470812541	1.50055067215541	0.372624362527321	43.58	31.3	75.43	24.36	57.87	85.48	73.17	54	60.7	45.02	53.48	25.25	46.79	48.51	51.8	92.54	70.59	59.58	58.24	72.86	86.61	71.07	75.69	55.22	57.41	28.89	39	95.75	64.05	24.14	69.29	47.4	155.65	57.06	82.79	120.29	115.71	24.47	12.38	13.73	17.63
SENP1	0.850278096321193	0.310432178679128	0.343456670686734	0.779594503422356	1.12143298006562	0.740812176553109	8.12	3.24	41.48	30.86	16.83	20.4	32.59	10.63	1.45	16.58	37.88	6.57	14.19	24.35	10.47	3.14	5.59	4.31	1.06	8.29	15.39	29.26	2.73	15.19	10.39	1.91	0.96	3.88	14.49	38.23	11.55	12.05	0	8.6	10.6	8.14	11.76	5.29	16.05	3.13	7.62
CIC	-0.296366617715121	0.977155752732427	0.356239685364613	0.760594142376981	-0.160909742679815	1	0.85	0.93	0.93	0.54	0.65	0	1.52	5.49	0.48	6.84	4.86	0	0.55	0.13	1.34	1.17	1.85	1.77	0.86	2.19	1.07	6.65	9.11	1.4	2	2.74	0.91	0	6.92	5.9	1.81	6.02	1.27	0.33	0	0.33	0.33	0	0.61	0	0.22
LIPE	0.924499816279539	1	1.64994289434976	0.300626255095067	-0.0764914459822717	1	0	0	0	0	0	0.56	0	0	0	0	0	0	0	0	0.35	0.56	0	0	0.68	0	0	0	0	0.37	0	0	0	0	0	0	0	0.24	0	1.91	0	0	0.97	0	0.44	0	1.57
FDFT1	-1.01839283158306	0.187309470727294	-0.396949868334288	0.70672904494812	0.545877197832679	1	11.35	22.77	23.2	27.46	15.03	16.5	9.24	33.79	39.84	51.42	52.7	72.01	25.67	41.43	30.45	11.32	16.22	14.15	16.58	29.03	7.83	14.3	10.91	28.71	53.48	28.91	16.33	0	26.64	33.5	7.85	29.4	0.47	321.98	439.94	537.92	262.43	175.75	183.64	183.19	261.17
PAFAH1B3	-0.199343292188544	1	0.020056050636644	1	0.608868131530725	1	6.66	7.51	9.81	17.74	4.91	13.4	4.76	16.98	5.41	14.16	36.28	0	5.18	28.3	2.29	0	13.77	5.56	5.91	7.03	0	3.66	0	15.55	12.79	6.87	4.34	0	6.34	2.59	3.79	2.98	0	56.18	43.57	31.99	60.52	11.23	0	10.5	59.93
OPHN1	-1.60724932617408	0.774516526308052	-1.18295781810385	0.233605053703825	0.620079415111358	1	0	0	0	0.19	0	0	0	0	0	0	0.27	0	3.59	0	0.23	0	0.91	0	0	0	0.12	0.29	0.09	0.44	0	0	0.34	0	12.06	1.72	0.38	0.94	0	0.23	0.57	0	0	0	0	0	0.41
KIF22	-1.40042088704068	0.0938195313783797	-0.692341135620435	0.444838947141825	-1.7100902240528	0.258466528761348	2.54	2.12	2.66	10.3	7.99	2.97	7.73	5.25	17.6	11.51	25.56	14.24	23.53	19.31	14.26	1.98	5.95	7.75	0	9.53	2	2.96	0	4.86	18.61	12.57	8.88	6.13	7.74	13.61	9.25	14.65	0	11.11	12.68	19.68	21.72	34.53	16.46	9.12	97.45
PGM1	1.41286124876226	0.137151715167234	-0.376816390584444	0.847010772187125	0.954792909555146	0.968659292831354	1.35	0	0.55	3.64	1.86	0.92	1.8	1.32	0	1.1	0	0	0.79	0.29	1.16	1.54	1.54	1.52	0.37	0	0	0.75	0	6.05	0	3.26	0.39	0	0	2.12	0	0.8	0	6.39	5.83	10.51	7.28	0	2.21	4.9	4.19
DDX1	0.192569456770895	0.979522986785873	0.00718647263209005	1	0.681425535394009	1	39.26	30.86	17.83	28	34.03	31.62	35.8	51.29	33.05	47.51	37.73	12.42	32.98	26.79	23.76	31.1	15.62	15.47	15.31	42.91	47.79	44.51	64.55	31.58	29.03	11.99	25.53	42.64	62.29	40.43	70.75	35.88	67.32	78.15	61.93	63.15	70.19	32.48	30.98	26.19	34.65
DNM2	0.37155024770169	0.774516526308052	0.240287018122857	0.892905973092793	-0.0703161487237891	1	52.79	43.72	53.46	41.48	55.97	51.4	38.31	62.78	60.12	34.43	64.36	28.31	45.14	50.48	54.26	54.71	71.9	70.64	38.61	63.57	76.97	37.23	51.6	74.38	59.76	62.64	61.74	52.55	52.89	36.14	70.84	43.38	81.11	64.22	37.74	52.6	47.31	37.4	28.98	48.42	42.93
EPB41L2	1.09058740183325	0.13394770328069	0.705895701308465	0.325091868230762	-0.433924580909222	1	67.69	26.5	36.19	30.49	35.14	18.2	18.43	29.54	12.18	29.16	30.96	3.97	18.81	19.39	17.93	22.62	60.08	41.66	48.4	30.58	75.85	43.26	18.06	23.35	27.38	46.05	17.29	82.03	21.34	25.9	26.95	30.47	171.36	108.77	48.1	48.72	149.88	69.76	77.42	53.53	95.29
STX7	0.825823722065343	0.30675638481846	0.16177062860221	0.988280942196831	1.06404732991909	0.749841293357948	6.62	7.45	14.3	6.05	5.38	6.63	22.7	3.67	2.08	4.1	6.83	6.64	2.93	8.46	2.97	3.56	7.21	5.51	2.94	47.57	38.2	63.51	89.68	6.95	6.29	6.27	9.31	22.91	49.5	59.92	20.37	66.95	9.13	3.25	6.34	8.16	3.98	2.04	1.65	1.83	1.69
RABL2B	-0.614571419524288	0.528935996505288	-0.628613863572926	0.433462360715112	-0.428952425229397	1	15.07	11.24	22.89	26.79	21.89	32.75	37.23	32.93	49.33	41.63	45.7	43.54	52.78	60.97	34.29	14.11	25.27	39.08	48.81	18.16	5.72	24.46	9.78	58.41	51.45	51.01	38.17	37.17	53.53	38.01	39.05	35.16	83.07	14.55	3.28	0	3.1	3.99	7.33	5.51	6
KEAP1	0.816264893714886	0.315157094014474	1.32672306858939	0.0265397346326094	0.292223313529267	1	68.7	51.17	57.45	111.06	79.31	82.25	59.16	44.81	46.48	47.09	73.78	50.57	55.2	45.92	48.21	83.38	91.33	64.95	49.88	101.4	86.83	90.2	71.36	42.52	17.18	40.18	34.2	49.62	67.65	29.75	42.69	32.66	27.03	113.87	118.17	87.3	125.18	44.64	83.15	32.06	113.21
SLC35C2	1.2329735939098	0.0812105841281153	0.536407046010503	0.512380550957841	-0.505936759176475	1	20.82	28.39	24.71	46.68	27.85	39.7	23.59	14.35	10.86	5.79	14.57	14.74	27.88	19.62	16.65	18.99	18.21	30.4	15.44	25.76	23.28	29.86	13.52	47.9	22.97	24.95	25.43	0	13.49	18.53	13.44	13.46	0	15.88	26.94	21.81	39.09	34.16	21.97	23.19	36.48
CRYBG3	0.789617860978794	0.407652908275075	-0.39099779908907	0.726263556426316	0.148827134381063	1	2.2	0	7.73	7.06	0.9	3.08	3.48	2.75	0	1.79	9.37	1.66	2.07	0	0.55	12.04	0	0.38	3.23	1.14	4.69	3.6	2.72	11.51	0	0	0	17.02	8.84	10.59	5.97	4.29	1.46	6.1	16.31	24.27	7.97	6.11	4.64	22.88	2.48
RFX3	-1.02371204534711	0.315312844782632	-1.23135277957256	0.101042143299393	0.635556196120297	1	0.41	0.7	0.07	0.47	0	0.3	0.74	4.03	0.39	2.3	2.52	0.41	0.77	1.38	0.07	0.3	0.29	0.4	0.44	3.6	3.89	0.74	0	0.89	0.42	2.78	0.29	0	2.56	2.65	0.83	2.76	1.76	2.49	1.4	2.91	2.91	1.39	1.32	1.17	1.51
RIF1	-0.312681745612981	0.866147248007715	-0.143030771445546	1	-0.199874072284938	1	6.4	5.76	8.6	5.44	3.32	7.13	8.64	10.56	8.83	8.81	19.4	16.27	4.59	8.53	6.75	4.39	8.33	2.86	2.33	20.59	19.81	20.45	32.2	2.78	11.55	6.61	4.77	13.89	29.25	15.88	20.61	20.25	106.38	8.65	3.29	8.53	8.32	7.09	5.76	4.21	5.42
RAB21	0.0177691492486412	1	0.266749105225114	0.855586555208651	0.318352880170119	1	10.65	7.18	21.69	15.01	13.28	24.68	17.48	28.21	18.85	18.64	17.99	92.24	13.24	32.73	16.06	17.93	11.39	11.43	14.25	28.84	29.61	50.77	72.88	35.72	47.41	12.67	18.04	56.47	22.14	18.49	28.56	17.81	123.74	25.57	32.38	27.06	27.1	15.62	18.49	20.5	12.4
SMARCA2	-0.202707258133097	0.977155752732427	0.257928161876415	0.864153525671861	-1.53702018838676	0.324972246782714	59.78	74.29	78.07	22.09	50.65	36.34	30.03	77.16	36.58	79.95	82.3	83.66	86.09	66.42	54.96	100.42	76.31	68.19	28.48	40.43	89.26	30.16	175.18	61.38	102.96	88.67	79.59	25.46	81.8	69.11	104.18	86.94	107.19	40.1	14.34	36.51	28.06	74.89	56.47	28.3	74.26
SESN1	-0.539343148223308	0.618881037957487	0.286988641123637	0.890240042250537	-2.17275125388774	0.0696983921012207	6.07	1.66	5.29	2.24	2.17	2.15	0	2.31	1	2.4	2.67	14.01	1.37	12.76	2.78	4.03	3.85	1.23	1.47	18.22	9.35	6.57	21.78	5.02	1.71	4.77	1.72	8.09	7.04	11.08	7.79	8.79	0	11.1	14.57	8.43	8.44	36.66	35.19	26.24	50.5
SRCAP	0.27705268719668	0.902452949636787	-0.465143324502917	0.639483759485585	0.338857651175564	1	1.23	1.74	1.89	1.46	2.92	1.5	1.53	5.05	0.62	1.13	5.77	0.38	1.08	0	1.92	0.68	0.34	1.5	1.56	12.23	15.18	8.16	4.82	2.72	2.19	0.64	0.56	9.88	17.04	20.97	20.99	9.51	5.77	3.15	0.49	2.72	1.94	0.65	1.92	0.73	1.06
KIAA0020	-0.0820419485624041	1	-0.00330660917114875	1	0.464818190073956	1	51.94	45.03	80.02	34.17	68.11	87.61	32.08	64.59	74.37	81.6	39.87	36.92	121.03	71.92	48.11	52.95	39.89	132.17	43.17	56.23	65.65	53.17	32.92	55.59	85.65	77.21	50.27	34	66.56	40.76	71.06	52.18	97.7	176.36	145.51	77.62	132.65	77.75	78.7	145.39	82.18
CNOT4	1.2743430482421	0.0753884964494475	0.88253449427188	0.194032695781114	-0.176210909428576	1	13.22	47.79	13.87	12.56	26.01	19.57	10.09	12.93	14.03	7.7	5.41	6.77	3.51	4.53	15.59	9.83	11.78	4.96	9.16	23.31	22.98	41.8	70.36	23.68	3.3	3.57	7.07	32.08	6.85	32.16	13.63	22.28	6.77	9.03	14.51	21.44	5.66	5.28	8.06	9.23	3.47
PSEN1	0.155190250355929	1	0.188186655703897	0.948426614951566	-0.400425512202126	1	19.39	28.74	29.21	37.59	28.12	30.11	45.38	19.77	51.42	16.24	27.76	27.39	24.81	29.8	20.13	20.23	14.66	34.15	36.08	91.96	137.8	59.16	90.91	25.76	28.23	25.62	15.13	80.04	41.27	75.8	33.99	56.06	112.91	28.88	34.11	32.71	17.47	22.25	16.9	26.43	19.33
CPOX	-0.0394047633828883	1	-0.958035470264227	0.178743849291022	-1.12286295705521	0.968659292831354	4.17	6.01	5.91	11.63	4.61	2.29	2.48	12.81	5.27	3.18	8.33	2.28	5.83	10.53	4.55	6.87	6.13	3.15	1.08	7.19	3.52	8	0	11.49	12.28	14.7	7.16	4.01	8.61	12.58	13.68	11.23	0	1.31	1.2	0	1.99	1.81	0	2.68	3.01
CLDND1	1.15864925334091	0.114785402136837	0.964202043041879	0.138031188512969	1.35354601600315	0.480853383370304	31.28	62.79	27.45	99.11	76.02	64.88	21.42	27.72	72.15	12.87	43.47	0	15.4	52.61	24.48	76.18	50.42	32.65	37.19	40.15	12.89	17.16	76.31	30.55	16.13	55.65	44.65	30.29	22.54	18.86	2.55	9.81	67.35	214.48	297.31	214.95	127.23	61.48	46.78	95.99	49.9
MOK	0.944451571417812	0.340847950454728	2.72343261503746	0.000268017678406958	-0.833648060801015	1	16.2	2.66	4.21	2.8	4.07	4.04	0	0	4.62	12.03	1.34	0	4.58	2.72	0	0	0	1.32	2.45	7.77	6.37	4.41	23.12	2.84	0	0.95	0	0	2.01	0	1.05	3.97	0	0	0	5.52	1.84	0	5.03	0	3.58
HSP90AA1	0.915921322629633	0.223807836873082	1.06780183687948	0.0833375860654715	0.45745045674853	1	821.77	681.48	847.11	741.97	668.08	622.93	1325.64	561.68	410.02	461	818.64	495.81	654.2	402.15	605.37	707.68	627.63	571.91	897.33	890.21	1090.36	837.85	1509.43	510.34	283.13	313.13	473.25	554.49	904.92	365.3	950.77	386.34	792.99	1166.57	1030.74	1293.1	1199.38	609.12	545.51	702.83	688.75
RBL1	-0.862298123471211	0.353760957408539	-0.713692727723519	0.442802777602106	-0.000627867357306399	1	3.34	6.27	0.91	0.26	1.02	3.37	1.98	4.36	24.08	5.45	2.02	2.69	6.05	1.13	0.23	0.25	4.59	1.99	0.08	25.43	4.22	7.48	0.43	1.71	9.25	2.15	2.32	0	7.94	17.02	11.08	8.08	0	11.43	8.97	4.17	8.69	5.19	2.64	2.92	13.24
DLGAP4	0.219630991987305	0.949809186093289	0.691454070396543	0.343310223960378	0.160803942916224	1	20.28	15.86	9.69	15.81	18.69	14.74	18.89	11.61	17.46	16.48	16.92	29.39	11.36	18.72	12.68	8.06	23.61	17.58	9.19	19.46	32.61	32.72	34.65	11.99	6.13	10.72	9	43.45	61.43	11.58	20.98	15.32	190.85	10.31	7.03	10.43	36.57	5.93	2.73	7.26	3.11
AP4E1	-1.39110505289246	0.059851951828269	-1.23452138083619	0.0629778626824032	-0.984291613493385	0.84738569047108	4.63	1.53	4.41	0	2.15	2.29	0.89	3.48	5.51	1.08	5.99	0	9.75	4.23	1.8	2.42	2.27	0.97	0.83	2.64	3.91	3.89	2.43	4.15	0	2.02	0.39	8.38	10.73	11.68	9.97	10.06	3.03	9.71	4.43	1.64	1.64	8.84	8.95	6.06	3.19
RSBN1	-0.00107446182597186	1	0.161877738718399	0.994250716371583	0.0121330227786935	1	4.55	7.97	7.61	7.87	9.15	13.99	4.43	8.31	6.02	8.62	11.08	10.2	11.57	18.15	9.26	4.54	12.82	9.5	4.82	10.92	8.11	14.23	5.74	10.96	10.33	9.6	9.08	3.52	12.31	17.87	10.31	17.69	0	20.8	21.65	28.4	27.96	12.78	12.94	18.3	21.91
CXCL2	-2.30951722874128	0.000271225219902661	-2.20185286856138	0.000129885831949575	-2.18594183936909	0.148547669683477	178.06	160.94	78.25	12.72	37.21	14.07	199.8	510.27	2089.49	289.57	643.87	25.28	78.71	3.09	867.44	97.28	60.84	19.95	123.52	17.84	28.96	7.67	121.66	120.17	253.59	324.86	853.44	1090.44	177.64	51.94	71.63	24.1	353.92	8.2	5.99	3.32	3.33	22.42	15.13	35.22	0
TCF7	1.32587555826763	0.495244208036838	0.0909909241460295	1	0.60073205841535	1	2.23	0.52	0	0	0	0	0	0.55	1.1	0	0	0	0	0	0	3.57	0	0	0	4.27	0	0.31	0	1.75	0	0.75	0.16	0	9.48	0.44	0	1.33	0	2.24	0	0	1.33	0	0	1.34	0
OSTM1	-0.689756525940681	0.448234381435695	-0.602669572889752	0.451992830986919	0.534282646224379	1	15.27	13.23	10.73	13.39	17.4	15.8	12.19	20.39	40.72	21.71	20.86	23.46	23.62	25.53	23.95	12.58	11.9	8.59	15.43	16.53	15.34	24.82	63.13	18.68	26.26	14.43	29.98	88.48	47.7	14.8	19.83	17.79	53.1	77.2	117.54	89.65	87.48	44.83	35.6	55.71	32.29
PCNP	-0.315837069289892	0.869194858769385	-0.0157552017651382	1	0.0533200509542041	1	17.63	6.99	13.45	16.38	24.31	15.72	9.09	22.19	36.98	26.62	16.7	32.81	18.54	15.91	23.57	16.02	18.61	5.6	10.17	44.1	30.74	28.53	74.46	22.51	18.62	11.28	17.91	88.23	53.92	49.85	42.44	37.66	46.11	49.45	37.5	63.66	62.82	39.31	31.8	28.61	55.12
MEF2C	-1.7244998196422	0.0115860616824801	-1.44954251348528	0.0194970263548462	-3.51307456698846	0.000690558072703005	3.25	7.29	12.91	27.18	4.8	6.3	6.92	45.01	41.02	37.38	64.22	115.29	26.09	56.42	22.09	6.54	18.77	21.87	1.54	22.39	38.63	16.68	5.4	23.98	27.56	64.5	10.47	5.02	123.44	118.44	79.81	68.16	3.69	2.03	4.23	3.61	8.73	45.02	53.42	24.14	19.69
PTPRC	-0.0783246208653794	1	-0.132573880592454	1	-3.91922161921584	0.000111877186193079	134.75	96.57	173.8	90.82	117.26	100.56	209.1	237.41	109.45	274.45	188.48	130.4	115.71	175.05	210.97	123.7	98.71	109.7	110.71	206.58	226.01	176.19	152.03	219.69	130.76	191.46	180.15	191.93	231.34	238.84	178.32	263.25	115.09	5.87	3.22	1.98	6.75	40.66	45.49	40.75	82.88
UBA5	-1.03972436410548	0.203816417225729	-0.329191025534827	0.807811697020236	0.250446093248305	1	9.05	6	6.52	6.76	4.58	4.86	7.14	10.95	9.14	5.52	21.53	0	19.01	7.37	9.61	5.04	3.42	2.63	5.6	18.78	5.11	8.77	35.95	12.95	5.19	3.91	10.05	21.22	12.66	7.08	37.8	16.07	0	5.19	15.27	6.57	15.01	7.1	4.79	1.33	9.72
STK17B	-0.148600042391551	1	-0.34680716362437	0.763730138610964	-1.31153351037888	0.513257846871944	33.44	19.56	49.59	20.2	13.06	21.04	23.66	39.28	12.42	65.96	40.09	49.2	8.25	35.97	72.56	22.47	11.62	22.91	15.46	36.63	61.91	56.16	12.09	16.6	69.14	28.52	30.34	56.11	92.97	125.13	30.52	100.66	57.74	4.09	7.79	34.78	9.95	13.42	11.01	12.2	25.77
JMJD4	-0.114814717675809	1	-0.180461885730283	1	0.728356757918734	1	2.43	0	1.55	3.6	2.52	4.32	1.69	2.16	5.75	1.8	6.01	0	3.18	2.52	2.35	1.73	1.15	0.75	1.4	4.99	1.59	2.45	0	1.98	2.02	5.08	1.66	0	3	5.51	3.59	4.33	0	10.79	12.44	24.89	24.31	16.32	2.75	3.81	11.91
DUSP12	-0.235479783205104	0.991289167443338	0.30383475496435	0.8436980029832	0.94514543169935	0.857018459986411	7.8	0.61	6.38	11.12	3.59	6.53	5.8	14.65	7.48	4.25	8.85	14.94	6.56	7.8	5.03	10.1	3.58	6.2	7.56	9.15	4.11	6.49	2.33	15.17	8.74	8.79	3.42	8.51	3.09	6.12	4.62	2.28	0	49.29	31.95	59.55	35.46	26.08	19.06	8.13	15.66
AACS	0.355453062632758	0.88318152048707	0.779050764494515	0.522551450156072	1.6448150341973	0.387357196936049	0.35	6.36	2.53	3.31	2.32	2.23	1.24	1.36	4.48	0.85	0	11.48	3.6	0.42	2.61	0.95	0.96	1.04	1.16	0.61	1.32	2.59	0	1.56	0	0.67	0.07	0	0.83	4.77	3.15	2.11	0	11.56	8.3	11.97	18.33	0.75	2.79	1.69	3.79
KIAA0141	-0.191730113651756	1	-0.609446402210221	0.466959674303213	-0.790914307002803	1	6.63	7.93	8.55	12.5	10.56	18.08	7.53	6.5	13.96	15.76	17.12	6.93	11.09	28.72	14.86	5.7	8.73	12.83	3.7	8.14	7.95	12.14	15.11	30.54	9.65	18.25	13.55	27.08	13.03	29.47	21.78	21.84	0	2.18	7.86	5.57	10.75	4.77	2.71	12	12.24
HSPB11	0.499718878377944	0.644401894462594	0.560118804437383	0.4817611226166	0.225731949587552	1	19.99	29.49	40.23	41.6	40.36	44.35	18.68	28.85	18.03	20.83	29.3	51.57	33.26	26.35	29.77	35.66	50.8	24.96	11.07	38.46	21.99	44.55	53.3	17.94	45.06	40.44	37.87	0	28.18	30.09	38.88	23.79	30.95	261.12	228.54	214.3	271.76	158.6	110.1	101.29	260.1
ATP8B1	3.35111167916318	0.0155550292715428	0.560848022899176	0.742470080900261	-0.434786448610955	1	0.16	0.95	1.65	0	0	0	0.27	0	0	0	0	0	0	0	0.12	0	0	0.08	0	0.47	0	4.1	0	0.63	0	0	0.08	0	0	0	0.38	0.2	0	0	0.56	0	4.65	0	0.86	0	1.22
SMARCD3	0.608946364299422	1	-3.98628276142117	0.004738231669883	-0.172044735172428	1	0	0	0	3.7	0	0	3.47	0	0	0	0	0	3.02	0	0	0	0	0	0	0	0	0	0	0.72	7.48	1.25	0	0	0	11.4	2.77	7.62	0	11.02	1.05	0	0	0	10.16	0	3.62
WDR70	-0.287826335967574	0.88318152048707	-0.303892338080334	0.846781858835982	0.597126808972222	1	75.42	41.65	55.08	27.13	37.85	54.49	26.37	31.02	42.84	46.18	68.06	203.62	51.36	63.82	32.32	78.69	26.9	26.84	21.97	38.09	59.84	64.47	11.54	41.05	77.02	11.56	43.63	66	140	103.53	59.34	124.96	0	45.07	94.16	82.82	24.79	35.4	7.52	8.33	23.78
FYB	0.244768492534602	0.909646332266259	0.112356686734245	1	-3.84071116808425	0.00300733027863937	106.67	147.77	179.81	67.85	120.35	109.65	81.8	249.77	39.94	246.62	110.47	95.94	55.83	67.67	122.41	81.45	145.38	98.03	39.38	122.49	247.28	149.78	90.56	202.8	125.75	159.48	135.32	70.64	109.4	119.92	127.88	145.51	71.05	0.72	0	2.19	0.73	12.71	4.1	0	11.39
STRADB	-0.405871498668466	0.834996332875644	0.342375058555962	0.860127737174115	-0.727200666545418	1	1.81	1.02	2.07	1.38	2	3.64	3.23	5.32	3.67	1.48	0	6.53	4.5	3.67	3.42	1.29	1.49	1.69	4.61	0	1.37	5.47	0	0.65	2.08	2.1	1.27	0	0	2.27	1.03	5.15	0	10.31	8.63	6.96	3.48	6.26	14.26	7.9	8.46
BZW1	-0.888021461141767	0.260618479189899	-0.447302428563665	0.643523239548513	-0.135562653863965	1	92.62	162.63	116.05	117.71	151.06	112.36	209.45	289.59	384.59	217.74	316.02	197.64	492.92	422.84	394.79	140.57	116.45	77.25	176.29	358.37	410.7	333.1	248.64	172.86	260.15	143.66	152.36	524.19	714.17	595.15	447.08	412.62	407.01	243.71	205.87	265.34	266.81	183	170.28	221.44	229.05
ME2	0.682631640689242	0.438641334725043	0.757184684858896	0.276453412459831	0.0928307931856512	1	44	35.38	28.98	30.42	25.38	24.59	18.07	24.81	28.49	18.1	20.68	0	31.23	25.13	27.5	47.22	32.47	22.26	30.35	88.6	63.49	53.38	75.63	23.02	16.81	11.22	23.71	60.1	62.9	29.32	71.86	33.76	70.96	20.95	25.97	25.75	15.93	12.95	27.04	25.24	10.8
C5orf22	0.949766220962904	0.225668629292867	0.76769624988782	0.278283478125792	0.119867602622705	1	10.64	20.3	8.44	14.71	13.97	12.38	8.63	9.8	2.18	11.33	16.88	29.84	5.51	2.2	6.38	10.32	14.44	13.27	6.97	23.08	8.34	24.69	12.79	8.98	12.38	7.27	12.65	6.33	14.3	5.57	11.63	8.04	10.78	11.44	0.92	9.27	5.64	1.84	1.41	7.8	7.01
CCNT2	0.391517931569409	0.78003362634384	0.116019568871905	1	-0.225583065426667	1	2.88	8.75	4.78	2.63	2.84	4.91	2.78	1.53	1.29	6.09	3.62	16.47	1.04	2.17	3.13	3.95	6.94	1.45	0.77	11.18	9.11	16.47	7.6	6.64	3	1.67	0.91	4.38	7.96	15.19	3.33	11.51	36.25	3.23	2.95	23.34	2.63	2.94	4.06	4.95	1.19
FAM135A	0.544606266959763	0.628566467476606	-0.505953894683258	0.61511751037337	0.429931958778802	1	2.97	6.97	5.95	10.34	0.96	21.92	4.48	7.75	1.52	17.94	8.59	0	3.46	8.22	2.1	3.08	4.3	2.92	2.19	9.26	5.32	6.03	6.02	3.61	12.03	7.15	1.74	14.25	3.08	11.23	6.93	13.55	62.8	19.05	16.63	9.64	14.48	7.59	8.78	7.3	7.03
EPB41L3	0.573828926657918	0.541272298210931	-0.0779984701192638	1	-2.04451742067694	0.158376566195166	37.19	38.83	52.05	9.17	37.9	20.1	28.93	48.36	12.13	39.6	50.62	7.49	23.69	13.08	41.4	42.44	40.84	33.08	36.66	115.79	281.22	129.85	359.33	63.02	59.32	48.03	63.68	383.77	215.79	255.83	120.41	114.31	296.18	8.11	2.57	0.57	4	9.24	5.19	7.48	16.25
TRAF5	1.24288209493564	0.129623923816501	1.40320092877792	0.0512911143221586	-0.95512124650759	1	2.55	4.18	1.73	1.04	1.45	3.31	0.88	2.42	0.8	1.76	0.57	0	1.68	0.72	0.17	3.16	3.75	1.85	0.33	4.35	4.42	1.71	1	1.59	0	1.91	0	0.88	0	1.02	1.62	0.45	0	0.92	0	0.46	1.39	0	2.54	0	1.5
MRPL22	0.706676519891905	0.436615511609321	0.407342752661931	0.693031978761174	0.565397096890525	1	56.54	40.81	60.08	35.43	58.41	92.98	36.98	62.78	35.7	21.55	22.22	0	40.99	81.76	38.9	58.35	60.8	40.44	30.28	60.33	21.44	46.7	23.88	55.82	41	55.84	43.01	17.27	38.53	31.42	35.6	52.78	20.23	143.69	164.73	112.53	107.34	57.13	53.7	70.35	89.23
GEMIN5	-0.0389880635752538	1	-0.391803397597647	0.737152950778219	1.69341558605625	0.282838279175281	1.15	1.49	2.12	1.37	1.85	1.71	1.03	1.97	0	2.7	0.65	4.72	2.34	2.92	1.11	1.31	0.59	1.63	0.8	2.02	2.18	2.87	3.99	2.45	2.48	3.98	1.94	6.21	2.05	3.16	2.86	4.44	0	8.68	8.24	12.85	7.45	3.35	2.16	1.37	1.75
NFE2L1	1.26718050952877	0.066062758022812	1.23585796123161	0.0391320545394197	-0.16597052041626	1	42.89	41.57	29.64	39.35	32.14	18.48	33.7	24.51	8.68	12.74	31.79	11.36	20.8	7.03	20.34	33.22	26.24	24.41	18.76	70.57	188.4	65.34	189.87	13.37	16.88	13.03	22.28	54.52	47.07	31.53	50.77	25.6	70.06	28.1	8.68	17.48	24.72	28.52	22.82	7.18	20.07
GSK3B	-0.587733989979143	0.548668000560184	-0.463219968310887	0.633641561584266	0.0750116406245196	1	20.73	122.74	32.47	4.01	33.42	25.25	22.56	76.41	61.32	45.15	61.19	55.38	54.03	27.24	83.39	36.6	31.93	37.33	71.34	28	48.69	19.38	32.06	34.11	26.53	58.38	60.44	66.86	24.66	29.78	27.03	26.66	111.67	42.85	47.29	55.5	93.5	17.35	51.96	4.5	50.95
ITGB5	-2.01977373805239	0.00260151807319936	-1.48635493800968	0.015546277346916	-3.14588250046248	0.00172889455869517	13.5	2	4.07	2.7	6.88	3.9	16.48	39.35	22.6	42.97	34.17	76.44	42.78	27.56	19.87	14.29	1.96	3.6	14.97	4.4	8.53	1.58	29.26	44.98	38.66	38.23	43.26	11.17	30.45	31.24	40.45	13.5	34.76	53.12	44.68	22.19	55.57	311.92	367.06	230.15	250.17
ERC1	-0.187538359323822	1	0.269443554974771	0.860127737174115	0.931498964450628	0.909248775791269	20.28	29.31	23.08	4.5	11	3.98	29.93	14.51	24.59	29.37	19.4	41.07	18.19	14.07	18.91	5.2	16.65	7.53	11.38	47.9	44.12	39.65	57.37	6.31	8.59	8.98	7.35	96.78	45.91	27.33	45.58	27.49	13.84	5.68	1.41	3.14	3.13	0.53	2.52	1.3	1.52
XPO1	0.436587425896853	0.706588806043492	0.590184343615148	0.444838947141825	-0.704244946568713	1	89.63	40.56	54.18	81.02	40.55	73.69	106.67	49.7	65.99	35.33	49.28	29.07	61.18	26.05	58.12	94.32	42.49	31.3	42.6	204.02	168.6	162.57	270.57	72.22	33.98	55.03	55.24	117.34	167.11	98.08	160.34	146.72	21.26	24.41	14.88	26.66	26.55	38.79	36.17	47.17	41.1
RNF13	0.419490776659053	0.727904827065839	0.563329932802385	0.468409634384771	-1.5504226751434	0.376358171858031	295.72	395.04	357.17	186.7	274.39	257.91	344.94	278.44	398.74	258.78	223.24	149.41	228.88	314.01	319.42	260.95	371.6	340.19	293.92	261.61	311.51	229.14	358.33	181.9	263.33	252.42	277.14	453.5	324.4	199.28	134.54	215.36	228.39	7.9	21.66	9.91	16.03	48.01	12.15	56.56	8.65
PALB2	0.590046400527024	0.593146949339821	0.0851089709959263	1	0.253905190741293	1	28.13	17.68	21.85	8.02	19.44	27.7	0.7	0.96	6.66	22.98	29.01	11.55	13.11	12.98	13.31	7.71	12.59	23.47	4.68	19.22	10.95	10.79	44.25	0.88	1.01	6.34	4.12	18.41	7.65	8.83	24.33	16.85	12.03	44.67	61.43	30.26	56.82	34.04	17.23	22.92	42.64
DOPEY1	1.02668007094313	0.221479107359805	0.459472711449736	0.630993291189191	0.470138867305448	1	4.72	3.46	5.1	17.02	6.74	12.66	0.58	4.87	0.15	7.46	4.05	6.28	0.69	2.2	0.85	0.83	1.54	3.41	0	30.47	3.65	30.95	2.23	25.76	0	10.59	0	0	10.44	17.2	1.28	9.42	58.07	8.39	9.98	1.72	1.9	0.64	4.4	1.05	8.24
LYRM2	-0.490976165245685	0.649551929474109	-0.68761338583662	0.367133049222775	0.556675836653769	1	18.02	16.92	19.94	27.81	20.95	26.09	37.58	28.25	42.58	39.86	57.09	37.78	36.82	33.73	32.94	14.33	18.9	18.18	14.13	21.95	27.22	28.63	19.35	43.54	31.58	28.39	32.61	21.78	46.64	39.63	67.65	29.28	49.94	118.83	111.48	125.42	140.05	65.17	70.72	36.19	79.46
KAT6A	-0.0762258784326248	1	-0.161974683013293	1	-0.0704337921471527	1	8.01	6.87	7.3	8.17	10.64	8.24	10.53	10.65	9.82	24.85	12.69	17.85	10.8	7.47	10.73	7.4	7.54	10.45	7.01	12.6	18.05	12.27	13.35	16.48	9.22	11.08	12.04	8.72	25.35	18.12	15.15	18.58	26.59	29	21.87	20.49	34.14	20.75	19.92	13.73	28.74
ZCCHC6	0.256787603982155	0.89851854790434	-0.0682165302290611	1	-2.64698871877335	0.0147146897596494	29.44	44.81	23.86	21.25	30.3	11.19	45.37	25.02	15.39	46.01	46.02	57.3	25.27	26.16	22.27	22.35	14.81	14.37	18.44	43.62	44.88	29.71	30.99	13.19	39.84	27.47	15.15	39.75	29.95	44.94	26.18	42.21	107.42	9.21	12.86	10.08	8.41	74.83	59.09	40.57	8.71
ULK2	-1.16055451972381	0.26305297220325	-1.32397795359275	0.0629778626824032	1.00944989523283	0.975494831142839	0	0	0	0	0.24	1.06	6.55	2.4	0.52	0.11	1.75	0	0.59	0.6	0.17	0	0.87	0.08	0.5	0.23	0.98	1.43	1.15	1.84	0.33	2.48	0.35	0.17	2.38	6.67	2.93	3.33	3.05	2.09	2.19	0.61	0.61	1.9	0	0.31	0.59
TNPO1	0.34298117025559	0.809806922583593	0.616232924099161	0.416115534976454	0.196951316074319	1	95.35	81.04	121.1	82.89	85.95	142.68	119.09	133.84	72.74	41.9	87.27	100.88	125.17	98.76	84.19	67.63	43.26	52.52	117.66	139.61	180.86	106.34	234.61	99.66	23.23	59.91	70.47	49.46	213.15	118.26	98.15	165.82	268.77	37.03	33.89	33.14	20.65	11.4	21.97	28.76	17.76
PLOD1	-0.456888442378288	0.704710173311038	-0.817626249879033	0.251855558435256	-0.0673895756744726	1	63.76	56.06	77.64	56.73	88.77	64.49	115.74	183.43	66.08	78.68	151.37	75.74	135	147.81	165.73	83.07	54.17	80.99	76.69	33.53	37.72	48.14	64.42	189.96	124.14	183.52	157.2	101.24	93.63	100.08	133.18	101.48	203.6	69.15	45.83	25.39	112.2	22.85	23.13	21.98	115.24
ITGAE	-2.97452359821553	2.33959080605318e-05	-2.72186508670965	1.51327209923951e-05	-0.136501793933899	1	8.64	0	2.1	2.44	9.45	3.51	9.19	23.86	15.61	34.55	67.43	143.1	52.76	76.9	72.75	9.37	0	1.53	12.78	2.25	4.86	4.26	0	26.46	87.75	42.1	75.76	0	12.2	40.23	18.27	33.72	50.14	50.35	39.86	47.57	61.26	30.58	46.44	37.75	48.47
DIS3	-0.951485724913977	0.229221698059247	-0.965410570903966	0.156435381198629	0.569628780490091	1	5.04	2.31	4.73	4.51	1.64	5.42	3.75	10.76	6.22	8.24	6.26	18.6	5.86	5.34	6.51	5.83	2.25	2.92	2.3	7.05	11.91	12.54	48.07	7.53	7.5	6.5	4.6	58.86	62.79	15.17	18.77	22.38	22.13	16.21	19.84	9.77	17.83	4.71	8.59	11.28	7.24
PIBF1	0.111320844583427	1	-0.194095513872471	0.96926863727794	0.611536950873578	1	9.37	5.07	13.93	5.83	2.61	1.14	7.59	14.54	0	16.28	5.13	0	12.24	12.3	6.18	2.59	0.69	3.37	14.44	35.65	32.18	59.78	5.8	11.01	13.74	8.89	0	27.78	47.12	41.43	42.26	33.14	42.65	4.68	3.74	4.18	3.81	3.43	2.7	4.22	2.47
TDRD3	-0.62140326911088	0.599583407794621	-1.81686719211775	0.00458236140404991	0.248673058791128	1	0	2.01	2.86	3.02	5.92	0.58	0.57	3.42	1.72	2.1	6.92	5.74	6.05	2.64	3.82	2.03	0.66	0.57	0	11.69	15.37	5.26	3.83	4.28	2.64	3.27	4.59	50.03	9.17	16.78	26.79	8.97	62.66	3.05	0	4.47	2.28	2.05	2.08	1.53	0.8
NUFIP1	0.264796497414142	0.962779392705721	-1.07281448082094	0.127874062791178	0.678150463245314	1	2.24	2.14	4.01	0	3.3	6.96	0.68	5.7	0.26	1.57	4.8	0.37	7.13	1.11	2.61	1.19	2.63	1.13	0.12	0	0.48	2.48	5.41	1	0.49	3.16	4.98	0	4.52	2.81	5.73	5.05	17.97	22.02	21.55	24.41	20.2	10.03	9.67	8.58	13.08
PDS5B	-0.405923586894818	0.774516526308052	-0.609103461894946	0.451320491084061	-0.661389176866676	1	16.59	26.86	17.23	7	9.67	19.96	43.25	35.82	26.84	19.56	49.42	78.31	27.91	28.37	29.13	11.53	22.96	10.43	1.31	34.57	22.11	35.62	44.49	12.37	49.02	18.15	21.05	53.33	60.78	61.45	62.69	47.2	60.15	17.1	1.57	2.78	20.23	22.02	17.1	7.88	12.88
CYLD	0.396403567633643	0.767795207040715	0.648959912324498	0.382983307173988	-0.0942473199731876	1	23.92	21.86	28.7	26.9	19.08	18.25	35.24	21.06	38.05	13.43	28.49	13.28	17.65	29.19	39.11	36.45	18.53	20.69	18.75	53.93	46.84	53.52	67.34	14.64	46.66	12.88	21.54	52.8	45.06	35.21	21.71	38.2	36.63	25.1	19.66	22.02	17.58	13.77	16.54	11.9	9.58
ZNF324	0.851033354342527	0.465692679293823	0.426881886755539	0.820791660159029	0.999319052485501	0.971471274809416	1.7	2.12	0.28	1.17	0.63	2.17	0	1	0	0.67	0.93	0	1.58	1.25	1.75	0.31	2.34	0	2.74	1.48	0.43	1.88	0	2.13	4.56	0	0	0	0.98	1.61	0.29	2.42	0	3.85	1.32	0	0.97	0	0	0	3.17
ZNF586	-1.12348641035146	0.265908142330431	0.254617842014272	1	0.468961277148025	1	0.35	0	2	0.66	0.64	0.64	0.62	2.15	0	5.92	7.21	0	0.62	2.26	2.49	1.28	0	1.67	1.74	0	1.53	0.89	1.64	2.2	0	1.18	3.86	1.92	0.87	0	0.57	1.81	0	7.35	0	0	3.53	0.87	0	0	2.86
ZNF446	-1.40243901147473	0.193809167013732	-1.28582185779479	0.121828052025154	-0.87305547972417	0.968659292831354	0.42	0	0.34	1.6	1.55	0	0	1.65	0	2.41	0.77	4.16	2.95	0.78	7.03	0	1.45	2.01	0	0	0	0.47	0	1.89	1.62	5.16	0	0	0	1.32	1.8	6.99	0	2.02	11.04	2.04	6.13	9.18	10.12	4.12	12.49
ZNF264	0.760352183682584	0.440399842915533	-0.487513940482874	0.706666749996603	1.47087261154298	0.778385766489905	6.57	0.55	4.4	29.82	2.02	6.7	1.95	1.07	5.13	0	13.99	0	11.05	4.04	3.77	0	4.52	4.57	0	11.86	4.22	11.25	5.88	1.06	0	5.5	2.22	38.02	0.91	7.93	7.19	4.79	0	11.23	23.09	7.09	3.77	2.56	2.59	0	4.88
RPS5	-1.52711832691403	0.0236222311654474	-0.991297458639849	0.132634068394813	-0.564912665790175	1	398.84	279.02	271.98	264.99	290.68	411.07	287.5	904.65	968.43	604.78	949.48	1828.94	1514.49	1580.31	704.07	339.93	268.63	344.75	399.66	242.34	123.77	254.27	250.99	790.07	796.6	679.3	616.2	581.45	759.32	687.36	637.45	861.87	762.97	1308.64	1849.4	1700.23	1813.49	1646.09	1534.14	1753.02	2508.96
YTHDC1	0.368359159476807	0.777363232842931	0.00436284175703738	1	-0.0131696757554785	1	33.92	54.69	35.39	30.29	36.85	29.44	45.85	36.97	16.5	40.49	103.11	23.39	44.4	18.59	53.63	33.13	20.45	17.99	37.94	35.9	85.58	58.02	82.88	79.5	77.31	36.32	93.29	126.54	46.78	93.6	42.13	51.85	52.74	28.8	21.93	17.77	43.8	45.56	14.62	15.58	25.21
CHMP2B	-0.0844426594784414	1	0.0395315412045243	1	1.43800876812421	0.393008050091799	32.48	48.8	30.8	56.79	47.88	99.7	44.03	57.28	41.72	80.77	86.03	123.72	26.23	56.36	60.33	22.56	35.78	18.58	22.31	87.27	63.91	78.54	19.79	44.31	66.5	30.96	37.25	85.04	69.14	49.72	54.11	52.64	56.12	95.45	89.94	86.27	96.77	43.48	37.73	66.21	29.09
SMAP2	0.00561310235534545	1	-0.221720540048516	0.913233831152334	-1.50530136180209	0.323969419450185	109.73	117.82	128.26	80.39	48.91	87.55	85.46	181.54	56.06	243.3	102.18	195.58	40.22	93.22	125.82	93.48	80.22	89.59	39.07	297.13	211.78	250.79	91.52	85.99	216.89	120.85	58.26	228.83	255.74	380.01	154.72	296.9	199.44	380.29	340.38	298.66	338	760.9	803.66	660.03	665.92
PPIE	0.193589576125051	0.979522986785873	-0.297818882292466	0.880394591903386	0.301328463225618	1	12.99	6.08	8.97	11.5	4.96	11.1	11.99	7.25	10.92	14.33	11.45	0	11.56	9.31	9.84	7.99	12.96	5.72	2.98	21.29	4.17	10.72	8.99	5.43	9.47	15.44	17	12.73	16	21.14	12.02	16.08	3.82	287.31	292.82	197.69	399.17	147.4	177.87	114.58	272.91
ZMPSTE24	-0.709492313311025	0.427858334779715	-0.0907941013518494	1	0.796433334094218	0.954076339940896	10.85	19.66	19.38	17.74	13.71	13.37	10.35	31.39	38.91	17.72	17.39	38.11	34.29	34.15	28.64	20.06	13.72	17.89	12.3	24.85	14.99	22.38	20.77	20.15	22.92	25.51	25.39	16.51	42.63	29.3	24.05	28.75	17.82	390.96	489.16	478.52	348.92	181.34	139.86	251.91	158.25
STARD7	-1.06423751809805	0.152992839027365	-1.00832243431689	0.124377058835488	0.265571458399452	1	33.01	36	41.35	100.14	39.74	83.43	40.85	88.17	138.69	129.31	123.59	191.91	154.09	154.82	100.05	49.15	31.53	46.81	32.9	148.1	46.95	71.4	93.06	157.5	91.31	93.63	104.08	101.3	155.34	272.8	169.1	110.07	308.38	129.05	126.34	95.36	178.86	63.5	73.32	60.67	133.31
NOA1	-0.437901568714813	0.769813911420179	0.020477297006658	1	-0.564273071631144	1	2.75	0.43	0.94	2.61	3.17	3.56	2.86	1.35	0	5.06	7.9	6.39	0.36	8.46	2.95	3.14	2.21	1.91	0.25	2.82	2.9	5.34	3.89	4.52	1.03	5.61	2.95	1.2	1.64	5.39	2.61	7.34	0	5.9	8.33	3.8	7.07	2.93	9.4	8.78	6.69
REST	-1.01889107283936	0.183754131049671	-0.670631798289672	0.384598512352984	-1.23492859999847	0.599188575280173	5.08	5.67	6.06	3.42	5.67	6.1	6.23	10.79	6.09	35.67	15.08	12.17	12.83	10.26	13.48	4.65	3.86	4.16	3.17	24.58	22.08	23.25	23.45	7.7	14.53	6.96	9.2	29.73	29.1	25.1	52.19	31.11	16.23	3.43	7.61	5.46	4.72	12.28	8.9	12.78	4.99
SSH1	-0.419692363969638	0.774516526308052	-0.940078998865675	0.179144208996779	-0.77937142529983	1	3.39	4.24	1.74	0.79	1.96	1.76	3.41	1.6	6.18	2.9	3	0.6	3.13	2.16	5.7	1.37	0.66	0.65	3.13	3.53	6.1	3.03	5.93	6.07	4.63	1.42	9.23	3.97	12.16	13.5	15.51	8.35	11.24	3.99	5.09	1.49	2.51	2.49	1.74	4.09	2.34
GSTP1	0.522939274196682	0.599511886435637	-0.0310304621318758	1	-0.616497966040164	1	515.64	701.86	966.52	788.13	1279.78	906.43	676.14	609.98	538.56	1321.38	585.27	663.3	625.66	791.83	520.09	638.5	1007.77	1140.83	474.68	790.04	970.34	757.63	438.01	939.5	1503.83	1265.8	714.78	441.77	774.76	1518.02	963.5	1193.41	588.78	319.64	351.63	331.36	386.8	382.45	291.24	291.31	609.2
APLP2	-0.987341199888738	0.194164800109543	-0.767842797160416	0.281996653938575	-0.942371139156071	0.789805366405766	513.56	257.28	390.24	253.93	397.09	205.28	894.62	1132.93	432.78	740.04	874.73	925.73	1107.66	531.36	1121.21	452.69	296.89	278.08	402.36	314.72	677.47	231.9	496.44	977.65	558.76	498.82	987.87	456.12	785.31	888.98	1249.63	667.83	649.2	841.69	562.93	658.03	643.4	1200.03	1157.07	500.43	758.95
KIAA1467	0.852283187820022	0.332219551857383	-0.720403534330348	0.399042629767226	0.19171309128214	1	2.1	3.8	6.06	5.35	3.51	2.19	2.68	6.77	2.03	1.47	3.54	0	2.33	1.39	1.03	4.39	2.89	2.68	2	0.28	1.9	3.33	0	6.74	5.57	4.06	0	5.5	5	1.41	1.71	1.07	19.83	2.83	3.24	5.02	2.15	4.52	1.96	0.77	0.93
WBP11	-0.0737654253371084	1	-0.139063845321021	1	0.0692856988913193	1	26.9	46.43	28.99	27.74	31.21	32.16	39.03	54.75	39.18	56.12	62.39	29.13	40.06	25.79	36.97	26.41	25.9	20.52	28.04	86.97	155.21	91.04	91.35	38.58	46.76	29.67	22.89	163.21	123.09	86.54	183.27	83.96	207.43	38.09	30.93	32.08	30.76	25.8	31.23	15.16	23.01
EIF3I	-0.84279187587038	0.304582553629485	-0.451864935466417	0.640588900943271	0.474471780571185	1	55.32	50.92	46.58	100.95	57.1	81.38	70.08	138.23	156.46	105.75	150.06	129.91	171.88	139.42	162.72	57.64	45.33	75.84	81.85	56.45	37.76	49.08	38.12	151.46	160.02	99.78	111.06	43.46	88.22	65.13	102.33	73.57	68.09	57.6	106.46	98.99	90.99	39.06	39.54	71.21	39.57
TXLNA	0.53132943963967	0.601198154464574	0.39872960067401	0.684101518070662	0.125348949582999	1	10.83	8.06	9.29	10.35	8.21	11.56	14.11	12.72	5.52	4.47	14.58	5.78	8.9	8.72	10.52	9.8	8.38	6.01	4.35	16.62	13.17	15.31	15.89	5.6	10.71	4.43	7.17	5.66	12.8	10.25	16.75	11.15	19.97	10.09	6.81	12.44	17.37	9.5	6.87	3.81	12.71
NCOA1	0.447083350307108	0.702341439572188	0.670176014498749	0.364538450797874	0.187797363878547	1	7.93	11.29	9.9	14.83	12.43	5.28	6.87	10.99	4.68	10.09	7.28	10.05	4.84	4.08	8.79	7.25	16.64	8.96	7.45	13.74	19.77	17.34	6.81	7.12	5.08	10.07	5.7	13.07	8.59	27.39	17.12	13.39	54.91	4.72	1.9	6.37	3.16	4.17	3.33	2.66	3
RAB10	0.236998106260279	0.918870649579532	0.280974179305046	0.837131886760322	-0.380440713884594	1	86.77	150.58	101.78	112.33	100.22	99.95	86.36	90.13	131.66	54.44	86.66	56.78	79.52	83.28	108.68	97.11	115.59	69.7	93.37	260.43	275.18	243.56	353.23	85.78	59.54	60.54	86.19	358.73	314.29	161.84	216.42	160.62	352.93	67.51	103.72	122.7	70	74.09	67.92	130.18	51.36
HADHA	-0.505585297375435	0.643108447872887	-0.333316905130158	0.782226238383789	-0.258807830976214	1	29.6	29.84	34.88	15.71	26.42	30.29	27.64	53.15	47.71	29.93	59.8	41.99	57.78	51.95	32.43	48.15	19.03	32.87	30.49	46.78	51.91	44.51	73.04	54.72	40.47	40.1	40.82	58.85	87.82	90.5	102.68	77.02	92.84	35.41	44.55	49.36	53.53	36.5	39.38	33.5	52.33
CAD	-1.79782716128916	0.01916237668208	-1.56240673536208	0.0233687714857725	-0.593882222540354	1	0.56	0.32	1.39	0.85	0.62	0.61	0.4	3.51	0.3	1.47	7.63	0.18	5.6	4.55	1.45	0.41	0.15	1.27	0.5	2.2	0.43	0.75	0	1.31	0.72	2.17	2.55	0	0.8	0.7	6.06	2.8	6.12	6.55	4.03	4.42	16.24	7.95	10.06	11.15	14.32
CD59	1.37638421791205	0.0395186789002441	1.30468435955166	0.0263344571522648	-1.63383019095507	0.256686485265521	247.74	152.37	213.27	179.18	288.88	100.16	246.41	193.32	100.49	82	98.01	108	81.74	40.3	133.87	394.74	182.64	173.8	411.83	59.36	122.09	23.39	194.52	149.55	140.55	192.06	197.59	56.33	67.83	27.53	76.81	23.43	85.26	83.13	122.67	65.28	77.8	134.01	129.75	307.97	58.77
CD82	0.0944202317391528	1	0.248529679977324	0.879998225898837	-2.18875877215197	0.0677580493473722	124.41	119.77	120.63	90.65	149.99	120.94	205.92	94.81	200.61	64.37	202.84	51.07	293.92	98.25	216.96	128.87	124.2	147.9	154.35	130.1	190.45	91.98	88.44	153.23	78.29	84.14	235.82	114.93	148.87	72.15	364.34	44.73	117.74	17.2	18.46	11.69	23.41	92.05	93.18	41.31	31.19
BCORL1	0.506979590082621	0.745002747476999	0.131130902346003	1	1.6984616407831	0.422135244252033	0.79	1.32	3.03	0.78	1.1	1.49	0.2	0.85	0.19	1.23	1	4.96	0.79	1.14	1.06	0.3	2.24	0.58	0.38	1.21	2.95	0.48	0	3.08	2.02	0.97	0.16	0	0.98	2.21	1.76	2.31	0	1.59	2.06	0.25	4.33	0.29	0.23	0	1.15
ATRX	-0.875271040040764	0.274896458644462	-1.07923461081224	0.098595198410145	-1.40487003478173	0.422135244252033	34.72	28.05	18.78	17.7	28.32	33.59	32.79	48.57	4.96	77.55	97.71	18.86	69.84	62.31	25.69	2.74	15.82	5.78	2.32	28.84	12.82	10.92	10.18	33.04	86.78	80.98	88.66	54.15	16.41	25.62	30.17	49.11	24.26	73.76	43.43	41.25	43.36	46.09	31.32	42.18	55.31
TAF9	-0.12626725586819	1	0.414092095673842	0.670440574410595	0.766584168394589	0.968659292831354	49.51	51.46	63.18	48.26	71.85	77.96	28.73	66.98	107.27	47.63	97.15	53.9	101.21	89.59	66.18	55.14	69.59	62.86	52.14	45.85	43.64	54.46	68.36	72.9	41.75	55.35	53.49	19.9	100.39	40.05	66.84	39.52	34.59	140.1	132.32	181.4	119.49	43.7	60.46	77.21	81.55
FCN1	-2.16438079563259	0.000740575533995848	-2.96910001844729	1.93264015248174e-07	0	1	35.38	66.46	61.46	31.22	13.39	61.19	28.18	179.52	53.86	525.41	193.15	330.95	159.49	295.11	174.97	72.18	55.25	62.89	56.02	21.12	17.57	35.74	14.7	271.64	1164.81	1015.41	370.13	76.1	199.99	404.63	163.6	375.84	159.64	0	0	0	0	0	0	0	0
MYNN	0.371210025724103	0.853630371753795	-0.347006274316489	0.799150352536404	0.662415382208543	1	0.81	5.06	0.92	1.81	1.53	5.07	0.86	1.47	2.23	2.36	1.46	2.92	1.88	1.79	1.39	2.79	3.25	1.92	4.16	2.44	2.65	2.11	7.74	1.59	3.65	1.98	3	19.91	2.14	2.93	1.18	5.41	9.08	5.22	8.39	5.01	3.31	3.57	1.3	6.5	0.49
SCAMP1	0.205498256084496	0.967421767837975	0.498176472237066	0.555052512817877	0.234833911795863	1	13.68	12.27	11.05	19.7	16.62	17.61	13.31	19.5	10.1	15.58	15.04	12.93	17.71	23.73	19.21	10.25	17.27	11	12.18	21.94	15.86	21.04	28.29	15.07	11.94	16.96	17.23	11.8	14.59	17.29	15.67	19.03	16.33	25.32	20.8	29.92	16.7	16.78	17.8	23.42	10.29
PREP	-0.641193847916156	0.513498297063279	-0.436282557558874	0.67624265427761	-0.0772099695689475	1	7.73	8.32	8.17	7.19	9.56	8.89	13.97	15.03	10.06	5.43	27.45	7.99	15.2	28.13	11.66	7.61	10.75	4.38	3.45	2.38	8.94	5.21	7.98	7.28	31.67	9.16	12.91	7.43	4.5	6.95	7	6.48	0	30.77	24.85	26.9	34.93	11.24	16.18	45.62	17.53
SEH1L	-0.730203982572115	0.416038219323275	-0.937538938498826	0.181415118507951	-0.300547148506921	1	6.53	2.94	5.49	7.23	11.96	10.43	2.79	10.09	18.02	8.41	18.99	7.09	13.15	20.55	11.57	2.66	4.47	7.74	13.38	25.72	6.79	6.31	0	12.05	7.45	7.06	15.98	42.29	18.65	7.89	26.4	13.44	3.87	13.62	29.2	28.31	12.22	21.65	36.21	23.23	16.28
WDR47	0.729546752716435	0.427858334779715	1.38511380053523	0.0451638306900431	1.78119598198675	0.338710994562766	1.7	1.96	2.6	9.07	1.91	2.42	3.38	4.68	1.41	4.8	1.2	0	0.74	2.1	1.14	5.82	2.35	1.24	4.3	5.6	14.07	5.97	2.54	1.53	0	1.1	0	0	5.65	9.5	4.53	7.41	0	3.09	6.06	26.21	4.46	2.42	1.63	0	0.58
WDFY1	1.62051437952433	0.0127599422128782	1.72126149023898	0.00216002873473976	-0.927452441234454	0.899871880654954	24.08	31.95	37.99	17.7	19.96	29.3	33.64	19.29	8.24	16.92	13.07	6.85	7.13	6.59	13.8	12.51	23.32	22.5	24.13	46.27	45.41	49.18	39.27	13.93	8.44	6.23	5.86	10.27	13.9	22.69	11.42	31.76	102.49	2.33	6.86	8.38	3.54	7.79	5.02	7.55	4.34
SLC25A24	0.934829694822424	0.217195990587295	0.59070570236235	0.444838947141825	-0.371420469057524	1	81.26	56.25	69.88	37.82	72.03	72.66	58.15	51.93	57.91	31.59	37.22	44.52	30.4	40.05	34.44	65.51	48.12	56.48	45.65	120.7	185.19	143.81	189.74	68.15	24.14	30.97	39.96	173.31	126.82	62.92	129.74	70.67	136.26	39.54	29.51	27.55	33.62	25.96	28.63	34.77	35.15
MAP3K4	0.43388036914542	0.732561806761149	-0.326402755814854	0.812376352190463	0.0710394890144775	1	9.04	12.29	4.34	16.24	6.04	19.8	4.46	10.27	19.64	10.12	8.52	6.85	21.82	17.08	4.81	1.71	4.51	1.3	5.02	37.74	20.68	11.01	26.24	2.8	25.05	5.89	3.29	25.46	30.89	39	19.12	40.94	4.78	16.15	26.06	14.18	10.47	31.36	10.81	15.6	50.09
PILRA	1.77855463560221	0.00483060220206776	1.46152427888216	0.0105490047246827	-3.08418145964822	0.0554772603290176	559.48	725.06	635.12	612.81	623.52	570.59	524.14	260.31	268.71	374.91	195.04	163.76	102.74	152.09	199.75	624.67	900.79	613.45	581.31	403.76	538.31	395.35	368.82	330.69	374.51	323.4	367.35	234.65	174.75	186.46	146.86	188.2	149.91	5.6	0	2.06	3.33	14.83	7.51	27.52	10.17
ZNF213	0.301987542392646	0.937102135395778	-0.104549774993351	1	1.16171463129113	0.968659292831354	2.2	2.06	2.79	0.93	1.8	7.96	1.74	4.79	0.5	4.99	0.66	10.45	1.9	0	1.26	1.79	0.5	1.89	0.54	3.53	0.62	0.81	0	1.1	2.66	1.1	4.14	0	1.16	0.38	1.04	0.58	0	1.15	1.57	2.29	3.49	0.52	2.64	0	0.38
AKR1B1	-0.377419754047385	0.819219868445833	-1.27798058460307	0.0518060326362711	0.714806555749311	0.991335655327248	5.85	12.39	8.44	18.53	8.98	16.77	9.21	19.11	28.33	9.37	13.73	8.48	19.16	27.53	14.8	5.24	7.9	5.13	9.22	8.07	4.35	11.58	9.75	12.87	55.05	28.08	25.85	0.75	17.75	14.4	18.77	15.66	39.74	125.26	104.25	90.17	126.99	46.92	47.49	29.88	80.39
CPNE3	-0.435600327865452	0.749625223026064	-1.63207614812144	0.00865007745815039	0.301417081818983	1	2.64	6.79	3.52	12.87	4.21	5.97	10.34	5.18	2.54	20.34	2.19	15.53	5.33	12.21	5.68	1.53	0.9	5.51	3.44	21.99	17.09	13.44	0.33	8.3	18.48	11.89	6.95	0	39.52	58.81	11.75	39.23	47.43	13.68	33.65	16.16	18.88	12.57	18.23	13.21	11.48
RRN3	-0.00665618058758804	1	-0.226581435798112	0.915944939931496	1.03498489609645	0.730202769422405	9.96	7.99	11.41	11.44	10.13	8.34	4.44	6.3	12.36	5.76	12.05	10.56	16.44	13.76	12.3	5.5	5.43	4.18	8.94	18.47	13.6	16.29	13.74	10.99	9.03	6.55	11.17	22.01	12.35	13.03	20.64	14.78	34.84	99.44	76.2	105.09	93.42	24.75	34	35.21	42.32
CTTN	-0.0784041827089291	1	-0.308076779179493	0.840683391013703	1.50764417894022	0.370414888342033	5.92	0	2.14	0	2.09	0	3.11	6.72	3.54	1.43	0	0	7.45	0	0	0	0	0.14	1.93	0	2.16	2.86	2.34	15.66	0	0	0.42	0	2.08	0	11.22	0	0	128.9	85.82	42.02	132.81	31.85	32.24	20.1	2.87
MTIF2	-0.996858367201001	0.202917997144333	-0.250117030878507	0.898929733216248	0.0848153806762221	1	12.68	6.22	12.72	8.03	8.24	6.96	8.24	20.57	5.15	15.96	41.67	34.25	26.74	18.64	12.81	19.32	6.15	10.06	9.54	6.99	22.87	36.41	55.72	10.6	4.24	8.96	9.98	32.65	37.39	37.83	37.68	26.77	134.83	32.13	11.45	30.14	19.07	11.42	23.13	20.03	10.29
DDHD2	-0.229036001788639	1	-0.537330263975521	0.668653494831611	1.50897314309385	0.379122803909947	8.13	1.25	1.18	25.15	6.31	12.78	2.58	15.59	2.82	9.38	21.46	19	9.25	7.4	6.24	0	5.14	1.72	0	45.19	15.94	2.79	0.17	5.19	2.79	9.01	13.29	0	24.99	66.18	13.4	18.23	0	52.86	65.57	35.71	58.07	14.61	15.9	7.89	15.2
EPS15	0.889573749112014	0.254447677350958	0.426042838430989	0.661880606229823	-0.0899808528311653	1	12.96	19.18	10.36	12.17	10.06	21.67	10.76	9.17	10.27	11.4	7.68	5.93	4.21	5.91	8.47	13.05	12.66	12.69	8.37	49.74	51.37	40.15	18.45	8.13	9.03	15.23	9.48	40.26	63.13	24.56	20.59	43.28	29.4	12.23	12.56	12.76	7.36	8.87	8.75	10.94	10.7
MGST2	-1.52910559592343	0.0276454189020685	-1.76479324566535	0.00354510407547381	-1.62241763469528	0.258876171596331	33.73	38.56	22	83.25	40.36	45.02	17.09	136.79	43.52	158.77	119.2	175.31	186.05	250.17	80.05	27.52	31.1	44.87	14.41	40.93	12.11	24.29	9.46	132.68	106.56	118.14	51.27	30.47	100.98	131.06	83.74	154.39	138.34	354.79	261.26	164.92	267.93	628.37	578.84	285.22	796.23
CHERP	0.517362489713107	0.636307212046086	0.293845635053137	0.836824840911194	-0.0994079022043801	1	5.34	6.09	4.21	11.97	5.63	9.21	4.41	3.37	4.65	5.92	3.9	12.54	8.75	2.99	3.94	6.11	6.96	8.65	2.33	4.03	6.46	10.96	0.46	5.65	11.48	5.41	7.6	1	9.12	8.02	4.07	4.55	0	10.69	2.79	9.02	13.69	7.3	7.63	5.46	8.48
USP40	-0.986207149797215	0.229331214581039	0.145118338461887	1	-0.146280143298384	1	7.22	12.75	17.55	8.28	6.59	3.98	3.28	32.02	8.36	19.87	42.66	45.44	14.2	7.03	21.46	5.12	1.59	3.55	21.45	10.19	22.88	17.12	54.49	32.44	23.29	14.44	0.85	27.09	24.26	38.02	25.66	10.25	0	49.52	7.28	4.05	9.67	17.91	14.69	1.39	23.24
POMGNT1	0.923117346056152	0.305995113567616	0.247442939024511	0.975424396615192	0.910564363301682	0.905831803130692	10.57	33.99	15.51	18.55	11.37	20.79	4.59	14.61	28.07	6.75	0	0	8.95	25.78	9.91	2.11	1.59	11.15	0.32	8.3	3.25	7.08	0	6.21	2.95	6.11	10.23	0	16.45	7.66	0.95	2.74	0	109.72	93.42	151.84	180.54	80.75	34.72	41.82	62.65
MAST2	-1.07115414704428	0.264359242044756	-1.20596429602404	0.108138466422174	0.576524119129703	1	0.68	0.25	0.55	1.03	0.75	0.25	0.24	1.72	16.77	0.88	1.23	0	1.47	0.37	15.49	4.09	5.97	0.16	0.6	0.27	1.2	0.75	10.49	0.49	2.51	0	1.19	1.77	0.64	1.7	3.08	5.15	6.5	2.82	2.26	6.38	3.81	2	0.87	0	1.23
DNAJA1	1.87877975245883	0.00263141734599124	1.79394015461863	0.0011604284181393	0.418135266715988	1	199.68	228.67	225.36	316.82	227.23	262.85	236.23	86.3	31.43	97.31	68.44	128.71	71.64	86.98	82.91	154.3	204.16	192.54	195.81	486.02	355.79	437.7	396.75	60.75	70.73	65.55	87.02	84.27	176.47	101.26	191.04	103.43	137.03	273.68	270.04	387.67	405.96	144.47	157.08	171.7	246.67
B4GALT1	1.24015050897466	0.0706112360315847	0.93619866382058	0.143226255848253	-0.873666340887544	0.869251331711406	194.53	149.08	187.37	215.01	241.39	292.11	274.59	124.28	86.95	134.22	95.72	111.14	107.74	135.57	132.53	188.13	185.9	240.85	239.84	410.87	467.52	218	146.58	175.27	171.12	147.28	174.51	110.62	201.21	154.27	181.93	140.53	88.72	58.39	62.82	33.28	44.73	86.31	94.14	46.43	48.27
CHMP5	1.42846554332353	0.0310170647387887	1.43162817078707	0.0127404936343488	0.785785717783071	0.968659292831354	222.12	228.6	190.94	376.54	279.61	408.94	220.09	179.66	165.05	129.28	75.75	93.2	116.99	101.97	119.21	233.47	191.25	175.65	225.6	308.52	202.5	329.46	106.95	186.14	123.28	113.19	106.04	116.47	56.34	65.96	51.25	73.94	107.65	529.5	606.87	522.89	520.74	217.75	266.7	263.21	199.35
NFX1	0.165270046482449	1	0.773216741577167	0.275012054655411	-0.126573660402862	1	8.43	9.79	8.28	5.5	7.99	17.02	10.39	8.55	5.8	12.27	11.05	13.11	12.1	20.57	9.82	10.85	16.06	12.11	3.81	14.73	14.55	21.49	10.5	3.71	19	4.2	18.98	4.95	24.98	11.32	13.43	9.92	19.41	17.3	13.34	31.21	18.11	18.48	13.12	14.74	18.92
DIMT1	-1.32700506353457	0.0704058391421834	-1.54036233975805	0.0178836382048265	0.182540400721115	1	3.3	4.13	2.7	6.51	4.05	10.04	2.94	44.38	14.79	13.76	57.5	8.57	27.22	25.32	27.92	4.27	1.89	5.71	1.83	9.19	6.64	3.35	0	13.96	23.66	27.52	10.75	8.28	16.68	35.78	13.69	26.14	9.41	24.58	43.78	30.12	23.61	24.92	9.54	24.46	19.53
EIF2AK1	0.0802571701986512	1	-0.0918324043200429	1	0.312988592123311	1	55.34	46.4	59.57	62.35	46.32	55.74	52.3	78.33	62.45	60.77	70.38	37.37	66.04	59.18	56.3	53.14	47.21	44.42	30.29	54.26	55.04	57.49	67.1	74.49	87.52	51.21	54.43	71.13	43.2	70.43	57.13	71.31	83.47	189.77	189.67	147.81	161.43	99.09	83.29	91.93	130.87
SNX10	3.00230403614684	4.51253980980096e-07	2.25411644773478	2.72949204579999e-05	1.50205876051209	0.419411378377353	411.65	386.75	415.74	567.85	583.15	911.63	756.75	134.07	75.61	120.16	25.86	10.4	93.88	55.79	84.34	297.02	224.53	352.06	285.6	1309.89	867.84	1041.12	301.01	233.36	37.94	75.65	109.44	146.31	156.17	180.77	256.33	134.03	228.64	14.7	23.93	14.88	16.69	5.36	8.13	6.01	3.93
SEPHS1	0.333873092359651	0.836717271471827	0.791569107460357	0.27802267026827	0.763557188138437	0.971517074365944	10.26	5.84	6.7	10.69	8.62	7.56	8.27	12	10.39	5.68	6.97	0	8.48	10.87	8.54	10.89	5.64	9.46	10.09	17.48	9.42	5.51	0.3	10.4	4.24	5.28	6.89	9.76	9.75	4.82	4.37	11.8	0	21.11	12.36	27.5	23.79	7.85	2.59	4	13.78
MRPL28	0.428175538140145	0.736063312233472	0.463104216690434	0.628588519543719	0.640074705148562	1	19.45	15.45	18.95	17.06	36.53	20.5	28.02	25.65	17.62	36.66	8.14	18.42	20.91	24.16	23.16	29.76	18.54	26.3	23.21	27.63	17.96	40.64	9.37	35.58	12.44	17.34	20.13	8.88	33.82	17.61	25.75	41.74	0	158.96	114.81	108.52	230.48	92.62	39.21	35.9	127.39
ITPKC	1.21340280672346	0.116467212717573	0.44452181978688	0.671831542521857	0.601357177879831	1	4.39	3.69	2.27	3.08	2.56	3.8	1.24	0.91	0.16	1.89	3.15	0	2.87	0.64	2.98	3.38	2.07	4.82	2.05	1.63	2.34	2.56	0	4.98	0.74	1.79	1.89	2.42	1.65	1.45	2.3	1.37	4.15	8.12	1.98	2.19	9.34	4.44	3	0.55	2.49
RBM22	0.609302794424855	0.505895274993006	0.666820879486712	0.361869907544347	-0.785973456438216	0.968659292831354	58.51	53.2	46.61	48.91	45.33	51.42	54.82	51.18	37.32	53.28	24.68	37.94	38.78	44.67	44.26	45.29	60.82	52.66	49.59	95.72	62.18	63.96	41.98	43.82	52.47	50.47	39.79	42.94	79.09	58.5	31.28	53.98	22.23	28.35	21.04	11.1	31.43	31.48	23.69	25.36	36.63
TMED2	-0.670041610404799	0.459803474940211	-0.627184990588105	0.430187939674877	1.54335303466809	0.302907562589244	21.62	12.47	26.51	17.03	29.31	23.99	22.88	39.95	51.41	39.11	34.9	30.43	43.19	52.18	60.39	16.94	21	22.83	17.76	199.27	156.68	192.82	133.87	36.45	31.46	31.04	30.01	181.88	401.21	261.67	407.46	190.32	254.81	126.2	152.6	192	166.4	33.9	30.27	41.76	57.94
ERO1LB	1.34160937967964	0.0566724904759585	1.00730109959724	0.124645535444707	2.20933034541474	0.0958930483384189	39.67	33.39	16.79	5.83	17.6	41.75	27.14	10.43	7.2	7.29	20.87	18.73	5.11	11.63	14.79	15.29	9.73	18.47	21.92	17.83	29.13	40.5	25.84	27.51	11.19	14.88	5.75	16.93	18.21	23.95	7.29	21.67	3.53	30.11	25.79	51.44	24.27	1.71	6.94	9.62	4.94
ZFAND6	0.0454080834705612	1	0.244648905305048	0.89136053374614	-0.475470215348028	1	41.19	43.45	67.6	86.98	58.19	75.61	39.9	72.87	84.42	48.4	96.35	49.49	44.4	86.55	50.92	43.87	53.41	72.76	56.9	69.02	68.04	60.89	60.81	51.09	32.5	68.64	59.79	69.41	91.83	67.53	59.14	58.67	53.68	90.77	90.61	54.36	73.16	71	75.83	117.33	42.85
TXLNG	-0.605798123530115	0.593774252736727	-0.816205269947528	0.326581548597524	0.0836061653767983	1	0.67	1.49	0	0.37	2.28	2.36	0.7	4.81	0.29	2.69	2.52	0	3.18	1.52	2.77	0.89	0	1.31	1.3	1.75	0.77	2.38	0.52	1.73	0	0.49	1.9	5.87	2.53	3.75	3.87	3.69	0.72	4.55	2.08	3.69	8.12	1.88	4.62	4.07	2.71
LAT2	-0.785946116108471	0.346291986689147	-0.93747214957638	0.168151756154026	-1.83267695414999	0.177242909821417	29.15	38.17	28.98	34.13	22.82	53.84	28.67	42.6	78.34	42.87	88.74	87.69	73.05	68.93	89.03	28.94	52.06	41.13	23.83	16.08	17.32	34.07	7.61	77.63	91.63	70.76	66.1	78.58	78.73	45.25	58.5	55.93	60.09	12.48	17.62	19.53	28.38	71.34	60.71	32.48	46.68
HUWE1	-0.337846600510679	0.836435630854727	-0.648240175287732	0.40948059570658	-0.535250689422114	1	2.99	6.2	2.45	1.02	3.28	7.41	5.58	3.23	1.64	17.18	13.67	14.34	8.48	10.04	3.9	8.69	3.23	5.95	3.85	11.07	26.45	23.16	13.93	14.07	2.69	9.98	4.15	62.94	63.62	41.16	20.54	33.39	66.32	12.19	13.97	16.3	19.69	11.35	8.33	7.6	20.24
ZW10	-0.178704952089097	1	-0.213638547615733	0.935609558184668	-0.610181961906489	1	6.82	10.35	7.29	11.97	11.36	16.54	8.89	12.08	10.47	23.57	15.7	10.77	17.32	15.01	11.28	9.35	8.67	8.91	9.01	11.54	12.6	15.71	15.26	9.42	8.56	17.91	10.59	19.92	24.35	20.17	19.78	15.92	32.82	3.7	1.13	1.37	0.69	1.12	3.98	0.69	2.02
ALG9	-0.302781293813489	0.898196030653123	-0.629095649506669	0.486753425754361	0.710131073463149	1	4.94	6.37	2.02	56.57	25.15	36.08	13.21	53.2	23.64	10.08	0.47	40.53	63.26	18.72	21.23	13.54	5.1	1.57	8.21	0.59	3.12	11.1	2.02	21.32	4.74	20.67	36.11	22.62	35.24	3.87	10.78	3.34	0	67.51	54.49	143.41	54.19	33.97	7.62	32.55	29.64
ACOX3	-0.540223100055751	0.65690206111389	-0.158198195490466	1	0.0152197716447199	1	4.67	1.55	4.56	13.25	4.05	3.51	4.97	12.29	9.3	8.75	4.24	1.35	7.9	7.61	4.02	2.55	3.03	4.98	0.91	24.92	3.82	6.77	14.97	5	6.33	6.02	5.15	3.65	12.54	21.57	30.65	8.99	4.93	11.09	35.09	3.74	6.56	3.53	10.23	1.32	7.28
MTMR2	-0.330034190585208	0.879359330357319	-0.834251840550058	0.271271327427126	0.00521495466991609	1	1.66	6.37	2.86	6.66	2.3	4.27	1.25	7.55	7.73	0.95	2.26	3.84	8.77	5.37	1.21	1.07	1.94	1.11	2.49	14.35	11.66	6.56	2.72	4.03	2.13	1.18	2.04	15.6	5.93	4.72	11.61	13.32	7.72	17.02	20.14	14.88	12.15	13.04	9.99	9.09	16.5
PPP1R15A	0.42829058580953	0.713580701649029	0.311568850076135	0.793631224924694	-0.225441874514672	1	316.49	237.14	216.73	171.76	180.76	173.86	356.81	268.48	201.63	324.32	237.49	42.01	154.31	67.04	430.3	173.39	235.37	159.81	214.84	157.8	242.95	163.59	175.4	153.87	236.2	279.49	355.82	200.09	117.81	118.2	152.09	65.09	215.01	146.85	133.47	96.85	125.2	120.62	115.94	86.02	90.38
HSD17B14	0.671752763809484	0.667793281079541	-2.2372353453418	0.0308685610136731	0.926608800921398	1	6.38	0	3.91	6.06	4.41	0	5.69	7.81	3.24	0	1.45	0	1.24	0	6.85	0	2.19	0.95	0	0	0.83	0	0	2.86	26.52	0	0	0	0	5	4.54	3.79	0	4.33	11.86	0	4.39	0	7.98	0	0
TRIP6	2.3490905766387	0.000172218607198837	2.02448744730341	0.000275304594099883	0.0963672659980216	1	31.98	39.9	39.58	42.54	36.2	18.78	26.89	20.14	0.62	10.82	7.46	1.5	10.64	9.28	4.32	53.05	17.3	40.3	13.92	22.5	22.52	26.85	39.24	12.3	14.62	21.19	9.09	0	7.61	3.86	6.5	8.68	0	74.47	91.03	62.08	102.14	42.9	62.62	55.97	69.01
ACHE	0.2042360235462	1	-1.93472050574792	0.323088494375196	3.9903930738655	0.361168890579919	0	0	0	0	0	1	0	1.43	0	0	0	0	0	0	0	0	0	0	0	0	0	0.4	0	2.94	0	0	0	0	0	0	0	0	0	0	3.94	1.75	0.88	0	0	0	0
FTL	-0.0145682023697715	1	-0.0504510357044144	1	-1.92891299451519	0.113798650615814	18278.59	14796.05	17278.03	17984.16	20516.95	13785.02	19171.29	22953.14	34644.81	16472.49	16386.89	17529.74	20583.9	21087.38	20779.06	19662.55	19516.07	23210.28	19673.69	9732.11	12802.34	9541.13	16461.74	28561.06	23639.28	24388.36	26163.76	28045.71	16608.71	15553	13826.24	16951.79	23107.98	7254.4	8165.71	11098.17	6695.72	24155.26	21427.67	32735.97	15643.81
SRRT	-0.477345130793815	0.674754264788648	-0.0562356712005107	1	0.767677917072222	0.968659292831354	41.14	61.4	34.97	40.35	42.25	47.11	46.97	140.65	44.53	74.6	107.56	0	117.07	38.07	106.42	89.48	82.35	50.64	68.57	27.51	35.47	23.86	51.77	136.98	75.22	97.15	121.84	25.85	46.95	26.63	46.31	23.44	47.07	206.97	233.93	205.3	333.52	98.24	56.67	101.04	196.11
BAX	0.353656278123998	0.904787020339907	1.28108231469014	0.073525405708587	-0.933321079998591	1	2.32	3.27	0	0	7.48	3.18	4.14	1.14	0	13.26	2.1	0	3.6	1.07	1.99	12.71	7.98	14.51	4.5	8.16	0	6.43	0	3.12	11.13	4.48	7.46	0	0	1.82	1.65	0	0	0	0	0	3.04	1.32	0	7.69	0
NLK	1.14458960798837	0.124272332848039	1.65155147020574	0.0048133119261298	1.08532430294107	0.870807948497598	14.76	6.18	9.2	12.4	18.45	16.49	7.54	20.13	4.14	2.52	0.99	0	6.09	2.6	7.82	14.41	22.78	6.17	16.98	8.42	22.59	24.38	49.63	4.39	6.97	9.05	6.37	7.64	5.19	6.47	4.65	2.74	13.42	11.18	19.05	2.83	14.17	5.09	1.66	0.92	2.22
PIGS	-0.152170030785414	1	-0.37149125413981	0.732327686926827	-0.206714121234977	1	15.82	16.09	20.2	22.55	19.43	16.26	21.75	29.06	17.17	26.92	22.72	32.46	31.08	21.29	31.66	11.14	23.59	23.57	13.69	51.42	49.17	52.48	75.89	31.94	38.8	33.54	24.11	41.95	102.17	82.6	63.44	110.14	33.79	49.13	62.68	44.21	42.69	28.42	32.36	57.39	52.72
ADAMTS2	2.7255598685912	0.000909158071864719	1.21865152967024	0.11595926251899	-1.80733868654796	0.258986412527455	3.03	2.19	0.64	2.95	4.04	2.84	0.69	0	0	0.95	0	0	1.21	0	0.77	1.17	2.94	1.62	1.72	5.47	5.89	2.59	0	0.82	0.99	0	1.82	0	1.85	0	9.38	0.6	0	3.97	1.33	2.81	9.92	11.2	9.39	8.51	20.91
ATXN7L3	1.06619605018605	0.143980937937511	0.865180766065814	0.191782789310878	0.0566347013368836	1	29.65	26.38	24.66	39.55	41.13	20.91	34.73	22.42	7.92	22.52	14.86	85.91	13.13	14.16	21.47	22.58	35.45	29.76	26.66	41.1	61.04	21.66	30.14	26.21	10.15	21.11	23.87	47.95	37.52	24.92	19.76	21.53	82.05	43.07	29.85	6.19	42.13	21.72	19.73	13.12	27.68
PGS1	0.686380534339968	0.459803474940211	0.0960705220704903	1	-0.521819337358806	1	7.9	11.83	4.04	9.4	10.18	6.58	4.81	9.26	3.35	4.78	7.75	0	3.14	7.06	11.99	2.88	8.67	6.17	5.66	3.73	2.11	2.99	0.81	7.82	7.2	18.83	5.26	2.94	2.14	4.24	1.28	3.2	0	5.39	5.91	7.64	6.56	6.87	7.95	2.2	10.61
PSMC5	-0.268932726231623	0.902452949636787	-0.101564267795606	1	-0.121240126894272	1	59.58	50.2	39.38	106.63	50.06	73.31	44.51	102.84	90.49	71.75	133.85	47.65	106.93	51.63	73.1	107.91	32.47	64.37	23.99	33.23	52.61	48.84	82.22	120.61	48.13	69.91	46.63	89.52	61.42	34.84	132.73	39.01	107.1	145.89	136.55	116.71	105.55	99.87	81.97	123.07	90.96
UIMC1	0.0614347396026471	1	0.0803463702339107	1	0.353303155884327	1	17.49	42.74	3.57	24.93	8.14	9.99	7.8	29.99	3.46	19.64	15.54	14.36	22.07	6.05	9.4	19.59	0	7.86	16.96	52.73	52.17	24.24	37.17	36.9	5.88	7.04	12.24	79.78	31.66	45.44	46.65	29.58	0.25	22.45	17.83	25.8	25.84	18.68	9.9	11.4	10.89
LPCAT2	-0.140944249110773	1	0.436996066750143	0.643332028577456	-0.515072584461903	1	50.76	41.22	30.8	27.96	55.99	24.88	41.87	34.33	24.02	24.01	36.73	19.77	22.38	48.52	30.69	32.7	16.34	30.4	41.04	103.63	146.66	59.65	116.53	25.09	11.24	33.02	14.18	16.39	121.51	92.19	69.95	119.03	45.04	12.99	1.56	3.45	6.39	7.74	0.94	8.04	13.17
OGFOD1	0.35236740284208	0.805209776252614	-0.455032414287252	0.643878760952477	0.544470979616658	1	23.19	25.44	27.25	13.58	21.36	13.62	38.94	21.37	3.28	23	30.07	19.04	25.73	6.12	13.37	3.21	7.21	7.21	4.89	96.52	109.03	94.97	40.6	13.38	13.78	22.18	20.94	46.97	145.56	129.51	134.41	123.21	3.96	17.92	18.86	19.72	26.86	13.85	11.14	4.38	13.81
SH3BP2	0.290307313752332	0.88318152048707	0.395496824391897	0.686859044903518	-2.84268403603641	0.0147600967588245	17.82	30.11	26.28	27.57	20.47	21.26	13.71	18.98	15.25	10.36	13.07	16.2	11.24	5.81	24.7	15.45	35.65	29.36	14.25	29.54	18.29	37.62	32.53	15.81	10.59	14.52	20.94	28.77	41.56	14.76	7.95	18.24	22.68	4.37	2.29	0	1.69	4.61	5.38	4.27	4.72
NOP14	-1.11390657790324	0.14235543517252	-0.680308725561634	0.383751421924177	0.196617102660816	1	28.16	19.52	24.4	12.01	28.32	20.61	22.18	63.67	21.26	34.81	97.9	46.01	134.69	41.61	47.91	24.84	16.89	28.19	21.27	17.52	10.97	21.01	27.49	39.94	60.81	67.84	73.59	28.51	26.64	25.37	52.3	16.32	16.62	165.51	48.38	110.03	186.24	90.64	98.4	50.98	97.75
ADD1	0.917719688355625	0.22684813478469	0.465400970855864	0.59846564075836	-0.26843412590545	1	170.74	113.59	219.58	157.33	201.34	142.9	140.26	152.63	46.73	169.48	103.52	64.22	147.61	85.61	110.8	124.25	165.82	152.58	120.4	384.76	357.17	361.12	219.02	92.69	101.21	140.82	171.43	116.22	248.44	325.99	239.04	545.53	180.55	410.5	222.42	266.17	361.85	303.3	267.26	197.74	379.08
TXNDC16	-1.01742144876219	0.226574059015954	-1.08929798828105	0.139963444266729	1.01898532813466	1	4.92	0.96	0.7	6.23	6.57	1.63	5.2	5.24	1.96	16.06	1.7	13.43	1.27	11.52	6.14	1.87	0	2.13	0	17.29	10.35	9.89	2.29	1.6	2.84	8.04	4.79	0	22.98	64.77	0.49	52.52	0	8.2	11.54	1.21	0.4	0	0.37	0.41	6.5
C14orf166	0.274242064286042	0.88318152048707	0.0849966755778105	1	1.15924879231005	0.617124632007934	142.97	111.62	136.22	209.04	147.78	184.06	109.31	158.55	122.56	106.52	97.07	201.23	199.31	157.54	163.7	123.49	182.92	169.72	94.9	82.92	89.36	105.34	142	237.6	119.99	142.76	156.31	140.42	146.92	157.76	125.63	150.17	145.4	231.83	338.98	493.87	282.58	128.82	120.59	73.91	143.5
GMCL1	-2.20030956251469	0.00155920018273892	-1.93060715208191	0.00190049560149833	0.00590363883839723	1	0.93	1.75	1.67	0.71	0.96	1.7	2.44	10.42	5.25	6.99	2.7	14.96	6.64	8.41	7.1	3.47	0.9	2.43	0.82	3.37	3.96	9.9	2.99	18.58	3.09	7.9	9.69	14.6	12.42	16.65	5.94	13.53	4.09	16.03	13.07	10.1	5.42	5.14	4.93	10.19	14.03
SF3B2	0.23619915511589	0.921944667166902	0.414806025732454	0.669798212108056	0.0461379818703158	1	66.31	127.35	130.31	76.76	109.69	100.33	134.21	145.31	63.95	188.58	169.77	111.73	118.59	48.76	133.16	107.16	107.84	59.55	69.74	164.09	173.28	170.86	236.22	136.97	119.36	107.89	79.82	115.6	170.5	130.78	194.51	99	136	124.62	79.56	72.03	98.79	54.45	102.52	45.18	98.25
GNAS	-1.10988823067552	0.131259078115233	-0.783605006396772	0.275012054655411	-1.41588344370665	0.404205340202395	84.84	93.45	111.23	35.88	64.72	48.21	48.41	189.09	141.79	198.18	265.08	174.81	85.22	145.45	222.18	73.21	61.43	58.9	77.63	68.96	63.46	48.37	161.88	113.91	136.25	182.07	155.15	203.41	104.08	107.57	134.61	157.06	179.32	86.09	49.74	35.65	67.79	131.29	123.77	96.04	129.51
DNM1L	-0.291332260530226	0.88318152048707	-0.270983410562846	0.869458884404548	0.584811911386721	1	10.81	10.51	20.12	12.83	17.27	12.45	14.21	29.15	14.01	24.36	23.93	20.93	17.74	13.73	15.53	14.95	9.78	10.13	8.68	77.01	76.89	79.65	164.16	28.51	16.92	11.18	15.6	30.36	68.95	51.47	90.28	54.83	141.52	81.09	36	31.78	53.76	29.17	18.7	32.57	15.21
ERGIC2	-1.40592544723203	0.0497082311408463	-0.94965387158822	0.174094893163785	0.510694654939621	1	15.74	39.04	18.02	41.89	14.51	40.28	5.62	129.57	80.95	64.3	42.85	170.62	48.91	87.2	70.41	51.8	19.51	22.52	20.94	82.87	42.62	56.56	7.59	110.22	32.24	62.21	58.97	96.13	123.79	44.11	109.65	87.26	164.25	531.93	574.33	760.18	359.51	313.59	365.53	266.55	232.77
AURKA	-0.863471250760954	0.40216242879761	-1.12090542172977	0.145382015658309	-0.217656225038325	1	1.13	3.22	0.93	1.81	2.77	2.09	1.49	1.84	4.32	5.22	11.41	0	2.92	5.8	5.17	0	2.59	2.01	0.62	5.02	1.9	4.22	3.75	6.41	3.85	3.63	3.3	0	4.47	1.18	9.76	3.12	18.06	11.61	17.95	17.18	24.45	8.47	7.41	6.03	41.62
CASS4	-4.2215226425946	2.48996635779322e-06	-3.10138208162923	1.23595772756765e-05	-2.8883340052909	0.968659292831354	0.43	0	0.71	0	0	0	0	0	2.96	0.35	10.39	0	4.04	4.76	8.69	2.59	0.38	0.16	0	0	0	0.33	0	5.63	3.05	3.01	1.08	5.91	6.08	8.64	2.83	7.86	4.59	0	0	0	0	0	1.19	0	0.68
PIR	-0.837855117823905	0.343548506771401	-0.0636381665053049	1	0.142615090081476	1	14.14	13.28	3.47	16.13	16.94	14.21	2.52	29.1	33.49	3.47	25.66	20.9	46.14	27.42	37.71	19.39	4.87	5.06	3.13	12.44	16.09	10.43	35.44	27.93	13.58	1.82	15.73	64.81	20.2	1.45	10.06	6.72	0	18.8	41.22	41.87	38.12	17.13	13.87	30.75	29.62
AAMDC	1.8268859588753	0.00594991380821015	0.585310600893159	0.470163519815754	1.07767303995664	0.968659292831354	40.21	77.22	64.74	63.38	74.98	57.72	26.01	6.58	29.68	55.87	0	14.41	14.34	14.58	20.92	52.14	43.03	84.18	14.88	37.05	53.55	30.94	0	82.83	49.53	41.07	8.84	22.98	23.96	36.77	25.17	41.84	3.6	50.15	23.64	14.74	60.61	8.84	13.43	18.81	9.56
RFX2	-3.17241731934347	0.000162060634458946	-2.38876670288547	0.000651394389818747	-3.13864457640282	0.0125964474938583	9.77	6.12	2.66	0.41	0	0	5.81	65.59	13.95	12.06	11.14	10.69	30.09	4.01	57.46	0	5.02	0.52	0.24	0	0.84	1.36	0	0.98	16.25	9.51	78.88	12.13	50.86	5.11	24.4	5.81	0	1.7	0	1.59	1.31	53.63	69.99	1.86	53.31
ALG6	0.486224028576994	0.694241301557013	-1.33417078804144	0.0548466695996042	0.904057419013447	0.968659292831354	6.82	0	3.24	6.7	2.44	6.71	3.15	5.18	2.39	2.52	2	0	10.59	0.41	4.55	0	0.95	6.57	1.54	7.99	5.91	9.42	0	21.3	12.41	12.49	2.31	9.81	34.82	17.7	13.37	9.9	0	21.69	21.34	8.45	5.09	8.84	2.92	14.4	6.57
CNOT3	-0.982632773275138	0.35737382936263	-0.912145747746764	0.261624743317299	0.791564085828833	1	6.06	0.29	0.5	0	1.85	2.92	2.78	3.77	2.6	1.79	23.99	2.04	2.63	0	16.77	1.28	3.3	0	0	4.95	6.06	2.42	4.56	2.16	0.62	10.52	14.68	6.68	5.11	3.46	5.67	5.66	17.25	9.78	0	8.51	1.42	3.38	10.07	0	6.02
PTPN4	-1.33165490068287	0.328094378991121	-1.01955377382516	0.226392320212895	2.15284954791827	0.560302781442046	0.56	0	0	0	0	0.74	0	0	0	0	0.73	0	0.38	1.73	0.32	0.86	2.79	3.06	0.22	4.28	0	4.27	0	0.73	5.44	5.48	0	13.45	4.14	5.09	2.71	6.41	0	0.97	12.29	0.44	0.62	3.06	0	0	0.63
DDX18	-1.28832390401812	0.0714040464687588	-1.39990491929409	0.0231161198204655	0.853069889665502	0.889741795959513	28.09	5.41	25.44	34.63	24.48	39.22	25.73	90.73	63.17	70.07	119.81	78.52	74.29	67.27	76.38	17.34	14.11	28.96	12.2	24.04	13.43	34.98	82.19	66.77	77.72	51.83	60.86	75.53	128.26	80.17	132.83	58.83	49.5	85.54	87.8	79.27	70.16	33.72	27.48	42.24	42.27
KHSRP	-0.317260100301739	0.85444583889127	-0.556527584286064	0.494976393934068	0.171677683676501	1	66.86	62.68	74.39	86.1	83.84	105.65	61.75	127.94	50.91	131.73	131.06	68.89	200.67	119.81	115.68	68.14	74.56	72.76	42.28	44.89	57.67	64.7	56.83	151.8	125.84	132.55	141.04	91.07	120.44	103.93	103.34	116.67	135.57	101.06	40.54	32.48	120.62	56.72	35.64	8.82	76.46
EDEM2	0.268521909495385	0.894979982054428	0.191823195673685	0.952038135597181	1.35191348308297	0.61395620629604	7.74	15.15	17.45	45.9	23.07	17.12	4.64	15.81	20.32	23.81	22.19	30.77	12.13	12.6	12.92	13.32	15.77	17.06	17.91	23.81	19.74	10.58	12.63	16.35	22.32	19.78	17.06	32.03	13	13.89	12.95	13.6	19.52	18.84	11.96	10.17	16.55	4.97	3.02	1.28	7.42
PDRG1	0.0204333880922759	1	0.270999849667328	0.889306721933303	0.760595557602718	0.968659292831354	7.01	1.65	8.12	12.21	9.69	8	6.25	4.01	3.95	17.65	9.01	5.75	10.89	10.78	10.55	11.21	4.42	5.57	6.15	11.3	12.55	18.78	9.93	1.05	11.21	16.93	9.57	0.76	22.24	11.92	17.45	5.55	4.28	61.01	40.18	41.65	79.11	21.98	15.7	20.3	39.11
DOCK9	1.26554602638542	1	-0.32842820398872	1	-0.0234643081215693	1	0	0	0	0	0	0.23	0	0	0	0	0	0	0	0	0	0.23	0	0	0	7.8	2.61	0.49	0	1.79	0	0	0	4.24	0	0	0	0	0	4.09	2.14	2.37	0.59	0.53	4.41	4.18	0.77
ANKRD10	-0.316407489949899	0.876275336525055	0.227175510153572	0.908841251366654	0.144445729298472	1	18.99	17.05	19.71	23.57	17.34	11.93	16.89	16.17	31.26	24.32	37.68	26.78	21.58	14.37	33.23	13.78	14.2	17.66	19.95	14.04	21.12	19.86	27.06	11.82	20.58	28.77	24.87	16.2	13.69	24.78	23.54	19.41	0	25.01	29.25	13.45	28.88	17.43	25.92	14.91	13.48
TGDS	-0.546018753522122	0.768003645770932	1.00592472803981	0.297351175433208	1.140576691704	0.778385766489905	1.26	0	1.37	0	1.54	1.53	1.49	2.87	4.25	1.03	0	0	0.65	0.39	5.04	1.53	0	0.25	0	6.63	0.53	5.57	4.5	0.75	0	0.54	0	10.46	0	1.97	1.79	3.98	0	10	15.53	15.19	9.13	3.64	10.15	0	3.28
COQ9	-0.768608245938094	0.486444700035475	-0.780869322648348	0.399570528002077	-0.597754575806261	1	1.47	0	1.93	13.94	2.03	19.42	8.43	2.88	20.2	7.72	20.47	27.14	6.27	19.62	4.06	19.43	2.53	2.19	2.44	3.87	0	2.07	0	3.29	4.69	0.95	10.3	15.46	16.86	2.3	6.26	2.8	19.73	14.48	21.5	9.16	16.52	19.79	10.02	18.5	23.76
KIF9	-2.56862634615701	0.00671606426766641	-1.20399598955073	0.233605053703825	-0.195072347050206	1	1.37	0	0	0	1.26	3.76	2.45	10.75	6.49	25.5	14.93	0	9.59	0	7.08	1.25	0	1.15	0.62	2.41	0	0	0	4.92	0	1.77	0	24.89	0.56	2.49	3.9	6.51	0	21.77	29.82	25.71	29.42	29.75	13.38	29.67	19.49
CRLS1	-2.08497200529734	0.00275488472887373	-1.27667281445471	0.0642796038995647	1.22520922527113	0.61833649788031	1.18	5.87	5.11	3.16	5.76	9.14	2.23	25.72	25.38	22.47	23.82	6.15	37.87	25.39	9.31	5.71	6.89	9.69	7.62	11	1	1.58	0	4.49	28.8	15.3	17.56	1.81	20.83	5.89	23.12	8.91	1.02	29.37	35.77	82.58	36.39	17.84	30.09	3.34	12.85
ATRN	-0.711818641188455	0.572170857121183	-1.66017710129845	0.00982708694787219	-0.912019970522947	0.934151536340625	0.18	0.25	0.29	1.02	0.49	0.41	0.8	2.1	0.36	0.66	1.4	0.88	0.46	0.33	1.61	0.16	0.8	0.47	1.09	1.42	1.26	1.32	0	2.17	2.12	1.9	0.68	7.29	3.4	6.17	3.69	5.41	3.24	3.51	0.75	1.67	2.09	1.13	3.81	2.11	4.2
SMOX	-1.75682809528629	0.0118856121583666	-0.984592649339556	0.15837622704648	-4.30062067703604	7.919306034958e-05	23.41	14.9	8.98	4.64	20.24	4.46	28.06	51.41	100.73	36.88	99.63	60.11	82.46	23.66	83.84	14.5	10.92	17.46	25.02	2.15	5.8	4.06	27.95	30.67	51.54	38.52	73.56	30.36	23.23	19.15	32.99	10.14	42.77	15.87	14.5	3.21	6.44	161.96	175.65	217.41	54.17
SIGLEC1	2.94726768275879	7.28803694448028e-07	2.09845667358386	0.00010261497289112	2.54541544446546	0.221095945870123	174.23	242.07	170.68	167.63	219.42	156.89	205.19	114.45	20.46	71.02	13.72	4.43	2.94	6.65	10.68	216	258.62	175.83	180.42	129.5	151.74	133.14	160.25	124.07	117.37	105.85	36.24	27.81	14.99	10.45	11.27	22.44	25.97	2.52	1.15	0.85	4.68	0.38	0	0	0.55
FKBP1A	-0.967659184814839	0.20803866394176	-0.0858616264486651	1	-0.798182701994455	0.953794235267441	301.86	225.71	256.94	263.75	266.95	316.81	249.54	448.75	643.64	448.27	589.4	597.29	951.95	924.86	547.44	316.17	262.7	315.99	303.73	153.56	145.03	190.33	177.39	447.45	376.4	394.63	420.94	280.39	243.02	200.2	197.67	327.27	253.16	263.33	251.54	266.75	166.41	280.25	285.87	386.79	244.34
NSFL1C	0.859688819186151	0.267846981749201	0.823103603453039	0.220024772634139	0.866791373745382	0.915552918178158	107.5	77.84	78.06	102.74	119.53	108.65	45	55.49	37.08	52	70.28	25.64	78.37	53.78	74.38	94.89	81.96	63.37	72.04	67.08	60.05	72.41	54.28	77.34	57.65	64.6	87.17	34.68	56.2	19.12	32.44	44.5	26.8	19.94	29.54	32.74	28.42	10.48	8.62	11.76	14.15
C20orf194	1.23741944634045	0.115804781949287	0.179421365451705	1	-0.783396912977896	1	3.28	4.25	1.94	1.71	0.73	2.67	1.41	0.11	0.99	1.76	0.31	0	4.15	0.1	1.07	1.13	1.01	1.55	2.07	2.09	1.6	4.95	0.66	0.51	0.54	3.15	0.13	0.99	1.34	3.11	5.11	2.44	0	0.26	0.71	2.64	1.59	1.43	2.65	0	2.74
MAVS	0.58459738262454	0.596521597251672	0.364927295238357	0.798046456283562	1.9314660088463	0.33822364073893	3.31	3.97	1.35	2.45	3.39	2.35	0.33	2.88	1.74	2.85	1.33	0	1.86	0.68	4.27	1.34	3.67	2.96	1.32	1.62	2.09	1.02	1.15	1.65	1.53	3.43	1.08	0.24	1.31	2.6	3.66	3.49	0	1.71	5.09	2.17	2.61	0.78	1.24	0.44	0.56
XRN2	-0.886552774415079	0.266966202408645	-0.27257109759225	0.862385536707403	-0.3034972832877	1	22.54	14.76	23.14	14.59	19.91	16.38	27.35	39.05	31.6	49.32	39.37	94.51	35.54	41.37	45.24	28.24	15.91	18.98	17.79	24.44	34.54	26.37	45.32	33.03	38.94	27.95	26.92	42.92	42.27	56.94	49.89	47.32	21.48	46.27	49.18	45.01	35.94	45.99	61.44	23.34	30.02
DYNLL1	0.242989926956577	0.91224319603482	0.426646722992749	0.651703124169985	-0.733516654296754	0.968659292831354	589.13	464.7	526.2	719.19	454.2	809.33	385.88	601.3	490.79	408.67	544.6	746.07	630.78	732.42	547.36	393.19	475.12	441.14	386.48	549.29	296.1	496.08	367.56	423.95	354.6	400.91	561.34	342.92	421.46	374.77	275.31	513.08	286.63	636.87	813.92	786.97	845.13	738.7	665.05	1457.52	916.89
TESC	-2.27955910673216	0.0164070917789242	-3.12944635881857	0.000204810794955602	-0.660028680339353	1	0	0	0	8.38	2.03	4.03	0	6.48	0	5.4	6	76.03	8.56	6.11	3.79	2.02	0	0.53	0	11.64	0	2.45	0	9.9	31.04	34.09	2.58	0	5.25	41.53	9.41	26.18	0	32.21	76.5	0	39.19	46.95	59.41	19.76	54.97
SNX5	-1.31270748179483	0.0635772989767461	-1.23389908914259	0.050118201859955	-0.796029407630969	0.968659292831354	36.8	24.22	54.25	37.98	22.72	44.33	47.79	80.2	122.07	94.84	138.11	98.82	139.73	156.81	101.65	45.77	28.91	48.81	17.04	33.84	40.89	43.54	119.36	105.94	70.19	123.99	87.65	103.3	180.92	126.81	121.76	136.68	124.01	33.61	44.22	55.2	54.3	53.77	43.62	22.69	56.94
RPL6	-1.15555777770881	0.10925467294908	-1.05950248596121	0.101819576035168	-0.329368591628385	1	736	670.57	767.46	602.12	732.46	811.83	763.71	1806.71	1641.24	1641.43	2009.45	2238.54	2718.49	2409.68	1619.96	925.44	684.15	781.64	787.82	480.06	520.71	702.34	690.22	1579.39	2370.65	1766.47	2061.36	1404.79	2070.12	1945.97	1940.24	2323.85	1566.67	2426.68	2439.71	2502.64	2500.11	2371.06	2333.34	2164.98	2457.89
MAPKAPK5	-1.02555525558762	0.206642574433053	-0.366963944410511	0.786202339563774	1.19449985209177	0.638551338023143	2.5	4.1	4.34	1.05	3.16	3.14	0.99	6.42	0	11.29	10.19	19.97	7.27	7.14	8.86	7.99	2.58	2.7	4.5	9.87	7.86	3.46	15.99	7.56	4.99	12.06	12.24	0	10.13	7.19	7.1	12.81	54.5	36.12	12.12	18.66	23.17	9.4	8.64	0	13.06
P2RX7	2.48213752141169	4.3014968401016e-05	2.21297609034417	4.49763342939603e-05	-1.08869175203597	1	68.99	63.32	70.11	75.99	56.59	161.64	151.98	21.25	28.46	20.28	14.7	11.16	21.08	15.44	30.79	36.3	56.13	54.2	55.46	120.68	71.44	133.33	67.01	12.9	11.87	18.52	19.58	35.92	25.2	6.97	18.84	13.65	33.65	1.23	0	0.89	0	0.56	0.57	1.81	0.81
ESF1	-0.705848366906564	0.435657242344929	-0.433034861291344	0.669798212108056	0.787637471686821	0.968659292831354	17.3	12.58	12.94	9.72	7.41	9.35	11.3	18.86	25.38	11.14	45.08	23.2	33.87	8.32	22.42	8.24	6.04	6.24	9.04	11.57	12.93	16.48	39.02	20.77	9.51	12.87	21.1	24.56	16.23	17.21	41.59	14.46	45.27	19.43	18.79	10.99	14.48	10.41	7.38	4.67	5.25
RBBP9	-0.585290785180792	0.598313309439919	-0.797548834942464	0.329739721277138	0.276970967038226	1	1.41	1.52	0.66	1.15	2.42	3.51	0	5.15	0.96	4.97	1.83	0	3.92	5.41	1.39	4.8	0.28	1.08	0.9	1.42	0.51	2.69	1.27	3.45	2.72	7.16	1.54	3.44	3.85	4.44	4.03	4.32	0	0.94	0.86	0.48	1.44	0	0.87	0	1.24
ANAPC5	-0.749239636048345	0.397456819842252	-0.480932189633174	0.616125398133506	0.014090138972682	1	29.43	2.14	31.62	38.52	25.07	37.64	15.81	42.88	41.78	35.18	67.43	72.14	63.02	44.38	39.88	27.02	18.28	18.41	19.77	21.73	15.15	19.4	19.91	49.95	34.28	52.37	30.53	65.11	46.61	42.6	37.38	34.36	9.95	47.91	69.45	47.13	61.75	39.51	38.74	11.77	71.8
SLC23A2	0.356401138793629	0.80189165984354	0.37213363766651	0.720146206869731	-1.42331783083482	0.411762161563907	11.03	2.81	4.83	2.53	4.82	2.95	4.57	7.2	10.1	1.64	4.95	0.91	4.15	3.29	3.45	7.13	5.45	3.97	4.32	6.29	7.57	7.01	21.87	2	1.64	2.58	6.19	15.24	9.94	6.29	9.47	4.76	21.15	9.28	3.77	4.7	5.75	12.92	17.84	9.23	7.59
SLC8B1	0.31024170231878	0.860165456701613	0.186360397746702	0.954449766218472	-0.112079499797651	1	16.69	29.89	16.68	22.35	25.82	15.49	23.39	26.44	14.51	22.52	28.65	22.72	29.55	21.32	13.54	17.7	30.97	15.26	15.91	20.22	23.74	9.97	13.93	22.35	11.73	27.41	22.67	5.43	31.96	24.78	18.54	17.95	67.41	4.1	6.74	4.4	10.81	5.65	2.27	2.51	9.15
TMEM230	-0.59869734859714	0.53030130704465	-0.252368399145863	0.897043047759094	0.246053993461427	1	36.7	41.15	34.47	71.83	39.87	42.04	24.43	78.35	73	60.4	72.54	80.04	96.57	88.48	64.53	27.53	25.64	36.24	63.43	38.54	24.92	43.73	26.96	56.53	33.3	50.1	67.63	73.14	65.17	56.74	45.2	69.58	35.71	115.31	116.23	183.82	90.03	94.19	67.23	69.1	91.35
KDM2B	0.368258643748422	0.777108524114615	0.834844360601618	0.213130092297432	-0.51927541116521	1	23.63	24.98	23.56	25.14	20.4	21.86	19.23	19.51	25.44	23.79	25.06	11.65	20.54	26.41	22.78	23.22	28.95	24	19.74	16.21	17.78	15.1	13.3	17.57	17.02	18.28	17.31	14.98	12.32	16.66	5.8	16.44	14.17	16.54	10.73	12.9	17.47	13.21	12.1	9.88	22.44
OAS1	3.57819950757762	1.76748035492442e-09	3.3381299022891	2.42436203116751e-10	0.29101865472828	1	624.38	704.63	684.91	892.97	554.37	573.4	485.31	190.07	63.57	127.83	26.61	44.46	19.12	48.22	38.7	726.49	783.96	716.1	664.93	785.15	529.02	556.99	808.2	195.6	147.66	167.52	70.79	119.23	77.03	19.91	21.73	67.15	16.28	18.99	29.22	11.18	11.79	10.93	6.5	12.65	13.6
GCN1L1	-0.874517229240827	0.298959331192092	-0.531339841538853	0.554021796798914	0.520318359154355	1	2.22	1.75	1.82	2.54	1.8	2.44	1.75	4.45	1.38	4.07	7.41	3.51	14.1	5.58	3.44	11.79	3.55	1.27	1.77	12.77	5.74	7.05	1.27	4.89	3.81	3.44	4.78	4.43	28.08	9.97	7.75	11.29	3.84	21.38	22.72	22.26	27.51	13.11	11.75	10.93	13.22
RPLP0	-1.46277619285261	0.0314915121003953	-1.23457666374913	0.0479265404815188	-1.1856338905285	0.59354792574216	438.71	273.16	596.06	581.46	441.54	627.9	456.59	1302.31	1398.04	1482.9	1499.7	2149.14	2313.11	2207.53	1093.25	537.66	337.87	565.5	345.13	358.86	276.47	388.52	398.56	1175.24	1207.16	984.51	971.49	900.81	1559.46	1308.96	1899.94	1355.55	886.64	842.15	1113.16	1090.69	995.89	1811.34	1523.65	1719.73	1809.96
PXN	-1.29136274930488	0.0720447733111577	-1.33711298593294	0.0334265452599575	-1.50666247669946	0.34356376727794	8.06	8.17	5.89	5.64	9.77	7.94	6.81	21.4	21.81	20.27	32.9	24.38	22.07	19.58	20.43	5.23	5.84	5.44	6.7	4.48	6.16	2.59	13.66	25.89	29.04	21.72	23.58	7.22	10.6	20.3	13.28	29.21	12.96	18.62	18.07	11.05	15.08	37	51.12	29.91	15.81
KIF16B	0.525957217650764	0.637223108190607	0.367197134768235	0.752528880184069	0.221764935855539	1	0.84	1.55	5.2	27.21	2.93	10.17	2.84	21.82	0	12.99	23.09	0	7.41	2.65	2.74	1.93	10.95	0.83	0	19.59	28.15	19.41	11.39	3.69	2.79	1.17	0	0.22	15.14	8.68	9.05	11.33	20.74	2.51	0	0.71	1.07	0.32	0.65	0.72	0.92
TRMT6	-0.533555999472003	0.625941613084037	-0.0939417971100524	1	2.1515486806994	0.0928328464250148	15.29	8.62	8.33	14.21	8.14	11.49	3.88	8.66	14.02	7.77	37.91	15.06	26.08	8.15	28.9	8.69	9.59	8.51	10.17	13.15	5.5	10.93	25.54	11.72	9.35	9.63	10.74	24.47	21.02	5.33	17.4	10.49	32.68	43.46	33.82	27.86	31.01	1.47	4.45	8.23	7.4
PEBP1	-0.673078825460648	0.459803474940211	-0.881293401446659	0.201529967950507	-0.0371231597897031	1	56.14	33.67	57.46	51.11	40.42	46.12	12.62	104.92	24.26	142.96	54.77	144.07	93.06	94.06	25.96	40.96	41.9	43.58	6.01	19.14	32.2	28.77	16.88	73.25	148.21	126.4	30.92	12.35	28.77	87.37	69.8	62.17	6.54	356.79	293.84	315.31	276.74	226	254.88	203.78	272.85
BRAP	-0.305516994685576	0.88318152048707	0.346383910842826	0.769825498291095	0.750121645615147	1	3.63	2.44	7.21	4.93	8.13	2.85	8.33	10.41	1.83	5.51	9.89	17.9	3.46	2.4	2	1.42	1.43	2.77	0.32	20.85	21.65	20.39	19.38	6.6	3.32	5.36	4.25	10.17	16.06	14.76	15.51	9.9	0	10.02	11.44	8.88	8.89	2.29	8.09	2.56	2.97
ERP29	0.641519960374283	0.469536486474848	0.785074578438732	0.250115562404112	-0.236068296900673	1	139.89	164.51	171.04	171.67	216.88	118.36	143.23	125.14	46.5	205.69	107.59	218.72	117.63	151.59	73.23	127.3	185.51	197.6	102.79	126.79	211.41	115.34	222.6	117.92	159.96	160.63	51.79	90.78	83.96	148.45	88.26	144.43	130.87	167.37	129.89	166.43	106.62	112.01	113.38	122.64	160.5
FUS	0.65025234674034	0.459803474940211	0.984239131948041	0.119716713137905	-0.853611247243502	0.88647270088226	555.41	514.76	434.73	492.51	431.27	313.58	493.89	445.83	465.71	284.79	386.43	113.61	455.2	252.41	399.34	639.05	495.06	460.95	478.16	231.7	233.39	262.74	339.58	321.6	255.84	259.57	429.87	301.38	282.98	94.19	154.77	154.54	215.94	881.52	516.26	499.56	824.67	969.64	743.56	435.89	1594.7
IGBP1	0.240073757500429	0.928744302365081	-0.034514298208463	1	-0.44742688129578	1	25.01	22.58	28.7	43.88	37.22	31.2	15.44	21.2	18.55	49.11	22.25	62.38	25.03	30.19	18.2	21.54	18.54	18.63	17.06	20.3	35.86	20.8	19.8	27.19	24.93	35.62	32.08	15.11	22.89	28.68	15.74	32.55	38.81	24.27	27.45	21.06	24.61	32.65	25.58	21.27	20.48
FXYD5	-0.0244733733279502	1	0.215252710247842	0.925103487270804	-0.800427162037197	1	49.71	36.54	45.94	45.19	37.84	17.77	80.97	48.71	39.48	70.62	76.47	46.14	73.87	55.86	39.04	102.72	75.89	39.94	50.3	45.63	16.39	35.96	63.82	31.04	67.77	76.57	59.45	82.07	77.16	33.93	64.58	31.93	52.85	37.68	22.95	19.07	70.04	40.05	75.55	38.52	28.86
ZNF302	-0.758129350465282	0.396432696364583	0.219196651800326	0.994250716371583	-0.230030294844779	1	1.52	0.57	2.24	5.78	2.84	6.28	0	2.07	0.41	3.21	11.04	24.19	1.22	1.53	0.47	7.04	3.14	4.53	4.21	2.71	3.89	17.07	0	0.5	0	0.78	1.96	0	2.34	23.81	15.82	27.07	0	7.47	2.27	4.14	16.01	0	9.23	4.24	3.39
GRAMD1A	0.433186694285054	0.716752745922332	-0.246424141376382	0.912705754953745	-0.263235602820419	1	5.91	4.9	7.39	13.87	13.78	27.67	18.78	7.15	12.25	20.15	9.77	0	18.64	5.46	24.87	5.41	7.69	11.9	7.12	15.28	11.86	20.27	0	14.67	39.62	29.59	15.78	11.83	8.27	19.65	15.41	9.96	1.7	18.89	12.05	15.47	18.45	20.93	10.27	13.42	8.9
CDIP1	0.958961849271239	0.216612468397907	1.13962474844555	0.0651452074209526	1.48699099047809	0.471062169612825	13.04	20.61	22.48	8.08	15.88	12.69	25.62	11.94	6.51	4.63	13.12	10.71	11.01	14.39	12.68	23.58	24.4	24.56	21.99	12.47	7.88	11	10.34	11.75	22.67	14.79	17.58	5.57	6.52	8.9	3.63	5.05	12.78	10.68	11.59	14.87	14.89	0	4.93	6.14	2.63
GANAB	-1.084790713727	0.14254375652424	-1.15802404078525	0.0675972143467096	0.178634669598982	1	30.66	16.57	35.71	28.52	31.55	51.05	63.7	88.69	67.64	108.43	82.5	73.8	111.26	133.19	103.68	30.14	22.99	53.58	36.19	27.34	28.67	25.85	24.24	93.88	77.28	73.19	90.71	22.82	103.47	158.24	126.4	119.7	39.2	2.95	4.04	11.62	3.98	6.97	1.36	1	5.16
GMIP	0.940211279462149	0.21522920876743	0.884813742099094	0.174245518881795	-2.9349822800421	0.00691642989125833	35.79	35.48	34.86	38.64	43.36	30.08	37.84	21.86	25.86	35.19	26.46	19.59	23.34	14.68	20.52	40.59	46.4	37.66	36.24	38.09	34.07	26.71	21.15	37.48	37.47	35.3	28.32	17.65	24.56	18.73	17.6	13.12	15.31	3.1	2.83	0.52	7.34	23.56	24.8	17.45	13.58
RBM41	-1.00945496837588	0.295461994260489	-0.791871838259268	0.356895647580295	-0.618126992849441	1	0.31	5.94	0.5	0.58	1.13	0.86	1.95	0	0	26.57	8.22	0	5.95	2.02	0.26	15.48	1.26	0	1.52	1.7	3.44	5.05	1.09	0.98	5.08	7.1	1.41	6.4	6.72	5.96	5.18	6.35	0	4.76	4.89	4.69	3.37	6.22	7.08	0.74	6.36
BIRC5	0	1	1.10986181136861	0.847010772187125	-2.10268041829043	0.0984597164493087	0	0	0	0	0	0	0	0	0	0	0	0	0	0	0	0	0	0	2.39	0	0	0	0	1.93	0	0	0	0	0	0	0	0	0	2.12	6.27	2.97	23.21	14.96	8.45	0	78.05
LAG3	5.72324734659318	5.30467004526319e-15	5.13069653862718	1.11874399993554e-16	0	1	40.75	43.81	112	23.88	80.86	28.7	33.62	8.62	0	1.03	0	0	0	0	0	78.08	85.86	78.63	13.92	4.42	41.33	34.61	37.1	0.82	0.78	6.47	0	0	0	0	0	0	0	0	0	0	0	0	0	0	0
MLF2	-0.151735331951745	1	0.0560283742122622	1	0.335309472127581	1	65.13	119.91	53.24	82.53	79.51	80.95	53.39	116.7	71.46	61.83	83.57	143.43	112.57	121.32	123.63	104.04	103.42	65.75	55.6	45.47	40.79	42.95	59.86	99.54	116.02	96.38	104.73	73.75	51.67	46.97	60.94	61.31	71.74	94.1	109.4	63.5	85.28	50.66	55.23	52.47	50.54
OTUB2	-1.99863175608682	0.0606940932356191	-0.67989369461206	0.850265675844022	3.15469443449414	0.215656903745772	0	0	0.16	0.38	0	0.55	0.35	0	1.35	0.49	1.44	0.98	2.32	3.35	0.68	0	0	0	0	1.75	0.25	0.44	0	1.07	0.51	0	0	0	0	1.87	0.28	0.71	0	1.39	0.85	5.06	4.6	0	0	0	0.3
DDX24	0.571995419281855	0.543876842224805	0.228650716190443	0.908841251366654	0.483466303855325	1	185.2	123.83	177.63	280.05	182.59	195.16	88.49	170.25	71.48	169.17	138.62	189.66	120.78	160.04	108.18	136.75	153.21	141.1	115.24	182.15	142.21	196.04	154.36	196.14	194.21	172.22	124.86	35.85	159.78	148.28	131.92	121.19	252.09	402.19	270.29	309.4	431.73	207.99	197.98	155.23	191.06
ZBTB25	0.390019326827157	0.81405575889789	-0.202267188233917	0.98704733276288	-0.428935642114211	1	3.27	0.42	2.17	5.94	5.36	3.55	5.57	0.44	0.1	0.12	2.02	0.37	1.77	0.41	0.96	0.41	0.52	4.39	3.5	2.88	2.54	0.84	1.5	0.13	0.76	0.67	5.48	0	8.57	10.62	0.63	1.8	0	6.02	7.97	24.11	13.76	8.94	5.56	14	5.14
NECAP1	0.55802676899287	0.57725807559697	1.06713172241973	0.0930764505643438	0.874948606027666	1	11.29	16.06	15.83	14.72	17.25	22.11	5.18	19.29	17.03	7.12	17.56	4.77	8.02	11.92	9.71	15.93	18.87	15.77	14.84	16.34	8.16	16.78	5.49	8.98	4.75	11.64	10.76	8.45	3.84	12.62	4.13	7.79	16.83	1.53	5.58	3.86	5.1	2.09	0.7	2.34	1.5
ARHGAP4	-0.661557515080695	0.468659361857582	-0.599034745969918	0.456349308998968	-6.79079260947432	0.000107269722765896	13.88	11.41	23.4	2.2	15.19	5.81	10.32	21.82	5.28	39.45	24.13	29.56	27.85	29.63	14.92	38.06	22.3	31.02	14.42	4.58	19.38	5.77	5.18	63.59	61.99	54.95	26.06	1.79	29.23	34.91	20.57	32.5	31.58	0	0	0	0	7.45	9.37	5.19	21.67
DHX32	-1.49007504382003	0.0866218534036948	0.505495653614258	0.641130170494314	1.67728290352146	0.638551338023143	2.65	0	0.74	2.81	0.6	0.75	0	2.22	3.37	12.88	6.81	0	4.04	3.51	1.88	0.33	4.94	0.27	5.24	3.7	5.24	5.46	9.83	1.29	4.3	0.56	1.38	11.01	15.01	9.9	5.98	12.03	0	3.75	5.12	1.58	1.95	2.4	0	0	0.62
RCOR1	-1.02905522268082	0.186778005712102	-0.907638942747643	0.192514725492563	-0.346441193023549	1	10.11	5.54	14.25	3.21	3.11	21.56	5.02	36.33	9.42	20.63	18.35	8.54	31.42	9.76	26.09	4.63	3.58	12.18	1.87	11.12	8.68	8.14	8.05	9.08	9.63	21.71	4.85	14.54	44.87	59.05	37.56	31.01	126.38	8.16	11.93	7.6	9.27	6.84	23.04	8.01	10.28
GPATCH2L	0.0338967776503603	1	-0.68926406495442	0.374400692367739	-0.304826589637286	1	24.76	9.66	10.56	15.73	9.99	11.69	24.17	14.9	4.88	13.51	35.18	9.04	16.5	10.82	17.34	14.52	6.56	8.35	9.38	10.07	22.09	29.43	1.88	14.48	5.31	11.76	8.99	34.63	25.32	16.19	19.16	14.47	6.36	23.73	9.9	5.42	10.92	3.66	11.41	14.18	13.29
BLVRB	-0.455857964304384	0.692648515256069	-0.678741987409989	0.371021452875289	-1.51937462659621	0.38783373879573	170.62	186.53	148.2	81.08	146.73	78.45	116.52	363.08	106.42	225.4	210.41	212.31	240.2	297.77	166.23	221.71	216.59	206.57	59.83	53.93	104.46	76.87	196.81	503.71	458.91	274.76	274.6	34.9	222.07	240.62	201.03	232.65	356.36	19.99	11.07	41.11	38.2	48.56	46.08	47.67	116.84
SPTLC1	0.139176600187023	1	-0.0254713308135516	1	0.185238543849192	1	10.31	5.9	9.87	2.71	7.23	10.45	17.33	14.91	16.52	7.33	0.76	0	12.56	5.11	5.18	8.53	6.59	8.43	8.35	27.55	26.11	46.12	29.7	11.72	10.93	2.17	4.09	41.97	52.72	31.83	39.51	47.99	67.62	15.03	6.67	36.76	7.05	7.02	8.76	13.04	4.62
PAPOLA	-0.53021539323953	0.609684575230346	-0.411857630760167	0.679186514720895	0.172289926845405	1	91.17	88.99	88.73	121.23	134.1	99.34	135.23	198.7	154.79	212.87	175.45	159.35	144.11	118.55	187.99	125.15	145.35	82.52	81.95	288.42	226.85	156.35	435.52	75.65	150.97	157.35	165.37	404.74	434.2	335.11	352.11	272.46	513.89	543.58	449.05	746.6	376.28	344.3	308.6	455.67	261.54
CCNK	0.717520625453345	0.406036310515618	1.02007203363203	0.109877255364064	0.482599683863629	1	19.15	42.07	16.55	22.77	36.72	17.35	16.21	12.53	8.3	14.09	22.32	46.74	9.35	26.96	24.67	13.53	16.46	15.18	16.93	64.64	106.97	97.77	71.38	15.73	10.93	11.48	8.17	99.41	82	53.33	57.62	41.59	11	9.35	12.33	19.98	13.16	10.7	3.35	8.49	11.3
PCBP4	1.27322391041058	1	-2.86737225104993	0.121602015799199	0.875374256645943	1	0	0	0	0	0.39	0	0	0	0	0	0	0	0	0	0	0	0	0	0	0	0	0	0	2.48	0	0	0	0	0	0.67	0	0	0	5.64	0	0	1.09	0	2.67	0	0
RGS1	0.0494359780555394	1	1.4420454796008	0.0130017803236917	-6.4370769555941	1.88648398446784e-09	90.5	31.04	35.37	4.37	52.31	3.68	68.76	59.2	41.26	67.59	53.29	6.61	26.36	57.35	93.76	161.87	25.75	9.26	91.17	20.3	185.9	26.74	151.53	31.11	15.83	18.9	50.84	61.46	51.97	2.71	44.35	23.39	179.13	13.96	5.1	12.72	5.66	835.76	919.39	495.85	218.11
YPEL3	-2.5172889164344	0.000175399214105287	-3.32546256166439	3.06424542973056e-08	-0.225872391711566	1	5.03	15.73	16.85	9.79	5.93	3.53	2.3	61.84	16.56	151.52	43.23	76.14	26.01	52.32	70.9	1.18	23.06	13.05	0.71	2.27	1.63	7.14	0	68.21	265.42	166.77	59.55	0	12.26	80.89	23.82	112.1	31.5	33.76	33.92	30.76	23.96	52.29	21.8	8.03	24.38
MRPS33	-0.631478403305594	0.505895274993006	-0.175262163136659	0.995010977346636	0.918262891988323	0.889741795959513	35.22	121.92	62.39	126.46	28.58	141.3	34.91	86.28	76.45	93.67	185.6	212.07	168.71	289.02	86.28	50.08	57.93	60.65	55.3	37.87	24.73	67.28	23.78	75.53	93.92	100.84	68.71	10.99	39.95	61.43	76.72	69.7	71.77	66.54	182.35	89.81	118.05	45.47	44.51	34.01	40.04
NDUFB2	-0.105529370409596	1	0.0805044572552591	1	-0.441468286578388	1	360.97	247.86	319.82	457.35	462.04	388.7	288.83	475.16	289.28	404	392.32	480.7	778.6	714.47	345.23	348.64	179.3	371.45	254.39	207.21	168.19	248.52	258.81	393.22	495.29	340.19	357.84	203.26	216.61	198.42	301.5	326.01	177.15	1133.16	1334	840.54	857.89	1001.72	1150.66	1315.12	774.96
NUDC	-0.117661665597336	1	0.00934475357973089	1	0.154886413567467	1	31.49	22.91	26.83	30.35	35.97	27.15	22.16	27.81	26.41	43.48	56.06	27.68	59.26	19.24	45.78	29.59	27.18	38.07	23.6	29.65	48.29	35.42	54.77	40.21	40.59	26.57	38.94	52.85	55.95	30.74	78.25	41.57	36.51	69.03	82.46	67.73	103.36	47.41	62.68	29.31	79.46
MAEA	-0.332989023337886	0.840666964322802	-0.450192281752415	0.652193598222696	0.535128771727504	1	18	24.67	18.55	30.76	14.1	19.04	26.12	20.79	14.88	19.86	12.95	60.19	12.23	19.59	15.54	12.7	17.09	27.55	18.38	20.01	8.11	16.19	5.13	22.16	12.1	41.26	17.49	36.37	27.12	24.16	17.47	30.61	16.67	32.55	41.32	29.64	27	17.79	14.4	10.98	23.71
ICAM1	0.909231968003559	0.236052345212825	1.15266422390905	0.0602043073251746	-2.01492078428137	0.115747071830458	16.86	18.83	9.95	26.55	20.86	25.16	24.33	22.2	25	9.02	9.51	4.75	10.28	2.08	24.91	17.93	23.68	9.84	29.22	29.23	25.35	34.99	15.7	11.69	9.27	21.82	21.94	41.14	13.24	1.99	5.59	7.17	8.17	9.04	7.43	3.43	13.74	44.32	42.61	9.58	6.18
STRN4	1.13377325293139	0.119917163715168	0.332157151596781	0.767875051643349	1.07700461526426	0.711003351910446	20.39	22.9	27.76	28.74	14.13	11.79	22.59	13.68	13.93	25.09	12.34	0.58	7.96	6.2	17.32	18.41	18.74	19.45	9.6	38.93	32.4	19.88	61.91	15.23	46.35	21.27	24.55	9.01	23.98	28.15	17.19	16.61	17.86	62.88	65.86	53.47	46.75	24.44	17.01	14.57	23.66
IRAK3	-0.686738262326384	0.457826465766817	-1.66412254203408	0.00558093357355765	0.254376850442155	1	3.98	7.27	3.11	8.78	3.97	11.18	14.68	6.63	11.86	11.21	14.32	27.56	4.29	6.36	9.35	4.22	4.19	3.45	4.74	11.51	5.54	14.35	2.31	13.27	12.77	7.04	14.34	19	35.85	26.88	12.7	30.46	28.41	0.62	0.38	3.12	0	0.19	0	0.63	0.68
LYZ	-2.92025576669486	3.4558457991454e-06	-3.81639368318936	4.23342068782025e-11	-1.71981420335746	0.697715892227224	13.97	36.28	25.53	3.12	7.57	24.78	2.93	125.62	23.35	370.83	77.54	296.89	65.09	258.45	51.6	11.27	9.62	8.33	3.19	115.95	25.96	138.63	99.28	27.29	221.93	142.42	34.15	271.15	1104.54	2790.31	448.61	3064.62	483.64	1.88	3.44	0	0	0	0	0	13.59
MUL1	0.834066122720125	0.312243325871755	0.628380751140189	0.417911089082722	1.15156891989017	0.685371948247232	14.58	14.3	9.01	24.64	11.35	27.54	8.09	13.97	13.37	8.21	12.94	4.79	11.83	8.97	9.75	13.62	8.48	13.33	9.34	25.08	10.24	14.02	10.73	15.42	3.73	10.44	14.98	6.79	8.48	15.77	8.76	8.47	10.57	16.1	19.6	28.71	16.32	4.89	4.95	4.7	12.58
PDCD7	-0.672351264799095	0.487485476170171	-0.551591554412326	0.534764344968251	0.283772255121164	1	3.03	4.66	3.38	3.67	4.06	7.3	1.97	11.61	2.61	11.93	8.5	5.88	12.7	10.18	5.69	2.02	2.66	3.61	4.43	10.18	5.23	7.03	4.19	4.95	10.46	0.53	3.23	0	13.12	30.28	13.72	15.71	0	22.71	11.85	13.79	16.44	15.37	9.57	5.97	8.94
SPG21	-0.767755441112404	0.360754099582379	-0.310629630156506	0.818403102006876	-0.809038449962194	0.946499901631812	44.28	64.94	37.54	56.74	49.05	41.82	30.18	97.97	101.65	81.28	88	121.14	85.01	108.84	100.97	48.65	53.09	41.81	49.9	56.63	30.4	31.08	56.09	104.04	113.01	69.28	96.95	22.8	88.68	73.7	48.13	63.2	54.34	160.49	180.52	167.31	118.99	211.84	198.83	243.64	165.88
DNAJB11	-0.192698823409903	0.990833367126831	0.010246466950117	1	1.74893568628689	0.19805737975804	140.24	65.04	156.1	130.79	130.64	113.99	134.9	154.09	191.44	183.29	190.88	66.21	228.39	141.87	232.32	110.99	77.47	128.39	164.3	92.9	151.69	105.6	213.01	247.57	140.23	92.11	162.68	282.15	232.72	192.73	301.47	135.94	478.42	250.66	251.55	450.14	279.6	89.25	80.58	130.76	100.49
GNPTG	0.000710819983787571	1	-0.456268034098162	0.636698635894472	-0.547967051695582	1	55.28	53.05	69.15	74.87	59.63	64.66	23.62	67.38	48.79	71.98	85.12	76.52	49.16	85.89	73.92	46.38	49.19	36.21	28.49	89.26	103.8	77.73	113.51	70.07	76.9	88.45	83.12	67.31	138.28	185.48	174.13	128.44	127.88	53.99	79.21	53	58.05	80.49	58.67	70.24	61.09
ZNF268	-0.535096996826339	0.673921979273975	-1.1810783042756	0.0971113126692711	0.555770086125265	1	1.9	1.59	0.66	8.12	0.5	2.81	6.64	4.65	0.82	4.78	1.95	3.98	5.53	2.61	3.2	0.49	0.83	1.44	0.4	6.87	1.36	13.95	14.23	7.67	1.08	8.49	0.55	8.87	4.43	19.86	6.79	16.22	63.53	35.01	67.18	26.88	44.25	2.85	13.96	8.88	3.28
GOLGA3	-1.77761516821166	0.00887741377006108	-1.33033305926163	0.0367872171096673	-0.236601625153143	1	1.42	1.06	1.42	0.5	3.33	1.19	0.93	4.35	3.47	5.9	9.39	4.43	10.34	2.81	4.94	2.86	1.74	1.24	1.45	3.3	3.03	5.54	2.88	2.89	3.45	5.44	5.93	9.22	4.3	5.89	13.49	5.99	14.39	12.86	4.22	2.64	10.8	6.04	7.23	3.49	10.34
PABPC4	-1.59814863413978	0.0167442507696296	-1.34465444986783	0.0286295711791259	-0.662076695241748	1	423.94	318.49	319.91	264.42	272.07	361.89	245.08	753.4	591.38	1136.78	1320.82	2950.92	833.05	1311.08	614.28	354.8	355.5	248.13	230.68	191.41	181.04	253.83	370.14	762.33	871.57	786.9	790.47	714.03	724.28	1470.14	765.1	972.56	874.96	1455.73	1322.66	1008.63	1511.9	1817.86	1637.06	1546.76	1042.55
CD209	-0.260247474014921	0.914970340121104	0.206303692590717	0.930377676772972	-1.36093035864061	0.54356656981784	10.75	10.25	8.82	5.3	8.62	3.09	7.46	15.21	18.71	6.83	6.33	1.96	14.84	15.43	10.44	14.91	15.34	15.77	10.7	3.12	4.48	5.32	11.4	23.58	9.55	12.05	11.76	16.42	4.26	8.43	5.95	7.56	45.15	6.04	3.4	1.41	4.24	6.35	7.72	4.75	10.37
MCOLN1	0.00344243797855152	1	0.169827515185086	1	0.462658355860007	1	14.68	24.13	12	3.49	8.45	8.38	22.91	28.76	23.59	3	13.32	0	13.14	18.63	25.34	9.39	10.11	13.12	11.59	18.07	16.55	4.87	18.06	19.76	10.57	16.55	9.38	19.22	20.08	28.8	17.26	17.43	0	10.25	9.36	5.19	23.63	14	4.73	0	10.09
USP48	-0.329815915599638	0.841627018822593	-0.316982394756921	0.80729838682425	0.764478474454987	0.968659292831354	74.64	96.33	140.32	108.63	90.38	88.12	70.66	134.52	92.17	135.64	203.34	293.81	153.14	145.99	98.3	75.11	63.42	90.26	53.28	75.17	71.78	90.13	205.66	88.94	187.32	121.61	93.53	82.19	160.21	133.11	136.06	172.91	45.84	48.42	31.8	14.5	42.89	29.07	11.03	7.07	27.9
EFNB1	-0.701665233118001	0.588931038806528	-1.03853523027725	0.155661139488823	0.249674979313521	1	1.89	0.67	0	4.49	1.09	0.65	2.53	4.4	1.28	1.93	2.79	5.04	1.65	6.11	1.63	0.22	0.65	1.97	0.65	0	0.9	0.79	2.33	3.6	4.69	0.15	5.12	0	4.5	3.34	1.34	2.24	0	3.88	4.55	0.56	3.93	2.02	0.51	4.53	1.09
PDPR	-1.69900574159337	0.0127675082548776	-1.41857630759856	0.0282938771900491	-0.062350920318883	1	0.68	1.31	1.66	0.2	2.47	2.56	0.57	2.31	6.81	6.91	7.77	3.69	8.06	6.13	0.86	0.55	1.25	1.53	0.37	1.69	4.19	1.19	3.23	2.5	3.7	5.58	4.28	2.8	6.88	6.38	9.59	7.5	0	14.12	5.66	7.52	14.57	8.35	10.97	3.04	10.41
AARS	-1.4929459915982	0.0365796738867368	-1.44293858456345	0.0233687714857725	0.986616690748592	0.778385766489905	2.47	3.59	2.57	7.69	3.32	6.78	2.01	12.12	4.41	19.84	18.77	15.51	18.17	14.74	9.67	2.88	3.72	4.02	0.12	4.75	7.51	4.99	5.43	6.06	6.33	16.37	9.08	2.36	17.68	23.32	21.14	10.95	29.88	56.88	49.55	26.12	43.78	20.63	15.06	3.77	28
GLG1	-0.282275878865924	0.88318152048707	-0.70779130052518	0.341977914980646	-0.348244464388418	1	13.08	28.29	19.52	14	21.01	13.15	21.58	29.68	14.45	28.68	33.04	48.62	34.22	35.57	23.02	15.5	13.53	12.54	15.06	29.22	52.19	19.64	41.37	34.02	37.01	27.37	29.83	26.66	65.82	63.6	92.96	66.6	63.66	33.79	24.67	23.23	26.56	32.37	39.77	16.63	20.92
TNRC6A	0.243602490185606	0.924067047899364	0.654653919031574	0.382983307173988	0.594222831572245	1	26.51	16.73	22.4	37.19	38.39	41.48	65.75	32.19	27.05	37.26	67.48	112.49	55.62	13.76	38.24	32.97	78.22	57.28	55.38	52	80.23	48.92	88.3	34.17	65.05	11.36	6.15	33.05	57.94	70.88	51.75	78.48	7.2	30.68	16.34	32.99	43.01	4.75	13.67	4.13	2.56
PLEKHG2	1.30740220951581	0.0864346012472573	1.31250499994659	0.044751669049435	-1.2564034162087	0.778385766489905	27.2	43.24	21.37	1.06	24.69	10.93	10.04	0.91	24.29	20.16	40.83	0	3.59	0.68	4.84	46.28	41.57	8.47	27.81	2.29	14.45	6.91	0	10.1	32.38	32.24	4.94	0	6.44	4.6	4	6.29	0	17.79	8.12	36.02	1.31	16.21	32.81	0.44	29.19
NAT14	-1.80975999360927	0.0537057291847638	-3.37669414350166	0.000679086304367593	-1.13044682394394	0.713036248226883	0	2.11	0	0	0	12.3	0	10.99	18.22	7.33	20.35	0	8.85	10.36	1.93	0	0	0	1.24	0	0	2.49	0	20.14	0	11.56	9.19	32.32	5.34	0	6.95	0	0	98.81	66.19	46.68	60.1	174.05	72.9	53.87	159.98
EXOC1	0.444767310202335	0.70450717493228	0.704631931235438	0.329836092190026	-0.471802000187554	1	18.74	27.64	20.68	20.46	20.49	16.66	14.63	11.34	6.12	29.6	24.27	52.71	23.38	30.92	17.26	19.92	19.7	17.37	18.57	81.85	72.7	56.37	68.4	7.11	14.55	12.89	15.66	57.98	31.86	56.69	41.11	50.82	68.69	19.23	14.97	25.76	13.96	22.67	20.11	15.03	13.94
RBM27	-0.213921198563631	0.974517571709011	-0.373963767035436	0.735455638564016	0.713503408018204	1	8.28	10.88	6.77	9.89	10.46	11.23	10.55	19.92	8.32	11.63	16.3	20.58	14.69	13.53	12.2	4.75	3.97	2.79	6.68	17.47	13.45	12.59	9.94	6.15	21.49	8.83	6.46	16.72	11.82	15.96	22.88	21.11	12.53	20.02	20.76	29.74	19.11	6.59	10.74	9.67	9.86
OSBPL8	-1.41802211143827	0.0405511004751022	-1.05973085896611	0.103436210138439	-1.20108238381309	0.592133415943034	6.58	16.93	22.77	5.42	9.06	28.58	22.82	25.68	47.66	65.7	21.6	33.81	25.45	75.62	44.95	18.83	4.53	3.79	12.71	27.75	41.07	23.12	72.33	23.53	58.04	16.89	11.5	107	75.85	39.25	42.52	64.39	92.14	26.82	18.95	40.72	40.79	57.02	61.99	52.09	29.34
DTX2	0.75844082211638	0.357323284526844	0.26953428664927	0.855059694773833	-0.704714611248799	1	60.07	34.27	57.82	68.29	66.21	86.6	57.08	33	19.37	43.56	43.29	63.6	65.77	48.71	45.38	33.86	47.54	65.25	41.68	65.6	41.15	47.94	6.53	57.44	39.16	40.14	49.28	20.02	24.05	76.58	44.46	78.03	51.7	38.09	17.4	17.9	60.69	37.18	47.68	34.1	52.69
NLRC4	-1.14786130457578	0.120628164396653	-1.2444889001478	0.0482498636666247	-2.54291538581489	0.112029019596372	30.32	20.1	21.87	25.99	26.84	27.7	13.79	47.18	53.09	94.22	64.18	54.67	83.28	92.24	58.92	14.67	36.84	35.08	40.52	18.83	22.54	17.14	11.27	58.16	121.36	67.78	57.09	14.01	99.53	91.8	77.99	92.59	91.1	0	5.28	0	1.47	5.27	9.33	4.43	14.23
PUS7	-1.13991394437382	0.217195990587295	-0.239927196748888	0.966391597815438	-0.409458400821523	1	2.47	2.25	0.37	0	0.62	0.21	0.6	3.08	0	1.28	2.85	0	4.7	2.07	0.97	0.62	0	0.54	0	0.79	1.77	6.41	23.54	0.81	0	1.08	2.89	1.32	5.69	2.12	9.33	1.33	0	12.1	4.35	2.66	4.8	4.31	8.74	5.38	5.18
DLD	-0.373240661966318	0.802430915679437	-0.352186104173739	0.76534314478586	-0.0166848922885115	1	9.57	11.24	6.46	15.16	3.83	13.85	13.72	28.14	19.43	12.38	19.99	4.1	14.87	18.62	14.2	14.15	10.71	6.66	7.74	20.55	22.18	19.05	23.41	20.77	12.05	11.25	11.07	23.22	45.17	35.24	38.33	18.95	59.39	28.68	22.2	14.27	24.15	15.5	15.69	25.34	9.89
WDR7	-1.36050785225904	0.0763738056786883	-1.09676467042097	0.103229759875947	0.88199106397756	0.991335655327248	0.64	0.1	7.29	5.65	0.99	3.5	9.25	3.47	5.74	3.15	6.04	4.93	6.99	2.28	6.43	0	2.71	1.02	1.01	5.23	3.76	5.27	7.73	2.59	3.36	1.8	1.94	23.15	14.14	8.92	4.27	6.24	17.04	4.9	0.68	3.77	2.52	0.23	0.69	1.27	0.98
TXNL1	-0.118200882805846	1	0.336592184017431	0.765857760513518	0.75478619865147	0.968659292831354	44.19	5.69	47.99	81.83	49.08	28.77	13.96	53.68	39.72	32.52	53.26	41.75	37.06	79.48	46.33	32.19	41.77	26.7	35.78	61.76	35.2	57.53	30.87	32.6	33.81	54.2	43.57	7.93	50.72	32.95	35.31	36.72	126	76.63	67.31	91	68.73	29.54	31.26	42.18	34.16
CMTM6	-0.722057044449503	0.40216242879761	-0.711587678493342	0.338060724381637	-0.321358330401776	1	57.44	60.4	75.94	115.24	83.69	140.4	31.53	107.51	153.46	177.99	218.08	186.62	87.74	249.93	118.62	34.77	77.24	79.69	69.51	110.12	48.4	93.38	74.68	141.78	172.44	134.22	118.09	146.87	126.77	220.78	127.67	220.63	88.23	25.86	45.19	46.66	32.49	31.76	39.92	43.1	25.83
ITGA6	-4.15436593502369	2.74824677212162e-07	-3.26629802251237	9.50257408492228e-07	-0.768977288550487	0.968659292831354	1.51	0	0	0.28	0.27	0.27	0.43	2.15	2.68	3.21	6.55	12.41	2.96	8.38	2.54	0	0	0	1.06	0	0	1.7	0	1.05	1.97	0.66	2.74	25.74	10.8	2.63	10.58	2	6.45	17.5	13.37	9.3	14.84	19.54	19.46	17.74	14.48
MLTK	-0.588830357271447	0.552011326969599	-0.975295201027736	0.146091221032077	-2.0984659270453	0.0756351966878408	10.75	7.2	7.66	7.35	10.45	8.09	32.54	16.52	19.79	16.04	18.55	21.07	17.77	18.74	22.5	8.41	7.73	7.17	19.71	10.14	6.32	7.52	12.5	16.87	17.09	22.88	22.17	29.66	20.52	29.39	20.04	17.24	26.44	11.06	13.44	13.89	12.78	36.43	43.69	44.8	24.96
FH	-1.27680207683861	0.0951543796849485	-0.964928607615925	0.185014602649386	0.249396436361805	1	2.22	2.92	5.45	13.51	5.32	7.71	0.79	14.8	15.33	16.7	18.54	6.57	20.36	22.56	10.32	11.37	2.75	5.03	4.61	8.6	3.37	12.32	2.39	16.35	8.81	10.88	15.34	14.54	13.2	7.67	23.66	17.94	23.18	72.34	72.89	82.93	58.24	42.65	39.25	56.55	41.2
CDV3	-0.132318499009389	1	0.0239988667783485	1	-0.480901840365659	1	184.35	124.4	155.68	82.07	126.08	120.98	226.47	159.07	160.44	141.8	168.16	200.97	185.44	123.46	192.4	218.1	96.18	128.34	165.12	163.71	229.39	149.03	347.47	140.43	131.17	144.88	156.07	264.04	201.35	179.45	278.2	177.79	492.35	69.98	44.69	103.49	76.92	69.13	61.26	99.67	25.15
ALKBH5	-0.101525397293408	1	-0.826737331231591	0.257831081662845	0.786953572777156	0.968659292831354	5.17	14.57	17.21	14.75	12.6	10.8	11.2	19.19	8	22.03	16.76	24.87	11.48	13.98	16.64	10.81	5.34	9.25	8.39	13.65	10.74	13.74	6.94	21.22	13.71	10.95	12.76	8.71	36.93	44.07	15.77	34.65	28.31	55.31	35.28	39.99	52.51	21.6	12.14	14.36	31.12
NLRP1	-1.82592602615847	0.0281203423394205	-1.33411300858819	0.0585773932343261	3.59572093957516	0.471062169612825	0.61	0.93	0.62	0	0.14	0.45	1.69	0	0	1.74	3.73	7.34	0.36	2.11	2.93	0.55	0	0.73	0.5	1.02	0	0.21	2.71	2.13	2.23	5.49	2.22	0	7.59	5.2	0.87	3.87	0	0.36	4.33	0	0.36	0	0	0	0
[truncated: 19,197 more rows]
