# Supplementary material for: Linking indirect effects of cytomegalovirus in transplantation to modulation of monocyte innate immune function
Source: Sci Adv. 2020 Apr 22;6(17):eaax9856. doi: 10.1126/sciadv.aax9856 (PMC7176434; doi:10.1126/sciadv.aax9856)
Supplement: aax9856_Table_S9.xlsx [file aax9856_Table_S9.xlsx]

## Sheet: up - CT00A
feature	mean_logExpr	mean_logExpr_other	log_fold_change	percentage	percentage_other	percentage_fold_change	WAD_score	t_pval	t_qval	fisher_pval	fisher_qval	mwu_U	mwu_pval	mwu_qval
IFITM3	5.426	3.116	2.31	96.252	76.63	1.256	1.249	0	0	2.11223e-06	0.000136224	1.12587e+06	0	0
IFITM2	4.61	3.256	1.354	90.485	76.63	1.181	0.674	3.08286e-44	3.47704e-41	3.02837e-06	0.000136224	936976	0	0
MT2A	3.869	2.098	1.771	77.943	55.326	1.409	0.669	0	0	4.07799e-06	0.000136224	942860	0	0
HLA-DRB1	5.551	4.614	0.937	95.339	91.574	1.041	0.603	2.10487e-29	1.16958e-26	0.000647771	0.00636003	922864	0	0
IFI44L	3.247	1.461	1.786	76.838	43.72	1.757	0.532	0	0	4.46439e-06	0.000136224	959053	0	0
B2M	7.607	7.112	0.495	100	100	1	0.461	0	0	1	1	1.02092e+06	0	0
NFKBIA	4.744	3.937	0.807	91.494	84.897	1.078	0.443	1.83934e-19	5.94642e-17	4.7023e-06	0.000136224	843116	5.02008e-28	2.41249e-25
LY6E	3.423	2.244	1.178	84.671	66.614	1.271	0.423	6.89957e-41	6.8156e-38	3.07367e-06	0.000136224	888262	2.13137e-42	1.7225e-39
HLA-DRA	5.474	4.88	0.594	96.396	93.641	1.029	0.389	2.33747e-14	4.51766e-12	0.00447873	0.0288851	805438	1.64698e-18	3.80323e-16
TYMP	4.287	3.501	0.786	95.147	92.687	1.027	0.387	5.8072e-32	3.68778e-29	0.0206204	0.0923788	893127	8.40779e-44	7.17086e-41
IFI27	2.407	0.011	2.396	55.598	0.477	116.571	0.367	0	0	4.10855e-06	0.000136224	1016688	0	0
GRN	4.891	4.352	0.539	94.762	92.528	1.024	0.315	2.52338e-14	4.79477e-12	0.0400174	0.152236	840436	2.92284e-27	1.36766e-24
STAT1	3.413	2.584	0.829	78.616	70.588	1.114	0.315	3.00456e-20	1.008e-17	5.15724e-05	0.000824649	831991	2.80097e-25	1.15824e-22
CD74	5.874	5.435	0.439	99.231	98.728	1.005	0.314	3.18237e-19	1.01046e-16	0.230922	0.453769	828878	3.6009e-24	1.3919e-21
HLA-DPB1	3.056	2.142	0.915	69.582	57.87	1.202	0.301	1.8973e-21	7.02831e-19	4.20173e-06	0.000136224	821150	5.41066e-23	1.96341e-20
APOBEC3A	2.919	1.979	0.939	67.66	55.644	1.216	0.291	3.48812e-22	1.37827e-19	4.56172e-06	0.000136224	811378	1.07182e-20	3.17635e-18
HLA-DPA1	3.34	2.594	0.746	74.676	66.296	1.126	0.28	2.53478e-14	4.79477e-12	5.26721e-05	0.000836963	793180	3.66897e-16	6.4592e-14
FGL2	3.295	2.585	0.711	79.097	69.634	1.136	0.264	8.50864e-16	1.91509e-13	5.50856e-06	0.000140319	807504	3.42005e-19	8.68742e-17
S100A4	5.228	4.814	0.414	98.895	98.728	1.002	0.263	2.55919e-18	7.58416e-16	0.673659	0.905597	838926	7.66862e-27	3.40889e-24
IFI6	2.613	1.652	0.961	67.42	53.418	1.262	0.259	5.2463e-29	2.8268e-26	4.01388e-06	0.000136224	831348	6.2439e-26	2.6434e-23
FYB	3.317	2.645	0.671	76.646	67.568	1.134	0.253	5.5173e-12	8.17526e-10	1.1115e-05	0.000233507	771900	5.75612e-12	6.31787e-10
PSME2	2.629	1.76	0.868	65.305	52.941	1.234	0.241	1.88837e-22	7.63116e-20	3.99534e-06	0.000136224	812412	3.8035e-21	1.22964e-18
S100A6	5.483	5.127	0.356	99.327	98.41	1.009	0.239	1.86278e-14	3.68022e-12	0.0479653	0.172402	810228	1.3366e-19	3.71345e-17
S100A10	4.695	4.293	0.402	91.591	90.143	1.016	0.229	2.21319e-07	1.5997e-05	0.260152	0.494165	785132	2.9491e-14	4.36983e-12
HLA-F	2.269	1.342	0.928	58.866	45.151	1.304	0.212	5.74828e-29	3.00618e-26	4.56877e-06	0.000136224	815269	1.29214e-22	4.50501e-20
CTSS	5.391	5.071	0.32	98.703	97.933	1.008	0.212	9.40314e-12	1.2961e-09	0.185016	0.436889	815008	1.0068e-20	3.03423e-18
TMSB10	5.172	4.842	0.33	99.231	98.728	1.005	0.209	6.15555e-17	1.63361e-14	0.230922	0.453769	839136	6.7173e-27	3.06257e-24
WARS	2.506	1.742	0.764	62.086	50.079	1.24	0.205	1.40618e-16	3.5719e-14	4.41821e-06	0.000136224	782117	1.51476e-14	2.3219e-12
SCO2	2.387	1.569	0.817	62.806	50.397	1.246	0.205	1.27092e-21	4.80813e-19	5.18178e-06	0.000136224	802908	4.51432e-19	1.09958e-16
HLA-DQB1	3.046	2.461	0.586	74.82	68.045	1.1	0.204	4.80958e-11	6.09707e-09	0.000990301	0.00892928	774137	2.12275e-12	2.51631e-10
XAF1	2.257	1.447	0.81	58.001	41.812	1.387	0.19	4.52064e-19	1.4102e-16	3.83911e-06	0.000136224	787912	3.34093e-16	6.0005e-14
UBE2L6	2.133	1.262	0.872	55.983	40.7	1.376	0.187	4.33464e-25	1.87986e-22	5.07287e-06	0.000136224	802110	1.00721e-19	2.88859e-17
TNFSF10	2.127	1.279	0.847	58.482	41.494	1.409	0.183	2.56398e-25	1.16898e-22	3.7969e-06	0.000136224	808495	4.98461e-21	1.5827e-18
MT-ND5	5.306	5.053	0.254	97.069	97.933	0.991	0.166	6.80318e-06	0.000353706	0.267207	0.504331	771363	1.0657e-11	1.09908e-09
GBP2	1.999	1.175	0.824	52.186	36.407	1.433	0.166	1.17716e-22	4.86771e-20	4.14843e-06	0.000136224	790986	1.31553e-17	2.71994e-15
HLA-B	6.105	5.892	0.213	99.904	99.682	1.002	0.162	1.14377e-11	1.55247e-09	0.231815	0.453769	787622	9.72581e-15	1.53039e-12
S100A11	4.313	4.008	0.305	93.849	93.8	1.001	0.161	1.41803e-06	8.90953e-05	1	1	763460	2.32067e-10	1.97434e-08
NEAT1	6.041	5.83	0.211	99.327	99.364	1	0.159	6.99809e-06	0.000362779	1	1	733616	4.18038e-06	0.000114509
YWHAB	4.069	3.753	0.316	85.92	86.01	0.999	0.156	0.000334891	0.00923208	1	1	730024	1.08516e-05	0.000250586
HLA-A	4.845	4.584	0.262	98.751	98.728	1	0.156	2.79261e-10	3.03573e-08	1	1	790751	2.28648e-15	3.859e-13
USP15	2.794	2.319	0.475	66.218	64.07	1.034	0.154	5.01288e-07	3.45574e-05	0.337744	0.592559	742385	1.80544e-07	7.73553e-06
S100A8	5.519	5.298	0.221	97.405	98.092	0.993	0.151	0.000427706	0.0113848	0.377864	0.64264	732844	5.18114e-06	0.000135879
KLF2	3.725	3.393	0.333	76.934	75.994	1.012	0.15	0.00140703	0.0294335	0.628272	0.862715	713916	0.000503969	0.00567295
ANXA1	4.19	3.907	0.283	85.92	89.189	0.963	0.145	0.000998976	0.0225416	0.0377448	0.145995	742217	3.24877e-07	1.29231e-05
TNFAIP3	2.049	1.424	0.625	49.207	37.043	1.328	0.137	3.68325e-11	4.71165e-09	3.93064e-06	0.000136224	752183	6.49476e-10	4.97773e-08
EPSTI1	1.812	1.084	0.728	45.891	31.955	1.436	0.133	5.43394e-18	1.58395e-15	4.06924e-06	0.000136224	769216	1.28988e-13	1.72447e-11
PLAC8	2.271	1.747	0.524	50.12	45.151	1.11	0.133	2.06159e-07	1.50852e-05	0.0290383	0.119576	730016	2.38718e-06	7.28071e-05
OAS1	1.751	0.995	0.756	44.642	30.366	1.47	0.131	8.24355e-21	2.9914e-18	4.63413e-06	0.000136224	775808	2.82743e-15	4.69855e-13
RNF213	2.192	1.653	0.539	60.548	51.192	1.183	0.131	2.52931e-10	2.77615e-08	3.9012e-05	0.000649507	753688	2.10612e-09	1.4802e-07
NPC2	3.591	3.295	0.296	75.733	77.742	0.974	0.129	0.00229682	0.0419446	0.310461	0.563527	732346	5.13509e-06	0.00013487
NCF1	2.733	2.333	0.4	71.36	69.157	1.032	0.128	2.1015e-06	0.000128408	0.293306	0.538936	741168	3.30849e-07	1.31021e-05
SERPING1	1.451	0.298	1.153	38.059	10.811	3.52	0.128	0	0	4.17058e-06	0.000136224	846086	1.69992e-41	1.16251e-38
MALAT1	7.116	6.978	0.138	99.808	99.841	1	0.123	0.000123873	0.00417883	1	1	735708	2.31443e-06	7.10758e-05
LGALS3BP	1.475	0.51	0.965	40.846	17.329	2.357	0.121	0	1.4013e-45	3.76236e-06	0.000136224	823328	1.47413e-30	8.19109e-28
ISG15	1.616	0.854	0.762	48.919	29.889	1.637	0.119	1.67276e-27	8.03874e-25	4.59877e-06	0.000136224	802698	2.8948e-21	9.53194e-19
RPL31	4.938	4.745	0.193	93.321	96.025	0.972	0.118	0.00330598	0.0546317	0.0128031	0.0647475	762656	3.14136e-10	2.61012e-08
IFIT3	1.544	0.742	0.802	40.221	22.099	1.82	0.116	2.83702e-25	1.26113e-22	4.10579e-06	0.000136224	785106	9.36316e-19	2.19061e-16
RPS13	4.309	4.091	0.218	92.311	94.277	0.979	0.116	0.000592989	0.0149136	0.113392	0.314053	761096	5.59647e-10	4.40314e-08
CXCR4	2.396	2.003	0.392	60.019	55.485	1.082	0.109	1.95959e-05	0.000882112	0.0466788	0.168834	724708	2.30562e-05	0.000466927
RPS29	4.785	4.603	0.182	96.78	96.82	1	0.108	0.000567786	0.0143815	1	1	745009	1.40328e-07	6.38151e-06
RPL28	4.911	4.735	0.177	98.895	98.251	1.007	0.108	3.89076e-05	0.00161946	0.219809	0.453769	736504	1.84086e-06	5.80359e-05
JUNB	4.891	4.717	0.174	92.84	96.343	0.964	0.106	0.0075619	0.0985916	0.00105757	0.00942117	766970	6.04526e-11	5.48423e-09
MX1	2.007	1.538	0.469	50.216	42.289	1.187	0.105	5.49689e-07	3.77375e-05	0.000535205	0.00547869	725648	8.31943e-06	0.000199735
GLRX	2.65	2.318	0.332	56.127	55.644	1.009	0.104	0.00205136	0.0382341	0.854556	1	709636	0.000797805	0.00808306
VAMP5	1.758	1.202	0.556	47.958	39.11	1.226	0.104	3.70445e-12	5.77797e-10	0.000102488	0.00146403	748694	2.34203e-09	1.63952e-07
PARP14	1.59	0.997	0.592	40.605	30.207	1.344	0.097	5.09688e-13	8.39144e-11	6.70106e-06	0.000158236	743172	3.6024e-09	2.4263e-07
ANXA2	4.462	4.292	0.17	83.806	85.215	0.983	0.094	0.0855296	0.424474	0.418597	0.665213	712518	0.000719322	0.00746223
PRELID1	2.209	1.846	0.363	53.82	51.51	1.045	0.093	9.70046e-05	0.0034223	0.315987	0.571184	712932	0.000334335	0.00417472
IRF7	1.701	1.196	0.505	46.036	38.156	1.207	0.093	3.06578e-10	3.26423e-08	0.000495805	0.00517974	737037	1.2802e-07	5.8668e-06
GBP1	1.332	0.564	0.768	36.905	17.806	2.073	0.092	2.60745e-30	1.49558e-27	3.75108e-06	0.000136224	788846	5.84443e-21	1.82315e-18
TRIM22	1.881	1.465	0.416	46.997	44.197	1.063	0.088	1.9119e-06	0.00011804	0.21845	0.453769	716284	9.27336e-05	0.00146961
SMCHD1	1.898	1.497	0.401	49.495	47.377	1.045	0.086	2.50343e-06	0.000149877	0.362866	0.623783	714345	0.000185298	0.00260457
UBC	4.145	3.983	0.162	94.618	95.866	0.987	0.083	0.00246813	0.0441064	0.254527	0.48596	739503	7.61935e-07	2.70419e-05
LYZ	7.943	7.86	0.083	100	99.841	1.002	0.083	0.00512115	0.0760728	0.232103	0.453769	720905	0.000111987	0.00171215
TMEM123	1.954	1.586	0.368	48.486	45.151	1.074	0.082	5.07242e-05	0.00199984	0.145183	0.364899	710816	0.000401561	0.00481467
TAP1	1.372	0.778	0.594	40.125	25.596	1.568	0.081	2.73758e-17	7.72648e-15	4.59342e-06	0.000136224	763530	2.17556e-13	2.76312e-11
SOD2	2.247	1.947	0.3	51.321	50.556	1.015	0.08	0.00234791	0.0426408	0.750143	0.971817	702194	0.00315243	0.0233236
PSME1	2.257	1.964	0.293	59.827	58.665	1.02	0.078	0.000635619	0.0158069	0.610306	0.849926	712579	0.00047143	0.00544269
CDC42EP3	1.753	1.362	0.391	44.354	41.176	1.077	0.077	4.76079e-06	0.000262079	0.168745	0.407118	712029	0.000220473	0.00300095
LAP3	1.435	0.921	0.514	41.038	28.299	1.45	0.077	1.42044e-11	1.89901e-09	5.29804e-06	0.000137726	745230	1.50825e-09	1.09911e-07
MX2	1.505	1.028	0.477	39.116	31.797	1.23	0.076	3.09334e-09	3.05571e-07	0.000843875	0.00782784	724226	3.03502e-06	8.83235e-05
MNDA	1.785	1.412	0.373	49.832	44.515	1.119	0.075	6.61497e-06	0.00034799	0.0202681	0.091399	715518	0.000134246	0.00199585
RPS28	5.419	5.31	0.108	97.117	97.774	0.993	0.074	0.0483132	0.31231	0.484691	0.740975	719010	0.000174817	0.00248277
OAS2	1.279	0.697	0.582	33.542	22.417	1.496	0.073	1.20343e-15	2.64175e-13	4.56778e-06	0.000136224	741629	6.11028e-10	4.70899e-08
BAZ1A	1.62	1.216	0.404	40.413	36.725	1.1	0.073	2.85909e-06	0.000168085	0.10343	0.293361	705484	0.00077828	0.00793498
SECTM1	1.286	0.731	0.555	38.347	25.914	1.48	0.071	7.89597e-17	2.03476e-14	4.78158e-06	0.000136224	754618	9.73245e-12	1.02398e-09
ID2	2.277	2.02	0.257	56.031	56.28	0.996	0.07	0.00567654	0.0819274	0.926987	1	697936	0.00825029	0.0495999
PLEKHO1	1.796	1.463	0.333	48.486	43.402	1.117	0.069	0.000124089	0.00417883	0.0256297	0.108995	705472	0.00132906	0.0121689
PSMB9	1.399	0.935	0.464	45.267	36.248	1.249	0.069	4.05955e-12	6.27678e-10	6.34143e-05	0.000972043	744032	8.23607e-09	5.13844e-07
CD52	1.784	1.45	0.334	48.871	47.059	1.039	0.068	4.35378e-05	0.00177785	0.439132	0.690696	707453	0.000912235	0.0090415
MT-ATP8	5.836	5.744	0.092	99.327	99.841	0.995	0.067	0.00540035	0.0790318	0.21591	0.453769	725370	3.74482e-05	0.000695058
WAS	2.635	2.427	0.208	65.497	68.362	0.958	0.067	0.0162466	0.163117	0.194248	0.453769	713197	0.000495944	0.0056168
SP110	1.566	1.183	0.383	42.576	35.771	1.19	0.067	2.86428e-06	0.000168085	0.00262269	0.0190811	714240	9.66313e-05	0.00151785
APOL6	1.267	0.752	0.514	34.743	27.186	1.278	0.066	3.39526e-13	5.74963e-11	0.000406548	0.00440782	726658	5.15789e-07	1.91068e-05
FAM26F	1.352	0.892	0.46	33.349	26.232	1.271	0.065	4.47371e-09	4.26686e-07	0.000736589	0.00700015	720141	3.72533e-06	0.000104976
SRGN	5.989	5.905	0.083	99.039	99.523	0.995	0.063	0.0566297	0.337218	0.325283	0.582133	712396	0.000756627	0.00776037
CD163	1.575	1.226	0.349	40.413	36.566	1.105	0.062	3.64759e-05	0.00152248	0.085287	0.255215	702112	0.0016948	0.0144245
PARP9	1.251	0.774	0.477	29.841	23.052	1.295	0.061	9.91106e-10	1.02458e-07	0.000849566	0.00786777	713242	1.68796e-05	0.00036161
RAC1	3.927	3.805	0.123	85.632	88.394	0.969	0.06	0.120249	0.491019	0.0854731	0.255514	715667	0.000366575	0.00448176
CLEC4E	1.544	1.201	0.342	45.988	41.494	1.108	0.059	3.95658e-06	0.000223339	0.0492519	0.176172	716722	7.31662e-05	0.00120016
SP100	1.779	1.495	0.285	56.655	59.777	0.948	0.059	8.00987e-05	0.00296099	0.167845	0.405497	708900	0.000984194	0.00961008
CALM1	2.641	2.459	0.183	66.266	68.839	0.963	0.059	0.0354721	0.261709	0.246053	0.475671	707967	0.00153044	0.0135996
IFI44	1.34	0.945	0.395	41.807	32.75	1.277	0.057	1.45082e-08	1.28377e-06	5.10444e-05	0.000818413	729034	9.25727e-07	3.16545e-05
CARD16	1.773	1.5	0.273	47.477	46.105	1.03	0.057	0.00144586	0.0300938	0.553799	0.800837	694425	0.0118628	0.0609453
SIGLEC1	0.984	0.326	0.657	30.466	11.765	2.59	0.055	5.57183e-35	4.5033e-32	3.82036e-06	0.000136224	781952	8.35044e-22	2.80149e-19
HLA-DMA	1.405	1.059	0.345	43.537	38.315	1.136	0.054	1.09314e-06	7.04245e-05	0.0213011	0.0949734	715720	7.44042e-05	0.00121821
GIMAP4	1.036	0.506	0.53	25.084	14.149	1.773	0.052	6.99719e-15	1.44671e-12	3.47965e-06	0.000136224	732143	6.70487e-10	5.11671e-08
DNAJA1	1.404	1.095	0.309	40.029	36.407	1.099	0.049	4.83049e-05	0.00192581	0.113022	0.313174	701110	0.00206788	0.0168048
PSMA4	1.333	1.003	0.33	37.914	32.114	1.181	0.049	1.27436e-05	0.000607493	0.00816837	0.0462259	706126	0.000500652	0.00565571
ZFP36L1	1.573	1.316	0.258	42.912	39.269	1.093	0.047	0.00198222	0.0373367	0.106948	0.299141	695438	0.00795261	0.048179
CST3	4.472	4.389	0.083	97.741	98.887	0.988	0.047	0.0335827	0.253237	0.0744263	0.231602	724679	4.45504e-05	0.000804214
EIF2AK2	1.253	0.929	0.324	35.944	31.638	1.136	0.045	9.38208e-06	0.000465985	0.0503893	0.179266	700930	0.00150678	0.0134634
UBB	2.779	2.651	0.128	64.488	69.634	0.926	0.044	0.167389	0.548612	0.0188196	0.0868723	702170	0.00463457	0.0315254
PILRA	1.529	1.292	0.238	42.432	43.879	0.967	0.042	0.00242611	0.0436185	0.520128	0.779732	682920	0.0664968	0.193145
S100A9	5.67	5.612	0.059	99.279	99.682	0.996	0.042	0.154194	0.547397	0.389533	0.656538	713003	0.000665237	0.00704082
CALR	1.301	1.015	0.286	40.654	39.428	1.031	0.042	2.86782e-05	0.0012407	0.61005	0.849635	698058	0.00430162	0.0296576
POMP	1.351	1.083	0.268	36.233	33.068	1.096	0.041	0.000816832	0.0192372	0.153828	0.381373	689132	0.0184628	0.0845883
CEBPD	3.774	3.687	0.087	82.749	86.963	0.952	0.041	0.274035	0.560521	0.0115137	0.0604442	719198	0.000162024	0.00233843
DYNLT1	1.218	0.915	0.303	31.764	27.027	1.175	0.041	8.18309e-05	0.0029939	0.0263308	0.111394	698002	0.00193471	0.0159857
GBP4	0.893	0.409	0.484	26.574	14.308	1.857	0.04	4.80818e-17	1.29537e-14	4.05216e-06	0.000136224	740297	2.21017e-11	2.18328e-09
GBP5	0.813	0.226	0.587	24.027	7.949	3.023	0.039	6.8379e-35	5.28629e-32	3.25015e-06	0.000136224	763214	2.25843e-19	6.08442e-17
SLC31A2	1.11	0.802	0.308	31.956	26.868	1.189	0.037	8.69287e-06	0.000437869	0.0157214	0.0756442	701332	0.000858569	0.00861039
OAS3	0.944	0.557	0.387	27.535	19.555	1.408	0.037	3.01789e-10	3.2326e-08	4.75436e-05	0.00076922	716661	2.47988e-06	7.48637e-05
PUM1	1.25	0.995	0.255	32.004	30.207	1.059	0.036	0.00139581	0.0292331	0.405763	0.656538	682472	0.0483063	0.173487
IFI16	0.879	0.46	0.419	28.352	18.601	1.524	0.035	9.44072e-15	1.90756e-12	4.9274e-06	0.000136224	729826	1.3889e-08	8.31513e-07
SNX10	1.259	1.014	0.246	34.695	31.002	1.119	0.035	0.00160634	0.0324572	0.0923704	0.26903	688414	0.0191995	0.0873558
ANKRD12	1.23	0.978	0.253	34.407	31.161	1.104	0.035	0.000854612	0.0199421	0.135709	0.352873	689846	0.0145019	0.069975
RBX1	1.062	0.774	0.287	27.439	23.37	1.174	0.033	0.000107895	0.00372218	0.0443817	0.16279	690579	0.0068497	0.0428101
HLA-DQA1	0.77	0.326	0.444	20.375	11.288	1.805	0.031	3.9074e-16	9.51746e-14	3.00402e-06	0.000136224	719360	2.14268e-08	1.229e-06
CD68	3.439	3.368	0.071	90.293	93.005	0.971	0.03	0.217988	0.560521	0.0393908	0.150399	699973	0.00812601	0.049029
NAGK	1.036	0.784	0.252	32.58	29.094	1.12	0.029	0.000112395	0.00385811	0.106826	0.298896	693454	0.00606993	0.0388515
JAK2	0.885	0.579	0.307	23.642	18.442	1.282	0.028	2.63448e-06	0.000156145	0.00634607	0.0380315	696208	0.000890247	0.00885318
STAT2	1.151	0.937	0.214	36.136	34.499	1.047	0.028	0.00152936	0.0312967	0.476512	0.730985	684732	0.0401211	0.150696
NLRP3	1.066	0.833	0.233	29.889	28.14	1.062	0.028	0.000893489	0.0206864	0.424723	0.673504	681792	0.0486868	0.174712
RARRES3	0.87	0.563	0.307	25.901	18.919	1.369	0.028	4.38443e-07	3.06927e-05	0.000303478	0.00344361	706480	5.81367e-05	0.000986382
HELZ2	0.968	0.725	0.242	29.505	27.027	1.092	0.026	0.00016701	0.00532189	0.248482	0.479932	686157	0.021385	0.0942606
BLVRA	1.056	0.844	0.212	32.869	30.843	1.066	0.026	0.00112389	0.0248247	0.355841	0.61471	685682	0.0290345	0.119284
RBM25	1.003	0.783	0.221	27.102	25.278	1.072	0.025	0.00201775	0.0378513	0.382049	0.649012	678339	0.0745985	0.199438
CUL1	0.682	0.266	0.415	19.414	8.744	2.22	0.025	7.56837e-17	1.97902e-14	3.66848e-06	0.000136224	726647	1.33299e-10	1.17336e-08
B4GALT5	0.755	0.427	0.329	19.894	12.878	1.545	0.025	3.79727e-08	3.11149e-06	4.65819e-05	0.000757107	703942	1.96019e-05	0.000411988
CTBP2	0.898	0.649	0.248	26.045	22.893	1.138	0.024	8.50819e-05	0.00309374	0.116569	0.321003	687084	0.0130413	0.0656347
CMPK2	0.746	0.422	0.323	19.077	13.196	1.446	0.024	5.86487e-08	4.67638e-06	0.000663873	0.00648722	698006	0.000142297	0.00209279
PHF11	0.877	0.626	0.251	22.729	19.714	1.153	0.024	0.000186636	0.00582206	0.111732	0.310181	682857	0.0228624	0.0988608
PSTPIP2	0.738	0.431	0.308	19.414	14.149	1.372	0.023	1.54976e-07	1.14818e-05	0.00259883	0.0189462	694845	0.000483143	0.00551043
LILRB1	0.966	0.768	0.199	30.226	28.299	1.068	0.022	0.00213353	0.039394	0.37067	0.632825	680658	0.0596763	0.193145
PARP12	0.768	0.499	0.27	22.249	17.17	1.296	0.022	3.36431e-06	0.000193595	0.00622302	0.0374709	694381	0.00113382	0.0107123
FAM96A	0.826	0.59	0.236	20.086	18.76	1.071	0.021	0.000319118	0.00892176	0.493234	0.748896	674104	0.10075	0.251042
VPS29	0.926	0.723	0.203	24.7	24.483	1.009	0.021	0.0027334	0.0476964	0.957904	1	670202	0.22663	0.444878
UTRN	0.829	0.602	0.227	23.691	19.873	1.192	0.021	0.000359215	0.00976636	0.0508156	0.18053	685461	0.0142018	0.0688259
SSB	0.715	0.435	0.28	19.75	14.308	1.38	0.02	1.06567e-06	6.92216e-05	0.00187648	0.0147636	694939	0.000509992	0.00573209
HVCN1	0.802	0.577	0.225	19.606	16.375	1.197	0.02	0.000979706	0.0223049	0.0715078	0.22414	680539	0.0263531	0.110829
ATOX1	0.725	0.473	0.252	21.48	18.76	1.145	0.019	2.77398e-06	0.000163867	0.145658	0.365605	684408	0.014223	0.0688782
HCK	3.237	3.19	0.047	68.717	74.563	0.922	0.019	0.651948	0.82311	0.00536577	0.0333597	672920	0.276925	0.510948
LIMD2	1.511	1.412	0.1	49.111	55.962	0.878	0.018	0.139463	0.534184	0.00267068	0.019347	670080	0.333416	0.583882
GCH1	0.702	0.458	0.244	17.924	14.467	1.239	0.018	6.46085e-05	0.00243391	0.0461879	0.167366	682062	0.0145102	0.0699962
FCGR1A	0.725	0.517	0.208	26.189	23.529	1.113	0.016	3.07514e-05	0.00131757	0.192364	0.45172	686487	0.0151708	0.0726309
SLFN5	0.56	0.253	0.307	15.762	9.857	1.599	0.016	2.44808e-11	3.24845e-09	0.000163102	0.00212152	697566	4.03799e-05	0.0007402
CPVL	0.8	0.626	0.175	27.054	25.119	1.077	0.016	0.00254094	0.0450454	0.354198	0.612229	679822	0.0580146	0.193145
EPB41L3	0.643	0.43	0.213	16.963	14.467	1.172	0.014	0.000176094	0.00554874	0.140722	0.358088	676554	0.0463557	0.168341
IFI35	0.609	0.393	0.216	21	16.057	1.308	0.014	1.03739e-05	0.000509554	0.00617349	0.0372704	692244	0.00161469	0.0139991
FCGR3A	0.572	0.336	0.236	14.224	9.38	1.516	0.014	3.23804e-05	0.00136759	0.00148622	0.0122743	687237	0.0011563	0.0108669
CCT5	0.659	0.484	0.175	19.558	17.011	1.15	0.013	0.00163636	0.0328028	0.16375	0.398844	677146	0.0539384	0.185293
SAMD9L	0.498	0.229	0.269	13.984	7.949	1.759	0.012	2.27643e-09	2.29984e-07	3.63699e-05	0.000614144	696024	2.74797e-05	0.000539311
CNTRL	0.628	0.446	0.182	16.002	14.149	1.131	0.012	0.00189364	0.0363089	0.286115	0.530105	671263	0.121839	0.288164
HNRNPAB	0.608	0.418	0.19	16.242	13.831	1.174	0.012	0.00058287	0.014705	0.150524	0.375435	675455	0.0538922	0.185215
CYBA	1.702	1.647	0.056	56.848	63.911	0.889	0.012	0.412421	0.651324	0.00168378	0.0135257	668368	0.401793	0.628124
KLF9	1.646	1.591	0.055	37.098	43.084	0.861	0.011	0.571684	0.77312	0.00766818	0.0438982	645760	0.562894	0.708845
FAM71D	0.638	0.479	0.158	21.624	21.781	0.993	0.011	0.000942566	0.0216255	0.95596	1	668847	0.246108	0.472881
SMIM14	0.596	0.424	0.172	17.347	15.103	1.149	0.011	0.00149046	0.0307446	0.201626	0.453769	673816	0.0843542	0.218009
TNRC6B	0.614	0.449	0.165	18.981	17.17	1.105	0.011	0.00203619	0.038031	0.320214	0.576055	673134	0.109595	0.268307
TAP2	0.524	0.323	0.201	15.137	11.129	1.36	0.011	4.23813e-05	0.0017444	0.0110309	0.0584968	683522	0.00539405	0.0356284
KLHDC7B	0.436	0.14	0.296	13.888	5.723	2.426	0.011	1.84285e-16	4.61517e-14	3.31957e-06	0.000136224	709704	1.25465e-08	7.61394e-07
ZCCHC6	0.594	0.428	0.166	18.212	14.944	1.219	0.011	0.0019564	0.0370466	0.0630562	0.203448	679445	0.0281496	0.116375
OTOF	0.412	0.027	0.385	12.782	1.113	11.486	0.011	1.26117e-44	1.55698e-41	2.34498e-06	0.000136224	731270	1.22762e-17	2.56803e-15
NT5C3A	0.561	0.383	0.178	14.368	11.447	1.255	0.011	0.00152482	0.0312719	0.0639273	0.205885	676346	0.0332957	0.131155
MPC1	0.537	0.352	0.184	13.936	12.56	1.11	0.01	0.00026542	0.007649	0.425938	0.67513	669474	0.14344	0.326445
MAT2B	0.541	0.377	0.164	14.464	12.083	1.197	0.01	0.00206017	0.0383581	0.147892	0.369908	673421	0.0670671	0.193145
CD63	2.637	2.609	0.028	64.969	72.337	0.898	0.009	0.748601	0.8776	0.000602876	0.00603597	671294	0.318926	0.568761
MEFV	0.544	0.385	0.159	16.819	15.421	1.091	0.009	0.00148875	0.0307446	0.425984	0.675142	669671	0.171534	0.373598
ABI3	0.445	0.231	0.214	14.128	8.267	1.709	0.009	3.01618e-07	2.16253e-05	7.27464e-05	0.00109064	694498	5.97222e-05	0.00101096
C2	0.41	0.157	0.253	11.581	6.359	1.821	0.009	6.97344e-12	1.01635e-09	9.85521e-05	0.00141547	691343	5.07415e-05	0.000883677
MYOF	0.442	0.232	0.211	13.503	8.108	1.665	0.009	9.71493e-07	6.35078e-05	0.000223781	0.00271053	691200	0.00017687	0.00250791
HSPA1A	0.476	0.301	0.175	10.86	8.585	1.265	0.009	0.000958763	0.0219186	0.11618	0.320378	671506	0.0608182	0.193145
APOL3	0.445	0.251	0.194	14.512	10.334	1.404	0.009	2.91794e-06	0.000170111	0.00771319	0.044098	685110	0.00274166	0.0207798
PURA	0.441	0.26	0.181	11.197	7.472	1.498	0.008	0.000204557	0.00617527	0.00700805	0.0409233	679976	0.00499593	0.0334742
FAM21C	0.343	0.031	0.312	12.158	2.067	5.882	0.007	1.20177e-40	1.12466e-37	2.56839e-06	0.000136224	721861	3.18281e-14	4.67715e-12
CYSTM1	0.425	0.254	0.171	12.59	10.175	1.237	0.007	3.9439e-05	0.00163465	0.107898	0.301231	674202	0.0423196	0.157721
RSAD2	0.376	0.169	0.207	11.629	6.518	1.784	0.007	2.23819e-08	1.8951e-06	0.000185564	0.00234674	689459	0.000126608	0.00190458
HSPA6	0.438	0.295	0.143	14.032	11.129	1.261	0.007	0.00126625	0.0272192	0.0613616	0.198991	676282	0.0319754	0.128197
RIN3	1.583	1.552	0.032	45.891	53.1	0.864	0.006	0.680714	0.84165	0.0016609	0.0133752	652246	0.88862	0.931471
TRAPPC13	0.336	0.123	0.213	14.56	4.769	3.053	0.006	3.67869e-12	5.77797e-10	3.09524e-06	0.000136224	717982	9.41047e-11	8.45089e-09
IFIT2	0.37	0.202	0.168	10.86	6.359	1.708	0.006	4.6342e-05	0.00186006	0.00073002	0.00694887	684304	0.000779382	0.00793842
TMEM129	0.356	0.185	0.171	13.551	6.836	1.982	0.006	2.15306e-06	0.000131108	4.74818e-06	0.000136224	698368	6.07407e-06	0.00015429
CIITA	0.409	0.275	0.134	12.926	9.698	1.333	0.006	0.00249515	0.044527	0.0309436	0.125418	676842	0.022027	0.0961608
SDAD1	0.402	0.275	0.127	15.185	16.852	0.901	0.005	0.000538824	0.0137458	0.315719	0.570841	655010	0.960715	0.97155
BTN3A1	0.347	0.194	0.153	9.322	6.836	1.364	0.005	0.000139088	0.00457985	0.0534655	0.182407	672447	0.0329301	0.13067
DDX58	0.336	0.174	0.162	9.899	5.405	1.831	0.005	3.34884e-05	0.00141104	0.000397524	0.00432581	684106	0.00047116	0.00544269
ZC3H12A	0.354	0.206	0.148	9.37	6.677	1.403	0.005	0.000440588	0.0116879	0.0362845	0.141779	673283	0.0256049	0.108297
CSAD	0.347	0.199	0.148	8.265	7.154	1.155	0.005	0.000563953	0.0143048	0.402319	0.656538	663683	0.255229	0.487718
SIRPA	1.549	1.522	0.026	36.665	43.084	0.851	0.005	0.772934	0.89062	0.00425458	0.0278301	643531	0.466431	0.678137
NEXN	0.29	0.072	0.218	8.169	2.226	3.67	0.005	1.3011e-12	2.06561e-10	1.94519e-06	0.000136224	693562	1.86533e-07	7.91587e-06
PRKCE	0.346	0.204	0.143	10.139	7.631	1.329	0.005	0.000279793	0.00799841	0.0633218	0.204194	672682	0.0379236	0.144178
SCAPER	0.352	0.218	0.134	10.235	8.267	1.238	0.005	0.000867176	0.0201559	0.167689	0.405285	669364	0.0929564	0.235983
RAB20	0.355	0.224	0.131	9.707	7.154	1.357	0.005	0.00163341	0.0327807	0.0574871	0.190235	672580	0.0349639	0.135386
ISG20	0.304	0.129	0.175	9.851	4.769	2.065	0.005	7.38505e-08	5.78474e-06	3.39597e-05	0.000581171	688369	5.38812e-05	0.000927455
P2RX7	0.344	0.208	0.137	12.302	8.585	1.433	0.005	0.000190123	0.0058895	0.00998618	0.0540184	680370	0.00643289	0.0407928
FLT3	0.333	0.188	0.144	10.764	6.995	1.539	0.005	9.46899e-05	0.00336064	0.00477429	0.0303263	680272	0.00377864	0.0269507
EIF3G	1.308	1.279	0.029	37.53	44.197	0.849	0.005	0.704057	0.854761	0.00284454	0.0202692	642607	0.432773	0.645258
ZBP1	0.288	0.112	0.175	8.794	4.928	1.784	0.004	1.05828e-08	9.69964e-07	0.00129021	0.0109924	681155	0.00090754	0.00900794
IFIT1	0.324	0.189	0.135	8.457	5.882	1.438	0.004	0.000993361	0.0224821	0.034691	0.137045	672183	0.0273295	0.114102
ERLIN1	0.331	0.204	0.126	9.082	6.677	1.36	0.004	0.00177173	0.0345428	0.0609479	0.197813	671411	0.0419919	0.156696
PPDPF	1.349	1.324	0.025	46.756	55.803	0.838	0.004	0.6868	0.844132	7.4156e-05	0.00110897	653606	0.956749	0.968294
GAK	0.883	0.845	0.038	24.652	30.843	0.799	0.004	0.580388	0.778944	0.00222824	0.0168526	632838	0.103231	0.256254
MT1F	0.308	0.179	0.129	9.034	5.882	1.536	0.004	0.000644043	0.0159717	0.01312	0.066012	675768	0.00966221	0.0543378
EIF5AL1	0.796	0.756	0.04	31.571	38.156	0.827	0.004	0.422439	0.658374	0.00231643	0.0173133	644939	0.507679	0.708845
IFITM1	0.253	0.057	0.196	10.86	3.021	3.595	0.004	1.35218e-19	4.45242e-17	2.37346e-06	0.000136224	706496	1.19061e-09	8.93261e-08
MT1E	0.252	0.072	0.18	7.641	2.862	2.67	0.004	5.44525e-11	6.67738e-09	7.74096e-06	0.000175564	686375	1.48156e-05	0.000329295
FFAR2	0.305	0.191	0.114	9.707	6.836	1.42	0.004	0.00204951	0.0382341	0.026476	0.111589	674057	0.022066	0.0962504
POGLUT1	0.248	0.075	0.173	6.824	3.021	2.259	0.004	6.77132e-10	7.08241e-08	0.000229537	0.00275956	680127	0.000271542	0.00354687
IFIH1	0.281	0.152	0.128	8.457	4.928	1.716	0.004	0.000379498	0.0102395	0.00269614	0.0194958	677871	0.00313463	0.0232409
EREG	0.267	0.132	0.135	8.025	5.405	1.485	0.003	2.78133e-05	0.00121213	0.0296829	0.121583	672908	0.0183073	0.0840391
LYSMD2	0.247	0.108	0.139	6.776	3.498	1.937	0.003	1.46367e-05	0.000690333	0.0020736	0.0159131	676333	0.00203836	0.0165953
POLA1	0.223	0.014	0.208	9.995	0.477	20.957	0.003	4.79578e-32	3.15829e-29	1.51709e-06	0.000136224	716608	7.44361e-15	1.19239e-12
PSMA6	0.256	0.132	0.124	8.746	6.2	1.411	0.003	2.67113e-05	0.00117854	0.0456745	0.16632	672753	0.0251171	0.106844
CPEB3	0.236	0.09	0.145	6.487	3.657	1.774	0.003	1.21137e-06	7.7202e-05	0.00652035	0.0389055	673734	0.00581758	0.0377903
MITD1	0.247	0.127	0.12	7.785	4.769	1.632	0.003	0.000195732	0.0060109	0.00988553	0.0536389	674814	0.0078336	0.0477124
SPATS2L	0.241	0.116	0.125	7.016	4.61	1.522	0.003	5.67994e-05	0.00221967	0.0329717	0.131884	671091	0.0233209	0.100453
DDX60	0.232	0.107	0.125	6.92	3.021	2.291	0.003	0.000163559	0.00524008	0.000169519	0.00218739	679853	0.000341855	0.00424775
CAMK2D	0.223	0.087	0.135	6.728	3.657	1.84	0.003	4.93874e-07	3.43031e-05	0.00394098	0.0261765	675427	0.00310919	0.0230929
SLAMF7	0.219	0.078	0.14	7.208	3.975	1.814	0.003	1.78767e-08	1.5282e-06	0.00299283	0.0210089	676782	0.00232699	0.0185543
GIMAP8	0.245	0.14	0.105	6.583	4.769	1.38	0.003	0.00241226	0.0435014	0.107618	0.300683	667066	0.0789609	0.208186
NFIA	0.209	0.084	0.125	5.718	3.18	1.798	0.002	8.00904e-06	0.000409221	0.00985511	0.0534902	671649	0.00898365	0.0521339
GIMAP7	0.235	0.139	0.096	7.785	4.61	1.688	0.002	0.0037467	0.0601264	0.00573294	0.0351104	675227	0.00653475	0.0413503
C1QA	0.198	0.064	0.135	5.478	2.067	2.651	0.002	4.62947e-07	3.2281e-05	0.000214707	0.00264201	676966	0.000354937	0.00437602
CX3CR1	0.221	0.116	0.105	5.382	3.18	1.693	0.002	0.00251962	0.0448014	0.0259794	0.110064	669104	0.0225675	0.0979802
USP18	0.192	0.064	0.128	5.574	2.067	2.697	0.002	1.41628e-06	8.90953e-05	0.000154751	0.00203072	677527	0.000279642	0.00361361
YIPF4	0.996	0.98	0.016	32.773	39.746	0.825	0.002	0.805168	0.906542	0.00155664	0.01272	636090	0.206928	0.420934
ADAMTS2	0.177	0.034	0.144	5.526	1.431	3.862	0.002	7.9651e-12	1.12757e-09	3.18173e-06	0.000136224	681512	1.40819e-05	0.000314957
PLA2G7	0.207	0.112	0.095	5.718	4.134	1.383	0.002	0.00179165	0.034703	0.12998	0.348495	665493	0.100389	0.250354
MCM4	0.173	0	0.173	7.496	0	#DIV/0!	0.002	1.81647e-34	1.34578e-31	2.00324e-06	0.000136224	703536	1.57361e-12	1.89209e-10
USP42	0.199	0.098	0.101	5.622	3.498	1.607	0.002	0.000651607	0.0161144	0.0385598	0.148151	668765	0.0297101	0.121476
AKAP7	0.181	0.057	0.125	5.286	2.067	2.558	0.002	3.21604e-07	2.28737e-05	0.000409832	0.00442454	675795	0.000586927	0.0063635
RP11-458N5.1	0.185	0.082	0.103	7.833	5.405	1.449	0.002	1.6095e-06	0.000100416	0.0435243	0.160329	672335	0.0210354	0.0934569
NLN	0.193	0.104	0.089	5.382	4.293	1.254	0.002	0.00243829	0.0437931	0.303494	0.55331	662343	0.231323	0.452204
TDRD7	0.175	0.065	0.11	4.757	2.226	2.137	0.002	2.68172e-05	0.00118029	0.00425157	0.0278238	671273	0.00479507	0.0324557
VSIG4	0.168	0.053	0.115	4.085	1.749	2.336	0.002	6.47351e-06	0.000341559	0.00437207	0.0283308	669975	0.00488325	0.0329098
EVI5L	0.192	0.114	0.079	8.025	6.2	1.294	0.002	0.00176911	0.0345428	0.144392	0.363273	667831	0.0909834	0.231972
AIM2	0.16	0.046	0.114	4.709	1.431	3.291	0.001	7.75367e-07	5.18301e-05	9.0536e-05	0.00131414	676003	0.000206864	0.00286246
TLR7	0.17	0.076	0.094	5.382	3.657	1.472	0.001	0.000105438	0.00366171	0.0937689	0.271877	666483	0.0639901	0.193145
AP1AR	0.172	0.083	0.089	4.709	2.703	1.742	0.001	0.00150161	0.0308672	0.0313756	0.126851	667799	0.0265226	0.111405
PHYKPL	0.67	0.653	0.017	19.894	25.437	0.782	0.001	0.77428	0.891362	0.00374183	0.0249938	630818	0.0541485	0.185825
SDR42E2	0.163	0.069	0.094	4.998	3.339	1.497	0.001	4.55421e-05	0.00183209	0.0835589	0.2535	665993	0.0653425	0.193145
ACP2	0.171	0.086	0.085	5.526	3.498	1.58	0.001	0.00095904	0.0219186	0.0478657	0.172322	668205	0.0354533	0.136894
SKAP2	1.53	1.523	0.007	43.825	50.556	0.867	0.001	0.929828	0.96748	0.00342962	0.0232756	645193	0.555269	0.708845
ETV7	0.146	0.028	0.118	5.19	1.272	4.08	0.001	2.55211e-11	3.33669e-09	4.5079e-06	0.000136224	680310	1.8366e-05	0.000389196
SLC2A13	0.147	0.031	0.115	6.151	1.59	3.869	0.001	3.05781e-11	3.96868e-09	2.30744e-06	0.000136224	684580	4.31733e-06	0.000117022
MKNK2	1.195	1.187	0.009	38.155	44.356	0.86	0.001	0.903615	0.956209	0.00603146	0.0365651	642176	0.417941	0.645258
MSR1	0.141	0.012	0.128	4.613	0.795	5.803	0.001	1.80888e-15	3.82902e-13	1.56863e-06	0.000136224	679635	8.25633e-06	0.00019915
CD38	0.16	0.078	0.082	4.998	3.021	1.654	0.001	0.00103458	0.0231978	0.0376331	0.145881	667704	0.0329238	0.13067
FMN1	0.154	0.072	0.081	4.901	3.18	1.542	0.001	0.00090491	0.0208693	0.0785247	0.241273	666182	0.0581066	0.193145
NBPF1	0.156	0.078	0.078	4.469	3.816	1.171	0.001	0.00152431	0.0312719	0.575527	0.822643	659463	0.410115	0.636823
RP11-431K24.1	0.134	0	0.134	6.007	0	#DIV/0!	0.001	2.30506e-28	1.13851e-25	2.11737e-06	0.000136224	693787	3.17437e-10	2.62528e-08
SRGAP1	0.153	0.078	0.075	5.238	3.021	1.734	0.001	0.00217802	0.040132	0.023742	0.103528	669201	0.0198205	0.0894033
IL17RA	2.529	2.525	0.003	69.582	75.994	0.916	0.001	0.966021	0.984617	0.0018532	0.0146387	664783	0.543969	0.708845
GIMAP5	0.133	0.04	0.093	3.844	1.431	2.687	0.001	8.22228e-06	0.000417715	0.00198885	0.0154901	670392	0.00271798	0.020642
HEG1	0.14	0.059	0.081	4.229	2.226	1.9	0.001	0.000688304	0.0167425	0.0224387	0.0989048	667754	0.0191786	0.0872831
ANKRD22	0.128	0.02	0.108	4.133	0.954	4.332	0.001	1.98505e-10	2.21989e-08	2.47544e-05	0.0004496	675416	0.000103752	0.00161401
ATP10A	0.138	0.058	0.079	4.181	2.226	1.878	0.001	0.000324207	0.00902147	0.0222583	0.0982071	667489	0.021104	0.0935089
DMWD	0.127	0.031	0.096	5.911	1.431	4.131	0.001	9.56781e-09	8.81478e-07	2.2465e-06	0.000136224	683798	4.83906e-06	0.000128423
MYCBP2	0.981	0.974	0.008	28.496	34.34	0.83	0.001	0.914167	0.960118	0.00537579	0.0333987	636392	0.193801	0.407086
SLC38A9	0.129	0.047	0.082	3.844	1.59	2.418	0.001	0.000158526	0.0051157	0.0048437	0.0307153	669302	0.00547753	0.0360993
CACNA1A	0.131	0.055	0.076	4.901	2.385	2.055	0.001	0.000287059	0.00816673	0.0050317	0.0316591	671146	0.00590594	0.0380898
ODF2	0.133	0.063	0.07	3.7	3.18	1.164	0.001	0.00156294	0.0317607	0.624509	0.862529	658416	0.476416	0.683177
RP5-945F2.3	0.116	0	0.116	5.478	0	#DIV/0!	0.001	3.6412e-26	1.7038e-23	2.0519e-06	0.000136224	690328	2.04092e-09	1.44006e-07
OPTN	0.13	0.061	0.069	4.085	2.226	1.835	0.001	0.00264185	0.0465558	0.0288501	0.118856	666751	0.0280643	0.11613
KMO	0.123	0.053	0.07	3.556	1.59	2.237	0.001	0.00276523	0.0480982	0.0120452	0.0624057	667354	0.0126143	0.0640474
ATP5EP2	1.32	1.316	0.004	51.225	64.388	0.796	0.001	0.932596	0.96889	4.79708e-06	0.000136224	666814	0.450534	0.659066
LGALS9C	0.117	0.047	0.071	5.43	3.339	1.626	0.001	4.17972e-06	0.000234447	0.035498	0.139953	668989	0.024658	0.105193
IL17RC	0.108	0.034	0.074	3.508	2.385	1.471	0.001	4.31047e-06	0.000240265	0.198777	0.453769	662294	0.138668	0.317329
PGAP1	0.106	0.03	0.076	2.931	0.954	3.073	0.001	6.18632e-05	0.00236049	0.00321237	0.0222691	667460	0.00499638	0.0334742
BTBD8	0.105	0.035	0.07	4.95	2.385	2.076	0.001	7.14658e-07	4.79522e-05	0.0050454	0.0317341	671763	0.00446552	0.0306333
VKORC1L1	0.104	0.038	0.066	3.748	1.431	2.62	0.001	0.000725065	0.0174221	0.00275956	0.0198334	669680	0.00378554	0.026989
CTB-152G17.6	0.107	0.048	0.058	4.133	1.908	2.166	0.001	0.00329435	0.0545408	0.00714642	0.0415806	669114	0.00848601	0.0504503
FAM225A	0.102	0.042	0.06	3.22	1.431	2.25	0.001	0.00221172	0.0406266	0.0182596	0.0847272	666215	0.0169825	0.079444
FAHD1	0.102	0.041	0.06	3.172	2.067	1.535	0.001	0.00131589	0.0279879	0.176119	0.420063	661949	0.135861	0.312072
AIFM3	0.098	0.033	0.065	3.94	1.272	3.098	0.001	8.16448e-05	0.00299325	0.00052894	0.00544591	671908	0.00109188	0.0103766
TPTE2	0.09	0	0.09	4.325	0	#DIV/0!	0.001	1.07638e-20	3.82781e-18	1.44283e-06	0.000136224	682780	1.14277e-07	5.40416e-06
GPATCH1	0.092	0.028	0.065	2.835	1.59	1.783	0	7.09603e-05	0.00265072	0.0845569	0.255215	662821	0.0752944	0.200631
RUFY4	0.088	0.007	0.081	2.499	0.318	7.859	0	3.76695e-09	3.66012e-07	0.000128733	0.00175152	668772	0.000593663	0.00642729
GMFG	2.314	2.312	0.002	62.518	70.27	0.89	0	0.985353	0.992836	0.000364915	0.00401769	664443	0.552985	0.708845
ESCO2	0.087	0.028	0.059	3.652	1.749	2.088	0	1.26838e-05	0.000606263	0.0193429	0.0886662	667191	0.0154558	0.0736387
C15orf48	0.087	0.032	0.054	2.787	1.113	2.504	0	0.00152955	0.0312967	0.0163966	0.0776983	665457	0.0159706	0.0755726
C1QB	0.077	0	0.077	1.97	0	#DIV/0!	0	6.84089e-10	7.11333e-08	3.83283e-05	0.000641118	667369	0.000390653	0.00470292
DACT3	0.087	0.042	0.044	3.46	3.021	1.145	0	0.00256248	0.0453819	0.70475	0.932136	657894	0.524068	0.708845
AARS	0.079	0.026	0.052	2.403	0.954	2.519	0	0.00125311	0.0270079	0.0244387	0.10509	663996	0.0246402	0.105167
ALKBH6	0.079	0.033	0.046	2.883	1.908	1.511	0	0.00187328	0.0360484	0.204653	0.453769	661082	0.167807	0.36746
CXCL10	0.069	0	0.069	2.018	0	#DIV/0!	0	4.20763e-10	4.42697e-08	2.21222e-05	0.000408892	667684	0.00033071	0.00414798
CTA-384D8.35	0.072	0.019	0.053	2.595	0.636	4.08	0	0.000134461	0.00444731	0.00147294	0.0121816	667276	0.00298404	0.0222938
TPH1	0.069	0.002	0.067	3.268	0.159	20.554	0	1.42926e-14	2.85548e-12	1.69941e-06	0.000136224	674853	1.40627e-05	0.000314957
ZNF618	0.07	0.014	0.056	2.114	0.636	3.325	0	2.8088e-05	0.00121903	0.0143294	0.0705205	664194	0.0133674	0.0668786
OLFM2	0.068	0	0.068	3.172	0	#DIV/0!	0	1.55016e-15	3.36138e-13	1.85537e-06	0.000136224	675232	6.17116e-06	0.000155866
AUTS2	0.067	0.013	0.054	3.172	0.477	6.65	0	1.33368e-06	8.46931e-05	3.26663e-05	0.000562829	672066	0.000177594	0.00251617
TRIM7	0.067	0.02	0.047	2.307	0.954	2.418	0	0.000536041	0.0136945	0.0336595	0.133953	663396	0.0320938	0.128527
PPIAL4C	0.064	0	0.064	3.22	0	#DIV/0!	0	6.9017e-16	1.57332e-13	9.67283e-07	0.000136224	675546	5.22849e-06	0.000136516
PSRC1	0.066	0.019	0.047	1.874	0.795	2.358	0	0.00145567	0.0302022	0.0706277	0.221878	661582	0.0590366	0.193145
ZNF439	0.061	0.02	0.041	2.403	1.431	1.679	0	0.000386347	0.0103771	0.162069	0.397263	661018	0.132282	0.305583
KANK1	0.059	0.012	0.047	2.643	0.954	2.771	0	9.50701e-07	6.26089e-05	0.0130598	0.0657652	665665	0.0113233	0.0593921
MAP3K15	0.057	0	0.057	2.643	0	#DIV/0!	0	5.09607e-13	8.39144e-11	1.94427e-06	0.000136224	671772	3.81962e-05	0.000705994
LAMTOR5-AS1	0.056	0.002	0.053	2.739	0.159	17.229	0	1.11873e-11	1.53017e-09	5.22535e-06	0.000136518	671382	8.78253e-05	0.0014056
UBTD2	0.058	0.015	0.042	1.682	0.954	1.763	0	0.000902218	0.0208342	0.262061	0.496823	659315	0.183131	0.391236
SHQ1	0.057	0.016	0.041	1.586	0.795	1.995	0	0.00164543	0.0328734	0.17555	0.418932	659707	0.135206	0.310849
GDF5OS	0.053	0.002	0.051	2.307	0.159	14.508	0	2.47148e-10	2.72953e-08	5.14998e-05	0.000824229	668554	0.000389171	0.00469143
TGIF2	0.053	0.01	0.042	1.73	0.477	3.627	0	0.000141241	0.0046336	0.0203347	0.0915411	662702	0.0203865	0.091377
APOL4	0.051	0.002	0.049	1.346	0.159	8.463	0	2.36545e-06	0.000142095	0.00704881	0.0411474	662254	0.0111396	0.0586535
RP11-145G20.1	0.05	0	0.05	2.21	0	#DIV/0!	0	3.30501e-11	4.25843e-09	8.71049e-06	0.000193602	668942	0.000170022	0.00243215
ZNF569	0.05	0	0.05	2.21	0	#DIV/0!	0	7.59944e-11	9.06883e-09	8.71049e-06	0.000193602	668942	0.000170022	0.00243215
SLC22A25	0.05	0	0.05	2.355	0	#DIV/0!	0	4.60161e-12	7.05355e-10	3.22711e-06	0.000136224	669885	0.000103313	0.00160859
FERMT3	1.574	1.573	0.001	47.958	55.803	0.859	0	0.991689	0.995707	0.000636923	0.00627778	649952	0.778389	0.852145
HAPLN3	0.049	0.008	0.041	1.73	0.318	5.441	0	0.000162911	0.0052382	0.00580862	0.035449	663718	0.00831528	0.0499001
AC004528.4	0.048	0.004	0.043	2.162	0.318	6.801	0	5.76527e-08	4.63856e-06	0.000715111	0.00683256	666574	0.00186157	0.015511
TMEM102	0.049	0.015	0.034	1.73	0.795	2.176	0	0.00211512	0.0391352	0.133322	0.352873	660655	0.0891827	0.228364
RNF222	0.044	0.007	0.037	2.162	0.636	3.4	0	8.24865e-07	5.47273e-05	0.00965974	0.0526282	664553	0.0111095	0.0585125
SDC3	0.043	0	0.043	1.874	0	#DIV/0!	0	2.48593e-09	2.48327e-07	6.01961e-05	0.000934568	666740	0.000545308	0.00604496
RP11-46D6.1	0.045	0.014	0.031	1.922	0.795	2.418	0	0.00145807	0.0302168	0.0513428	0.182148	661907	0.0508721	0.179457
EFNB1	0.043	0.008	0.036	1.346	0.477	2.821	0	0.000223466	0.00662242	0.0861631	0.256713	660195	0.0709348	0.19753
AC004854.4	0.043	0	0.043	1.97	0	#DIV/0!	0	2.79996e-10	3.03573e-08	3.83283e-05	0.000641118	667369	0.000390653	0.00470292
AL627171.1	0.045	0.016	0.029	1.874	1.272	1.474	0	0.00245568	0.0440316	0.384737	0.652333	658550	0.294658	0.537586
PRR16	0.041	0.009	0.032	1.394	0.477	2.922	0	0.000986245	0.0224251	0.0885923	0.262368	660498	0.0612128	0.193145
FHL5	0.04	0.001	0.039	1.97	0.159	12.393	0	1.97797e-09	2.02128e-07	0.000315258	0.0035501	666349	0.00124979	0.0115923
PRIM2	0.04	0.01	0.03	1.201	0.636	1.889	0	0.00268296	0.0470007	0.274794	0.516394	658216	0.222204	0.437542
IDO1	0.038	0.005	0.033	1.153	0.159	7.254	0	0.000481501	0.0125721	0.0168831	0.0795437	660984	0.0222657	0.0970331
CLSPN	0.038	0.007	0.031	1.73	0.636	2.72	0	4.75988e-05	0.00190192	0.0569646	0.189396	661704	0.0441752	0.163314
NTHL1	0.037	0.008	0.029	1.442	0.318	4.534	0	0.0018899	0.0363089	0.0194069	0.0888908	661828	0.0222849	0.0970482
NUPR1	0.036	0.006	0.03	1.105	0.318	3.476	0	0.00114751	0.0252211	0.0929186	0.269921	659644	0.0694888	0.193999
POC5	0.035	0.004	0.031	1.153	0.318	3.627	0	6.41459e-05	0.0024297	0.062866	0.202871	659966	0.0586192	0.193145
IDNK	0.034	0.002	0.032	0.865	0.159	5.441	0	0.000123164	0.00417137	0.0962867	0.277799	659104	0.0625165	0.193145
PNMA5	0.033	0.003	0.03	0.961	0.159	6.045	0	0.000209606	0.00626389	0.0640601	0.206275	659734	0.0440546	0.162957
METTL6	0.034	0.007	0.026	1.105	0.477	2.317	0	0.00220107	0.0405148	0.240468	0.467143	658620	0.153401	0.342709
RP11-390P2.4	0.032	0.007	0.025	1.057	0.477	2.217	0	0.00276725	0.0480982	0.236791	0.46137	658303	0.178851	0.38389
CXCL9	0.03	0	0.03	0.817	0	#DIV/0!	0	6.44461e-05	0.00243294	0.0183265	0.0849047	659821	0.0230082	0.0994187
DMD	0.03	0	0.03	1.394	0	#DIV/0!	0	1.06924e-07	8.15971e-06	0.000634495	0.00627124	663595	0.0029217	0.0219202
ATCAY	0.029	0.002	0.027	1.394	0.159	8.765	0	5.77088e-06	0.000310006	0.00736263	0.0424497	662568	0.00940849	0.0540667
MUC1	0.029	0.002	0.027	1.153	0.159	7.254	0	2.39108e-05	0.00106556	0.0168831	0.0795437	660994	0.022061	0.0962504
CSDC2	0.025	0	0.025	1.201	0	#DIV/0!	0	1.07972e-06	6.9813e-05	0.0028795	0.0203764	662337	0.00576343	0.0375796
CH25H	0.025	0	0.025	0.577	0	#DIV/0!	0	0.000723979	0.0174196	0.0803382	0.24575	658248	0.0563764	0.191926
PLAG1	0.023	0	0.023	0.577	0	#DIV/0!	0	0.000830151	0.0194992	0.0803382	0.24575	658248	0.0563764	0.191926
TDRD12	0.023	0	0.023	1.105	0	#DIV/0!	0	2.2256e-06	0.000135063	0.00452938	0.0291906	661708	0.00811586	0.0489844
FAM87B	0.023	0	0.023	1.105	0	#DIV/0!	0	2.01424e-06	0.000123501	0.00452938	0.0291906	661708	0.00811586	0.0489844
TRPM3	0.022	0	0.022	1.009	0	#DIV/0!	0	6.26163e-06	0.000331363	0.00717148	0.0416855	661079	0.0114536	0.0598463
TM7SF2	0.022	0.003	0.019	0.769	0.159	4.836	0	0.00161242	0.0325431	0.144423	0.363273	658474	0.0890351	0.228085
AC006946.15	0.021	0.002	0.019	0.673	0.159	4.232	0	0.00270486	0.0472912	0.21591	0.453769	657844	0.127367	0.298341
C1QC	0.021	0	0.021	0.673	0	#DIV/0!	0	0.000273842	0.00786622	0.0502269	0.178903	658878	0.0392267	0.147967
ZNF594	0.021	0	0.021	0.769	0	#DIV/0!	0	0.000108017	0.00372218	0.0316399	0.127779	659506	0.0274538	0.114403
RP11-196G18.23	0.02	0	0.02	0.529	0	#DIV/0!	0	0.00150097	0.0308672	0.0783077	0.240814	657934	0.0677718	0.193145
CTD-3234P18.2	0.02	0.002	0.019	0.913	0.159	5.743	0	0.000159086	0.00512447	0.0609131	0.197754	659419	0.0524586	0.181507
AP001257.1	0.02	0.002	0.019	0.625	0.159	3.929	0	0.00229201	0.0419282	0.21126	0.453769	657529	0.152641	0.341613
HABP4	0.02	0	0.02	0.673	0	#DIV/0!	0	0.000354693	0.00968787	0.0502269	0.178903	658878	0.0392267	0.147967
ATP2B2	0.019	0	0.019	0.961	0	#DIV/0!	0	1.32865e-05	0.000631677	0.00699121	0.0408514	660764	0.0136196	0.0678349
DDTL	0.019	0	0.019	0.577	0	#DIV/0!	0	0.00116055	0.0253822	0.0803382	0.24575	658248	0.0563764	0.191926
KHDRBS3	0.019	0	0.019	0.577	0	#DIV/0!	0	0.000912492	0.0210169	0.0803382	0.24575	658248	0.0563764	0.191926
ZFP3	0.018	0	0.018	0.481	0	#DIV/0!	0	0.00201805	0.0378513	0.129537	0.348263	657620	0.0816533	0.212636
HOXB-AS1	0.017	0	0.017	0.769	0	#DIV/0!	0	0.00020443	0.00617527	0.0316399	0.127779	659506	0.0274538	0.114403
TLR10	0.017	0.001	0.016	0.673	0.159	4.232	0	0.00178827	0.034703	0.21591	0.453769	657844	0.127367	0.298341
C15orf59	0.017	0	0.017	0.769	0	#DIV/0!	0	9.56642e-05	0.00338846	0.0316399	0.127779	659506	0.0274538	0.114403
CLYBL	0.017	0	0.017	0.577	0	#DIV/0!	0	0.000788261	0.0186632	0.0803382	0.24575	658248	0.0563764	0.191926
CTD-2192J16.26	0.017	0	0.017	0.721	0	#DIV/0!	0	0.000243762	0.00713617	0.0295677	0.121223	659192	0.0327956	0.130276
ITGA9	0.016	0	0.016	0.817	0	#DIV/0!	0	4.39877e-05	0.0017883	0.0183265	0.0849047	659821	0.0230082	0.0994187
KCNMB4	0.015	0	0.015	0.577	0	#DIV/0!	0	0.000701862	0.0170489	0.0803382	0.24575	658248	0.0563764	0.191926
FAM230C	0.015	0	0.015	0.721	0	#DIV/0!	0	0.000122781	0.00417137	0.0295677	0.121223	659192	0.0327956	0.130276
LRRC61	0.015	0	0.015	0.481	0	#DIV/0!	0	0.00230607	0.0420556	0.129537	0.348263	657620	0.0816533	0.212636
PROK1	0.015	0	0.015	0.673	0	#DIV/0!	0	0.000220999	0.0065712	0.0502269	0.178903	658878	0.0392267	0.147967
RP11-431K24.4	0.014	0	0.014	0.721	0	#DIV/0!	0	0.000147091	0.00479895	0.0295677	0.121223	659192	0.0327956	0.130276
FLVCR1-AS1	0.014	0	0.014	0.481	0	#DIV/0!	0	0.00261387	0.0461083	0.129537	0.348263	657620	0.0816533	0.212636
SCN10A	0.014	0	0.014	0.625	0	#DIV/0!	0	0.000445144	0.0117784	0.0479831	0.172431	658563	0.0469871	0.169951
CERKL	0.013	0	0.013	0.673	0	#DIV/0!	0	0.000257288	0.00749973	0.0502269	0.178903	658878	0.0392267	0.147967
KCNMA1	0.012	0	0.012	0.481	0	#DIV/0!	0	0.00241095	0.0435014	0.129537	0.348263	657620	0.0816533	0.212636
GUCY1A3	0.012	0	0.012	0.481	0	#DIV/0!	0	0.00208923	0.0388177	0.129537	0.348263	657620	0.0816533	0.212636
GRAMD1C	0.012	0	0.012	0.481	0	#DIV/0!	0	0.00231216	0.0421235	0.129537	0.348263	657620	0.0816533	0.212636
ARHGEF15	0.01	0	0.01	0.481	0	#DIV/0!	0	0.00182384	0.0352497	0.129537	0.348263	657620	0.0816533	0.212636
CTC-482H14.5	0.01	0	0.01	0.529	0	#DIV/0!	0	0.00162164	0.0326181	0.0783077	0.240814	657934	0.0677718	0.193145
AGBL1	0.01	0	0.01	0.481	0	#DIV/0!	0	0.0019309	0.0367201	0.129537	0.348263	657620	0.0816533	0.212636

## Sheet: down - CT00A
feature	mean_logExpr	mean_logExpr_other	log_fold_change	percentage	percentage_other	percentage_fold_change	WAD_score	t_pval	t_qval	fisher_pval	fisher_qval	mwu_U	mwu_pval	mwu_qval
ACTG1	3.95	4.898	-0.948	87.218	97.297	0.896	-0.531	0	2.8026e-45	2.31746e-06	0.000136224	391584	0	0
RPS3A	4.562	5.209	-0.647	91.494	97.297	0.94	-0.4	6.74064e-25	2.8537e-22	2.3925e-06	0.000136224	464642	2.41887e-28	1.22886e-25
TKT	2.589	3.532	-0.943	68.092	86.486	0.787	-0.365	1.31414e-28	6.67618e-26	4.4381e-06	0.000136224	459416	1.98497e-30	1.06954e-27
MT-ND1	6.631	7.052	-0.422	99.76	100	0.998	-0.365	0	0	0.596156	0.835128	374619	0	0
RPLP1	5.408	5.912	-0.504	98.462	99.523	0.989	-0.361	1.63055e-30	9.66426e-28	0.0423135	0.157138	420199	2.90069e-42	2.24224e-39
RPS12	5.07	5.592	-0.522	94.522	97.456	0.97	-0.352	4.62282e-17	1.26459e-14	0.00189474	0.0148416	448176	3.6708e-33	2.17568e-30
JUND	3.561	4.25	-0.688	81.692	94.754	0.862	-0.34	1.52513e-20	5.21505e-18	3.53896e-06	0.000136224	526380	8.50489e-14	1.19075e-11
TPT1	5.785	6.221	-0.436	99.568	100	0.996	-0.331	0	5.60519e-45	0.128502	0.346669	397320	0	0
MT-ATP6	6.8	7.171	-0.371	99.423	99.841	0.996	-0.328	6.36232e-33	4.35109e-30	0.321222	0.577051	409065	0	2.94273e-43
EEF2	1.855	2.914	-1.059	56.319	82.512	0.683	-0.32	3.96472e-40	3.52484e-37	5.01752e-06	0.000136224	433355	7.22968e-40	4.5911e-37
MT-CO3	6.057	6.458	-0.401	99.76	100	0.998	-0.317	0	0	0.596156	0.835128	382016	0	0
PABPC1	5.425	5.844	-0.419	94.858	97.774	0.97	-0.299	5.148e-12	7.80388e-10	0.00129771	0.0110352	507166	1.06582e-17	2.31113e-15
EEF1A1	6.623	6.964	-0.341	99.808	99.841	1	-0.293	1.20661e-37	1.02166e-34	1	1	378998	0	0
RPL5	2.939	3.638	-0.7	67.996	83.466	0.815	-0.291	9.27041e-14	1.68201e-11	4.27966e-06	0.000136224	532943	8.69387e-13	1.05881e-10
MT-CYB	4.852	5.3	-0.448	96.492	98.887	0.976	-0.288	1.61252e-18	4.85969e-16	0.00109393	0.00970133	484183	4.04432e-23	1.53004e-20
EIF1	4.378	4.859	-0.481	91.062	96.184	0.947	-0.281	2.96417e-14	5.54798e-12	1.18287e-05	0.000245135	498960	1.48911e-19	4.07353e-17
TMSB4X	6.56	6.885	-0.325	99.904	100	0.999	-0.277	0	6.82432e-43	1	1	391676	0	0
LAPTM5	4.326	4.794	-0.467	94.474	98.251	0.962	-0.27	1.23689e-20	4.31238e-18	3.07931e-05	0.000537322	485140	7.01784e-23	2.49569e-20
RPL9	4.175	4.656	-0.481	91.783	95.707	0.959	-0.269	3.1478e-15	6.58482e-13	0.000619318	0.00616579	476089	3.2065e-25	1.29579e-22
MT-CO2	5.325	5.7	-0.375	99.616	100	0.996	-0.262	1.65353e-43	1.72983e-40	0.210742	0.453769	421248	6.67719e-42	4.74897e-39
RPL3	3.388	3.947	-0.559	80.49	90.938	0.885	-0.26	1.00917e-13	1.81253e-11	3.95752e-06	0.000136224	527639	1.42298e-13	1.86881e-11
RPL30	4.144	4.612	-0.468	92.167	96.82	0.952	-0.259	1.77742e-15	3.80775e-13	1.71134e-05	0.000330395	507392	1.18486e-17	2.50809e-15
VIM	4.75	5.161	-0.411	96.492	99.046	0.974	-0.258	4.72988e-19	1.45003e-16	0.000362512	0.00399865	501201	4.95631e-19	1.19092e-16
FOS	5.275	5.644	-0.369	96.876	98.41	0.984	-0.255	5.2789e-12	7.88774e-10	0.0379455	0.146644	520044	5.39151e-15	8.79509e-13
RPS6	3.77	4.262	-0.492	86.641	93.164	0.93	-0.25	8.16948e-12	1.14379e-09	5.83911e-06	0.00014383	520750	7.09288e-15	1.14653e-12
VCAN	4.154	4.602	-0.448	89.092	95.866	0.929	-0.248	7.64124e-12	1.09572e-09	3.26699e-06	0.000136224	557301	1.57577e-08	9.3396e-07
COTL1	5.004	5.374	-0.37	93.513	96.82	0.966	-0.243	8.4891e-09	7.8617e-07	0.00117379	0.0101711	534428	2.91969e-12	3.43808e-10
ACTB	6.862	7.137	-0.274	100	99.841	1.002	-0.243	5.2683e-33	3.74702e-30	0.232103	0.453769	403590	0	2.8026e-45
RPL4	3.223	3.769	-0.546	72.85	85.692	0.85	-0.242	4.00422e-10	4.23803e-08	3.54287e-06	0.000136224	561680	5.48926e-08	2.85393e-06
ARRB2	3.418	3.933	-0.514	79.337	89.348	0.888	-0.239	1.22288e-10	1.41195e-08	4.15947e-06	0.000136224	552945	3.17265e-09	2.16142e-07
NACA	4.244	4.668	-0.424	88.707	94.754	0.936	-0.239	3.66636e-09	3.60174e-07	4.04192e-06	0.000136224	544944	1.8601e-10	1.60045e-08
RPL34	5.618	5.942	-0.324	96.925	97.933	0.99	-0.237	1.40645e-08	1.25669e-06	0.217768	0.453769	518212	2.30051e-15	3.859e-13
RPS19	4.121	4.551	-0.43	92.984	96.661	0.962	-0.236	1.76321e-13	3.13515e-11	0.000601067	0.00602796	500028	2.64944e-19	6.8675e-17
RPS27A	4.965	5.319	-0.354	92.263	96.82	0.953	-0.231	5.34738e-08	4.3219e-06	2.35692e-05	0.000432046	569776	8.38788e-07	2.92441e-05
MT-ND3	6.078	6.369	-0.291	99.231	99.523	0.997	-0.229	4.69349e-14	8.69323e-12	0.590382	0.833009	484340	4.4364e-23	1.64341e-20
LGALS1	3.084	3.604	-0.52	76.79	85.851	0.894	-0.22	2.88113e-10	3.10481e-08	4.52376e-06	0.000136224	527931	1.42938e-13	1.86881e-11
RPL27A	4.283	4.668	-0.385	93.897	96.502	0.973	-0.218	8.2508e-11	9.7805e-09	0.0122357	0.0632085	477898	9.71383e-25	3.83826e-22
CD44	2.474	3.092	-0.617	62.662	76.948	0.814	-0.218	2.50658e-11	3.30145e-09	3.85228e-06	0.000136224	543252	4.13879e-11	3.89375e-09
FXYD5	2.22	2.892	-0.672	64.2	79.65	0.806	-0.217	2.84123e-16	7.01666e-14	4.55786e-06	0.000136224	509796	1.15274e-17	2.46951e-15
HCLS1	3.04	3.553	-0.513	70.207	80.922	0.868	-0.214	5.85307e-08	4.67638e-06	4.07799e-06	0.000136224	552101	1.80177e-09	1.28664e-07
TSC22D3	4.247	4.628	-0.381	93.224	94.436	0.987	-0.214	1.6008e-08	1.39529e-06	0.310256	0.563212	500687	3.74506e-19	9.379e-17
RPL21	3.935	4.322	-0.387	91.687	95.548	0.96	-0.202	8.64833e-11	1.01168e-08	0.000916473	0.00836541	510609	5.87329e-17	1.12294e-14
DAZAP2	3.901	4.284	-0.383	81.643	88.076	0.927	-0.198	1.82592e-05	0.00083462	0.000124092	0.00170385	578737	1.01078e-05	0.000237106
RPL6	2.9	3.394	-0.493	80.346	89.189	0.901	-0.197	6.9803e-13	1.13868e-10	3.88386e-06	0.000136224	523108	1.8582e-14	2.82399e-12
RPL10A	2.647	3.179	-0.533	65.738	75.517	0.871	-0.196	1.6924e-08	1.46081e-06	6.9714e-06	0.000163079	539394	1.01447e-11	1.05487e-09
DUSP6	2.296	2.882	-0.586	52.715	68.998	0.764	-0.192	1.63399e-08	1.41727e-06	4.34439e-06	0.000136224	557792	4.38213e-09	2.9256e-07
CD37	3.488	3.892	-0.404	83.421	89.507	0.932	-0.188	1.03277e-07	7.91539e-06	0.000136834	0.00183349	560136	3.89592e-08	2.0795e-06
ZYX	2.175	2.766	-0.591	65.978	81.876	0.806	-0.185	5.76172e-16	1.34802e-13	5.03979e-06	0.000136224	528254	9.72508e-14	1.33017e-11
UQCRB	2.716	3.199	-0.483	61.413	71.701	0.857	-0.181	8.91787e-06	0.000446672	6.6296e-06	0.000157595	571406	7.44496e-07	2.65288e-05
EEF1D	2.113	2.702	-0.59	51.946	66.455	0.782	-0.18	1.26966e-08	1.14599e-06	4.59688e-06	0.000136224	545327	2.91543e-11	2.80212e-09
PGK1	2.277	2.825	-0.548	56.271	71.383	0.788	-0.177	5.18347e-09	4.90252e-07	4.23524e-06	0.000136224	564742	6.7896e-08	3.44931e-06
MCL1	4.697	4.982	-0.285	92.936	94.754	0.981	-0.175	5.05666e-05	0.00199872	0.120278	0.328017	541794	5.61835e-11	5.17616e-09
RPS4X	3.307	3.698	-0.392	76.117	86.169	0.883	-0.174	4.17912e-06	0.000234447	3.10814e-06	0.000136224	592229	0.00027485	0.00356203
MT-ND4	6.261	6.475	-0.214	99.856	100	0.999	-0.173	8.39352e-14	1.53861e-11	1	1	526345	9.2667e-14	1.28727e-11
PCBP1	3.762	4.108	-0.346	81.499	88.553	0.92	-0.172	3.89814e-05	0.00161946	2.58121e-05	0.000465889	582343	2.61481e-05	0.000519486
GPX1	2.141	2.695	-0.553	65.017	80.286	0.81	-0.169	2.19336e-13	3.78642e-11	3.91331e-06	0.000136224	528560	1.01729e-13	1.38079e-11
RPS7	2.637	3.102	-0.465	70.975	81.876	0.867	-0.169	7.69549e-09	7.16406e-07	3.28635e-06	0.000136224	557578	1.28639e-08	7.75367e-07
GDI2	1.753	2.396	-0.643	45.603	64.388	0.708	-0.169	9.02973e-12	1.25436e-09	4.18999e-06	0.000136224	534201	7.53448e-14	1.06326e-11
RPS23	4.805	5.075	-0.27	91.302	92.846	0.983	-0.169	0.000447472	0.0118049	0.249182	0.480651	547052	4.1411e-10	3.33655e-08
GAPDH	4.639	4.913	-0.274	96.06	97.774	0.982	-0.166	1.49148e-07	1.10962e-05	0.0480288	0.17256	552132	2.65707e-09	1.84552e-07
RPS15	2.787	3.223	-0.435	78.376	88.394	0.887	-0.166	1.3874e-10	1.59157e-08	3.67457e-06	0.000136224	548054	5.26738e-10	4.16264e-08
RPL7	4.345	4.636	-0.291	92.792	95.707	0.97	-0.165	8.4756e-07	5.6024e-05	0.00966081	0.0526282	552810	3.36309e-09	2.28241e-07
RPL22	2.912	3.327	-0.414	74.243	83.784	0.886	-0.164	6.50088e-07	4.41192e-05	4.84805e-06	0.000136224	565128	1.69594e-07	7.42061e-06
CKAP4	1.816	2.424	-0.608	48.246	65.024	0.742	-0.163	1.02969e-10	1.19666e-08	4.08209e-06	0.000136224	542451	5.06457e-12	5.66372e-10
RPS15A	2.899	3.313	-0.413	81.355	89.984	0.904	-0.162	1.39916e-10	1.59477e-08	3.16277e-06	0.000136224	546498	3.10367e-10	2.59528e-08
TOMM7	2.226	2.737	-0.511	60.5	73.45	0.824	-0.161	1.4512e-08	1.28377e-06	4.37588e-06	0.000136224	549446	3.80985e-10	3.10747e-08
PKM	2.701	3.135	-0.434	71.889	83.784	0.858	-0.16	3.37325e-08	2.78976e-06	3.95946e-06	0.000136224	576514	4.85668e-06	0.000128698
EIF4G2	2.372	2.856	-0.484	52.09	67.568	0.771	-0.16	5.21948e-06	0.00028295	4.56877e-06	0.000136224	583038	1.37596e-05	0.000309695
NAP1L1	1.595	2.244	-0.65	43.489	62.957	0.691	-0.158	4.32854e-13	7.26093e-11	4.08921e-06	0.000136224	532567	2.05968e-14	3.10367e-12
RPS9	4.378	4.653	-0.275	95.531	97.774	0.977	-0.157	2.63461e-08	2.19934e-06	0.00992678	0.0538002	544174	1.41388e-10	1.23843e-08
ZFP36	4.089	4.382	-0.293	87.987	91.892	0.958	-0.157	0.000104777	0.00364964	0.00586449	0.0357356	575039	3.79197e-06	0.000106181
EEF1B2	1.513	2.172	-0.659	39.789	57.711	0.689	-0.154	6.7751e-12	9.95604e-10	4.40809e-06	0.000136224	535450	2.43285e-14	3.63518e-12
RPL23	5.206	5.434	-0.228	96.156	97.774	0.983	-0.154	5.05834e-05	0.00199872	0.0612352	0.198618	566058	2.72303e-07	1.10797e-05
APLP2	3.039	3.415	-0.376	72.898	81.24	0.897	-0.154	3.43263e-05	0.00143613	2.07792e-05	0.000386076	577382	6.20618e-06	0.000156528
ENO1	3.259	3.61	-0.351	74.243	85.851	0.865	-0.152	6.22599e-05	0.00237054	4.13067e-06	0.000136224	607144	0.00561646	0.0368357
RPS27	4.508	4.763	-0.255	96.252	97.138	0.991	-0.15	1.1074e-06	7.10854e-05	0.326342	0.582133	530556	5.75069e-13	7.10091e-11
RAB31	2.643	3.053	-0.41	67.131	77.583	0.865	-0.148	5.522e-06	0.00029844	4.06666e-06	0.000136224	578468	7.33839e-06	0.000180726
H3F3B	4.428	4.684	-0.256	89.092	93.959	0.948	-0.148	0.000533933	0.0136602	0.000221292	0.00268954	608690	0.00772987	0.0472644
CSTA	2.523	2.947	-0.424	63.191	75.835	0.833	-0.147	4.62093e-06	0.00025517	3.76555e-06	0.000136224	577380	4.80893e-06	0.000127814
GNB2L1	2.595	3.008	-0.413	74.051	86.645	0.855	-0.146	2.0966e-09	2.13026e-07	4.12051e-06	0.000136224	573766	2.33258e-06	7.15096e-05
RPL18A	3.653	3.957	-0.304	83.229	90.62	0.918	-0.146	0.000126589	0.00424693	5.70104e-06	0.000141975	594640	0.000491316	0.00557149
ZFP36L2	3.476	3.789	-0.313	83.229	88.235	0.943	-0.144	8.6059e-05	0.00311019	0.00211478	0.0162011	576386	5.37401e-06	0.000139293
TGOLN2	1.94	2.457	-0.517	53.099	70.429	0.754	-0.144	4.22838e-09	4.08613e-07	5.15154e-06	0.000136224	556506	2.92461e-09	2.00781e-07
CSDE1	2.086	2.563	-0.477	54.012	69.157	0.781	-0.14	3.0312e-07	2.16457e-05	4.02134e-06	0.000136224	565664	7.6811e-08	3.80439e-06
RPLP0	1.86	2.381	-0.521	58.433	73.132	0.799	-0.14	7.26956e-12	1.05089e-09	4.26796e-06	0.000136224	540200	8.03898e-12	8.55935e-10
METTL9	2.2	2.655	-0.455	50.697	63.434	0.799	-0.14	8.63947e-06	0.000436416	4.89232e-06	0.000136224	586785	3.35181e-05	0.00063268
EVI2B	2.595	2.989	-0.394	67.179	77.742	0.864	-0.139	7.57784e-06	0.000388304	5.08669e-06	0.000136224	578624	7.67855e-06	0.000188165
CAPNS1	2.51	2.914	-0.403	69.486	79.65	0.872	-0.138	1.06669e-06	6.92216e-05	3.95646e-06	0.000136224	567807	3.44973e-07	1.34812e-05
COX4I1	2.831	3.184	-0.353	73.715	83.625	0.881	-0.134	8.94343e-06	0.000446694	4.34363e-06	0.000136224	588094	0.000101487	0.00158292
SERPINB1	1.949	2.433	-0.483	53.436	69.793	0.766	-0.134	1.57116e-08	1.3762e-06	4.12366e-06	0.000136224	564914	5.80817e-08	2.98483e-06
CCNI	2.645	3.019	-0.374	68.044	78.696	0.865	-0.134	1.25229e-05	0.00060019	4.27182e-06	0.000136224	583822	3.15145e-05	0.00060189
YWHAZ	2.284	2.704	-0.42	60.884	73.609	0.827	-0.133	1.70002e-06	0.000105324	4.19149e-06	0.000136224	576492	3.38445e-06	9.70627e-05
LSP1	2.208	2.638	-0.429	72.033	86.963	0.828	-0.132	7.99022e-12	1.12757e-09	3.9294e-06	0.000136224	560614	3.82586e-08	2.04903e-06
EIF4B	1.188	1.861	-0.673	28.832	49.603	0.581	-0.13	5.17889e-12	7.80388e-10	4.59874e-06	0.000136224	531240	1.63472e-17	3.30305e-15
PLP2	1.35	1.968	-0.618	43.152	62.798	0.687	-0.13	7.38062e-15	1.50845e-12	4.07859e-06	0.000136224	521506	6.69036e-17	1.26555e-14
EIF3E	1.528	2.093	-0.565	42.047	60.413	0.696	-0.129	1.56626e-10	1.77386e-08	4.88155e-06	0.000136224	544861	4.11201e-12	4.65704e-10
RPL27	3.62	3.891	-0.271	89.092	93.8	0.95	-0.129	1.13304e-05	0.000548952	0.000409671	0.00442454	587448	9.63761e-05	0.00151784
RPL15	4.184	4.421	-0.236	88.419	93.164	0.949	-0.129	0.00084783	0.0198359	0.000467058	0.00491406	608633	0.00764679	0.0468047
MSN	3.161	3.468	-0.306	74.339	82.989	0.896	-0.129	0.00045486	0.0119643	1.07363e-05	0.000226995	601752	0.00202591	0.0165015
PHC2	1.495	2.063	-0.568	45.507	66.455	0.685	-0.128	2.02377e-13	3.52791e-11	4.17364e-06	0.000136224	534520	9.65699e-14	1.33017e-11
RPL41	5.877	6.046	-0.169	98.991	99.364	0.996	-0.128	2.98979e-06	0.00017373	0.482433	0.738349	547616	5.16408e-10	4.09922e-08
ARPC1B	4.629	4.84	-0.211	93.176	95.707	0.974	-0.126	0.000871112	0.0202209	0.0235205	0.102832	583619	3.77464e-05	0.000698488
RPS3	3.298	3.587	-0.289	80.586	88.712	0.908	-0.126	9.89565e-05	0.00347736	4.99835e-06	0.000136224	607946	0.0066681	0.0419998
PER1	1.871	2.343	-0.472	54.349	71.701	0.758	-0.126	3.72999e-09	3.64412e-07	4.71982e-06	0.000136224	561854	2.25223e-08	1.27133e-06
CNN2	1.424	2.001	-0.577	39.837	59.936	0.665	-0.125	4.90823e-11	6.146e-09	4.59877e-06	0.000136224	537032	6.35267e-14	9.03655e-12
RPL10	4.322	4.541	-0.219	93.417	96.82	0.965	-0.123	8.1034e-05	0.00298316	0.000885178	0.00812681	605440	0.0043482	0.0299323
SERF2	4.001	4.237	-0.236	88.131	92.369	0.954	-0.123	0.00125826	0.027086	0.00266858	0.0193437	591703	0.000259584	0.00342154
RPL7A	3.824	4.07	-0.246	88.227	91.892	0.96	-0.123	0.000328903	0.00910938	0.0105182	0.0564345	583243	3.39925e-05	0.000638922
CNPY3	2.115	2.532	-0.417	54.157	68.045	0.796	-0.123	4.92974e-06	0.00026971	4.07039e-06	0.000136224	582453	1.29857e-05	0.00029339
RPL8	2.79	3.117	-0.327	76.261	85.692	0.89	-0.122	8.78181e-06	0.0004411	3.10814e-06	0.000136224	584252	4.0588e-05	0.000742582
CSF3R	2.784	3.109	-0.325	70.591	81.24	0.869	-0.121	0.000133752	0.00444731	3.74355e-06	0.000136224	594651	0.000442525	0.00521787
TMA7	1.796	2.268	-0.471	47.429	62.798	0.755	-0.121	1.42517e-07	1.06474e-05	4.17081e-06	0.000136224	571044	2.40404e-07	9.91794e-06
RPL29	2.715	3.047	-0.331	68.044	76.948	0.884	-0.121	0.00026005	0.00754314	1.84857e-05	0.00035192	590298	0.000155051	0.00225058
ATP6AP2	1.712	2.199	-0.487	42.672	58.029	0.735	-0.121	6.56133e-07	4.43601e-05	3.90639e-06	0.000136224	566310	2.4234e-08	1.35932e-06
RTN3	1.605	2.11	-0.506	44.498	61.844	0.72	-0.119	1.31574e-08	1.18158e-06	4.14843e-06	0.000136224	554048	3.29346e-10	2.69866e-08
ERP29	1.789	2.25	-0.462	49.159	63.593	0.773	-0.118	2.09206e-07	1.52454e-05	4.06155e-06	0.000136224	562313	1.41395e-08	8.43672e-07
LAMP1	1.934	2.364	-0.43	48.39	64.07	0.755	-0.117	8.06679e-06	0.00041099	4.10116e-06	0.000136224	574085	7.18346e-07	2.57518e-05
RPL13A	5.187	5.361	-0.174	96.444	97.774	0.986	-0.116	0.00168002	0.0333397	0.122491	0.333234	583024	3.25203e-05	0.000617123
RPL12	2.853	3.157	-0.304	75.396	82.83	0.91	-0.116	0.000163533	0.00524008	9.29872e-05	0.00134642	583450	3.25131e-05	0.000617123
RPL36A	3.263	3.53	-0.267	82.749	88.712	0.933	-0.115	0.00030024	0.0085009	0.000292702	0.00335128	595555	0.000596676	0.00644582
IRS2	3.03	3.316	-0.286	70.062	81.24	0.862	-0.115	0.0017441	0.0341917	4.14244e-06	0.000136224	622276	0.0585118	0.193145
HNRNPC	2.242	2.615	-0.373	54.493	65.978	0.826	-0.115	0.000170352	0.00539934	5.17989e-06	0.000136224	592444	0.000171342	0.00244513
PTMA	4.072	4.288	-0.216	89.572	91.892	0.975	-0.114	0.00301737	0.0512923	0.0936234	0.271569	582037	2.5045e-05	0.000500366
RGS2	3.222	3.49	-0.268	66.603	75.04	0.888	-0.114	0.0157307	0.160253	5.74649e-05	0.000898667	610028	0.00864678	0.0511009
U2AF1	2.932	3.221	-0.288	71.168	80.127	0.888	-0.112	0.00138352	0.0290442	1.19441e-05	0.000246799	606750	0.00507597	0.0338671
JUN	4.122	4.331	-0.21	80.394	88.235	0.911	-0.112	0.0275036	0.225223	7.50676e-06	0.000172229	634182	0.236681	0.460288
ATP6V0D1	1.08	1.713	-0.633	32.148	53.736	0.598	-0.112	2.0521e-14	4.00971e-12	4.76597e-06	0.000136224	521228	4.02377e-19	9.93704e-17
RPL39	4.326	4.525	-0.2	94.522	96.82	0.976	-0.112	0.000198682	0.00605964	0.0205298	0.092112	594932	0.000534795	0.00593953
CLK1	1.362	1.902	-0.54	33.445	49.444	0.676	-0.112	3.23965e-08	2.69179e-06	4.76597e-06	0.000136224	558361	1.14905e-10	1.02156e-08
PTP4A2	3.284	3.541	-0.257	73.042	80.922	0.903	-0.111	0.00764388	0.0994991	5.24075e-05	0.000834999	618498	0.0349529	0.135373
CDC42	3.19	3.455	-0.264	76.502	82.83	0.924	-0.111	0.00209208	0.0388302	0.000796182	0.00746712	599982	0.00144293	0.0130569
YBX1	3.361	3.612	-0.251	72.753	79.968	0.91	-0.111	0.00989916	0.11941	0.000256422	0.00301228	616874	0.02745	0.114403
FOSB	3.715	3.943	-0.228	83.902	90.302	0.929	-0.111	0.00397905	0.0632274	4.65821e-05	0.000757107	612401	0.0142676	0.0690508
AHNAK	3.381	3.629	-0.249	73.57	79.332	0.927	-0.11	0.0109024	0.126987	0.00329258	0.0226656	615734	0.0231598	0.0999042
RBM3	1.841	2.265	-0.423	49.351	63.752	0.774	-0.11	2.62368e-06	0.000156145	5.02615e-06	0.000136224	572554	4.70565e-07	1.77646e-05
EGR1	0.904	1.594	-0.689	22.057	39.587	0.557	-0.109	7.80707e-13	1.26198e-10	3.82036e-06	0.000136224	538982	3.51745e-18	8.01844e-16
CRTAP	1.636	2.096	-0.46	41.23	56.598	0.728	-0.109	2.27106e-06	0.000137353	4.67727e-06	0.000136224	567430	2.85575e-08	1.58681e-06
RPLP2	4.088	4.292	-0.205	94.762	96.979	0.977	-0.109	0.000123119	0.00417137	0.023742	0.103528	565727	2.45522e-07	1.0059e-05
ATP6V0B	1.788	2.216	-0.428	52.283	66.614	0.785	-0.109	2.42244e-07	1.74386e-05	4.50851e-06	0.000136224	568049	1.43147e-07	6.47659e-06
CLIC1	2.487	2.81	-0.323	68.621	76.312	0.899	-0.108	8.69442e-05	0.00312946	0.000184086	0.00233303	581176	1.56929e-05	0.000344064
C10orf54	2.975	3.25	-0.275	79.049	86.328	0.916	-0.108	0.000262883	0.00760052	3.99149e-05	0.000662676	595306	0.000554129	0.00610847
TPM3	3.291	3.54	-0.25	80.154	86.328	0.928	-0.108	0.00210151	0.0389644	0.000416558	0.00449171	599258	0.00127762	0.0117767
RPS14	4.3	4.492	-0.192	91.975	95.072	0.967	-0.107	0.00172732	0.0340504	0.00854402	0.0479852	607966	0.00682981	0.0427157
SERP1	1.978	2.364	-0.386	52.331	65.978	0.793	-0.106	1.49889e-05	0.000703211	4.59877e-06	0.000136224	583792	1.67455e-05	0.000359604
RPL23A	3.605	3.828	-0.223	87.025	90.938	0.957	-0.105	0.00146357	0.0302602	0.00788725	0.0448922	588982	0.000137937	0.00204387
FKBP1A	2.628	2.922	-0.294	68.477	78.537	0.872	-0.103	0.000378033	0.0102155	5.04781e-06	0.000136224	606992	0.00517096	0.0343719
PRR13	2.061	2.424	-0.363	55.79	68.362	0.816	-0.103	3.01338e-05	0.00129736	4.59635e-06	0.000136224	583452	1.83862e-05	0.000389196
MIDN	2.12	2.475	-0.354	57.232	69.475	0.824	-0.103	8.04784e-05	0.00296885	5.10639e-06	0.000136224	583931	2.24176e-05	0.000457643
CTD-2090I13.1	2.444	2.757	-0.313	73.042	89.03	0.82	-0.103	4.2993e-07	3.02157e-05	4.40036e-06	0.000136224	614098	0.0181344	0.0834076
MYO1F	3.094	3.345	-0.251	80.923	87.917	0.92	-0.102	0.000525905	0.0134937	3.39499e-05	0.000581171	605213	0.00407533	0.0284282
RPL36AL	2.482	2.789	-0.306	62.806	72.337	0.868	-0.102	0.000949359	0.0217533	1.39649e-05	0.00027744	594334	0.000350795	0.00432858
PCBP2	2.094	2.449	-0.355	54.974	71.065	0.774	-0.102	4.30441e-05	0.0017659	4.59635e-06	0.000136224	591774	0.000155757	0.00225898
SH3BGRL3	4.833	4.996	-0.163	96.06	97.615	0.984	-0.101	0.00596843	0.0846867	0.0668392	0.213002	593575	0.000397891	0.00478034
PNISR	1.822	2.217	-0.395	47.333	57.87	0.818	-0.101	4.40513e-05	0.0017883	8.07375e-06	0.000181262	581116	4.99958e-06	0.0001317
RPS20	4.885	5.045	-0.16	93.705	96.82	0.968	-0.101	0.00916698	0.113909	0.00204283	0.015745	621272	0.0534918	0.184293
RHOG	2.94	3.198	-0.258	71.648	81.558	0.878	-0.1	0.00208492	0.0387782	4.81154e-06	0.000136224	625727	0.0916664	0.233279
MTRNR2L12	3.28	3.513	-0.232	86.449	93.641	0.923	-0.1	9.15683e-05	0.00326943	4.23074e-06	0.000136224	621068	0.051868	0.180271
HMGN2	1.785	2.181	-0.396	48.967	61.685	0.794	-0.099	7.51164e-06	0.000386025	5.0964e-06	0.000136224	578300	2.62136e-06	7.87337e-05
RPS8	4.429	4.602	-0.173	93.753	95.866	0.978	-0.099	0.00441271	0.068169	0.0503672	0.179259	591017	0.000223812	0.00303786
PGD	1.797	2.187	-0.39	51.033	65.024	0.785	-0.098	3.65676e-06	0.000209745	4.79708e-06	0.000136224	578074	2.98757e-06	8.7258e-05
LTA4H	1.877	2.252	-0.375	46.276	58.029	0.797	-0.098	0.000106241	0.0036824	5.18275e-06	0.000136224	590016	5.70474e-05	0.000968824
ITGAM	1.951	2.314	-0.363	46.036	60.254	0.764	-0.098	0.000262092	0.00759	5.18089e-06	0.000136224	592036	9.90801e-05	0.00154811
PPP1R15A	1.759	2.153	-0.394	47.91	65.342	0.733	-0.098	6.01924e-06	0.000321406	4.11768e-06	0.000136224	574788	8.90532e-07	3.06871e-05
SLC25A6	1.9	2.268	-0.368	55.358	68.362	0.81	-0.097	6.64883e-06	0.00034874	4.71982e-06	0.000136224	575940	2.12641e-06	6.59855e-05
WASF2	1.879	2.25	-0.371	48.246	60.731	0.794	-0.097	9.58569e-05	0.00338853	5.16152e-06	0.000136224	583848	1.24385e-05	0.000282825
PFN1	4.008	4.194	-0.187	94.714	97.933	0.967	-0.097	9.41251e-05	0.00334728	0.000409832	0.00442454	601070	0.00189852	0.0157746
HNRNPH1	1.782	2.168	-0.386	42.383	59.3	0.715	-0.096	7.24947e-05	0.00270237	4.88155e-06	0.000136224	580326	2.73202e-06	8.13704e-05
CSGALNACT2	1.654	2.064	-0.41	40.798	53.418	0.764	-0.096	4.22231e-05	0.00174192	4.37321e-06	0.000136224	580313	1.96244e-06	6.15418e-05
TGFBI	1.091	1.647	-0.556	30.466	49.921	0.61	-0.096	5.51663e-11	6.71858e-09	4.46339e-06	0.000136224	539928	5.18906e-15	8.54321e-13
FLNA	2.718	2.985	-0.267	74.772	84.897	0.881	-0.096	0.000284554	0.00812142	3.89586e-06	0.000136224	607003	0.00548276	0.0361204
EIF4A1	2.983	3.227	-0.244	77.943	84.261	0.925	-0.096	0.00177924	0.0346513	0.000584804	0.00590612	599036	0.00120386	0.0112425
PNRC1	1.655	2.062	-0.407	49.784	63.752	0.781	-0.096	3.95171e-07	2.78831e-05	4.97686e-06	0.000136224	569980	2.10467e-07	8.80543e-06
RPL35	2.671	2.938	-0.268	72.946	79.809	0.914	-0.095	0.000838547	0.0196445	0.00046417	0.00489235	595790	0.0005794	0.00631269
UBALD2	2.283	2.59	-0.308	61.076	72.973	0.837	-0.095	0.0003575	0.00973462	4.19149e-06	0.000136224	595940	0.000487825	0.0055425
PGAM1	1.69	2.085	-0.395	47.862	61.526	0.778	-0.094	2.63187e-06	0.000156145	4.14278e-06	0.000136224	576933	1.58883e-06	5.09028e-05
GNS	1.965	2.313	-0.348	44.738	57.075	0.784	-0.094	0.00083751	0.0196445	5.0502e-06	0.000136224	595944	0.0002346	0.00315777
ALOX5AP	1.858	2.222	-0.365	41.663	53.1	0.785	-0.094	0.000507742	0.0131033	5.59072e-06	0.000140624	597028	0.000240053	0.00320449
TSPO	3.211	3.434	-0.224	83.806	91.892	0.912	-0.094	0.000357373	0.00973462	3.58859e-06	0.000136224	630935	0.170421	0.37176
PPT1	1.857	2.221	-0.364	52.427	64.865	0.808	-0.094	1.60886e-05	0.000750844	4.59688e-06	0.000136224	580831	7.21064e-06	0.00017832
BTG1	2.65	2.916	-0.266	70.447	79.332	0.888	-0.094	0.00108735	0.0241375	1.12249e-05	0.000234811	608347	0.00671449	0.0421874
ARPC4	1.735	2.117	-0.382	46.132	61.844	0.746	-0.093	1.63974e-05	0.000761259	4.16627e-06	0.000136224	579595	3.17053e-06	9.1966e-05
UBA52	3.551	3.752	-0.201	88.9	92.21	0.964	-0.093	0.00150089	0.0308672	0.016665	0.0786833	593022	0.000349483	0.00431839
BTF3	1.871	2.228	-0.357	53.628	65.978	0.813	-0.093	1.94091e-05	0.000875923	4.34439e-06	0.000136224	581502	9.43484e-06	0.000223086
ARF6	1.502	1.926	-0.425	36.329	49.762	0.73	-0.092	1.63232e-05	0.000759799	4.87943e-06	0.000136224	577977	4.57195e-07	1.73037e-05
RPL36	2.69	2.947	-0.257	71.889	81.24	0.885	-0.092	0.00132989	0.0281845	5.97523e-06	0.000145367	610514	0.0099087	0.0543378
RNASET2	2.458	2.736	-0.278	60.884	69.634	0.874	-0.091	0.00310748	0.0522745	7.44124e-05	0.00111187	609246	0.00693712	0.0432804
ATF4	1.612	2.009	-0.397	41.759	55.803	0.748	-0.091	2.69994e-05	0.00118537	4.6535e-06	0.000136224	576543	6.94065e-07	2.50328e-05
RPS25	3.587	3.781	-0.194	84.334	89.348	0.944	-0.09	0.0113482	0.130454	0.00152118	0.0125199	607808	0.00657041	0.0415316
CCDC69	1.32	1.777	-0.458	38.539	56.757	0.679	-0.09	3.43882e-08	2.83081e-06	4.12366e-06	0.000136224	553002	5.89994e-11	5.37984e-09
RAC2	2.758	2.999	-0.241	65.978	75.517	0.874	-0.088	0.00888086	0.111283	1.0587e-05	0.000225447	620157	0.0425083	0.158291
SFPQ	1.799	2.15	-0.351	46.468	58.347	0.796	-0.088	0.000274776	0.0078803	5.1764e-06	0.000136224	586290	2.10795e-05	0.000435326
SLC2A3	2.029	2.342	-0.314	50.985	64.547	0.79	-0.087	0.000819932	0.0192847	4.81175e-06	0.000136224	596241	0.000367184	0.00448414
RPL18	3.621	3.805	-0.185	86.593	91.097	0.951	-0.087	0.00797058	0.102848	0.00231551	0.0173133	616046	0.0253009	0.107343
TIMP1	2.265	2.55	-0.285	58.193	68.521	0.849	-0.087	0.00191426	0.0365601	7.62534e-06	0.000174051	604603	0.00276118	0.0208922
MIR24-2	1.017	1.549	-0.532	30.899	52.623	0.587	-0.086	1.34849e-11	1.81648e-09	5.1069e-06	0.000136224	529474	2.5301e-17	4.88997e-15
PABPN1	1.159	1.646	-0.486	34.022	46.741	0.728	-0.086	2.48787e-08	2.08664e-06	4.65021e-06	0.000136224	563024	8.14301e-10	6.18765e-08
CFD	1.822	2.164	-0.342	53.772	67.727	0.794	-0.086	1.93958e-05	0.000875923	4.16435e-06	0.000136224	584480	2.21219e-05	0.000452645
EIF3M	1.174	1.656	-0.482	29.505	45.787	0.644	-0.086	1.31569e-07	9.91283e-06	4.31204e-06	0.000136224	560084	5.89799e-11	5.37984e-09
AGTRAP	1.685	2.047	-0.362	46.949	61.049	0.769	-0.085	2.90747e-05	0.0012548	4.16627e-06	0.000136224	580222	3.99496e-06	0.000110302
CCND3	2.071	2.374	-0.303	60.163	72.496	0.83	-0.085	0.00012076	0.00412138	4.65021e-06	0.000136224	597196	0.000630106	0.00672101
NPM1	1.42	1.833	-0.413	35.944	48.649	0.739	-0.085	1.24217e-05	0.000596946	3.68309e-06	0.000136224	577366	3.3266e-07	1.31445e-05
CHMP4B	1.496	1.893	-0.396	39.308	54.69	0.719	-0.085	1.35167e-05	0.000640908	5.15154e-06	0.000136224	574376	2.41885e-07	9.95592e-06
CLEC7A	1.828	2.163	-0.336	47.189	61.367	0.769	-0.085	0.000166403	0.00531204	5.17416e-06	0.000136224	596526	0.00032425	0.0040861
RPS24	5.476	5.597	-0.121	96.492	96.82	0.997	-0.085	0.0470907	0.308746	0.802696	1	598022	0.0010277	0.00990432
CD36	1.985	2.297	-0.312	48.534	57.075	0.85	-0.084	0.00203245	0.0380241	0.000188233	0.00237447	599804	0.000695743	0.00728992
RPS5	1.135	1.617	-0.482	32.629	47.854	0.682	-0.084	1.57002e-08	1.3762e-06	4.19149e-06	0.000136224	557291	5.02195e-11	4.6508e-09
MYO1G	1.977	2.288	-0.311	57.905	69.157	0.837	-0.084	0.000113815	0.00389932	4.91273e-06	0.000136224	593274	0.000239035	0.00319984
EIF3H	1.371	1.79	-0.419	41.422	57.552	0.72	-0.084	1.26576e-07	9.57724e-06	4.69767e-06	0.000136224	562882	5.59779e-09	3.60631e-07
ANP32B	1.674	2.03	-0.356	43.345	53.1	0.816	-0.084	0.000204526	0.00617527	2.09998e-05	0.000389769	588818	3.07235e-05	0.000590589
ATP5E	3.391	3.58	-0.189	84.286	90.143	0.935	-0.083	0.00796427	0.102841	0.000206484	0.00255142	624115	0.0770521	0.204457
TAGLN2	2.397	2.657	-0.26	64.632	71.86	0.899	-0.083	0.00388634	0.0620872	0.000748728	0.00708522	596893	0.000639306	0.00679875
ARPC3	3.649	3.825	-0.176	82.172	86.01	0.955	-0.083	0.0455581	0.305269	0.0247987	0.106509	599799	0.00143651	0.0130121
ANXA11	1.459	1.851	-0.391	43.296	57.393	0.754	-0.082	1.99891e-06	0.000122985	3.94808e-06	0.000136224	571743	1.7316e-07	7.4551e-06
RPS2	4.555	4.694	-0.139	95.435	96.661	0.987	-0.081	0.00905072	0.112855	0.216028	0.453769	604592	0.00372117	0.0266416
TUBA1A	1.676	2.022	-0.345	46.036	56.28	0.818	-0.081	0.000163991	0.00524447	1.20512e-05	0.0002483	587490	2.74359e-05	0.000539251
TMEM170B	1.104	1.576	-0.472	27.823	43.879	0.634	-0.08	1.40288e-07	1.05252e-05	5.05238e-06	0.000136224	562640	9.20128e-11	8.30497e-09
IER2	2.918	3.127	-0.209	68.381	77.424	0.883	-0.08	0.0238479	0.208066	1.38204e-05	0.000275495	625990	0.0933281	0.236661
EIF3L	0.707	1.325	-0.618	21.72	41.494	0.523	-0.08	6.38314e-16	1.47401e-13	4.04879e-06	0.000136224	525196	2.82391e-22	9.65613e-20
GAS7	1.51	1.88	-0.37	41.038	56.28	0.729	-0.079	2.43531e-05	0.00108256	4.54721e-06	0.000136224	577234	8.18248e-07	2.86968e-05
ATP5G2	2.129	2.402	-0.272	57.184	68.204	0.838	-0.078	0.00174674	0.0342057	5.2618e-06	0.000137185	603951	0.00237504	0.0188446
MYL6	3.297	3.476	-0.179	77.895	85.374	0.912	-0.077	0.0291356	0.232355	3.55139e-05	0.000602551	640165	0.40336	0.630297
MYH9	2.999	3.193	-0.194	66.939	76.789	0.872	-0.076	0.0494924	0.314702	6.97952e-06	0.000163079	636591	0.29123	0.532198
RNASE6	1.566	1.908	-0.342	40.029	52.305	0.765	-0.075	0.000318462	0.00891743	5.15154e-06	0.000136224	587470	1.56231e-05	0.000342956
PFDN5	2.376	2.614	-0.238	62.758	75.358	0.833	-0.075	0.0056705	0.0819238	4.04314e-06	0.000136224	613674	0.0154345	0.0735965
CTSB	2.943	3.137	-0.194	75.589	83.148	0.909	-0.075	0.0151566	0.157253	5.61369e-05	0.000883873	624353	0.078091	0.206412
ANXA6	0.893	1.403	-0.511	27.006	44.515	0.607	-0.074	5.55792e-11	6.72281e-09	4.6079e-06	0.000136224	545224	9.39437e-15	1.49144e-12
LINC00657	1.177	1.598	-0.421	28.832	41.176	0.7	-0.074	8.61485e-06	0.000436412	5.19357e-06	0.000136224	579970	1.5311e-07	6.82318e-06
GNB2	1.403	1.767	-0.364	49.928	65.024	0.768	-0.073	8.91863e-08	6.92498e-06	3.94808e-06	0.000136224	562718	1.8283e-08	1.06938e-06
CIRBP	1.748	2.051	-0.303	45.267	56.916	0.795	-0.073	0.00124326	0.0268608	5.12806e-06	0.000136224	593259	0.000122786	0.00185968
BIN2	1.925	2.204	-0.279	52.283	62.957	0.83	-0.073	0.00165093	0.0329463	7.26668e-06	0.000168022	598964	0.00070231	0.00734144
EIF3F	0.868	1.375	-0.507	25.613	44.038	0.582	-0.072	5.06496e-11	6.25417e-09	4.60316e-06	0.000136224	543742	1.80404e-15	3.08438e-13
ASAH1	2.717	2.917	-0.2	68.236	77.742	0.878	-0.071	0.0241449	0.209348	6.8861e-06	0.000161533	626644	0.101072	0.251699
PLEC	1.447	1.795	-0.348	42.047	54.531	0.771	-0.071	5.9294e-05	0.00227901	4.68247e-06	0.000136224	580810	2.69016e-06	8.03928e-05
RPL32	3.579	3.733	-0.154	88.371	92.687	0.953	-0.071	0.0145585	0.153538	0.00187309	0.0147499	627872	0.121649	0.287907
AGFG1	1.208	1.606	-0.397	32.58	46.9	0.695	-0.071	5.811e-06	0.000311221	4.08056e-06	0.000136224	573013	3.40546e-08	1.84611e-06
CDV3	1.425	1.774	-0.349	39.596	51.351	0.771	-0.071	7.41749e-05	0.00275921	3.97643e-06	0.000136224	582866	3.6192e-06	0.000102715
CCNL1	2.873	3.06	-0.187	69.726	77.583	0.899	-0.07	0.0382326	0.272361	0.000123801	0.0017024	625484	0.0880866	0.226111
CAPZA2	1.795	2.079	-0.284	44.498	56.28	0.791	-0.07	0.00357754	0.0583064	5.0545e-06	0.000136224	597944	0.000372056	0.00452808
RPL14	3.432	3.588	-0.157	81.643	86.804	0.941	-0.07	0.0487242	0.313333	0.00251429	0.0184281	623292	0.0690805	0.193163
UBE2D3	2.375	2.594	-0.219	62.806	70.906	0.886	-0.069	0.0133995	0.144837	0.000201318	0.00250325	613872	0.0157401	0.0746928
RHOA	4.394	4.516	-0.122	89.524	94.118	0.951	-0.069	0.0786344	0.40943	0.000426617	0.00459182	660809	0.712509	0.803574
VAMP2	1.137	1.542	-0.405	39.164	59.141	0.662	-0.069	5.24307e-09	4.93264e-07	4.38288e-06	0.000136224	550254	2.34653e-11	2.29251e-09
RNF130	2.256	2.484	-0.228	63.143	70.906	0.891	-0.068	0.00561892	0.08136	0.000344552	0.00382666	610328	0.00868207	0.0512366
BCL6	1.983	2.238	-0.256	50.793	60.731	0.836	-0.068	0.00729857	0.0967012	1.44393e-05	0.000285331	604867	0.00231794	0.0184988
SQSTM1	1.123	1.525	-0.401	32.388	46.423	0.698	-0.067	1.15419e-06	7.38226e-05	4.92034e-06	0.000136224	569730	8.71069e-09	5.39668e-07
MTPN	1.956	2.21	-0.254	46.564	58.188	0.8	-0.067	0.00977944	0.118614	4.15735e-06	0.000136224	607412	0.00333427	0.0244129
RPSA	0.848	1.332	-0.484	33.205	56.916	0.583	-0.067	1.12821e-15	2.5076e-13	4.57794e-06	0.000136224	517728	1.26124e-19	3.5597e-17
ARHGDIA	1.404	1.739	-0.335	43.777	59.459	0.736	-0.067	1.99742e-05	0.000896872	5.04216e-06	0.000136224	578148	1.57663e-06	5.06031e-05
GPSM3	1.289	1.647	-0.358	46.036	65.183	0.706	-0.067	2.42114e-08	2.0403e-06	5.17416e-06	0.000136224	563348	1.57151e-08	9.3396e-07
CCM2L	0.193	1.04	-0.847	9.13	61.208	0.149	-0.066	0	0	3.67105e-06	0.000136224	330747	0	0
MEGF9	1.247	1.611	-0.364	35.079	48.013	0.731	-0.066	2.31764e-05	0.00103804	5.29804e-06	0.000137726	576808	2.31801e-07	9.60757e-06
EMP3	2.353	2.564	-0.211	64.873	76.153	0.852	-0.066	0.0106444	0.125343	3.7661e-06	0.000136224	615250	0.0202757	0.0910871
CSK	1.27	1.627	-0.357	36.617	48.49	0.755	-0.066	2.5378e-05	0.0011253	3.86939e-06	0.000136224	581840	1.65754e-06	5.28184e-05
LITAF	2.152	2.381	-0.228	54.637	63.116	0.866	-0.066	0.0155544	0.1595	0.000166203	0.00215869	612376	0.0106292	0.0565768
CDA	0.917	1.369	-0.452	24.267	40.064	0.606	-0.065	6.15555e-08	4.86453e-06	4.77351e-06	0.000136224	560665	5.33536e-12	5.89242e-10
SULT1A1	1.411	1.737	-0.326	42.095	55.008	0.765	-0.065	5.88924e-05	0.00227901	4.69172e-06	0.000136224	582184	4.18599e-06	0.000114509
RPL26	2.795	2.972	-0.177	83.71	91.415	0.916	-0.065	0.0010867	0.0241375	2.91736e-06	0.000136224	634536	0.245546	0.472057
CMTM6	2.531	2.725	-0.194	62.614	73.132	0.856	-0.065	0.033845	0.254245	5.62363e-06	0.000141035	627978	0.115319	0.279357
HNRNPM	1.829	2.089	-0.26	41.23	51.192	0.805	-0.064	0.0130859	0.142836	1.5879e-05	0.000309928	606358	0.00200267	0.0163646
EMB	0.999	1.418	-0.418	24.94	39.587	0.63	-0.064	2.88911e-06	0.000168984	4.12057e-06	0.000136224	569053	4.147e-10	3.33655e-08
HMGB2	3.512	3.653	-0.141	70.159	77.424	0.906	-0.064	0.19199	0.560521	0.000391247	0.00426795	643657	0.524666	0.708845
STXBP2	0.858	1.319	-0.461	32.292	54.69	0.59	-0.064	1.834e-13	3.22874e-11	4.97216e-06	0.000136224	526318	1.0112e-17	2.21978e-15
GNB1	1.596	1.884	-0.288	46.804	58.824	0.796	-0.063	0.000412829	0.0110053	4.15968e-06	0.000136224	593036	0.000130186	0.00194688
ADRBK1	1.445	1.758	-0.312	42.047	55.962	0.751	-0.063	0.000186158	0.00581885	3.76491e-06	0.000136224	583818	7.00738e-06	0.00017402
HLA-DRB5	0.11	1.006	-0.896	5.19	48.331	0.107	-0.063	0	0	3.36788e-06	0.000136224	371996	0	0
RPS4Y1	1.514	1.813	-0.298	41.422	53.259	0.778	-0.063	0.000625583	0.0155791	5.54696e-06	0.000140319	592980	8.32837e-05	0.00134258
SLC7A7	1.659	1.935	-0.276	46.901	58.347	0.804	-0.063	0.00108645	0.0241375	5.19954e-06	0.000136224	596555	0.00030908	0.00393678
QPCT	0.79	1.271	-0.481	19.173	32.432	0.591	-0.063	1.01901e-07	7.84376e-06	3.09894e-06	0.000136224	569203	9.67996e-12	1.02398e-09
PRAM1	1.396	1.713	-0.317	42.191	56.28	0.75	-0.062	6.8384e-05	0.00255987	3.7969e-06	0.000136224	582288	4.51374e-06	0.00012124
PNPLA2	0.99	1.401	-0.411	33.445	50.874	0.657	-0.062	5.45989e-09	5.10959e-07	4.97216e-06	0.000136224	553750	1.60976e-11	1.61713e-09
NFKBIZ	2.117	2.337	-0.22	53.436	63.434	0.842	-0.062	0.0186476	0.177978	1.61788e-05	0.000313714	614777	0.0157169	0.0746171
EIF4EBP2	1.183	1.542	-0.359	29.073	41.812	0.695	-0.062	0.000104753	0.00364964	3.4483e-06	0.000136224	582643	4.57384e-07	1.73037e-05
VDAC2	1.167	1.529	-0.362	27.823	40.7	0.684	-0.062	8.15282e-05	0.00299325	3.44743e-06	0.000136224	585458	9.2223e-07	3.15957e-05
ZFAS1	1.661	1.933	-0.272	42.095	53.736	0.783	-0.062	0.00317217	0.052813	5.72056e-06	0.000142002	601388	0.000712219	0.00742315
SRSF3	1.8	2.053	-0.253	45.699	53.418	0.855	-0.062	0.00914839	0.113833	0.000742829	0.00704439	603912	0.0014758	0.0132674
MT-ND2	5.324	5.414	-0.091	99.519	100	0.995	-0.062	0.00274698	0.0478683	0.129537	0.348263	628292	0.127882	0.299352
GGNBP2	1.399	1.71	-0.311	37.77	49.603	0.761	-0.061	0.000446054	0.011785	4.31832e-06	0.000136224	590353	2.71154e-05	0.000535116
MAP1LC3B	1.229	1.572	-0.343	33.974	46.741	0.727	-0.061	5.93431e-05	0.00227901	4.65572e-06	0.000136224	582437	1.30026e-06	4.26568e-05
RBPJ	1.462	1.756	-0.293	39.741	53.1	0.748	-0.06	0.000618896	0.0154994	4.13482e-06	0.000136224	589856	3.08927e-05	0.000591922
SLC25A3	1.269	1.598	-0.329	33.782	47.218	0.715	-0.06	0.000104885	0.00364964	3.66914e-06	0.000136224	585710	3.81563e-06	0.000106676
S100A12	2.064	2.281	-0.217	57.424	67.25	0.854	-0.06	0.0100742	0.120789	1.26625e-05	0.000258202	610634	0.00836079	0.0500718
BST1	1.166	1.516	-0.35	34.022	47.695	0.713	-0.059	1.5819e-05	0.000740204	3.81215e-06	0.000136224	575642	1.25445e-07	5.80869e-06
SAMHD1	3.256	3.397	-0.141	71.744	79.65	0.901	-0.059	0.141264	0.538785	6.91271e-05	0.00104608	649161	0.755154	0.832549
GNAS	3.649	3.775	-0.126	74.916	81.24	0.922	-0.059	0.205147	0.560521	0.00106737	0.00950372	654220	0.988137	0.991743
SEC11A	1.504	1.787	-0.283	38.827	50.556	0.768	-0.059	0.00234148	0.0425703	4.75385e-06	0.000136224	593082	6.5874e-05	0.00109366
HECA	0.771	1.236	-0.464	19.798	33.863	0.585	-0.059	4.01794e-08	3.2772e-06	4.13067e-06	0.000136224	566276	3.65004e-12	4.23218e-10
VASP	1.874	2.106	-0.232	57.809	69.952	0.826	-0.058	0.00198474	0.0373446	3.86939e-06	0.000136224	609600	0.00708207	0.0440302
RNF149	2.152	2.356	-0.204	55.79	67.25	0.83	-0.058	0.0251473	0.214047	4.75385e-06	0.000136224	614138	0.0149099	0.0716716
PPP1CA	1.129	1.481	-0.352	34.983	51.033	0.685	-0.058	3.77144e-06	0.000215627	4.57794e-06	0.000136224	570080	2.22244e-08	1.25851e-06
HNRNPA0	1.057	1.426	-0.37	30.37	41.812	0.726	-0.058	7.25987e-06	0.000375255	4.15865e-06	0.000136224	580444	2.64769e-07	1.08227e-05
BRK1	1.481	1.763	-0.282	41.615	53.895	0.772	-0.058	0.000790485	0.018691	4.57686e-06	0.000136224	593092	8.81565e-05	0.00140963
HNRNPA1	3.081	3.226	-0.145	76.838	83.466	0.921	-0.058	0.0668175	0.369671	0.000325557	0.00365451	642177	0.472303	0.681399
LAMTOR1	1.432	1.721	-0.289	40.221	54.054	0.744	-0.058	0.00045931	0.0120457	4.27706e-06	0.000136224	589742	3.18925e-05	0.000607803
ZFAND5	2.44	2.618	-0.178	57.376	65.978	0.87	-0.057	0.0787435	0.40943	0.000118944	0.0016523	623416	0.0615064	0.193145
RIOK3	1.096	1.449	-0.353	35.848	46.9	0.764	-0.057	3.9508e-06	0.000223339	5.48868e-06	0.000140319	575477	1.54247e-07	6.8507e-06
SRP14	2.217	2.412	-0.194	52.186	59.936	0.871	-0.057	0.0527039	0.32449	0.000722975	0.00689288	620801	0.0392905	0.148108
CD99	1.81	2.041	-0.231	44.69	53.418	0.837	-0.056	0.017453	0.170138	0.000127138	0.00173363	611000	0.00606618	0.0388415
ACTR2	2.419	2.596	-0.177	57.809	65.819	0.878	-0.056	0.0811029	0.415475	0.000351094	0.00389445	621287	0.0458803	0.166966
LST1	2.96	3.106	-0.146	72.033	78.378	0.919	-0.056	0.100919	0.450866	0.00164165	0.013253	634692	0.245544	0.472057
NCOA4	1.608	1.863	-0.255	44.786	55.326	0.809	-0.056	0.00311419	0.0523378	7.78868e-06	0.000176196	600995	0.000759663	0.00778534
SF3B5	1.221	1.54	-0.319	32.629	44.515	0.733	-0.056	0.000289743	0.00822992	3.76236e-06	0.000136224	586071	3.24282e-06	9.39096e-05
CANX	1.091	1.439	-0.348	29.313	41.971	0.698	-0.056	4.46105e-05	0.00180277	4.54802e-06	0.000136224	581602	3.30559e-07	1.31021e-05
NCF2	2.216	2.404	-0.188	61.557	71.065	0.866	-0.055	0.0236166	0.206556	1.61553e-05	0.000313652	617502	0.0275937	0.114853
TMEM30A	1.023	1.383	-0.361	28.4	41.971	0.677	-0.055	9.10904e-06	0.000453691	5.05238e-06	0.000136224	576593	3.90616e-08	2.0795e-06
MAP4K4	1.086	1.431	-0.344	30.995	42.925	0.722	-0.055	4.43439e-05	0.00179608	4.66599e-06	0.000136224	581996	5.61436e-07	2.04988e-05
RAB27A	1.216	1.531	-0.315	34.647	47.854	0.724	-0.055	0.000169116	0.00536973	4.05624e-06	0.000136224	581356	1.04658e-06	3.53116e-05
CAP1	3.547	3.667	-0.12	82.268	88.712	0.927	-0.055	0.127569	0.507904	9.67591e-05	0.00139649	648592	0.731761	0.820963
SASH3	0.858	1.264	-0.406	27.679	43.402	0.638	-0.055	1.9767e-08	1.68171e-06	3.83436e-06	0.000136224	557421	6.71693e-12	7.23841e-10
IER5	1.246	1.551	-0.305	31.235	41.971	0.744	-0.054	0.000806679	0.0190485	5.84831e-06	0.00014383	593904	2.87213e-05	0.000559971
CHP1	0.81	1.228	-0.418	20.375	37.043	0.55	-0.054	3.72202e-07	2.6367e-05	3.67775e-06	0.000136224	558824	1.37856e-13	1.82927e-11
CTNNB1	1.331	1.619	-0.288	36.713	48.649	0.755	-0.054	0.000764537	0.0182228	4.91273e-06	0.000136224	591026	2.88941e-05	0.000562723
ITGB1	1.071	1.411	-0.339	26.285	39.428	0.667	-0.053	0.000132663	0.00442567	4.10967e-06	0.000136224	582424	1.90551e-07	8.04793e-06
NAMPT	1.776	1.998	-0.222	51.706	61.208	0.845	-0.053	0.00768575	0.099898	3.19822e-05	0.000551577	608241	0.00464508	0.0315727
SF1	1.405	1.676	-0.272	37.722	50.079	0.753	-0.053	0.00189702	0.0363089	4.39588e-06	0.000136224	593132	6.00529e-05	0.00101406
RAB11FIP1	1.552	1.802	-0.249	44.834	57.711	0.777	-0.053	0.0030319	0.0514286	4.08045e-06	0.000136224	595446	0.000210631	0.00290328
AMICA1	1.576	1.821	-0.245	40.654	53.577	0.759	-0.053	0.0063133	0.0883216	4.36167e-06	0.000136224	598540	0.000331226	0.00414831
GPCPD1	1.146	1.463	-0.318	30.802	40.541	0.76	-0.052	0.000315083	0.00885069	1.2979e-05	0.00026225	593288	2.11382e-05	0.000435526
TMED2	0.57	1.072	-0.502	19.125	34.817	0.549	-0.052	1.28189e-12	2.05345e-10	3.73394e-06	0.000136224	547537	2.50121e-17	4.88725e-15
QKI	1.435	1.697	-0.262	39.116	49.285	0.794	-0.052	0.00287317	0.0495884	1.11597e-05	0.000233998	598779	0.00029225	0.00374388
ATG16L2	1.574	1.816	-0.242	41.134	51.669	0.796	-0.052	0.00646708	0.0899934	8.36244e-06	0.00018727	605116	0.00153011	0.0135996
GLIPR1	1.568	1.81	-0.242	44.113	56.121	0.786	-0.052	0.00378107	0.0605687	3.99069e-06	0.000136224	600830	0.000717024	0.00744336
GSTP1	1.913	2.116	-0.203	54.974	65.183	0.843	-0.052	0.01229	0.137267	9.73798e-06	0.000210135	615359	0.0178659	0.0824632
MGST1	0.728	1.16	-0.432	21.816	37.679	0.579	-0.052	2.99323e-09	2.97333e-07	4.15572e-06	0.000136224	557484	1.77289e-13	2.28433e-11
SRSF5	1.614	1.849	-0.235	46.276	58.188	0.795	-0.052	0.00486462	0.0733032	5.15853e-06	0.000136224	601488	0.000940058	0.00925023
BTK	0.567	1.062	-0.495	15.858	30.684	0.517	-0.051	1.97634e-10	2.21989e-08	3.67457e-06	0.000136224	557775	3.24019e-16	5.87896e-14
SUPT4H1	1.197	1.494	-0.297	33.59	45.469	0.739	-0.051	0.00038569	0.0103751	4.29415e-06	0.000136224	588651	8.85612e-06	0.000211654
NCKAP1L	1.091	1.41	-0.319	30.899	41.812	0.739	-0.05	0.00022509	0.00665943	4.42929e-06	0.000136224	587800	3.88087e-06	0.000108056
SPI1	1.127	1.438	-0.31	45.315	66.773	0.679	-0.05	1.73223e-08	1.48796e-06	5.18834e-06	0.000136224	570874	2.09603e-07	8.78999e-06
NRGN	1.091	1.408	-0.317	34.407	48.172	0.714	-0.05	1.79948e-05	0.000824654	5.01752e-06	0.000136224	578022	3.22739e-07	1.28668e-05
VAPA	1.579	1.812	-0.233	43.248	53.736	0.805	-0.05	0.00747803	0.0982135	7.36571e-06	0.00016987	604564	0.00153885	0.013647
PPP1R2	0.828	1.214	-0.386	26.045	41.653	0.625	-0.05	7.43591e-08	5.79903e-06	4.4026e-06	0.000136224	561990	2.73853e-11	2.6464e-09
GRINA	1.69	1.909	-0.219	56.031	68.68	0.816	-0.05	0.00170642	0.0337131	4.56618e-06	0.000136224	607846	0.00494956	0.0332357
TALDO1	2.546	2.696	-0.15	65.065	73.291	0.888	-0.05	0.0829901	0.420532	0.000107685	0.00152205	636954	0.299404	0.544345
CDKN2D	1.767	1.977	-0.21	49.928	57.393	0.87	-0.05	0.014725	0.15451	0.00104523	0.00933388	611196	0.00753766	0.0462961
SUMO2	1.611	1.837	-0.226	46.852	57.075	0.821	-0.049	0.00580077	0.0832474	1.21632e-05	0.000250028	605665	0.00232991	0.0185693
SEPT9	2.126	2.3	-0.174	50.072	62.321	0.803	-0.049	0.0641349	0.362256	5.01628e-06	0.000136224	631656	0.160892	0.355337
AP2M1	1.208	1.492	-0.285	37.626	50.715	0.742	-0.049	0.000117153	0.00400596	4.36636e-06	0.000136224	587046	1.04106e-05	0.000242609
RBM5	1.05	1.367	-0.316	29.361	43.72	0.672	-0.048	8.59439e-05	0.00311019	3.90948e-06	0.000136224	577710	8.58848e-08	4.17245e-06
PRKCB	2.61	2.752	-0.141	64.584	72.496	0.891	-0.048	0.110998	0.471153	0.000246569	0.002917	643208	0.504212	0.708845
JDP2	1.926	2.114	-0.188	53.868	67.409	0.799	-0.048	0.0212259	0.193151	4.16435e-06	0.000136224	617084	0.023442	0.100876
BAX	0.788	1.172	-0.384	25.997	38.951	0.667	-0.048	1.09847e-07	8.34695e-06	4.81389e-06	0.000136224	569212	6.11764e-10	4.70899e-08
TREM1	0.715	1.124	-0.408	22.345	39.269	0.569	-0.048	4.42314e-09	4.25124e-07	3.97422e-06	0.000136224	553727	3.78346e-14	5.51424e-12
DDX3X	1.085	1.389	-0.303	31.043	43.084	0.721	-0.048	0.000143467	0.00469795	3.74505e-06	0.000136224	587056	3.29425e-06	9.5244e-05
AES	0.925	1.267	-0.342	31.908	47.218	0.676	-0.047	6.85069e-07	4.61409e-05	4.78158e-06	0.000136224	568362	4.73477e-09	3.14138e-07
AKIRIN2	1.023	1.339	-0.316	28.352	38.792	0.731	-0.047	0.000129851	0.00434818	5.56353e-06	0.000140319	589952	4.43581e-06	0.000119686
HINT1	1.012	1.331	-0.318	26.958	37.679	0.715	-0.047	0.00014006	0.00460335	5.31143e-06	0.000137872	591697	5.83699e-06	0.00014955
SERTAD2	1.273	1.538	-0.265	34.166	45.151	0.757	-0.047	0.00224652	0.0411807	5.65488e-06	0.00014142	595555	7.32671e-05	0.0012007
SKP1	1.632	1.847	-0.214	41.518	51.669	0.804	-0.047	0.0197924	0.184449	1.29134e-05	0.000261222	609669	0.00408279	0.0284579
ARHGAP30	1.345	1.596	-0.25	37.963	49.444	0.768	-0.047	0.00326788	0.0542021	4.35898e-06	0.000136224	596464	0.000148433	0.0021669
PLBD1	1.707	1.91	-0.203	47.285	56.916	0.831	-0.046	0.017929	0.17307	2.76623e-05	0.000493343	612645	0.00916597	0.0530189
PADI4	0.485	0.983	-0.498	13.023	27.981	0.465	-0.046	4.97282e-11	6.18333e-09	3.88449e-06	0.000136224	558229	4.72439e-18	1.06335e-15
LILRB3	1.192	1.467	-0.275	36.857	47.695	0.773	-0.046	0.000518275	0.0133171	6.05005e-06	0.000146962	591938	3.70473e-05	0.000689163
G6PD	1.189	1.464	-0.275	34.407	46.582	0.739	-0.046	0.00049467	0.0128405	3.8292e-06	0.000136224	591074	2.14263e-05	0.000439932
WDR1	1.209	1.48	-0.271	33.83	44.674	0.757	-0.046	0.00119214	0.0258946	5.4912e-06	0.000140319	594237	4.77681e-05	0.000846125
DDX5	4.008	4.098	-0.09	81.836	87.44	0.936	-0.046	0.309144	0.560521	0.000824062	0.00768764	669058	0.395302	0.61972
STAT6	1.249	1.51	-0.261	37.146	48.967	0.759	-0.046	0.00126974	0.0272342	5.12411e-06	0.000136224	591384	3.37304e-05	0.000634667
SPG21	1.117	1.402	-0.285	31.139	40.859	0.762	-0.046	0.000621486	0.0155227	1.36487e-05	0.000272989	594528	3.27986e-05	0.00062174
ZNF207	1.625	1.833	-0.208	44.402	55.803	0.796	-0.045	0.0155095	0.159132	6.19527e-06	0.000149266	607690	0.00319623	0.0236112
NPIPB5	0.141	0.858	-0.718	4.95	31.002	0.16	-0.045	1.08806e-31	6.67129e-29	2.75375e-06	0.000136224	483952	0	0
BTG2	1.077	1.37	-0.293	29.745	40.382	0.737	-0.045	0.000409216	0.0109418	5.72381e-06	0.000142002	592914	1.60166e-05	0.000349621
PLD3	0.96	1.28	-0.32	33.301	48.172	0.691	-0.045	3.04821e-06	0.000176548	4.59342e-06	0.000136224	570518	1.61567e-08	9.54424e-07
ALDOA	0.95	1.271	-0.321	30.562	48.649	0.628	-0.045	6.20116e-06	0.000329143	4.37695e-06	0.000136224	561276	1.80745e-10	1.56772e-08
MATR3	0.684	1.086	-0.402	20.231	34.499	0.586	-0.045	6.00887e-08	4.76981e-06	3.83964e-06	0.000136224	565617	3.69867e-12	4.24297e-10
CSNK1A1	1.441	1.67	-0.229	39.164	50.238	0.78	-0.045	0.00746995	0.0982135	5.96939e-06	0.000145367	603014	0.000834357	0.00840073
CORO1A	3.589	3.687	-0.098	86.449	92.21	0.938	-0.045	0.13909	0.533529	7.03234e-05	0.00106148	658242	0.826426	0.891559
NUMB	1.007	1.312	-0.306	30.754	44.833	0.686	-0.045	6.16371e-05	0.00235692	3.85228e-06	0.000136224	577590	1.18621e-07	5.53595e-06
MBNL1	1.447	1.673	-0.226	40.413	49.762	0.812	-0.045	0.00756307	0.0985916	4.12487e-05	0.000679743	606175	0.00181229	0.0151786
NAAA	0.859	1.199	-0.341	23.546	37.361	0.63	-0.044	1.72753e-05	0.000797851	4.52328e-06	0.000136224	575322	3.46703e-09	2.344e-07
CTSZ	1.624	1.826	-0.203	47.717	55.962	0.853	-0.044	0.0163605	0.163523	0.000321117	0.00361378	608698	0.00436731	0.030029
RASSF2	1.193	1.454	-0.261	30.034	41.653	0.721	-0.044	0.00249668	0.044527	4.95035e-06	0.000136224	596718	5.64974e-05	0.00096132
RASSF4	1.076	1.36	-0.283	33.734	46.582	0.724	-0.044	0.00012102	0.00412234	4.56414e-06	0.000136224	585755	3.74621e-06	0.000105231
IRF8	1.233	1.486	-0.253	30.899	38.951	0.793	-0.044	0.00619602	0.0871609	0.000188609	0.00237447	605612	0.000660042	0.00699417
PSMB1	1.371	1.601	-0.23	39.404	51.51	0.765	-0.043	0.00428391	0.0667592	4.94823e-06	0.000136224	600055	0.000427281	0.00508669
COX5A	1.445	1.664	-0.219	36.377	46.423	0.784	-0.043	0.0151599	0.157253	1.1029e-05	0.000232078	608758	0.00244467	0.0192595
OGFRL1	1.063	1.346	-0.283	28.976	39.587	0.732	-0.043	0.000674625	0.0165455	5.01047e-06	0.000136224	593516	1.6627e-05	0.000358357
FAM49B	2.082	2.239	-0.156	52.667	60.413	0.872	-0.043	0.0950475	0.439518	0.000715711	0.00683462	626030	0.0821822	0.213638
NONO	1.161	1.423	-0.261	30.562	41.971	0.728	-0.043	0.00265634	0.0466263	5.36913e-06	0.000138953	593114	2.05718e-05	0.000427129
C9orf89	0.83	1.166	-0.336	25.661	38.474	0.667	-0.042	5.03962e-06	0.000274876	4.43612e-06	0.000136224	577446	1.97312e-08	1.14654e-06
NXF1	1.195	1.448	-0.253	31.043	43.243	0.718	-0.042	0.00395904	0.063022	3.76555e-06	0.000136224	591170	1.26409e-05	0.000286694
HSD17B11	1.078	1.353	-0.275	33.253	45.946	0.724	-0.042	0.000235952	0.00692322	4.21782e-06	0.000136224	586077	3.78722e-06	0.000106181
ENY2	1.08	1.355	-0.275	27.535	37.838	0.728	-0.042	0.00155542	0.0316804	5.88172e-06	0.000144252	597083	3.77508e-05	0.000698488
KDELR1	0.948	1.251	-0.304	29.073	40.7	0.714	-0.042	5.036e-05	0.00199872	4.16298e-06	0.000136224	585528	1.21294e-06	4.03882e-05
IL8	0.813	1.152	-0.34	17.155	26.391	0.65	-0.042	0.000270193	0.00777396	3.67457e-06	0.000136224	597112	1.27919e-06	4.21991e-05
NUP214	0.736	1.099	-0.364	23.066	39.269	0.587	-0.042	9.93249e-08	7.67868e-06	3.59569e-06	0.000136224	561538	4.21283e-12	4.74104e-10
HSBP1	1.136	1.399	-0.262	29.793	41.812	0.713	-0.042	0.00202581	0.0379567	4.82241e-06	0.000136224	591088	9.60143e-06	0.000226123
ATP5I	1.708	1.892	-0.185	47.333	57.234	0.827	-0.042	0.0310811	0.241756	1.85641e-05	0.000352658	612218	0.00850944	0.0505304
TRA2B	3.012	3.12	-0.108	70.351	75.835	0.928	-0.042	0.260097	0.560521	0.007473	0.0429746	634109	0.230905	0.451476
HNRNPD	1.954	2.117	-0.163	46.084	56.598	0.814	-0.042	0.1046	0.456594	7.93834e-06	0.000178899	617624	0.0211147	0.0935326
WDR26	0.853	1.177	-0.324	23.354	35.612	0.656	-0.042	5.71193e-05	0.00222728	3.97787e-06	0.000136224	581122	3.47132e-08	1.87041e-06
AHR	0.674	1.053	-0.379	22.057	35.93	0.614	-0.042	6.76544e-08	5.32285e-06	3.89317e-06	0.000136224	567244	3.03728e-11	2.88801e-09
RSRC2	0.786	1.128	-0.341	20.086	32.432	0.619	-0.041	3.20222e-05	0.00135568	4.01036e-06	0.000136224	580892	6.29146e-09	3.98108e-07
P4HB	1.375	1.595	-0.22	39.692	49.762	0.798	-0.041	0.00727763	0.0965698	1.43173e-05	0.000283491	603864	0.00103878	0.00998088
PAK1	0.977	1.268	-0.291	27.775	39.587	0.702	-0.041	0.000218145	0.0065081	4.19922e-06	0.000136224	587852	2.00881e-06	6.28849e-05
PXN	0.994	1.28	-0.286	27.439	38.951	0.704	-0.041	0.000324966	0.00902847	3.78679e-06	0.000136224	590075	3.94044e-06	0.000109306
H2AFY	3.312	3.409	-0.097	70.014	75.994	0.921	-0.041	0.348639	0.590676	0.00349651	0.0236213	648636	0.731176	0.820514
HNRNPU	1.475	1.681	-0.206	42.383	54.213	0.782	-0.041	0.0109054	0.126987	5.8032e-06	0.000143315	606262	0.0021514	0.0173961
FAM118A	0.95	1.246	-0.295	26.622	39.269	0.678	-0.041	0.000187568	0.00583068	4.2761e-06	0.000136224	582840	2.40339e-07	9.91794e-06
IRAK3	1.63	1.818	-0.188	45.267	52.941	0.855	-0.041	0.0327627	0.249487	0.000744513	0.00705129	613926	0.01061	0.0565254
C7orf73	0.976	1.264	-0.289	27.102	38.156	0.71	-0.041	0.000347917	0.00953206	4.4026e-06	0.000136224	590442	4.00441e-06	0.000110391
ZNF106	1.296	1.524	-0.228	36.329	45.628	0.796	-0.041	0.00649046	0.0900808	3.78352e-05	0.000635267	604164	0.000837661	0.00842923
MDM4	1.092	1.354	-0.262	32.58	43.72	0.745	-0.041	0.000861066	0.0200663	4.59874e-06	0.000136224	592462	2.35779e-05	0.000474788
SULF2	0.849	1.167	-0.317	24.363	36.725	0.663	-0.04	3.17441e-05	0.00134825	4.10158e-06	0.000136224	581944	7.46109e-08	3.72656e-06
SYK	1.421	1.63	-0.209	39.692	49.762	0.798	-0.04	0.0124262	0.138353	1.43173e-05	0.000283491	607678	0.00242426	0.0191411
PLCB2	0.924	1.219	-0.295	26.237	37.202	0.705	-0.04	0.000168015	0.00534432	4.60919e-06	0.000136224	588706	1.70806e-06	5.4041e-05
C19orf38	1.124	1.377	-0.253	32.869	46.105	0.713	-0.04	0.00119417	0.0258946	5.1069e-06	0.000136224	587692	6.0903e-06	0.000154444
IRF2BP2	2.378	2.507	-0.13	54.397	63.593	0.855	-0.04	0.202802	0.560521	5.25902e-05	0.00083641	632669	0.185662	0.39492
SUB1	1.506	1.703	-0.197	43.056	50.874	0.846	-0.04	0.0205081	0.188848	0.000598524	0.00601263	611574	0.00625112	0.0398534
HNRNPH3	0.873	1.179	-0.307	26.526	37.679	0.704	-0.04	5.84508e-05	0.00227421	3.91413e-06	0.000136224	585418	5.59365e-07	2.04988e-05
MPEG1	2.856	2.964	-0.107	71.552	79.809	0.897	-0.039	0.198822	0.560521	3.61207e-05	0.000611097	653998	0.977731	0.984654
FCGRT	2.36	2.488	-0.128	57.761	68.521	0.843	-0.039	0.159451	0.547397	5.03684e-06	0.000136224	640988	0.417898	0.645258
GLTSCR2	1.029	1.293	-0.265	33.013	45.628	0.724	-0.039	0.000226281	0.00668357	5.1069e-06	0.000136224	586087	3.62197e-06	0.000102715
SORL1	0.846	1.153	-0.307	22.537	33.386	0.675	-0.039	0.000149199	0.00485882	3.60427e-06	0.000136224	588989	5.60593e-07	2.04988e-05
KLF13	1.635	1.813	-0.178	43.152	51.033	0.846	-0.039	0.0508922	0.319306	0.000597036	0.00600285	615537	0.0131312	0.0659379
PTP4A1	1.161	1.4	-0.239	29.745	39.905	0.745	-0.039	0.00657031	0.0904071	7.04817e-06	0.000163822	599530	0.000115787	0.00176571
RGCC	0.891	1.185	-0.293	22.489	31.638	0.711	-0.039	0.000486201	0.0126762	8.66435e-06	0.000193059	598388	1.60251e-05	0.000349621
SAP30	1.84	1.998	-0.158	54.061	62.48	0.865	-0.038	0.0486345	0.312982	0.000202576	0.00251361	620561	0.0392282	0.147967
HNRNPUL1	1.45	1.645	-0.195	38.299	47.218	0.811	-0.038	0.028833	0.231249	7.94331e-05	0.00117504	610652	0.00409422	0.0285214
LAPTM4A	1.828	1.985	-0.158	49.255	57.075	0.863	-0.038	0.0748353	0.396261	0.000636281	0.00627493	619428	0.0300832	0.122545
H2AFZ	0.831	1.136	-0.305	23.739	35.612	0.667	-0.038	5.88084e-05	0.00227901	3.28635e-06	0.000136224	585376	2.27712e-07	9.46017e-06
OAZ2	0.991	1.256	-0.265	30.178	40.382	0.747	-0.038	0.00071059	0.0172139	6.08632e-06	0.000147641	593211	1.87504e-05	0.000395963
RASSF5	0.781	1.098	-0.317	21.72	35.294	0.615	-0.038	2.38115e-05	0.0010638	3.42648e-06	0.000136224	577122	3.08217e-09	2.10785e-07
MTRNR2L2	0.532	0.935	-0.403	23.498	50.397	0.466	-0.037	2.9106e-17	8.08646e-15	4.47475e-06	0.000136224	507286	3.29864e-26	1.43057e-23
CBX3	1.23	1.45	-0.22	36.473	43.879	0.831	-0.037	0.00724166	0.0963081	0.000883007	0.00811828	607924	0.00195344	0.016103
TBXAS1	1.014	1.27	-0.257	29.649	42.13	0.704	-0.037	0.000715991	0.0172741	4.81606e-06	0.000136224	588640	4.25417e-06	0.00011589
NDUFA4	1.215	1.436	-0.221	36.473	45.787	0.797	-0.037	0.00432873	0.0673217	3.84e-05	0.000641118	603861	0.00078935	0.00802025
OST4	1.113	1.35	-0.237	34.599	46.105	0.75	-0.037	0.00142765	0.0297947	4.83362e-06	0.000136224	594287	5.50711e-05	0.000942463
GNG2	0.443	0.883	-0.44	13.215	28.299	0.467	-0.037	8.44745e-11	9.94729e-09	3.27346e-06	0.000136224	558248	7.265e-18	1.61474e-15
LINC00936	1.347	1.548	-0.201	39.356	46.582	0.845	-0.037	0.0145065	0.153262	0.00140689	0.0117777	611616	0.00518533	0.0344417
LAMTOR4	0.749	1.069	-0.32	24.027	37.838	0.635	-0.037	3.81023e-06	0.000217147	4.10158e-06	0.000136224	573096	1.58086e-09	1.14265e-07
SF3B1	1.018	1.27	-0.252	31.043	42.13	0.737	-0.037	0.000738224	0.0176905	4.5513e-06	0.000136224	592344	1.74263e-05	0.000371978
PHB2	0.925	1.197	-0.272	23.835	34.658	0.688	-0.037	0.000942319	0.0216255	5.20195e-06	0.000136224	592911	3.83647e-06	0.00010709
DNAJB6	0.898	1.176	-0.278	26.382	37.997	0.694	-0.037	0.000229781	0.00677568	3.84067e-06	0.000136224	586930	9.71546e-07	3.29677e-05
PTBP3	0.948	1.213	-0.266	24.123	33.386	0.723	-0.036	0.00173679	0.0341162	1.06104e-05	0.000225501	599561	3.7053e-05	0.000689163
RSL24D1	0.782	1.087	-0.305	21.24	32.591	0.652	-0.036	6.7076e-05	0.0025162	3.21407e-06	0.000136224	586572	1.27788e-07	5.8668e-06
JARID2	1.207	1.423	-0.216	32.773	42.607	0.769	-0.036	0.00921534	0.114028	1.38378e-05	0.000275532	604343	0.00062343	0.00666579
MAP2K3	1.277	1.482	-0.205	34.839	44.197	0.788	-0.036	0.0163972	0.163558	2.67259e-05	0.000479045	605390	0.000981726	0.00959125
GLUL	1.877	2.022	-0.145	49.832	60.095	0.829	-0.036	0.0954134	0.440049	1.195e-05	0.000246799	623648	0.0575335	0.193145
JMJD1C	1.027	1.272	-0.246	28.448	39.587	0.719	-0.036	0.00192564	0.0366987	4.59089e-06	0.000136224	595448	2.82288e-05	0.000551578
C6orf62	0.928	1.193	-0.265	29.505	40.382	0.731	-0.036	0.000196953	0.00602757	5.51864e-06	0.000140319	590567	7.22262e-06	0.000178369
PTGER2	0.629	0.979	-0.349	17.395	29.889	0.582	-0.036	1.68937e-06	0.000105031	3.25015e-06	0.000136224	578356	2.97481e-10	2.50688e-08
YPEL3	0.847	1.13	-0.283	24.171	37.202	0.65	-0.035	0.000179395	0.00563572	4.00811e-06	0.000136224	581191	5.38497e-08	2.81618e-06
HNRNPA2B1	2.22	2.342	-0.122	54.301	63.275	0.858	-0.035	0.212131	0.560521	7.8084e-05	0.00115798	629943	0.136312	0.312865
ZEB2	1.464	1.642	-0.178	43.248	52.146	0.829	-0.035	0.0284047	0.228847	0.000100675	0.00144363	613101	0.00852262	0.0505304
DBNL	1.101	1.328	-0.226	32.917	44.674	0.737	-0.035	0.00340602	0.0559727	4.92034e-06	0.000136224	594274	4.35881e-05	0.000788443
IDS	1.182	1.395	-0.213	35.079	46.105	0.761	-0.035	0.00608794	0.0861174	5.04491e-06	0.000136224	599996	0.000272679	0.00354687
SUN2	0.816	1.101	-0.285	23.546	33.704	0.699	-0.035	0.000181462	0.00569061	4.63432e-06	0.000136224	592601	2.98859e-06	8.7258e-05
ICAM3	0.68	1.004	-0.324	22.874	37.838	0.605	-0.035	5.01424e-07	3.45574e-05	3.15283e-06	0.000136224	566182	3.45017e-11	3.26317e-09
MAP3K3	1.502	1.672	-0.17	43.777	53.577	0.817	-0.034	0.033112	0.251116	2.13898e-05	0.000396593	616405	0.015902	0.0753809
TOM1	0.597	0.945	-0.348	19.366	33.227	0.583	-0.034	1.57982e-07	1.16559e-05	3.49246e-06	0.000136224	568802	1.01173e-11	1.05487e-09
OS9	1.482	1.652	-0.171	44.978	54.372	0.827	-0.034	0.0283195	0.228519	4.01965e-05	0.000666243	613822	0.0104538	0.0558697
COX6B1	1.379	1.56	-0.182	44.594	56.439	0.79	-0.034	0.0119396	0.134857	4.03835e-06	0.000136224	606066	0.00231755	0.0184988
CMPK1	0.708	1.017	-0.309	18.116	28.935	0.626	-0.034	8.63192e-05	0.00311327	3.74302e-06	0.000136224	589292	8.28585e-08	4.04084e-06
GDE1	0.652	0.979	-0.327	19.414	30.207	0.643	-0.034	4.42037e-06	0.000244855	3.6229e-06	0.000136224	585486	2.9859e-08	1.64883e-06
SSR2	0.803	1.085	-0.282	26.91	37.838	0.711	-0.034	4.73118e-05	0.00189471	4.24098e-06	0.000136224	585852	7.26317e-07	2.59852e-05
EIF5A	1.064	1.29	-0.226	36.329	49.603	0.732	-0.034	0.000768939	0.0183032	4.89579e-06	0.000136224	589928	2.07494e-05	0.000429505
JTB	1.055	1.282	-0.226	32.004	43.243	0.74	-0.033	0.00220422	0.0405308	4.25898e-06	0.000136224	596419	6.96527e-05	0.00114888
FBXL5	1.513	1.678	-0.165	41.807	51.192	0.817	-0.033	0.0515834	0.32115	3.64653e-05	0.00061517	614009	0.00954515	0.0543378
HERPUD1	1.564	1.723	-0.159	37.626	47.059	0.8	-0.033	0.0917886	0.433886	2.81259e-05	0.000500608	615306	0.0100052	0.0543378
LRRC25	1.493	1.658	-0.165	41.374	53.577	0.772	-0.033	0.052477	0.323878	4.48856e-06	0.000136224	606074	0.00196009	0.0161428
ATP5F1	1.447	1.617	-0.169	36.569	43.72	0.836	-0.033	0.0648929	0.36503	0.00144227	0.0119949	618762	0.017529	0.081358
PRNP	0.922	1.169	-0.247	24.556	32.273	0.761	-0.033	0.00259582	0.0458354	0.000159445	0.00208003	605394	0.000230277	0.003109
POLR2L	0.789	1.066	-0.278	26.862	40.7	0.66	-0.033	1.70157e-05	0.000787908	3.76893e-06	0.000136224	577448	3.36016e-08	1.83273e-06
ATP5G3	1.132	1.34	-0.209	28.64	36.884	0.776	-0.033	0.0157721	0.160253	0.00011422	0.00160044	610542	0.00173261	0.0146772
ZBTB16	0.678	0.986	-0.309	21.576	34.817	0.62	-0.033	3.82883e-06	0.000217509	4.11964e-06	0.000136224	575798	1.46301e-09	1.07052e-07
UQCRH	1.587	1.741	-0.154	44.161	51.828	0.852	-0.032	0.0697289	0.378337	0.000851962	0.00788586	618614	0.0230551	0.099549
MAP3K1	1.505	1.667	-0.162	39.933	48.013	0.832	-0.032	0.0677848	0.372691	0.000378095	0.00413972	618748	0.0204225	0.0914922
BLVRB	0.983	1.215	-0.233	32.484	45.31	0.717	-0.032	0.000720648	0.0173629	4.78158e-06	0.000136224	588686	7.67463e-06	0.000188165
ATP6V1B2	1.097	1.31	-0.212	29.889	40.064	0.746	-0.032	0.010233	0.122116	7.23806e-06	0.000167578	601274	0.000193827	0.00270521
SLC11A1	2.534	2.633	-0.099	67.083	73.45	0.913	-0.032	0.258997	0.560521	0.00277385	0.0198798	636378	0.285029	0.523025
RAP1B	1.453	1.618	-0.166	40.461	49.126	0.824	-0.032	0.049142	0.314201	0.000131832	0.00178531	614417	0.00963029	0.0543378
ERGIC3	0.83	1.094	-0.264	24.411	34.817	0.701	-0.032	0.000339538	0.00933126	3.59569e-06	0.000136224	593086	4.70599e-06	0.000125641
EIF3A	0.84	1.1	-0.259	26.718	36.407	0.734	-0.032	0.000403349	0.0108174	7.70587e-06	0.000175215	594212	1.21419e-05	0.000276435
HMHA1	1.044	1.262	-0.218	30.658	42.13	0.728	-0.032	0.00435085	0.0675654	4.34236e-06	0.000136224	596085	5.16351e-05	0.000896605
EMILIN2	1.245	1.431	-0.186	35.704	44.356	0.805	-0.032	0.0219603	0.196813	0.000116189	0.00162035	610240	0.00313829	0.0232412
ETS2	1.377	1.546	-0.169	37.722	45.31	0.833	-0.031	0.0465817	0.308134	0.000796224	0.00746712	615528	0.0102579	0.0549384
UBR4	0.796	1.062	-0.266	22.681	35.453	0.64	-0.031	0.000263405	0.00760324	3.33198e-06	0.000136224	583401	7.21849e-08	3.62576e-06
UBE2D2	0.764	1.037	-0.274	22.922	35.135	0.652	-0.031	0.000134562	0.00444731	3.4481e-06	0.000136224	584926	1.42571e-07	6.467e-06
CITED4	0.64	0.949	-0.309	19.366	31.32	0.618	-0.031	1.04923e-05	0.000512538	3.93654e-06	0.000136224	581641	5.58478e-09	3.60631e-07
LRPAP1	0.911	1.149	-0.238	24.844	35.453	0.701	-0.031	0.00195033	0.0370158	4.07799e-06	0.000136224	596997	2.0525e-05	0.000427036
C19orf53	0.798	1.062	-0.264	22.778	35.294	0.645	-0.031	0.000201254	0.0061171	4.34353e-06	0.000136224	587388	3.75599e-07	1.45819e-05
ARL6IP4	0.871	1.117	-0.246	28.688	40.064	0.716	-0.031	0.000332734	0.00919683	3.83436e-06	0.000136224	589478	4.29662e-06	0.000116639
CAPG	0.865	1.112	-0.247	28.688	40.382	0.71	-0.031	0.000291217	0.00825859	4.91961e-06	0.000136224	588134	2.76036e-06	8.19398e-05
SAMSN1	1.309	1.483	-0.174	34.551	43.243	0.799	-0.031	0.0433357	0.294964	8.69782e-05	0.0012656	612137	0.00433358	0.0298433
SLC25A37	1.347	1.517	-0.169	40.173	48.967	0.82	-0.031	0.0335518	0.253219	0.000107377	0.00151891	610868	0.00476226	0.0322705
WDR83OS	1.227	1.411	-0.184	38.972	48.013	0.812	-0.031	0.0137672	0.147777	6.8301e-05	0.00103623	607278	0.00208785	0.0169285
CTDNEP1	1.672	1.811	-0.139	42.383	51.033	0.831	-0.031	0.131488	0.516953	0.000142938	0.00190433	621011	0.0324782	0.129598
CAPZB	2.722	2.809	-0.087	65.834	72.178	0.912	-0.031	0.349376	0.591085	0.00307206	0.0215056	643572	0.51872	0.708845
ATP5B	1.065	1.271	-0.206	31.619	42.289	0.748	-0.031	0.00598469	0.0847918	4.91326e-06	0.000136224	601104	0.000239165	0.00319984
C9orf72	0.936	1.165	-0.229	23.498	33.545	0.7	-0.031	0.00590855	0.0842091	4.54644e-06	0.000136224	598879	2.64677e-05	0.000525249
C19orf43	1	1.217	-0.217	29.889	41.812	0.715	-0.03	0.00314505	0.0525846	3.8654e-06	0.000136224	593872	2.35288e-05	0.000474337
FAM198B	1.153	1.345	-0.192	28.4	36.248	0.783	-0.03	0.0325266	0.248115	0.000241339	0.00288196	612011	0.00237408	0.0188446
IVNS1ABP	0.413	0.806	-0.393	12.062	24.483	0.493	-0.03	1.08317e-08	9.8768e-07	2.85833e-06	0.000136224	574297	5.58768e-14	8.0776e-12
MPP1	0.818	1.07	-0.253	21.816	31.479	0.693	-0.03	0.00106449	0.0237785	5.72608e-06	0.000142002	598666	1.499e-05	0.000332341
SLA	0.873	1.113	-0.24	25.853	35.93	0.72	-0.03	0.00132621	0.0281401	6.45985e-06	0.000154801	595724	1.66789e-05	0.000358606
TACC1	0.98	1.198	-0.218	32.292	43.561	0.741	-0.03	0.00184475	0.0356152	5.55215e-06	0.000140319	593074	2.72095e-05	0.000535783
ULK1	0.822	1.072	-0.249	20.951	31.002	0.676	-0.03	0.00185231	0.0357222	4.5109e-06	0.000136224	596998	6.39162e-06	0.000160749
CD33	1.147	1.337	-0.189	33.782	44.674	0.756	-0.03	0.0111045	0.128464	5.41671e-06	0.000139377	605396	0.000919816	0.00910142
CSTB	1.619	1.757	-0.138	45.026	51.351	0.877	-0.03	0.106886	0.46168	0.00541446	0.0335919	624479	0.05803	0.193145
TYK2	1.094	1.289	-0.195	29.938	38.792	0.772	-0.029	0.0164035	0.163558	4.07305e-05	0.000672451	607686	0.00101528	0.00982731
TCF25	1.265	1.436	-0.171	36.521	44.356	0.823	-0.029	0.0376104	0.270093	0.000446295	0.004749	612132	0.00489089	0.0329288
SLC38A2	0.794	1.045	-0.251	22.057	30.684	0.719	-0.029	0.00103135	0.0231546	1.54542e-05	0.000302633	601321	3.74079e-05	0.000695037
FLOT1	0.846	1.086	-0.239	24.94	34.817	0.716	-0.029	0.00121109	0.0262294	5.12005e-06	0.000136224	597053	2.0534e-05	0.000427036
BZW1	0.886	1.116	-0.23	24.892	33.863	0.735	-0.029	0.00291277	0.0500889	1.59817e-05	0.00031125	601944	9.25318e-05	0.00146771
C5AR1	1.148	1.333	-0.185	36.713	44.515	0.825	-0.029	0.0127491	0.140453	0.000534415	0.00547375	607322	0.00175086	0.0148067
PTPN6	1.504	1.65	-0.146	49.303	57.711	0.854	-0.029	0.0482214	0.31231	0.000225631	0.00272736	617458	0.0220692	0.0962504
EIF2S3	0.837	1.076	-0.239	22.105	32.591	0.678	-0.029	0.00200374	0.0376622	3.99116e-06	0.000136224	596376	7.6828e-06	0.000188165
NOP10	1.089	1.281	-0.192	32.1	41.812	0.768	-0.029	0.0113782	0.130611	1.56608e-05	0.000306006	606001	0.000872588	0.00872637
STK24	0.8	1.046	-0.245	21.576	30.366	0.711	-0.029	0.00164334	0.0328734	1.0653e-05	0.000225501	601548	3.56876e-05	0.000667257
EIF3D	0.849	1.082	-0.234	26.333	35.612	0.739	-0.029	0.00119266	0.0258946	1.11232e-05	0.000233507	598154	3.91623e-05	0.000720855
CNBP	2.11	2.214	-0.104	49.832	57.234	0.871	-0.028	0.299704	0.560521	0.00122107	0.0104923	632818	0.180993	0.387692
YPEL5	1.784	1.905	-0.121	43.969	52.146	0.843	-0.028	0.19803	0.560521	0.000364404	0.00401454	627051	0.082115	0.213525
HCST	1.941	2.053	-0.112	52.619	60.89	0.864	-0.028	0.192198	0.560521	0.000256575	0.00301228	633159	0.192851	0.405616
MAPKAPK2	1.09	1.278	-0.188	30.178	38.156	0.791	-0.028	0.0190392	0.179913	0.000208059	0.00256909	612374	0.0031178	0.0231472
PDCD6IP	0.774	1.021	-0.246	21.961	30.525	0.719	-0.028	0.00115545	0.025333	1.91262e-05	0.000361023	600904	3.14939e-05	0.00060189
TMEM66	1.719	1.843	-0.124	43.345	54.054	0.802	-0.028	0.167806	0.548759	7.4114e-06	0.000170481	622628	0.0434552	0.161109
MARC1	0.967	1.172	-0.205	25.084	33.545	0.748	-0.028	0.0109875	0.127526	4.04943e-05	0.000670418	608201	0.000580916	0.00632146
UBE2J1	1.153	1.33	-0.176	31.235	38.633	0.809	-0.028	0.0349217	0.258942	0.000694341	0.00666635	615420	0.00658405	0.041603
ATP2B1	0.685	0.952	-0.266	19.414	29.412	0.66	-0.028	0.000234582	0.00689437	3.3481e-06	0.000136224	593752	9.8796e-07	3.34608e-05
LY86	1.402	1.549	-0.147	33.494	42.13	0.795	-0.028	0.118952	0.488248	9.46685e-05	0.00136965	615705	0.00839577	0.0502306
NDUFB9	1.139	1.316	-0.177	32.388	41.494	0.781	-0.027	0.024796	0.212395	3.75326e-05	0.000630783	609665	0.00211924	0.0171516
RILPL2	1.658	1.784	-0.126	45.219	54.054	0.837	-0.027	0.13884	0.533085	0.000106439	0.00150697	625483	0.0680053	0.193145
PTPN18	1.149	1.324	-0.175	32.629	42.13	0.774	-0.027	0.0303654	0.237958	1.67022e-05	0.00032351	607622	0.00135717	0.0123944
TPP1	2.635	2.716	-0.081	63.287	70.429	0.899	-0.027	0.397904	0.637859	0.00099519	0.00896881	642138	0.463374	0.674574
DBI	1.643	1.77	-0.127	39.5	47.695	0.828	-0.027	0.202437	0.560521	0.000310481	0.00350519	621255	0.0306649	0.124373
BNIP2	1.011	1.205	-0.194	27.919	36.725	0.76	-0.027	0.0142581	0.151625	3.63437e-05	0.000614144	607316	0.000712633	0.00742315
CAT	0.721	0.974	-0.253	21.432	31.32	0.684	-0.027	0.000320296	0.00892662	5.14726e-06	0.000136224	594874	3.36917e-06	9.67805e-05
PTPLAD2	0.565	0.865	-0.3	16.386	27.186	0.603	-0.027	1.85133e-05	0.000844063	4.06002e-06	0.000136224	586411	6.82147e-09	4.30115e-07
RNPEPL1	0.737	0.984	-0.248	24.844	36.248	0.685	-0.027	0.000206276	0.0062166	4.28559e-06	0.000136224	587746	8.10015e-07	2.84642e-05
SHKBP1	1.407	1.551	-0.144	41.182	50.238	0.82	-0.027	0.071541	0.384347	7.69856e-05	0.00114455	617824	0.0184167	0.0844641
LIPA	0.954	1.155	-0.201	25.997	34.181	0.761	-0.027	0.0124906	0.138791	9.12242e-05	0.00132305	607492	0.000549347	0.00606704
NFAM1	1.169	1.338	-0.169	32.1	40.7	0.789	-0.027	0.0388325	0.275092	8.17033e-05	0.00120063	611558	0.00313695	0.0232409
PSMA1	0.899	1.109	-0.21	25.276	34.34	0.736	-0.027	0.00541465	0.0790742	1.38605e-05	0.000275675	604086	0.000191281	0.00267598
DMXL2	0.824	1.049	-0.225	23.354	33.545	0.696	-0.027	0.00211122	0.0391037	4.37747e-06	0.000136224	598167	2.02323e-05	0.000423735
IRF5	1.103	1.279	-0.177	30.274	41.335	0.732	-0.027	0.0277902	0.226981	4.00075e-06	0.000136224	601326	0.000214159	0.00294278
C15orf39	0.774	1.01	-0.236	25.805	37.838	0.682	-0.027	0.000277319	0.00794044	3.43364e-06	0.000136224	587782	1.15522e-06	3.85382e-05
STARD7	0.628	0.902	-0.274	18.741	27.504	0.681	-0.027	0.000125585	0.00422121	6.77276e-06	0.000159294	597950	3.55499e-06	0.000101138
NEDD8	1.065	1.245	-0.181	31.043	42.13	0.737	-0.026	0.01608	0.162612	4.5513e-06	0.000136224	601552	0.00025334	0.00335416
ATP1A1	1.436	1.575	-0.138	39.452	48.808	0.808	-0.026	0.0995347	0.448057	3.9012e-05	0.000649507	615180	0.0106789	0.0567316
ARL4A	1.277	1.43	-0.153	33.253	40.7	0.817	-0.026	0.0797265	0.411739	0.000700414	0.00671378	616096	0.00877299	0.0515507
EVI2A	1.14	1.308	-0.169	31.956	39.428	0.81	-0.026	0.0383126	0.272712	0.000624331	0.00618798	613824	0.00497721	0.0333961
C6orf48	0.845	1.061	-0.216	24.7	34.976	0.706	-0.026	0.00271602	0.0474397	4.93673e-06	0.000136224	598304	2.99084e-05	0.000579093
LMNA	0.828	1.047	-0.219	23.835	30.048	0.793	-0.026	0.00400496	0.0634125	0.00199533	0.0155337	612699	0.00146154	0.0131783
MAPKAPK3	0.756	0.992	-0.235	24.652	35.294	0.698	-0.026	0.000366474	0.0099485	3.89812e-06	0.000136224	592968	4.91038e-06	0.000129542
CD93	0.73	0.972	-0.242	21.672	34.022	0.637	-0.026	0.000503955	0.0130245	3.99116e-06	0.000136224	585653	1.16109e-07	5.47623e-06
AFF4	0.782	1.011	-0.229	23.162	33.386	0.694	-0.026	0.00166343	0.0330845	4.15353e-06	0.000136224	595029	6.435e-06	0.000161611
EIF4A2	1.131	1.3	-0.168	31.667	39.905	0.794	-0.026	0.0352773	0.260818	0.000168215	0.0021753	612781	0.00393227	0.02779
PNN	0.71	0.955	-0.244	19.077	28.299	0.674	-0.026	0.00130463	0.0278149	4.70212e-06	0.000136224	598556	5.39482e-06	0.000139426
AP2S1	1.176	1.338	-0.162	34.503	43.243	0.798	-0.026	0.0375692	0.270057	8.60946e-05	0.00125377	612768	0.00493741	0.0331791
SCAF11	1.64	1.759	-0.119	46.276	53.418	0.866	-0.026	0.169241	0.550075	0.00194258	0.0151562	624616	0.0609921	0.193145
SELPLG	1.148	1.312	-0.164	35.704	43.243	0.826	-0.026	0.030411	0.238093	0.000707881	0.0067744	612934	0.00544378	0.0359302
SNX3	0.661	0.916	-0.255	21.624	32.909	0.657	-0.025	8.53779e-05	0.00309817	3.67775e-06	0.000136224	586882	1.71227e-07	7.42473e-06
UBE2D1	0.858	1.067	-0.209	25.997	33.704	0.771	-0.025	0.00396962	0.063134	0.000205083	0.00253973	606731	0.000437605	0.00518046
MDM2	0.994	1.179	-0.185	25.709	34.976	0.735	-0.025	0.0229671	0.202679	1.23837e-05	0.000253681	605889	0.000350216	0.00432443
SERPINA1	2.76	2.832	-0.072	75.589	82.035	0.921	-0.025	0.340591	0.58304	0.000645	0.00633982	652346	0.90092	0.941645
CAST	1.966	2.066	-0.1	52.138	59.141	0.882	-0.025	0.270246	0.560521	0.00221989	0.0167968	630414	0.140516	0.320981
PAFAH1B2	1.179	1.339	-0.159	34.07	42.925	0.794	-0.025	0.0462408	0.307828	6.77866e-05	0.00103155	610996	0.00327828	0.0241072
STK4	1.21	1.364	-0.154	30.514	39.746	0.768	-0.025	0.0779468	0.407639	2.36037e-05	0.000432232	611248	0.00256084	0.019868
GPX4	1.055	1.228	-0.173	32.917	42.766	0.77	-0.025	0.0172111	0.168891	1.146e-05	0.000239168	605280	0.000799607	0.00809209
LRP1	1.194	1.349	-0.154	40.509	50.238	0.806	-0.025	0.0268334	0.222427	2.28498e-05	0.000420157	611336	0.00538629	0.0356036
MBOAT7	1.233	1.383	-0.15	36.088	46.105	0.783	-0.025	0.0555569	0.333356	1.31823e-05	0.000265452	610962	0.00384906	0.0273542
HPCAL1	0.873	1.074	-0.2	21.528	30.843	0.698	-0.025	0.0157481	0.160253	6.65161e-06	0.000157696	602844	5.62797e-05	0.000958534
RAB32	1.021	1.197	-0.176	28.352	37.838	0.749	-0.025	0.0202272	0.187128	1.3382e-05	0.000269007	609866	0.00146845	0.0132272
FAM101B	0.393	0.737	-0.344	10.812	22.576	0.479	-0.025	2.17766e-07	1.58045e-05	2.85715e-06	0.000136224	580002	3.30288e-13	4.14329e-11
NCOR2	0.812	1.024	-0.212	24.748	35.453	0.698	-0.025	0.00229763	0.0419446	5.12005e-06	0.000136224	596363	1.63121e-05	0.000352852
TM9SF2	1.013	1.189	-0.176	27.439	37.52	0.731	-0.025	0.0267107	0.221832	5.69397e-06	0.000141975	603843	0.000271056	0.00354687
DUSP22	0.531	0.818	-0.287	14.753	25.596	0.576	-0.025	2.77504e-05	0.00121213	3.28659e-06	0.000136224	587763	3.85535e-09	2.58687e-07
HEBP2	0.671	0.915	-0.244	18.741	28.458	0.659	-0.024	0.000642578	0.0159576	3.28212e-06	0.000136224	596359	2.06726e-06	6.43746e-05
IST1	0.628	0.883	-0.255	17.972	28.458	0.632	-0.024	0.000193976	0.00598799	3.40477e-06	0.000136224	592240	2.74747e-07	1.11536e-05
AAK1	0.837	1.042	-0.204	28.448	42.607	0.668	-0.024	0.00129391	0.0276194	4.17058e-06	0.000136224	584696	8.92326e-07	3.06895e-05
FLOT2	0.632	0.885	-0.253	20.711	32.75	0.632	-0.024	5.6696e-05	0.00221967	3.71668e-06	0.000136224	584268	3.95099e-08	2.09709e-06
MTMR3	0.663	0.906	-0.244	19.077	29.571	0.645	-0.024	0.000461408	0.0120829	4.05147e-06	0.000136224	592626	5.60411e-07	2.04988e-05
UXT	0.614	0.868	-0.254	18.357	29.571	0.621	-0.024	8.49718e-05	0.00309374	3.24957e-06	0.000136224	589476	1.08077e-07	5.15204e-06
DENND4B	0.719	0.945	-0.226	20.183	30.207	0.668	-0.024	0.00155868	0.0317105	4.43232e-06	0.000136224	596124	3.47629e-06	9.90575e-05
PRKAR2A	0.611	0.866	-0.255	17.54	28.14	0.623	-0.024	0.000286794	0.00816673	3.79488e-06	0.000136224	590820	1.16545e-07	5.48223e-06
ATP5A1	1.296	1.433	-0.137	35.368	43.879	0.806	-0.024	0.0977677	0.444719	0.000136695	0.00183349	615219	0.00856694	0.0507643
CAPN2	1.367	1.497	-0.13	41.951	50.397	0.832	-0.024	0.0840736	0.422172	0.000202739	0.00251388	620514	0.0295446	0.120933
SMARCD2	0.491	0.782	-0.291	13.84	23.847	0.58	-0.023	2.73901e-05	0.00119957	3.2309e-06	0.000136224	590342	5.9115e-09	3.78102e-07
SELT	1.047	1.21	-0.164	27.439	33.704	0.814	-0.023	0.0538371	0.328285	0.00260223	0.0189599	618840	0.00961849	0.0543378
PSMA7	1.757	1.859	-0.102	50.264	57.234	0.878	-0.023	0.215386	0.560521	0.00227681	0.0171179	632781	0.180819	0.387366
RASGRP2	0.631	0.875	-0.244	19.846	30.207	0.657	-0.023	0.000206993	0.00622764	4.1165e-06	0.000136224	592346	6.95587e-07	2.50369e-05
CLTA	1.006	1.174	-0.168	29.265	37.043	0.79	-0.023	0.0297544	0.234787	0.000271133	0.00314278	610814	0.00196155	0.0161474
CD302	0.739	0.955	-0.216	25.036	37.043	0.676	-0.023	0.000545314	0.0138914	3.65888e-06	0.000136224	589632	1.81102e-06	5.71966e-05
PPP2CA	1.004	1.172	-0.168	25.997	34.34	0.757	-0.023	0.0411566	0.285527	6.01522e-05	0.000934568	610660	0.00127753	0.0117767
HMGN1	0.813	1.013	-0.2	21.192	28.14	0.753	-0.023	0.0113573	0.130454	0.000341505	0.00380709	612120	0.00080317	0.00811826
BAZ2B	0.829	1.025	-0.197	25.276	35.453	0.713	-0.023	0.00544562	0.0792378	4.4381e-06	0.000136224	598730	3.90241e-05	0.000719054
CCT8	0.846	1.039	-0.193	24.459	31.161	0.785	-0.023	0.010186	0.121829	0.000902553	0.00825105	612624	0.00160517	0.0139991
GTF2I	1.393	1.518	-0.125	37.818	47.377	0.798	-0.023	0.133885	0.522447	2.32201e-05	0.000426086	618502	0.0181817	0.0835806
PPP1R18	2.628	2.696	-0.068	57.136	63.911	0.894	-0.023	0.533226	0.745092	0.00265458	0.0192579	642332	0.463949	0.67519
SRSF2	1.031	1.194	-0.163	29.841	37.202	0.802	-0.023	0.0372659	0.268486	0.000603561	0.00603731	612737	0.00323128	0.0237984
HK1	1.04	1.2	-0.16	28.256	37.202	0.76	-0.023	0.0469826	0.308721	3.12712e-05	0.000542471	608924	0.00113022	0.0106953
C1orf63	1.441	1.56	-0.12	36.521	46.9	0.779	-0.023	0.176665	0.556879	9.02688e-06	0.000199034	614358	0.00793908	0.0481462
LDHB	0.774	0.979	-0.204	25.372	35.771	0.709	-0.023	0.00173184	0.0341018	4.60054e-06	0.000136224	596907	2.23675e-05	0.000457145
PTEN	1.439	1.558	-0.119	38.203	46.741	0.817	-0.023	0.161158	0.547397	0.000167858	0.00217496	622644	0.0368138	0.140953
CD4	1.233	1.37	-0.137	34.935	41.812	0.836	-0.023	0.0906854	0.431225	0.00181974	0.0144129	620646	0.0226006	0.0980627
DYNC1H1	0.62	0.861	-0.241	16.867	25.119	0.671	-0.023	0.00107343	0.0239182	9.10553e-06	0.00020013	602111	7.85976e-06	0.000191707
EIF3K	1.394	1.517	-0.123	41.278	49.921	0.827	-0.023	0.120427	0.49148	0.000137326	0.00183871	620416	0.0284977	0.117541
ZNF394	0.497	0.777	-0.28	14.945	26.073	0.573	-0.023	1.10919e-05	0.000538868	2.77475e-06	0.000136224	585816	1.68502e-09	1.21301e-07
ISCU	0.933	1.107	-0.175	24.123	31.32	0.77	-0.023	0.0293843	0.233564	0.000398355	0.00432956	614954	0.00280364	0.0211684
MANBA	0.739	0.95	-0.211	19.366	26.073	0.743	-0.023	0.00743329	0.0980499	0.000414862	0.00447613	611580	0.00045098	0.00527476
CDC37	0.75	0.958	-0.208	24.171	34.34	0.704	-0.022	0.00178275	0.0346816	5.47354e-06	0.000140319	596852	1.60627e-05	0.000350013
SRGAP2	0.559	0.817	-0.257	18.597	29.094	0.639	-0.022	3.37958e-05	0.00141802	3.36512e-06	0.000136224	589584	1.18044e-07	5.52352e-06
CARS2	0.514	0.786	-0.272	16.579	27.663	0.599	-0.022	1.21387e-05	0.000584928	3.43277e-06	0.000136224	585534	5.27479e-09	3.42613e-07
NLRP1	0.884	1.064	-0.18	25.036	34.181	0.732	-0.022	0.0159967	0.161981	1.03773e-05	0.000221776	605539	0.000280087	0.00361595
FKBP5	1.638	1.742	-0.104	45.171	52.464	0.861	-0.022	0.226173	0.560521	0.00141064	0.0117938	627350	0.0870996	0.223997
GLIPR2	2.468	2.538	-0.07	63.143	71.542	0.883	-0.022	0.419811	0.656465	0.000108379	0.00153065	652536	0.908283	0.944842
HIGD2A	0.805	0.997	-0.193	26.478	39.269	0.674	-0.022	0.00241108	0.0435014	4.24098e-06	0.000136224	590064	3.31709e-06	9.57486e-05
VAMP3	0.955	1.122	-0.167	28.736	38.474	0.747	-0.022	0.018748	0.178553	9.14782e-06	0.000200206	607214	0.000796699	0.00808107
ATP5O	0.971	1.135	-0.164	28.976	37.202	0.779	-0.022	0.0259447	0.218017	0.000120005	0.00166337	610466	0.00176695	0.0148831
TPM4	0.953	1.119	-0.166	27.535	37.361	0.737	-0.022	0.0235046	0.206184	7.35264e-06	0.000169789	605955	0.000486388	0.00553325
AKNA	1.056	1.207	-0.152	30.947	38.315	0.808	-0.022	0.0466274	0.308134	0.000675877	0.00654758	615662	0.00676684	0.042399
PPM1F	0.45	0.738	-0.288	14.945	26.709	0.56	-0.022	1.4251e-06	8.92241e-05	3.01189e-06	0.000136224	581001	1.30839e-10	1.15744e-08
MAP2K2	0.52	0.782	-0.262	17.684	27.504	0.643	-0.022	1.93069e-05	0.000875753	3.81784e-06	0.000136224	591141	1.32074e-07	6.03702e-06
TESC	0.421	0.72	-0.299	12.926	24.324	0.531	-0.022	7.95503e-07	5.29769e-05	3.15933e-06	0.000136224	583007	4.51662e-11	4.22684e-09
HIPK3	0.607	0.843	-0.235	17.203	25.914	0.664	-0.022	0.000863969	0.0201076	4.70466e-06	0.000136224	600780	5.62144e-06	0.000144652
ZMAT3	0.395	0.705	-0.31	12.686	24.801	0.512	-0.022	1.5973e-07	1.17362e-05	2.95152e-06	0.000136224	577932	1.57488e-12	1.89209e-10
ALOX5	1.388	1.505	-0.118	40.077	47.536	0.843	-0.022	0.144233	0.545314	0.00104744	0.00934502	621702	0.0334403	0.131155
NBEAL1	0.943	1.109	-0.166	37.866	54.054	0.701	-0.022	0.00189381	0.0363089	4.71982e-06	0.000136224	597611	0.000220285	0.00300095
INPP5D	0.712	0.919	-0.207	21.576	30.366	0.711	-0.021	0.00258812	0.045745	1.0653e-05	0.000225501	601883	3.99801e-05	0.000734386
UBA1	0.787	0.977	-0.19	23.354	31.161	0.749	-0.021	0.00896251	0.111846	0.000102509	0.00146403	607772	0.0003664	0.00448176
LGALS3	2.077	2.156	-0.079	55.839	65.024	0.859	-0.021	0.35	0.591414	4.88072e-05	0.000786088	641609	0.436837	0.645258
KLF11	0.706	0.913	-0.206	16.723	23.847	0.701	-0.021	0.00892202	0.111485	7.99435e-05	0.00118161	612100	0.000264019	0.00346716
PAIP2	0.992	1.148	-0.156	30.322	38.156	0.795	-0.021	0.0329425	0.250428	0.000306763	0.00347424	611105	0.0023531	0.0187206
MORF4L1	1.65	1.748	-0.098	43.104	50.079	0.861	-0.021	0.276564	0.560521	0.0021689	0.016495	628108	0.092602	0.235189
HOMER3	0.3	0.65	-0.35	10.428	24.006	0.434	-0.021	2.33937e-10	2.59977e-08	2.9466e-06	0.000136224	567452	1.9194e-17	3.79209e-15
CPD	0.529	0.783	-0.254	15.329	23.847	0.643	-0.021	0.00019737	0.00602995	5.94324e-06	0.000145182	599939	1.50178e-06	4.85513e-05
ADAM17	1.225	1.354	-0.129	36.281	46.105	0.787	-0.021	0.0936665	0.437594	1.33891e-05	0.000269007	612532	0.00538623	0.0356036
FAM107B	0.633	0.856	-0.223	16.867	24.642	0.684	-0.021	0.00239026	0.0432803	1.92587e-05	0.000363059	606538	4.11649e-05	0.000751493
MAF1	0.7	0.907	-0.206	23.642	35.294	0.67	-0.021	0.000788007	0.0186632	3.15283e-06	0.000136224	591670	2.43878e-06	7.38738e-05
BASP1	0.95	1.111	-0.161	22.249	29.571	0.752	-0.021	0.064108	0.36222	0.000228931	0.00275601	614620	0.00195718	0.0161263
MAPK1	0.929	1.093	-0.164	24.267	32.75	0.741	-0.021	0.0369339	0.267553	3.38863e-05	0.000581171	610670	0.000993855	0.00967254
STT3B	0.856	1.031	-0.175	26.622	34.658	0.768	-0.021	0.013662	0.147316	0.000124662	0.00170771	609052	0.000911118	0.00903547
PRKAR1A	1.43	1.541	-0.111	37.146	43.402	0.856	-0.021	0.208221	0.560521	0.0050482	0.0317405	627400	0.0725019	0.199438
MYO9B	0.828	1.007	-0.179	26.382	37.202	0.709	-0.021	0.00671139	0.0917963	3.67901e-06	0.000136224	598407	4.62088e-05	0.000828497
ANXA5	2.178	2.252	-0.074	57.088	63.911	0.893	-0.021	0.409668	0.648754	0.00229699	0.0171969	639176	0.356125	0.59647
LGALS8	1.228	1.355	-0.127	34.118	41.494	0.822	-0.021	0.117824	0.485954	0.000886176	0.0081306	620563	0.0215059	0.0944657
PEBP1	0.702	0.905	-0.204	18.789	27.504	0.683	-0.021	0.00483839	0.0731458	6.95283e-06	0.000162883	604673	4.47214e-05	0.000805664
LGALS2	1.816	1.904	-0.087	49.399	57.552	0.858	-0.021	0.312907	0.560521	0.000380199	0.0041602	631527	0.155924	0.34738
MAPRE1	0.959	1.116	-0.156	24.556	31.955	0.768	-0.021	0.0570528	0.33849	0.000290582	0.00332915	614848	0.00291321	0.0218657
PSMD4	0.727	0.923	-0.196	21.096	29.73	0.71	-0.02	0.00668334	0.091483	1.1644e-05	0.000241871	603529	6.0177e-05	0.00101519
NIN	0.637	0.854	-0.217	18.837	27.345	0.689	-0.02	0.00166835	0.0331451	8.99593e-06	0.000198704	601940	1.66549e-05	0.000358523
COMMD6	1.029	1.175	-0.147	29.169	37.361	0.781	-0.02	0.053193	0.326259	0.000123891	0.0017024	614951	0.00506824	0.0338307
MMP24-AS1	0.81	0.989	-0.178	24.171	31.797	0.76	-0.02	0.014157	0.150824	0.000181653	0.00231484	610646	0.000941474	0.00925393
ATXN2L	1.038	1.183	-0.144	30.226	37.043	0.816	-0.02	0.0664423	0.369213	0.00148846	0.0122871	617170	0.00866388	0.0511802
TMED9	0.757	0.944	-0.187	22.826	30.843	0.74	-0.02	0.00824171	0.105733	5.93579e-05	0.000925826	606892	0.000256217	0.00338973
TMBIM6	2.651	2.71	-0.059	71.216	78.855	0.903	-0.02	0.450271	0.682917	0.000145993	0.00193579	660320	0.731352	0.820658
CCDC88B	0.659	0.866	-0.207	22.153	31.955	0.693	-0.02	0.0013071	0.0278342	4.95975e-06	0.000136224	596751	8.49467e-06	0.000203563
SAT2	0.572	0.801	-0.229	18.933	29.73	0.637	-0.02	0.000204447	0.00617527	3.9274e-06	0.000136224	589093	1.17526e-07	5.51382e-06
RETN	0.267	0.62	-0.353	7.977	19.555	0.408	-0.02	2.40957e-09	2.42059e-07	1.99236e-06	0.000136224	579133	2.88972e-16	5.3523e-14
ENSA	0.741	0.928	-0.188	22.297	32.432	0.687	-0.02	0.00624085	0.0875147	4.11964e-06	0.000136224	598496	1.68144e-05	0.000360647
PPP1CB	0.861	1.026	-0.166	23.979	34.181	0.702	-0.02	0.0247547	0.212338	5.20195e-06	0.000136224	601030	6.05351e-05	0.00101833
STX3	0.705	0.899	-0.194	19.173	27.186	0.705	-0.02	0.00749052	0.0982663	2.68837e-05	0.000480489	607146	0.000111984	0.00171215
NISCH	0.355	0.66	-0.305	10.62	21.622	0.491	-0.02	6.44668e-07	4.39189e-05	3.0331e-06	0.000136224	584180	3.5227e-12	4.12086e-10
THBS1	0.38	0.674	-0.293	10.428	19.396	0.538	-0.02	7.33941e-06	0.000378267	3.55292e-06	0.000136224	596616	4.78821e-09	3.16502e-07
RPL24	3.549	3.593	-0.043	82.845	87.281	0.949	-0.02	0.565394	0.768951	0.00776981	0.0443515	667808	0.437176	0.645258
ADIPOR1	0.736	0.922	-0.186	19.99	29.412	0.68	-0.02	0.0110459	0.128036	5.22854e-06	0.000136518	601631	2.37587e-05	0.000477889
STK17B	2.86	2.913	-0.053	69.149	74.881	0.923	-0.019	0.557248	0.76295	0.00604991	0.036652	654220	0.988061	0.991742
HPS1	0.723	0.91	-0.188	20.711	29.889	0.693	-0.019	0.00744973	0.0981832	4.9738e-06	0.000136224	603068	4.7909e-05	0.00084679
CBX4	0.841	1.007	-0.166	23.835	32.591	0.731	-0.019	0.0221381	0.197808	1.959e-05	0.000367825	608272	0.00048269	0.00551043
VCL	1.107	1.237	-0.131	26.814	35.294	0.76	-0.019	0.126549	0.505771	5.64377e-05	0.00088655	615282	0.00435089	0.0299393
ARHGEF40	0.959	1.107	-0.148	25.324	32.75	0.773	-0.019	0.0665745	0.369213	0.000329969	0.00369703	614625	0.00304903	0.022703
PLIN2	0.492	0.739	-0.248	14.176	22.258	0.637	-0.019	0.000176314	0.00554874	5.50722e-06	0.000140319	602961	2.76518e-06	8.1946e-05
TRAM1	1.151	1.276	-0.125	30.37	38.315	0.793	-0.019	0.132509	0.519344	0.000255997	0.00301228	617789	0.0101422	0.0544501
UBXN1	1.166	1.289	-0.124	32.965	41.335	0.797	-0.019	0.112436	0.473301	0.000133065	0.00179654	619196	0.0159217	0.0754518
TRIM38	1.422	1.525	-0.103	40.077	48.331	0.829	-0.019	0.210776	0.560521	0.000268242	0.00311333	622928	0.040873	0.153099
UQCRC1	0.675	0.871	-0.196	22.826	34.976	0.653	-0.019	0.00128474	0.0274897	3.33198e-06	0.000136224	589180	7.50966e-07	2.67058e-05
RAD23B	0.809	0.979	-0.169	23.642	31.797	0.744	-0.019	0.0188559	0.179197	5.70315e-05	0.000892673	608837	0.000532974	0.005923
ASAP1	1.064	1.198	-0.134	29.697	35.93	0.827	-0.019	0.0938344	0.437919	0.0037208	0.0248907	621538	0.0196111	0.0886612
RP11-349A22.5	0.879	1.036	-0.158	28.256	36.407	0.776	-0.019	0.022021	0.197257	0.000131702	0.00178491	609872	0.00140006	0.0127403
PGLS	0.529	0.763	-0.233	18.741	27.504	0.681	-0.019	9.31104e-05	0.00331783	6.77276e-06	0.000159294	597127	2.55947e-06	7.71356e-05
RXRA	1.467	1.566	-0.099	39.548	48.331	0.818	-0.019	0.241113	0.560521	0.000104063	0.00148042	623558	0.0445159	0.163981
IL10RB	1.141	1.266	-0.125	33.83	41.017	0.825	-0.019	0.107376	0.46285	0.00103727	0.00927748	619173	0.0163972	0.0772342
ARL8A	0.897	1.051	-0.154	22.681	29.73	0.763	-0.019	0.0536663	0.327692	0.000376713	0.00412713	615999	0.00295245	0.0220763
WTAP	0.687	0.877	-0.191	18.741	27.981	0.67	-0.019	0.00694523	0.0938397	4.14202e-06	0.000136224	601755	1.59716e-05	0.000349313
MTCH1	0.727	0.909	-0.182	20.519	29.094	0.705	-0.019	0.00951152	0.116515	1.24381e-05	0.000254502	605904	0.000112166	0.00171342
LILRA3	0.733	0.914	-0.181	23.979	34.499	0.695	-0.019	0.00454278	0.0698747	4.13839e-06	0.000136224	598360	2.5887e-05	0.00051545
IMPDH1	0.667	0.861	-0.194	21.096	30.843	0.684	-0.019	0.0024654	0.0441021	4.58757e-06	0.000136224	599728	1.75898e-05	0.000375017
LMBRD1	0.593	0.805	-0.212	17.011	26.55	0.641	-0.019	0.00143674	0.0299493	4.70466e-06	0.000136224	598382	2.10665e-06	6.54866e-05
CHMP3	0.661	0.857	-0.195	20.135	29.889	0.674	-0.019	0.00330049	0.0545917	4.30906e-06	0.000136224	598408	7.92599e-06	0.00019253
GSN	0.977	1.118	-0.141	26.333	34.022	0.774	-0.019	0.0725695	0.388311	0.000217	0.00265606	614684	0.00351704	0.0255499
SPCS1	0.765	0.939	-0.174	21.24	29.412	0.722	-0.019	0.0163271	0.163372	3.13927e-05	0.000544048	608300	0.000278843	0.0036059
RNF10	0.593	0.804	-0.211	18.549	28.14	0.659	-0.019	0.000941593	0.0216255	3.95648e-06	0.000136224	597352	2.80123e-06	8.28765e-05
TIMP2	1.438	1.537	-0.099	40.654	48.013	0.847	-0.019	0.230205	0.560521	0.00125777	0.0107624	626708	0.0725474	0.199438
DOCK2	0.858	1.015	-0.157	24.652	32.75	0.753	-0.019	0.0316	0.243765	7.13655e-05	0.00107447	610237	0.000927786	0.00915989
HEXB	1.246	1.359	-0.113	35.079	42.289	0.83	-0.019	0.162032	0.547397	0.00112576	0.00988014	622558	0.0317586	0.127645
GAA	0.852	1.01	-0.157	27.247	35.771	0.762	-0.019	0.0199008	0.185168	4.9699e-05	0.000799727	609013	0.00100011	0.00972278
PIM1	1.095	1.222	-0.126	27.487	33.227	0.827	-0.019	0.143866	0.544852	0.00574244	0.0351364	623467	0.0241303	0.103314
COX7A2L	0.627	0.828	-0.201	19.846	27.981	0.709	-0.019	0.0019192	0.0366151	2.62797e-05	0.000471999	605144	7.01258e-05	0.00115454
LMAN2	0.804	0.968	-0.164	24.556	31.955	0.768	-0.018	0.0214378	0.194384	0.000290582	0.00332915	610682	0.00100293	0.00973865
MTRNR2L8	0.288	0.611	-0.323	13.455	39.428	0.341	-0.018	8.85953e-18	2.54083e-15	3.98549e-06	0.000136224	506558	1.56299e-35	9.58329e-33
FURIN	0.639	0.835	-0.196	20.231	29.094	0.695	-0.018	0.00293254	0.050283	8.95809e-06	0.000198114	602039	2.84283e-05	0.000554866
TRA2A	0.768	0.937	-0.169	22.729	30.366	0.749	-0.018	0.0178939	0.17292	0.000135948	0.00182834	609850	0.000585716	0.00635424
CYFIP1	0.529	0.754	-0.225	14.224	23.211	0.613	-0.018	0.000680605	0.0166463	3.54108e-06	0.000136224	600484	1.05836e-06	3.55742e-05
PPM1M	0.481	0.721	-0.239	13.455	23.052	0.584	-0.018	0.000222221	0.00659652	3.33927e-06	0.000136224	595516	6.05298e-08	3.0839e-06
TUBA4A	0.429	0.686	-0.257	13.888	23.211	0.598	-0.018	2.62425e-05	0.00116074	3.01578e-06	0.000136224	594591	5.06028e-08	2.65419e-06
PGPEP1	0.481	0.719	-0.239	15.714	25.914	0.606	-0.018	8.77596e-05	0.00314608	3.71381e-06	0.000136224	591591	5.04918e-08	2.65419e-06
CYP1B1	0.461	0.706	-0.245	12.062	20.032	0.602	-0.018	0.000300995	0.00850873	3.73993e-06	0.000136224	604349	1.26721e-06	4.18816e-05
TUFM	0.674	0.86	-0.186	19.942	27.504	0.725	-0.018	0.00750901	0.0982663	8.57304e-05	0.00124949	608747	0.000226138	0.0030671
CLEC4A	0.551	0.766	-0.215	15.81	24.165	0.654	-0.018	0.00127376	0.0272876	5.56054e-06	0.000140319	603119	7.32285e-06	0.000180593
LTBR	0.744	0.914	-0.17	25.276	32.909	0.768	-0.018	0.00984092	0.119197	0.000221256	0.00268954	609088	0.000739704	0.00762474
TOMM20	0.753	0.921	-0.168	21.288	28.935	0.736	-0.018	0.0205087	0.188848	9.7583e-05	0.00140382	610717	0.000564535	0.00619478
SNAP29	0.569	0.778	-0.209	16.627	25.437	0.654	-0.018	0.00169558	0.0335737	4.85131e-06	0.000136224	601016	4.80142e-06	0.000127806
EMC3	0.715	0.89	-0.175	19.894	29.094	0.684	-0.018	0.0150622	0.156712	6.32941e-06	0.000152086	602631	3.22626e-05	0.000614199
RAB1A	0.895	1.04	-0.145	25.949	32.432	0.8	-0.018	0.0540002	0.328321	0.00157408	0.0128366	617504	0.00624996	0.0398534
AP1M1	0.639	0.829	-0.19	19.125	28.14	0.68	-0.018	0.00370927	0.0596352	6.24071e-06	0.000150157	602231	2.13937e-05	0.000439771
PBX2	0.708	0.882	-0.174	20.183	28.299	0.713	-0.018	0.0147501	0.154641	2.91039e-05	0.0005139	606772	0.00013218	0.00197309
SH3BGRL	2.022	2.089	-0.067	55.214	63.275	0.873	-0.017	0.42176	0.657976	0.000335872	0.00375134	645640	0.592418	0.715951
NDUFB5	0.666	0.848	-0.182	16.867	22.893	0.737	-0.017	0.0157376	0.160253	0.000779158	0.00734192	617022	0.00122759	0.0114042
HADHA	0.76	0.923	-0.163	23.642	33.704	0.701	-0.017	0.013722	0.147694	4.76307e-06	0.000136224	600952	5.41428e-05	0.000929259
SSU72	0.563	0.769	-0.206	19.366	28.458	0.681	-0.017	0.000516215	0.0132834	6.74556e-06	0.000159075	599025	7.13517e-06	0.0001767
PSMD7	0.733	0.901	-0.168	22.057	28.299	0.779	-0.017	0.0161415	0.16289	0.00152832	0.0125594	615815	0.00248846	0.0195438
BCLAF1	1.246	1.352	-0.105	33.013	39.905	0.827	-0.017	0.216352	0.560521	0.00159559	0.0129577	622553	0.0287444	0.118366
CLINT1	0.458	0.695	-0.237	11.341	20.35	0.557	-0.017	0.000496754	0.0128758	2.66422e-06	0.000136224	599182	5.78668e-08	2.9824e-06
MRFAP1	0.839	0.988	-0.149	22.729	28.776	0.79	-0.017	0.0546964	0.330802	0.00241151	0.0178365	618953	0.00592062	0.0381706
ETF1	0.602	0.797	-0.195	18.116	26.55	0.682	-0.017	0.00338738	0.0557685	1.14923e-05	0.000239561	603513	2.27462e-05	0.000462229
UBE2M	0.557	0.763	-0.206	16.098	24.96	0.645	-0.017	0.0022188	0.0407145	3.83717e-06	0.000136224	601110	3.89191e-06	0.000108128
MARCH6	0.538	0.749	-0.211	15.81	23.37	0.676	-0.017	0.00170619	0.0337131	2.68389e-05	0.000480489	606604	2.69778e-05	0.000533576
ZNF655	0.646	0.83	-0.184	18.02	26.709	0.675	-0.017	0.00745444	0.0981832	6.62363e-06	0.000157595	604512	3.23873e-05	0.000615913
RPS10	2.202	2.263	-0.061	71.6	83.148	0.861	-0.017	0.300148	0.560521	4.37747e-06	0.000136224	678486	0.159045	0.352573
C19orf59	0.362	0.634	-0.272	11.004	22.417	0.491	-0.017	2.36436e-06	0.000142095	3.19136e-06	0.000136224	583663	5.22417e-12	5.80568e-10
ACADVL	0.668	0.846	-0.178	21.528	31.32	0.687	-0.017	0.00433137	0.0673217	4.07118e-06	0.000136224	600625	2.74463e-05	0.000539251
PPP3R1	0.489	0.713	-0.224	15.473	24.324	0.636	-0.017	0.00037749	0.0102155	3.77715e-06	0.000136224	599039	1.14398e-06	3.82352e-05
DPEP2	0.616	0.805	-0.189	17.78	27.345	0.65	-0.017	0.00414831	0.0652754	3.79488e-06	0.000136224	599732	5.19095e-06	0.000135936
SERINC3	0.787	0.941	-0.155	20.375	28.14	0.724	-0.017	0.0406596	0.282741	6.1566e-05	0.000950265	612170	0.000715967	0.00744336
CHD3	0.446	0.682	-0.236	12.494	22.417	0.557	-0.017	0.000189132	0.00586902	3.57908e-06	0.000136224	593469	9.25536e-09	5.71422e-07
LYPLA1	0.476	0.701	-0.225	15.906	24.96	0.637	-0.017	0.000145349	0.00475082	3.54876e-06	0.000136224	597708	8.32635e-07	2.90866e-05
SYF2	1.217	1.321	-0.104	35.752	44.038	0.812	-0.017	0.178168	0.557906	0.00020511	0.00253973	620032	0.0214113	0.0943196
CLK3	0.602	0.79	-0.189	17.588	25.914	0.679	-0.017	0.00383758	0.0613633	9.33367e-06	0.000203385	605729	4.18858e-05	0.000760747
OGT	0.449	0.681	-0.231	13.599	24.801	0.548	-0.017	8.74436e-05	0.00314108	3.27792e-06	0.000136224	587265	1.1107e-09	8.40396e-08
HMGN3	0.549	0.75	-0.201	15.329	22.893	0.67	-0.017	0.00303856	0.0514286	2.17677e-05	0.000403179	607489	3.08848e-05	0.000591922
RAB1B	0.573	0.767	-0.195	18.501	29.412	0.629	-0.017	0.00142368	0.0297467	3.36512e-06	0.000136224	592001	3.41061e-07	1.33872e-05
TMEM230	0.787	0.938	-0.151	21.24	27.027	0.786	-0.016	0.0465492	0.308134	0.00275024	0.0197824	619636	0.00565435	0.0370313
RCSD1	0.92	1.052	-0.132	27.583	35.771	0.771	-0.016	0.0656609	0.367079	9.81493e-05	0.00141083	613146	0.00286008	0.0215032
SERBP1	1.475	1.561	-0.086	38.731	45.946	0.843	-0.016	0.327445	0.570422	0.00137164	0.0115641	627999	0.0829247	0.215002
FAM32A	0.836	0.979	-0.143	24.459	30.843	0.793	-0.016	0.0483544	0.31231	0.00154395	0.0126337	618425	0.00651994	0.0412713
PPP1R15B	0.538	0.741	-0.203	16.531	26.55	0.623	-0.016	0.0011307	0.0249067	3.00537e-06	0.000136224	595277	4.55179e-07	1.72939e-05
AMD1	0.59	0.779	-0.189	16.867	24.801	0.68	-0.016	0.00498261	0.0745756	1.48034e-05	0.000291495	606596	4.26489e-05	0.000773027
LILRA6	0.552	0.75	-0.198	16.146	28.935	0.558	-0.016	0.00110864	0.0245488	3.4044e-06	0.000136224	583194	1.53099e-09	1.11113e-07
DNAJB1	0.69	0.857	-0.167	19.942	27.981	0.713	-0.016	0.0169054	0.166905	3.43515e-05	0.000586185	608221	0.000196854	0.00273886
CD82	0.854	0.993	-0.14	26.382	36.407	0.725	-0.016	0.0392493	0.277161	5.75989e-06	0.000142642	606116	0.000428985	0.00509878
PLK3	0.732	0.891	-0.159	23.642	33.386	0.708	-0.016	0.0132263	0.143663	5.97624e-06	0.000145367	602656	9.13619e-05	0.00145045
CDIPT	0.558	0.755	-0.197	16.002	23.211	0.689	-0.016	0.00292823	0.0502729	6.11741e-05	0.000945859	609438	8.18076e-05	0.00132479
UQCRFS1	0.928	1.058	-0.13	28.784	35.135	0.819	-0.016	0.0664244	0.369213	0.00293784	0.0207032	619440	0.0122006	0.0624645
KLHL24	0.616	0.798	-0.182	19.846	28.617	0.694	-0.016	0.00408477	0.0644466	1.00931e-05	0.000216485	602822	3.29262e-05	0.000623494
GAB2	0.507	0.717	-0.21	13.647	22.734	0.6	-0.016	0.00179077	0.034703	3.47155e-06	0.000136224	599314	4.22927e-07	1.62421e-05
LILRA5	0.425	0.661	-0.236	15.666	30.366	0.516	-0.016	5.6253e-06	0.000303102	4.40129e-06	0.000136224	568627	3.30886e-13	4.14329e-11
MZT2B	0.467	0.689	-0.222	17.155	30.207	0.568	-0.016	1.73626e-05	0.000799802	4.0782e-06	0.000136224	579187	4.24771e-10	3.40218e-08
BNIP3L	1.439	1.525	-0.086	36.713	43.243	0.849	-0.016	0.336151	0.579345	0.00367759	0.0246295	629671	0.0989797	0.247684
RAD21	0.614	0.796	-0.182	15.762	21.463	0.734	-0.016	0.0122897	0.137267	0.00108746	0.00965356	619199	0.00175793	0.0148352
SPCS3	0.721	0.88	-0.159	22.345	32.273	0.692	-0.016	0.0137712	0.147777	4.11964e-06	0.000136224	601900	5.30557e-05	0.000918582
DHRS7	0.728	0.886	-0.158	20.903	28.617	0.73	-0.016	0.0226603	0.200759	7.15894e-05	0.00107693	611602	0.000676289	0.0071408
CUX1	0.829	0.97	-0.141	25.757	35.771	0.72	-0.016	0.0370391	0.267938	4.95762e-06	0.000136224	604390	0.000237678	0.00318714
MGAT4B	0.366	0.623	-0.257	10.716	20.668	0.518	-0.016	1.0974e-05	0.0005346	2.72786e-06	0.000136224	592114	5.6397e-10	4.4176e-08
GLTP	0.8	0.945	-0.145	26.718	34.976	0.764	-0.016	0.0236473	0.206621	8.41888e-05	0.00122802	610716	0.00142581	0.0129415
RBM17	0.794	0.94	-0.146	20.807	25.914	0.803	-0.016	0.060316	0.349341	0.00831115	0.0468401	623432	0.0127526	0.0646389
HIST1H2BK	0.38	0.631	-0.251	10.572	20.032	0.528	-0.016	6.14024e-05	0.00235301	3.1035e-06	0.000136224	595210	2.78814e-09	1.92154e-07
CTSA	1.996	2.059	-0.062	55.406	62.48	0.887	-0.016	0.445088	0.678723	0.00176722	0.0141036	649182	0.748454	0.829433
ADAM15	0.451	0.676	-0.224	16.386	27.822	0.589	-0.016	2.81089e-05	0.00121903	3.31002e-06	0.000136224	585654	5.17209e-09	3.40611e-07
TNIP1	0.686	0.85	-0.164	22.057	29.73	0.742	-0.016	0.0115393	0.131762	0.00011708	0.00163023	609881	0.000518835	0.00578808
DENND3	1.222	1.321	-0.099	33.686	42.289	0.797	-0.016	0.218941	0.560521	9.68644e-05	0.00139687	619158	0.0165188	0.0776423
GUK1	0.874	1.007	-0.134	29.073	38.315	0.759	-0.016	0.0384093	0.272964	1.87592e-05	0.000355226	610146	0.00169834	0.0144351
MIR4435-1HG	0.522	0.724	-0.201	15.906	25.437	0.625	-0.016	0.00102853	0.0231496	2.79211e-06	0.000136224	597672	8.71993e-07	3.01652e-05
BAG1	0.697	0.858	-0.161	20.855	28.14	0.741	-0.016	0.0192382	0.180906	0.000169061	0.00218306	611455	0.000628366	0.0067105
TMEM167A	0.959	1.082	-0.123	27.631	35.294	0.783	-0.016	0.100104	0.449146	0.000264513	0.00308413	616240	0.00575443	0.0375485
HK3	1.035	1.15	-0.115	29.409	36.407	0.808	-0.016	0.133104	0.520399	0.000984291	0.00888862	620816	0.0169559	0.0793402
LSM14A	0.751	0.902	-0.151	19.846	27.504	0.722	-0.016	0.0404667	0.28195	6.66521e-05	0.00101642	612105	0.000622715	0.00666215
SNX17	0.508	0.712	-0.204	17.588	27.027	0.651	-0.016	0.000406582	0.0108877	4.53469e-06	0.000136224	596870	1.46285e-06	4.73787e-05
ADI1	0.466	0.682	-0.216	13.791	22.576	0.611	-0.016	0.000490286	0.0127639	3.61563e-06	0.000136224	600548	7.99247e-07	2.81524e-05
CDK5RAP3	0.667	0.832	-0.165	21.432	30.684	0.698	-0.016	0.00730925	0.0967012	6.44077e-06	0.000154552	604464	9.29533e-05	0.00147177
SUMO3	1.033	1.146	-0.114	27.919	35.612	0.784	-0.016	0.157868	0.547397	0.000273963	0.00317144	616967	0.00693713	0.0432804
TWF2	0.713	0.869	-0.156	24.267	32.273	0.752	-0.016	0.0120315	0.1354	8.1329e-05	0.00119711	609373	0.000686595	0.00721711
BCKDK	0.594	0.774	-0.18	18.837	29.094	0.647	-0.016	0.00295517	0.0504573	3.67105e-06	0.000136224	597414	3.45596e-06	9.86362e-05
TMEM258	0.755	0.903	-0.148	22.105	29.094	0.76	-0.016	0.0342451	0.255953	0.000407875	0.00441414	614617	0.00188617	0.0157087
BCL3	0.751	0.9	-0.149	25.661	36.089	0.711	-0.016	0.0171051	0.168129	4.95762e-06	0.000136224	601978	0.000117072	0.00178224
RNF138	0.463	0.678	-0.215	14.56	23.688	0.615	-0.016	0.000305537	0.00859612	4.28182e-06	0.000136224	598142	4.52729e-07	1.72376e-05
RPS6KA1	0.65	0.817	-0.167	20.711	30.048	0.689	-0.016	0.00813823	0.104708	5.08452e-06	0.000136224	601958	3.31229e-05	0.000626551
PSTPIP1	0.514	0.713	-0.2	16.771	26.232	0.639	-0.016	0.000649467	0.0160838	3.16399e-06	0.000136224	597982	1.56652e-06	5.03694e-05
NDUFB11	0.689	0.847	-0.159	23.21	31.479	0.737	-0.015	0.0140849	0.150396	4.14419e-05	0.000682295	608446	0.000441974	0.00521482
RNF166	0.681	0.84	-0.159	22.537	31.955	0.705	-0.015	0.0107225	0.125828	7.04085e-06	0.000163822	602979	7.67098e-05	0.0012525
PRKCSH	0.525	0.719	-0.195	19.414	32.114	0.605	-0.015	0.000259794	0.00754314	4.20781e-06	0.000136224	584182	2.09269e-08	1.20812e-06
IL10RA	0.831	0.966	-0.135	27.054	35.294	0.767	-0.015	0.0411205	0.2855	8.92319e-05	0.00129627	611601	0.00185459	0.0154746
PPP1CC	0.747	0.894	-0.147	22.201	30.207	0.735	-0.015	0.0290379	0.231951	6.32202e-05	0.00097158	611266	0.000803562	0.00811826
SH3GLB1	0.963	1.081	-0.118	27.871	34.34	0.812	-0.015	0.118077	0.48668	0.00228886	0.0171827	621338	0.0166536	0.0781315
COMT	0.752	0.898	-0.146	22.345	28.458	0.785	-0.015	0.0378184	0.270494	0.00191752	0.0149936	618022	0.00450475	0.0308429
CD300LF	0.569	0.751	-0.182	18.405	26.868	0.685	-0.015	0.0036419	0.0591371	7.55576e-06	0.000172907	604266	3.33038e-05	0.000629304
PQLC3	0.752	0.895	-0.144	20.471	28.14	0.727	-0.015	0.0433537	0.294964	7.90791e-05	0.00117078	613414	0.00103901	0.00998088
IREB2	0.775	0.915	-0.14	23.883	32.432	0.736	-0.015	0.0406512	0.282741	3.11856e-05	0.000541514	608495	0.000514029	0.00575662
MKRN1	1.371	1.455	-0.084	36.761	43.402	0.847	-0.015	0.325341	0.568373	0.00317312	0.0220663	628434	0.0834257	0.21608
FBXW5	0.444	0.659	-0.214	14.56	24.324	0.599	-0.015	0.000207753	0.00623997	2.55129e-06	0.000136224	594851	1.03308e-07	4.93796e-06
PTPN12	0.884	1.008	-0.125	23.45	29.73	0.789	-0.015	0.110263	0.469198	0.00159812	0.0129577	620312	0.00888953	0.0519267
CITED2	0.809	0.943	-0.134	24.844	32.114	0.774	-0.015	0.0509602	0.31962	0.000371667	0.00408949	615269	0.00333694	0.0244174
HDLBP	0.737	0.882	-0.145	20.711	27.981	0.74	-0.015	0.0393818	0.277326	0.000164093	0.00213286	614006	0.00126263	0.0116749
PARK7	0.845	0.974	-0.129	24.604	33.386	0.737	-0.015	0.0615005	0.353782	1.87116e-05	0.000354703	612164	0.00156339	0.0138302
UPP1	1.357	1.441	-0.084	40.413	48.172	0.839	-0.015	0.281737	0.560521	0.000646201	0.00634813	628412	0.0915899	0.233151
ATF6B	0.727	0.873	-0.146	22.201	32.114	0.691	-0.015	0.0293454	0.233464	3.9294e-06	0.000136224	602011	5.29711e-05	0.000918011
CPNE3	0.364	0.604	-0.24	9.659	19.078	0.506	-0.015	0.000103978	0.00364662	2.96281e-06	0.000136224	595757	1.16829e-09	8.8023e-08
BLOC1S6	0.627	0.791	-0.164	17.492	24.006	0.729	-0.015	0.0190625	0.180006	0.000392541	0.00427682	614873	0.00076824	0.00784161
RNF187	0.65	0.809	-0.159	16.675	24.483	0.681	-0.015	0.0280135	0.227607	1.77054e-05	0.000340345	609485	0.000111497	0.00170761
BECN1	0.574	0.749	-0.175	16.771	24.165	0.694	-0.015	0.00683194	0.0928737	4.99205e-05	0.000802565	609973	0.000132271	0.00197309
SRP9	0.797	0.931	-0.134	22.585	29.889	0.756	-0.015	0.0579544	0.341787	0.00024563	0.0029138	616020	0.00295241	0.0220763
POLD4	0.584	0.757	-0.172	20.279	31.479	0.644	-0.015	0.00192786	0.0367016	3.89586e-06	0.000136224	593884	1.67591e-06	5.33084e-05
RPL22L1	0.712	0.859	-0.147	23.114	30.048	0.769	-0.015	0.0235284	0.20628	0.000496548	0.00518445	613954	0.0018602	0.0155069
MSL1	0.751	0.891	-0.14	18.837	26.709	0.705	-0.015	0.0670927	0.370259	3.07066e-05	0.000536868	610798	0.000331286	0.00414831
H2AFJ	0.737	0.88	-0.142	22.778	31.955	0.713	-0.015	0.030102	0.236311	9.42021e-06	0.000204519	606145	0.000214546	0.00294582
MLXIP	1.3	1.385	-0.085	37.77	46.423	0.814	-0.015	0.280422	0.560521	0.000113487	0.00159142	621242	0.0288211	0.118572
NKIRAS2	0.632	0.793	-0.161	20.711	29.412	0.704	-0.015	0.00991891	0.11941	1.04178e-05	0.000222159	605045	8.98732e-05	0.00143193
RASGRP4	0.388	0.616	-0.228	14.464	28.617	0.505	-0.014	3.17084e-06	0.000183054	3.12961e-06	0.000136224	571545	4.45461e-13	5.53898e-11
CHD2	0.739	0.88	-0.141	22.249	32.432	0.686	-0.014	0.0339498	0.254456	4.12987e-06	0.000136224	601732	4.97312e-05	0.000871203
SH3BP2	0.999	1.108	-0.108	31.86	38.474	0.828	-0.014	0.124573	0.500799	0.00235914	0.0175147	623143	0.0299571	0.122143
FKBP8	0.347	0.59	-0.243	14.897	32.273	0.462	-0.014	1.23407e-08	1.11954e-06	4.12164e-06	0.000136224	554243	1.4945e-17	3.05445e-15
NXPE3	0.377	0.608	-0.231	11.917	21.622	0.551	-0.014	5.92632e-05	0.00227901	3.28162e-06	0.000136224	594128	7.15716e-09	4.49687e-07
PQLC1	0.578	0.749	-0.171	17.732	25.914	0.684	-0.014	0.00727734	0.0965698	1.26134e-05	0.000257648	606340	5.42716e-05	0.000930573
ARHGAP4	0.386	0.613	-0.227	13.984	25.437	0.55	-0.014	1.04633e-05	0.000512528	3.16277e-06	0.000136224	584679	3.92699e-10	3.1884e-08
CELF2	2.636	2.678	-0.043	65.449	71.224	0.919	-0.014	0.637731	0.815274	0.0068498	0.0402437	655554	0.949051	0.962825
BAZ2A	0.996	1.103	-0.107	29.169	35.135	0.83	-0.014	0.156118	0.547397	0.00486657	0.0308274	624056	0.0300823	0.122545
NUCB1	0.704	0.849	-0.145	22.922	31.002	0.739	-0.014	0.0223689	0.199369	6.01265e-05	0.000934568	609918	0.000631258	0.00672926
RTN4	2.687	2.728	-0.041	65.882	72.337	0.911	-0.014	0.653043	0.823447	0.00260374	0.0189599	654702	0.98928	0.992182
NSA2	1.065	1.165	-0.1	29.938	35.93	0.833	-0.014	0.200319	0.560521	0.00515287	0.0323072	624050	0.0314337	0.126711
YKT6	0.439	0.645	-0.206	11.629	19.078	0.61	-0.014	0.00113169	0.0249067	6.67639e-06	0.000158073	608688	6.69674e-06	0.000167475
DAP	0.45	0.652	-0.202	13.695	20.827	0.658	-0.014	0.000782116	0.0185672	2.88981e-05	0.000510772	609468	3.01298e-05	0.000581692
SNX2	0.886	1.003	-0.117	26.333	33.386	0.789	-0.014	0.0970315	0.44364	0.000676078	0.00654758	618353	0.00794939	0.0481759
PTPN2	1.177	1.268	-0.091	33.205	40.064	0.829	-0.014	0.258284	0.560521	0.00188871	0.0148416	623829	0.0360713	0.138764
DNAJC5	0.448	0.65	-0.202	13.503	22.258	0.607	-0.014	0.000740578	0.017723	4.10743e-06	0.000136224	600971	7.99558e-07	2.81524e-05
RUNX3	0.517	0.699	-0.182	16.146	24.483	0.659	-0.014	0.00264872	0.0465844	6.5363e-06	0.000156212	604542	1.50981e-05	0.000333908
TRABD	0.653	0.804	-0.152	20.567	30.366	0.677	-0.014	0.0137473	0.147777	4.9738e-06	0.000136224	602582	4.05933e-05	0.000742582
RBBP6	0.71	0.851	-0.141	20.903	28.776	0.726	-0.014	0.0344664	0.256851	5.66875e-05	0.000888854	611487	0.000659221	0.00698963
CNIH1	0.415	0.627	-0.211	13.84	22.576	0.613	-0.014	0.000171852	0.00542753	3.79146e-06	0.000136224	599476	4.93479e-07	1.85509e-05
EIF4H	0.802	0.929	-0.127	28.208	36.884	0.765	-0.014	0.0387249	0.274548	4.71192e-05	0.000763048	611119	0.0019171	0.0158744
RALY	0.813	0.938	-0.125	27.15	34.499	0.787	-0.014	0.0543247	0.32945	0.000435984	0.00466721	614912	0.00402838	0.0282354
KCMF1	0.525	0.703	-0.178	15.714	20.986	0.749	-0.014	0.00614058	0.0865228	0.00240768	0.0178231	619202	0.00169391	0.0144245
CHURC1	0.698	0.84	-0.142	20.086	25.755	0.78	-0.014	0.0466969	0.308134	0.00273446	0.0196778	620605	0.00603345	0.0387156
ARF3	0.785	0.914	-0.128	23.402	31.638	0.74	-0.014	0.0561905	0.335727	4.36046e-05	0.000713935	612517	0.00140129	0.0127437
MARK3	0.914	1.026	-0.112	28.015	34.181	0.82	-0.014	0.120732	0.491918	0.00323074	0.0223004	622598	0.0213767	0.0942473
MAFG	0.682	0.826	-0.144	19.029	25.437	0.748	-0.014	0.0430006	0.293753	0.000707807	0.0067744	616578	0.00178842	0.0150486
FGFR1OP2	0.376	0.598	-0.222	10.812	18.919	0.571	-0.014	0.000196157	0.00601357	4.10259e-06	0.000136224	603126	2.43391e-07	9.99478e-06
SPINT2	0.327	0.569	-0.242	9.611	19.078	0.504	-0.014	1.89085e-05	0.000859878	2.81153e-06	0.000136224	594518	4.92469e-10	3.92672e-08
C17orf62	0.879	0.995	-0.116	25.709	32.432	0.793	-0.014	0.10269	0.453421	0.00106955	0.00951627	620117	0.0108623	0.0574317
DNM2	0.65	0.8	-0.149	21.624	31.797	0.68	-0.014	0.0112108	0.129189	4.34363e-06	0.000136224	600698	2.9672e-05	0.000575981
FBXO7	0.803	0.928	-0.125	23.594	30.366	0.777	-0.014	0.0710374	0.382642	0.000780819	0.00734979	618872	0.00660128	0.0416795
SYNGR2	1.01	1.112	-0.102	31.043	37.997	0.817	-0.014	0.160226	0.547397	0.00135197	0.0114147	620904	0.019163	0.0872341
VNN1	0.323	0.566	-0.243	9.082	17.488	0.519	-0.014	3.17708e-05	0.00134825	2.89018e-06	0.000136224	600920	1.02895e-08	6.30889e-07
PDXK	0.661	0.808	-0.147	19.029	27.822	0.684	-0.014	0.0247456	0.212338	7.56859e-06	0.000172978	605966	7.59897e-05	0.00124189
NDUFS2	0.459	0.653	-0.194	13.119	20.668	0.635	-0.014	0.00197915	0.0373184	9.58743e-06	0.000207137	607627	1.07476e-05	0.000248833
INPPL1	0.665	0.811	-0.146	19.99	27.345	0.731	-0.014	0.0284639	0.229116	0.000135186	0.00182102	612390	0.000688535	0.00722718
ANAPC16	0.672	0.816	-0.145	20.759	28.299	0.734	-0.014	0.0272109	0.223999	0.000106448	0.00150697	611510	0.00063349	0.00674548
SSR1	0.798	0.923	-0.125	23.642	30.207	0.783	-0.014	0.0768374	0.403856	0.00113637	0.00992918	618620	0.00622846	0.039766
SRP72	0.743	0.875	-0.132	21.192	26.55	0.798	-0.014	0.0636178	0.360649	0.00539556	0.0334981	622980	0.01215	0.0622614
SLC3A2	0.728	0.863	-0.135	21.576	27.981	0.771	-0.014	0.0506602	0.318769	0.000981464	0.00886759	617185	0.00329892	0.0242288
VSTM1	0.495	0.677	-0.182	14.224	24.006	0.593	-0.014	0.00251111	0.044702	3.88449e-06	0.000136224	597632	3.14618e-07	1.2628e-05
NLRP12	0.381	0.598	-0.217	12.398	21.94	0.565	-0.013	0.000123465	0.00417365	3.23104e-06	0.000136224	595338	2.17538e-08	1.23579e-06
HM13	0.77	0.897	-0.127	24.363	32.909	0.74	-0.013	0.0513401	0.320758	3.47838e-05	0.000592424	610366	0.000932671	0.00920301
CYLD	0.994	1.095	-0.102	28.88	36.407	0.793	-0.013	0.171974	0.551719	0.000450238	0.00477955	618932	0.01133	0.0594101
IDI1	0.565	0.729	-0.164	16.434	24.483	0.671	-0.013	0.0107855	0.126169	9.4862e-06	0.00020545	607202	4.57046e-05	0.000821712
AZIN1	0.607	0.762	-0.155	15.81	22.417	0.705	-0.013	0.0269873	0.223184	0.000188279	0.00237447	615362	0.000566003	0.00620092
VNN2	0.354	0.581	-0.227	9.659	17.806	0.542	-0.013	0.000134402	0.00444731	3.18869e-06	0.000136224	603295	8.20637e-08	4.01977e-06
VCP	0.688	0.827	-0.14	19.318	25.755	0.75	-0.013	0.0423873	0.290775	0.00062156	0.00617678	617842	0.002679	0.0203919
LASP1	1.204	1.288	-0.085	30.947	36.725	0.843	-0.013	0.327373	0.570352	0.0074226	0.0427539	627423	0.0581747	0.193145
SPTSSA	0.593	0.75	-0.157	17.684	24.483	0.722	-0.013	0.0162201	0.163092	0.000216054	0.00264963	613574	0.000548772	0.00606446
ARHGAP9	1.071	1.165	-0.094	30.034	37.043	0.811	-0.013	0.216298	0.560521	0.00104567	0.00933388	624975	0.037619	0.143318
ZFAND3	0.795	0.918	-0.122	22.585	28.14	0.803	-0.013	0.0859352	0.425029	0.00467326	0.0299335	623343	0.0154502	0.0736319
GPBAR1	0.383	0.596	-0.213	14.32	23.211	0.617	-0.013	4.0251e-05	0.00166442	3.6583e-06	0.000136224	597690	2.99994e-07	1.20957e-05
STRAP	0.313	0.554	-0.241	9.851	20.668	0.477	-0.013	4.78334e-06	0.000262508	3.15487e-06	0.000136224	587112	7.31618e-12	7.83668e-10
FAM200B	0.581	0.739	-0.158	16.819	24.006	0.701	-0.013	0.0152682	0.15784	8.22339e-05	0.00120512	612127	0.000275636	0.00356961
ALDH3B1	0.961	1.064	-0.103	27.967	34.976	0.8	-0.013	0.166703	0.548316	0.000837787	0.00778708	621480	0.0174091	0.0809922
ILF3	0.513	0.686	-0.173	16.002	23.529	0.68	-0.013	0.00508575	0.0757367	2.88852e-05	0.000510772	608478	5.91654e-05	0.00100288
DYNLL2	0.673	0.813	-0.14	18.309	25.119	0.729	-0.013	0.0465011	0.308134	0.000256952	0.00301228	615462	0.00113539	0.0107214
LAMTOR2	0.601	0.754	-0.153	19.558	26.868	0.728	-0.013	0.0132227	0.143663	0.000121151	0.00167121	610923	0.000399556	0.00479386
HLX	0.657	0.799	-0.142	18.02	24.324	0.741	-0.013	0.0404063	0.281817	0.000684595	0.006587	617461	0.00185115	0.0154605
ATP6V1F	1.481	1.55	-0.068	43.441	50.874	0.854	-0.013	0.390735	0.631547	0.00116222	0.0101004	632934	0.170467	0.371774
RAB2A	0.981	1.081	-0.1	26.43	34.499	0.766	-0.013	0.185555	0.560521	0.000120684	0.00166864	617549	0.00688796	0.043034
BSG	0.38	0.592	-0.212	15.041	27.504	0.547	-0.013	9.8554e-06	0.000486775	3.48347e-06	0.000136224	580796	1.49052e-10	1.29916e-08
OXA1L	0.546	0.71	-0.164	18.501	25.437	0.727	-0.013	0.00491585	0.0739014	0.000217656	0.00265624	611425	0.000349137	0.00431839
PPM1A	0.424	0.621	-0.196	11.917	19.714	0.605	-0.013	0.00189631	0.0363089	4.71516e-06	0.000136224	605950	2.39469e-06	7.2911e-05
POLR1D	0.646	0.789	-0.143	21.432	29.253	0.733	-0.013	0.0178123	0.172412	6.55916e-05	0.00100196	611043	0.00064443	0.00684914
VAMP8	1.452	1.521	-0.069	41.567	48.331	0.86	-0.013	0.393098	0.633696	0.00282838	0.0202136	632156	0.150838	0.338429
CTB-61M7.2	0.609	0.759	-0.15	16.675	23.211	0.718	-0.013	0.0280999	0.227624	0.000310857	0.0035072	615849	0.000840565	0.00845367
CHMP1B	0.499	0.673	-0.174	14.464	20.827	0.695	-0.013	0.00687804	0.0932152	0.000187952	0.00237447	614714	0.000285105	0.00366555
ZNF385A	0.959	1.06	-0.101	34.455	44.356	0.777	-0.013	0.0967159	0.442995	1.37085e-05	0.000273848	616819	0.0112917	0.0592791
ST13	0.68	0.817	-0.137	18.645	25.119	0.742	-0.013	0.0482349	0.31231	0.000528693	0.00544591	618112	0.0025432	0.0197557
ATP6V0A1	0.52	0.688	-0.169	15.906	25.119	0.633	-0.013	0.00527741	0.0777178	3.6003e-06	0.000136224	600657	3.04523e-06	8.84758e-05
AMFR	0.378	0.588	-0.21	11.581	20.032	0.578	-0.013	0.000218802	0.00651679	2.85715e-06	0.000136224	601384	2.09415e-07	8.78999e-06
MFNG	0.43	0.623	-0.193	15.425	25.596	0.603	-0.013	0.000201118	0.0061171	4.23192e-06	0.000136224	593692	1.14056e-07	5.40416e-06
YTHDF2	0.851	0.963	-0.112	25.469	30.843	0.826	-0.013	0.113806	0.475802	0.00869685	0.0486438	624936	0.0274036	0.114301
CD81	0.536	0.7	-0.164	13.984	20.35	0.687	-0.013	0.0149114	0.155964	0.000155834	0.00204342	615727	0.00034174	0.00424775
GUSB	0.683	0.817	-0.134	18.357	25.119	0.731	-0.013	0.0551136	0.332155	0.000262654	0.00306447	616822	0.00169571	0.0144245
PABPC4	0.666	0.803	-0.137	19.894	27.981	0.711	-0.013	0.0377328	0.270494	2.66819e-05	0.000478739	609796	0.000320011	0.00404702
CREG1	1.436	1.505	-0.068	39.164	46.105	0.849	-0.013	0.408635	0.647818	0.0022306	0.0168561	632076	0.143389	0.326369
FAM53C	0.468	0.648	-0.18	14.656	24.165	0.607	-0.013	0.00175608	0.0343508	3.5774e-06	0.000136224	598118	5.04142e-07	1.88322e-05
PPIF	0.495	0.667	-0.172	14.176	20.986	0.676	-0.013	0.00699213	0.0941872	6.19606e-05	0.000955526	612545	0.000120545	0.00182729
SNF8	0.529	0.693	-0.164	16.531	23.529	0.703	-0.013	0.00804943	0.10379	9.535e-05	0.00137839	611710	0.000215702	0.00295805
SURF4	0.493	0.665	-0.172	14.368	22.258	0.646	-0.013	0.00544429	0.0792378	8.24849e-06	0.000184951	606818	1.55982e-05	0.000342832
PYURF	0.406	0.603	-0.198	13.359	21.781	0.613	-0.013	0.000373461	0.0101227	4.87149e-06	0.000136224	602022	1.12926e-06	3.78142e-05
PNKD	0.431	0.62	-0.19	13.023	19.873	0.655	-0.013	0.00196944	0.0372142	3.54016e-05	0.000601218	610711	3.43742e-05	0.000644054
ROGDI	0.401	0.6	-0.199	13.071	23.052	0.567	-0.013	0.000208808	0.00626108	3.74594e-06	0.000136224	594218	2.39577e-08	1.34808e-06
FAR1	0.81	0.925	-0.115	22.537	28.776	0.783	-0.013	0.121111	0.492786	0.00164899	0.0132853	619795	0.00708083	0.0440302
AKT1	0.399	0.598	-0.199	15.089	24.006	0.629	-0.013	9.88312e-05	0.00347736	3.06046e-06	0.000136224	597854	5.37383e-07	1.98653e-05
FBXO9	0.641	0.78	-0.14	18.933	26.232	0.722	-0.013	0.0313242	0.242374	0.000102168	0.00146151	613301	0.000708656	0.00739906
S100P	0.315	0.545	-0.23	10.332	19.237	0.537	-0.013	1.02528e-05	0.000504999	3.29728e-06	0.000136224	597763	8.384e-09	5.21245e-07
BLOC1S2	0.524	0.687	-0.163	13.936	20.191	0.69	-0.013	0.0158583	0.161038	0.000195141	0.00244352	615733	0.000333168	0.00416641
P2RX1	0.262	0.516	-0.254	9.082	18.76	0.484	-0.013	5.85771e-07	4.006e-05	2.72387e-06	0.000136224	591592	3.02796e-11	2.88801e-09
MED28	0.54	0.699	-0.159	14.656	21.622	0.678	-0.012	0.0165189	0.164182	5.83816e-05	0.000912199	612794	0.000162422	0.00234228
GHITM	1.136	1.22	-0.083	29.313	37.202	0.788	-0.012	0.308038	0.560521	0.00022549	0.00272736	620704	0.0167203	0.0783821
SEC13	0.515	0.679	-0.164	14.801	20.986	0.705	-0.012	0.00975861	0.118442	0.000335182	0.00374673	616402	0.000564745	0.00619478
MAN1A2	0.574	0.724	-0.15	15.425	21.145	0.73	-0.012	0.0290169	0.231931	0.000987402	0.00890765	619784	0.00192629	0.0159234
SYNE1	0.365	0.573	-0.208	12.542	21.304	0.589	-0.012	0.000194463	0.00599263	3.148e-06	0.000136224	599273	1.68941e-07	7.41713e-06
TMEM183A	0.633	0.772	-0.139	16.242	21.304	0.762	-0.012	0.0541391	0.328773	0.0039604	0.0262662	623992	0.00731548	0.0452125
SEC61A1	0.459	0.637	-0.178	15.714	24.483	0.642	-0.012	0.00104427	0.0233563	4.21244e-06	0.000136224	602077	4.76073e-06	0.000126912
GRK6	0.483	0.654	-0.171	16.002	24.006	0.667	-0.012	0.00327084	0.0542021	1.03126e-05	0.00022066	606038	2.45876e-05	0.000494003
TXNL1	0.538	0.696	-0.158	14.897	23.052	0.646	-0.012	0.0124967	0.138791	6.11551e-06	0.000147744	607732	2.97903e-05	0.000577645
RTFDC1	0.712	0.838	-0.125	21.336	28.617	0.746	-0.012	0.0599882	0.348692	0.000189033	0.00237541	614482	0.00161405	0.0139991
FNBP1	1.361	1.431	-0.07	37.77	43.879	0.861	-0.012	0.400948	0.641063	0.00684099	0.0402247	630772	0.117462	0.28316
GABARAPL1	0.416	0.606	-0.189	13.263	21.94	0.605	-0.012	0.000712043	0.0172256	3.53896e-06	0.000136224	601470	8.4848e-07	2.94664e-05
SESN1	0.329	0.549	-0.219	9.563	17.011	0.562	-0.012	0.000192404	0.0059498	3.64075e-06	0.000136224	606685	4.24804e-07	1.6279e-05
TMED5	0.531	0.689	-0.158	15.714	22.258	0.706	-0.012	0.0121456	0.136425	0.000229096	0.00275613	614748	0.000446934	0.00526287
RSL1D1	0.705	0.831	-0.125	23.546	32.432	0.726	-0.012	0.0393019	0.277312	1.4549e-05	0.000286803	609290	0.000613403	0.00658232
GMIP	0.485	0.654	-0.169	16.05	24.801	0.647	-0.012	0.00286047	0.0494767	4.92767e-06	0.000136224	602918	7.89572e-06	0.00019232
ATP5D	0.653	0.786	-0.133	23.546	31.797	0.741	-0.012	0.0220747	0.19744	4.49179e-05	0.000733411	609500	0.000633538	0.00674548
RAF1	1.036	1.124	-0.089	28.304	35.453	0.798	-0.012	0.264371	0.560521	0.000725035	0.00690881	621278	0.0171919	0.0803178
ARID3A	0.613	0.753	-0.14	19.894	28.617	0.695	-0.012	0.0223882	0.199441	1.02718e-05	0.000220052	606252	0.000107085	0.00165361
LTB4R	0.531	0.688	-0.156	17.299	23.688	0.73	-0.012	0.0106789	0.125666	0.000461706	0.004874	614136	0.000575972	0.0062869
SUGP2	0.581	0.727	-0.146	16.531	24.483	0.675	-0.012	0.0251395	0.214047	1.28696e-05	0.000260631	608956	8.89023e-05	0.001419
CMTM3	0.704	0.828	-0.124	20.375	28.458	0.716	-0.012	0.0660277	0.367922	3.08627e-05	0.00053801	610660	0.000465736	0.00539495
TRAF3IP3	0.537	0.692	-0.154	16.386	22.258	0.736	-0.012	0.0144772	0.153207	0.00103284	0.00924717	618274	0.00157327	0.0138968
H2AFV	0.891	0.992	-0.101	24.652	33.386	0.738	-0.012	0.167546	0.548612	2.36755e-05	0.000433101	613312	0.00210271	0.0170256
COMMD7	0.555	0.705	-0.15	14.416	21.304	0.677	-0.012	0.025081	0.213892	6.78184e-05	0.00103155	614152	0.000240005	0.00320449
UFC1	0.556	0.706	-0.15	16.723	25.596	0.653	-0.012	0.0155918	0.159651	3.86385e-06	0.000136224	603984	1.63908e-05	0.000354126
IK	0.641	0.774	-0.133	18.933	25.278	0.749	-0.012	0.039449	0.27747	0.000695397	0.00667289	617994	0.00258755	0.0200066
TSC22D4	1.087	1.17	-0.084	32.725	40.223	0.814	-0.012	0.248648	0.560521	0.00066802	0.00650237	625094	0.0438516	0.162274
ADD3	0.836	0.941	-0.106	23.498	31.002	0.758	-0.012	0.142471	0.541238	0.000196137	0.00245143	616416	0.00372482	0.0266416
POLE3	0.37	0.57	-0.2	9.611	17.329	0.555	-0.012	0.0011505	0.0252557	2.79547e-06	0.000136224	606299	3.84555e-07	1.48971e-05
TUBB4B	0.592	0.734	-0.142	19.702	28.14	0.7	-0.012	0.0142663	0.151625	1.20979e-05	0.000248974	608096	0.000181967	0.00256384
FGD4	0.72	0.839	-0.12	21.336	26.55	0.804	-0.012	0.0794436	0.411174	0.00757709	0.0434888	623879	0.015031	0.0721953
NHP2L1	0.798	0.907	-0.109	20.903	27.345	0.764	-0.012	0.140589	0.537132	0.000860853	0.00795573	620403	0.00663454	0.0418329
PPIB	0.692	0.815	-0.123	19.27	27.027	0.713	-0.012	0.071446	0.384033	4.47021e-05	0.000730559	612318	0.000584835	0.00635244
CLTC	0.639	0.771	-0.132	19.029	26.232	0.725	-0.012	0.0435073	0.295607	0.000130897	0.00177671	613433	0.000749889	0.00771185
DR1	0.59	0.731	-0.14	16.867	24.483	0.689	-0.012	0.0290768	0.232053	3.16337e-05	0.000546627	611274	0.000216776	0.002965
TMEM9B	0.477	0.642	-0.165	14.416	20.827	0.692	-0.012	0.00699856	0.0942024	0.000182131	0.00231484	614152	0.000230226	0.003109
UNC13D	0.695	0.817	-0.122	21.961	30.843	0.712	-0.012	0.0484389	0.312629	9.35856e-06	0.000203678	608699	0.000381356	0.00461599
CAMK1	0.683	0.807	-0.123	20.423	27.027	0.756	-0.012	0.0602538	0.349209	0.000641511	0.00631251	617565	0.00304422	0.0226806
ARGLU1	0.995	1.083	-0.088	26.862	32.75	0.82	-0.012	0.260257	0.560521	0.00462548	0.0297023	625515	0.0339078	0.131958
SF3A1	0.542	0.69	-0.148	15.762	22.893	0.688	-0.012	0.0175127	0.170627	5.60579e-05	0.000883657	612528	0.000223592	0.0030372
USP7	0.505	0.662	-0.157	15.329	22.258	0.689	-0.012	0.0100718	0.120789	7.72851e-05	0.00114804	612369	0.000178695	0.00252662
SSBP4	0.359	0.558	-0.199	13.359	22.576	0.592	-0.012	6.33388e-05	0.00240647	2.95152e-06	0.000136224	596576	8.97887e-08	4.32665e-06
NFIL3	0.425	0.602	-0.177	12.35	19.396	0.637	-0.012	0.00366675	0.0592087	1.84014e-05	0.000350692	610608	2.33384e-05	0.000472072
GIT2	1.125	1.203	-0.078	31.86	37.838	0.842	-0.012	0.328015	0.57102	0.00589273	0.0358463	625837	0.0469456	0.169835
FUBP1	0.401	0.585	-0.184	11.965	20.032	0.597	-0.012	0.00144706	0.0300938	3.56984e-06	0.000136224	604706	1.42611e-06	4.64427e-05
CD1D	0.654	0.781	-0.127	19.51	26.232	0.744	-0.012	0.0486012	0.312982	0.000429192	0.00461115	617122	0.00231335	0.0184871
ANKRD13A	0.692	0.812	-0.121	20.711	27.186	0.762	-0.011	0.0688158	0.375226	0.000826756	0.00770873	618346	0.00388172	0.0275173
E2F3	0.412	0.592	-0.181	11.773	18.283	0.644	-0.011	0.00365408	0.0591371	5.36044e-05	0.000849166	613279	4.88014e-05	0.000859147
PSMD13	0.539	0.687	-0.148	16.771	24.642	0.681	-0.011	0.0145445	0.153511	1.85197e-05	0.000352192	608293	7.59014e-05	0.00124158
EHBP1L1	1.128	1.206	-0.078	39.356	48.967	0.804	-0.011	0.223668	0.560521	2.6015e-05	0.000468666	625245	0.0574944	0.193145
RPS27L	0.984	1.072	-0.088	27.487	34.022	0.808	-0.011	0.251778	0.560521	0.00186375	0.0146959	623018	0.0224494	0.0975256
TACC3	0.613	0.746	-0.133	16.482	21.781	0.757	-0.011	0.051754	0.321649	0.00285146	0.020297	623224	0.00631591	0.0401656
TMEM219	0.951	1.042	-0.091	27.631	34.976	0.79	-0.011	0.217132	0.560521	0.000465153	0.00489981	619983	0.0126571	0.0642283
KPNA6	0.656	0.781	-0.125	20.951	28.14	0.745	-0.011	0.0495813	0.314859	0.00021301	0.00262294	614524	0.001518	0.0135263
RSU1	0.482	0.642	-0.16	12.638	18.919	0.668	-0.011	0.0130706	0.142836	0.000110891	0.0015587	616250	0.000238947	0.00319984
NPTN	0.654	0.779	-0.125	18.309	24.96	0.734	-0.011	0.063157	0.358823	0.000321831	0.00361724	616863	0.00168919	0.0144085
UBQLN1	0.585	0.721	-0.137	16.05	24.006	0.669	-0.011	0.0349603	0.259012	1.04202e-05	0.000222159	609667	9.65034e-05	0.00151784
MAP1LC3B2	0.453	0.62	-0.166	14.176	21.781	0.651	-0.011	0.00341502	0.0560687	1.26209e-05	0.000257648	608480	2.70074e-05	0.000533576
TNRC18	0.43	0.602	-0.172	13.984	21.622	0.647	-0.011	0.00203368	0.0380241	8.49705e-06	0.000189785	607294	1.51496e-05	0.000334628
MIEN1	0.434	0.605	-0.171	11.677	19.237	0.607	-0.011	0.00463111	0.0709267	5.09404e-06	0.000136224	609053	8.3237e-06	0.000199735
FOSL2	0.69	0.809	-0.119	19.606	26.073	0.752	-0.011	0.0840355	0.422162	0.000658981	0.00646296	618444	0.00331489	0.024286
CSNK1E	0.339	0.54	-0.202	10.956	19.396	0.565	-0.011	0.000134516	0.00444731	3.47402e-06	0.000136224	601978	1.61628e-07	7.11362e-06
AGTPBP1	0.545	0.689	-0.143	16.675	23.37	0.713	-0.011	0.0191176	0.180345	0.000199276	0.00248307	614758	0.000602273	0.00647853
MEF2D	0.651	0.775	-0.124	17.059	22.893	0.745	-0.011	0.0783013	0.409012	0.00122414	0.010505	621029	0.00401202	0.0281411
APP	0.77	0.877	-0.107	21.961	28.458	0.772	-0.011	0.13377	0.52235	0.00104009	0.00929808	619859	0.00672989	0.0422543
DEF6	0.294	0.512	-0.218	9.995	21.145	0.473	-0.011	6.72587e-06	0.000351743	2.68113e-06	0.000136224	585617	3.66546e-12	4.23218e-10
ARPC1A	0.399	0.579	-0.18	11.581	19.396	0.597	-0.011	0.00190587	0.036439	4.94177e-06	0.000136224	606407	2.33663e-06	7.15104e-05
UBE2E1	0.551	0.692	-0.141	17.107	24.324	0.703	-0.011	0.0184281	0.176737	7.22501e-05	0.00108503	612788	0.000374073	0.0045433
SRRM2	1.09	1.168	-0.078	31.86	39.428	0.808	-0.011	0.300616	0.560521	0.000519078	0.00537862	622560	0.0273498	0.114157
TLE3	0.575	0.711	-0.136	18.309	25.119	0.729	-0.011	0.0259837	0.218227	0.000256952	0.00301228	614518	0.000857955	0.00860909
DHX15	0.42	0.593	-0.173	11.437	17.488	0.654	-0.011	0.00532019	0.0781159	0.000131508	0.00178363	616280	0.000132901	0.00198062
ZKSCAN1	0.41	0.586	-0.175	12.926	22.258	0.581	-0.011	0.00185912	0.0358148	3.12458e-06	0.000136224	598486	1.71583e-07	7.42473e-06
AL627309.1	0.45	0.614	-0.164	14.753	23.37	0.631	-0.011	0.00231943	0.0422127	3.30851e-06	0.000136224	603518	5.22395e-06	0.000136516
RGS19	1.438	1.497	-0.059	39.164	45.628	0.858	-0.011	0.475706	0.703086	0.00408213	0.026913	634994	0.202787	0.41772
MLTK	0.579	0.714	-0.134	18.116	24.96	0.726	-0.011	0.0311474	0.241848	0.000243619	0.00289946	614388	0.000789325	0.00802025
HHEX	0.811	0.912	-0.101	21.624	27.186	0.795	-0.011	0.171629	0.551628	0.00410878	0.0270786	625101	0.0203285	0.0911859
SIPA1	0.45	0.613	-0.163	16.627	27.663	0.601	-0.011	0.000971279	0.0221414	3.51747e-06	0.000136224	592190	1.36074e-07	6.20394e-06
HOOK3	0.793	0.895	-0.103	23.931	33.704	0.71	-0.011	0.122674	0.496532	5.0005e-06	0.000136224	607559	0.00041894	0.0050028
LRP10	0.764	0.87	-0.106	24.94	33.068	0.754	-0.011	0.0889148	0.42781	7.50002e-05	0.00111877	614858	0.00313684	0.0232409
PRRC2B	0.418	0.59	-0.171	12.254	19.078	0.642	-0.011	0.0036077	0.0586903	3.05427e-05	0.000534881	611923	3.75393e-05	0.000696023
DIAPH1	1.029	1.11	-0.081	32.821	39.269	0.836	-0.011	0.256493	0.560521	0.00344114	0.0233448	624857	0.0419012	0.156456
BCAP31	1.261	1.327	-0.067	31.427	37.361	0.841	-0.011	0.453805	0.686091	0.0057629	0.0352252	629827	0.0859301	0.221438
PARVG	0.559	0.696	-0.137	17.155	24.006	0.715	-0.011	0.0241883	0.209494	0.000183891	0.00233222	614290	0.000598707	0.00645607
IRF9	0.806	0.906	-0.101	23.45	31.32	0.749	-0.011	0.158811	0.547397	0.000103919	0.00148042	614965	0.00261591	0.0200924
DRAM2	0.562	0.698	-0.136	16.194	21.781	0.744	-0.011	0.034367	0.256541	0.00149321	0.0123205	620764	0.00306635	0.0228224
LDHA	0.799	0.9	-0.101	26.91	32.591	0.826	-0.011	0.117657	0.485733	0.00631717	0.0378839	623706	0.0242146	0.103574
NBEAL2	0.689	0.804	-0.115	23.883	31.797	0.751	-0.011	0.0518891	0.321998	9.25984e-05	0.00134188	613360	0.001857	0.0154875
TMEM248	0.522	0.666	-0.144	14.368	20.668	0.695	-0.011	0.0251453	0.214047	0.000227147	0.00273823	616748	0.000554689	0.00611086
SLC15A3	1.024	1.104	-0.08	29.938	37.202	0.805	-0.011	0.267965	0.560521	0.000727267	0.00692637	624138	0.032456	0.12954
HIPK1	0.553	0.69	-0.137	15.329	22.576	0.679	-0.011	0.0334927	0.252988	3.65622e-05	0.00061622	612296	0.000178834	0.00252662
LBR	0.606	0.733	-0.127	17.107	23.37	0.732	-0.011	0.0567476	0.337694	0.000543356	0.00554621	617978	0.00175028	0.0148067
TAF10	0.898	0.988	-0.09	26.478	35.612	0.744	-0.011	0.194129	0.560521	1.43121e-05	0.000283491	613780	0.00300331	0.0224095
GLUD1	0.748	0.854	-0.106	20.903	28.299	0.739	-0.011	0.127908	0.5088	0.000137933	0.00184544	615716	0.00209405	0.0169709
AOAH	1.159	1.23	-0.071	35.079	43.084	0.814	-0.011	0.331981	0.575449	0.000335248	0.00374673	625822	0.0542317	0.185977
RGS10	0.73	0.838	-0.108	23.402	29.412	0.796	-0.011	0.0989503	0.447475	0.00265207	0.0192475	620948	0.0101185	0.0543722
TBC1D1	0.492	0.641	-0.149	14.56	21.781	0.668	-0.011	0.0138712	0.148578	3.34691e-05	0.000576103	611215	8.93541e-05	0.00142494
ARHGEF6	0.475	0.627	-0.153	13.215	20.191	0.654	-0.011	0.012283	0.137267	2.96724e-05	0.000522381	612622	8.27385e-05	0.001335
OSGIN2	0.316	0.518	-0.201	9.034	16.534	0.546	-0.011	0.000320084	0.00892662	3.21968e-06	0.000136224	606981	2.87459e-07	1.16166e-05
IL13RA1	0.833	0.928	-0.095	25.084	30.525	0.822	-0.011	0.171101	0.551628	0.00724108	0.0420214	625716	0.0309176	0.125198
SPN	0.603	0.729	-0.126	18.837	25.755	0.731	-0.011	0.0401165	0.280385	0.00023836	0.00285022	614872	0.00108123	0.010303
AP3S1	0.659	0.776	-0.117	18.693	24.006	0.779	-0.011	0.085963	0.425029	0.00435321	0.0282498	623290	0.00933131	0.053748
NKTR	0.931	1.017	-0.086	25.517	31.479	0.811	-0.011	0.26003	0.560521	0.0034515	0.0233973	625728	0.0322429	0.129037
HN1	1.017	1.096	-0.079	29.457	35.294	0.835	-0.011	0.283619	0.560521	0.00580626	0.035449	628546	0.065229	0.193145
SNRPE	0.445	0.605	-0.159	13.984	20.509	0.682	-0.011	0.00582223	0.0833536	0.000119982	0.00166337	614058	0.00019	0.00266224
EDF1	0.931	1.016	-0.085	30.754	36.884	0.834	-0.011	0.209324	0.560521	0.00470283	0.0300903	624846	0.0377882	0.143878
CR1	0.247	0.476	-0.23	7.881	16.216	0.486	-0.011	6.79142e-06	0.000353706	2.56839e-06	0.000136224	600594	1.28527e-09	9.5621e-08
WASH4P	0.611	0.734	-0.123	21.288	30.525	0.697	-0.011	0.0261765	0.219446	6.10556e-06	0.000147744	606169	0.000154388	0.00224645
TAF15	0.799	0.897	-0.098	21.672	27.345	0.793	-0.011	0.176512	0.556879	0.00348977	0.0235848	624553	0.0182426	0.0838172
VPS37B	0.549	0.684	-0.134	16.146	23.529	0.686	-0.011	0.0277781	0.226981	3.93682e-05	0.000654211	612346	0.000243313	0.00324557
ACAA1	0.739	0.844	-0.105	20.759	26.868	0.773	-0.011	0.140679	0.537221	0.00147973	0.0122263	620892	0.00723516	0.0448408
ADAM8	0.536	0.673	-0.137	14.224	20.35	0.699	-0.01	0.0397095	0.27886	0.000343996	0.00382521	617730	0.000726145	0.00751985
MBD6	0.478	0.627	-0.149	15.762	24.324	0.648	-0.01	0.00612798	0.0864775	5.56054e-06	0.000140319	605130	1.64405e-05	0.000354767
MAP3K8	0.716	0.823	-0.107	21.24	27.822	0.763	-0.01	0.104923	0.457041	0.000754519	0.00713623	619266	0.00530451	0.0351283
MAP7D1	0.864	0.954	-0.091	26.91	35.294	0.762	-0.01	0.173104	0.553293	7.077e-05	0.00106731	616628	0.005938	0.0382549
CD151	0.47	0.621	-0.151	14.993	21.94	0.683	-0.01	0.00818918	0.105211	6.73344e-05	0.00102594	612366	0.000157899	0.00228818
PCNP	0.582	0.709	-0.127	17.107	23.688	0.722	-0.01	0.0463637	0.308134	0.00028445	0.00327366	616288	0.00107799	0.0102776
PARL	0.692	0.802	-0.11	17.203	22.099	0.778	-0.01	0.130574	0.515056	0.00677532	0.0399443	627684	0.0209754	0.0932411
FES	1.173	1.241	-0.068	34.599	42.766	0.809	-0.01	0.358359	0.600337	0.000225188	0.00272571	625962	0.0545622	0.186813
RAB5A	0.45	0.605	-0.155	12.206	18.283	0.668	-0.01	0.01436	0.152167	0.000150578	0.00198328	616960	0.00025285	0.00335017
RNF7	0.661	0.775	-0.114	19.51	25.278	0.772	-0.01	0.0855055	0.424474	0.00206701	0.015892	621403	0.00675694	0.0423792
SNW1	0.467	0.617	-0.15	12.83	19.555	0.656	-0.01	0.014958	0.156193	4.23067e-05	0.000695245	613812	0.000107134	0.00165361
EMD	0.244	0.472	-0.228	7.496	17.011	0.441	-0.01	4.39746e-06	0.000244348	3.33478e-06	0.000136224	594442	1.06934e-11	1.09908e-09
JMJD6	0.502	0.644	-0.142	14.945	20.986	0.712	-0.01	0.021221	0.193151	0.000444938	0.00473739	617616	0.000872459	0.00872637
DDX17	1.687	1.734	-0.048	44.21	52.464	0.843	-0.01	0.590794	0.786002	0.000308113	0.00348731	635298	0.22473	0.441491
ANKRD28	0.445	0.601	-0.155	12.878	17.647	0.73	-0.01	0.0115338	0.131762	0.00312336	0.0217619	623408	0.00273632	0.020757
ORMDL1	0.744	0.845	-0.102	20.279	25.437	0.797	-0.01	0.153611	0.547397	0.00660638	0.039287	626246	0.0222815	0.0970482
PLXNB2	1.271	1.333	-0.062	39.212	45.787	0.856	-0.01	0.405023	0.644391	0.0035276	0.0238043	632076	0.143273	0.326178
ITGAX	1.181	1.247	-0.066	34.503	41.812	0.825	-0.01	0.387032	0.628251	0.000917412	0.00836968	625354	0.0490535	0.17578
HDAC7	0.552	0.682	-0.13	15.858	21.781	0.728	-0.01	0.0451277	0.303855	0.000731801	0.0069621	618800	0.00161818	0.0139991
PCNX	0.427	0.585	-0.158	12.83	22.099	0.581	-0.01	0.00425025	0.0665261	3.98379e-06	0.000136224	599889	3.17797e-07	1.27269e-05
CORO7	0.406	0.57	-0.164	14.849	23.211	0.64	-0.01	0.00137641	0.0289633	6.11551e-06	0.000147744	603485	5.25323e-06	0.000136761
CNPPD1	0.539	0.671	-0.132	14.801	19.873	0.745	-0.01	0.0392156	0.277033	0.00285334	0.0203023	623543	0.00480194	0.0324892
MPPE1	0.344	0.527	-0.183	9.37	17.17	0.546	-0.01	0.00124586	0.0268843	3.28321e-06	0.000136224	606078	2.68849e-07	1.09642e-05
IGBP1	0.388	0.557	-0.169	12.35	20.668	0.598	-0.01	0.0013801	0.0290067	3.45959e-06	0.000136224	604400	1.69975e-06	5.3874e-05
CTBS	0.439	0.594	-0.154	13.791	20.986	0.657	-0.01	0.00684568	0.0929893	2.31501e-05	0.00042524	610470	4.75565e-05	0.000843914
GLYR1	0.49	0.632	-0.142	12.734	18.919	0.673	-0.01	0.0283256	0.228519	0.000148857	0.00197229	617396	0.000376958	0.0045721
GNA13	0.538	0.669	-0.131	14.753	20.35	0.725	-0.01	0.0471603	0.308975	0.0010111	0.00907543	620259	0.00184904	0.0154501
TMEM71	0.357	0.535	-0.177	9.803	16.852	0.582	-0.01	0.00177163	0.0345428	5.86546e-06	0.000144052	610954	4.66192e-06	0.000124652
PPP2R5C	1.079	1.15	-0.071	31.716	39.905	0.795	-0.01	0.33693	0.579845	0.000169777	0.00218913	622302	0.0261288	0.110094
CSNK1D	0.935	1.016	-0.081	25.132	32.75	0.767	-0.01	0.282351	0.560521	0.000215996	0.00264963	618828	0.00792255	0.0480973
SPSB3	0.489	0.63	-0.141	14.56	21.145	0.689	-0.01	0.017181	0.168688	0.000120058	0.00166337	615205	0.000357038	0.00439647
CERS2	0.403	0.566	-0.163	13.263	21.622	0.613	-0.01	0.00239629	0.0433452	3.36788e-06	0.000136224	603972	2.58897e-06	7.78924e-05
HNRNPUL2	0.606	0.724	-0.118	18.116	24.96	0.726	-0.01	0.0617464	0.354631	0.000243619	0.00289946	616017	0.00128123	0.0117978
SYAP1	0.608	0.725	-0.118	18.453	24.801	0.744	-0.01	0.065567	0.366849	0.000621811	0.00617678	617820	0.00224519	0.0180478
MARVELD1	0.51	0.645	-0.135	14.32	19.237	0.744	-0.01	0.0330801	0.251116	0.00373232	0.0249396	624100	0.0049929	0.0334742
PPP2R1A	0.66	0.769	-0.109	20.903	28.458	0.735	-0.01	0.0765904	0.403154	0.000110255	0.00155221	614454	0.0014991	0.0134082
CLEC5A	0.294	0.492	-0.199	8.554	14.944	0.572	-0.01	0.000302735	0.00854434	9.80415e-06	0.00021091	613070	3.88322e-06	0.000108056
SCCPDH	0.423	0.579	-0.156	10.572	17.011	0.621	-0.01	0.0115877	0.131993	3.45516e-05	0.000589034	615451	6.04384e-05	0.00101767
PRPF8	0.583	0.704	-0.121	17.395	24.165	0.72	-0.01	0.0516759	0.321389	0.000200016	0.00249053	615850	0.00102495	0.00988796
IMMT	0.319	0.507	-0.189	9.707	16.375	0.593	-0.01	0.000655036	0.0161767	9.91906e-06	0.000213008	611351	4.87044e-06	0.000128868
SND1	0.481	0.622	-0.141	12.782	19.873	0.643	-0.01	0.0239546	0.208668	1.78316e-05	0.000342032	612533	6.56992e-05	0.00109347
USP4	0.536	0.665	-0.129	17.444	25.596	0.681	-0.01	0.0256532	0.216488	1.11867e-05	0.000234288	608502	0.000105169	0.00162609
SLC30A1	0.472	0.614	-0.142	13.503	19.873	0.679	-0.01	0.0180485	0.174035	0.000161011	0.00209585	615946	0.000307814	0.00392346
PLEKHF2	0.352	0.527	-0.175	11.293	18.283	0.618	-0.01	0.00109656	0.0243116	1.28243e-05	0.00026001	610180	9.85905e-06	0.000231577
RBM7	0.405	0.564	-0.159	11.677	17.17	0.68	-0.01	0.00856053	0.108492	0.00052669	0.00543821	619098	0.000421996	0.00503254
RUNX1	0.537	0.664	-0.128	16.915	23.847	0.709	-0.01	0.0310078	0.241502	0.000135717	0.00182678	614460	0.000594542	0.00643038
ZMAT2	0.641	0.751	-0.11	17.107	22.576	0.758	-0.01	0.114865	0.478877	0.00224611	0.0169516	622726	0.00626864	0.0399365
ALKBH5	0.647	0.756	-0.109	18.453	25.437	0.725	-0.01	0.0976955	0.444719	0.000173839	0.00223179	615992	0.00138035	0.0125802
VHL	0.415	0.57	-0.155	12.158	19.396	0.627	-0.01	0.00718534	0.0958502	9.15905e-06	0.000200206	610638	2.1703e-05	0.000445098
TRIB1	0.541	0.667	-0.126	16.338	21.94	0.745	-0.01	0.0416363	0.287438	0.00154119	0.0126269	620834	0.00323243	0.0237984
GDI1	0.535	0.662	-0.127	17.972	26.073	0.689	-0.01	0.021874	0.19642	1.79848e-05	0.000344228	609234	0.000158771	0.00229737
SEC61B	1.02	1.092	-0.072	28.111	35.612	0.789	-0.01	0.340299	0.582833	0.000408885	0.00442238	622769	0.0227029	0.0983388
SHFM1	0.789	0.88	-0.091	23.114	28.935	0.799	-0.01	0.190103	0.560521	0.00357192	0.0240213	624054	0.0190216	0.0867906
MLX	0.556	0.679	-0.123	17.347	24.642	0.704	-0.01	0.0391415	0.27662	7.77725e-05	0.00115432	613357	0.000482896	0.00551043
ZNF467	0.615	0.727	-0.112	20.038	29.094	0.689	-0.01	0.0498201	0.315699	6.69481e-06	0.000158236	608453	0.0002305	0.00310964
C1orf43	0.913	0.992	-0.079	22.249	27.663	0.804	-0.01	0.332921	0.576277	0.00616253	0.0372201	626546	0.0288792	0.118773
OSER1	0.312	0.497	-0.186	10.043	18.124	0.554	-0.01	0.000316993	0.00889031	3.12769e-06	0.000136224	603888	1.71619e-07	7.42473e-06
MAN2A1	0.449	0.593	-0.144	13.551	19.237	0.704	-0.01	0.0153991	0.158364	0.000678965	0.00655411	618871	0.000822481	0.00829055
ZNF787	0.49	0.625	-0.134	14.416	21.781	0.662	-0.009	0.0262462	0.219739	2.4234e-05	0.000441953	611358	9.00438e-05	0.00143336
PA2G4	0.52	0.648	-0.128	15.954	22.417	0.712	-0.009	0.0307431	0.239755	0.000250598	0.00295875	616628	0.000877338	0.0087416
EIF1B	0.525	0.652	-0.127	16.579	22.576	0.734	-0.009	0.0309399	0.241079	0.000883538	0.00811896	618736	0.00190387	0.0158116
FAM134C	0.263	0.467	-0.204	8.073	14.308	0.564	-0.009	0.000187146	0.00582773	8.50673e-06	0.000189785	613538	2.93989e-06	8.62718e-05
COX8A	1.864	1.903	-0.04	52.715	59.141	0.891	-0.009	0.637799	0.815274	0.00464556	0.0297882	640332	0.387075	0.611567
DUS1L	0.448	0.591	-0.143	13.84	21.145	0.655	-0.009	0.0107162	0.125828	1.80768e-05	0.000345245	611310	6.84136e-05	0.00113159
FDFT1	0.581	0.698	-0.116	17.732	23.052	0.769	-0.009	0.065107	0.365126	0.00366475	0.0245527	622592	0.00672049	0.0422102
PDPK1	0.321	0.501	-0.18	10.091	17.806	0.567	-0.009	0.000662089	0.0163055	4.23074e-06	0.000136224	606352	6.36209e-07	2.30396e-05
EIF1AY	0.299	0.487	-0.188	8.746	15.898	0.55	-0.009	0.000454542	0.0119643	3.30948e-06	0.000136224	609070	6.27576e-07	2.27733e-05
SRSF11	1.141	1.204	-0.063	31.475	37.202	0.846	-0.009	0.434611	0.669782	0.00771834	0.0441002	628993	0.0758356	0.201654
DCTN3	0.35	0.519	-0.17	12.11	19.555	0.619	-0.009	0.000888675	0.0206017	6.82113e-06	0.00016022	607753	6.00839e-06	0.000153279
RNF145	0.786	0.875	-0.089	26.045	34.34	0.758	-0.009	0.165428	0.547913	7.47802e-05	0.00111643	615108	0.00381952	0.0271877
QARS	0.362	0.527	-0.165	12.11	18.124	0.668	-0.009	0.00173833	0.0341162	0.000183788	0.00233222	615690	0.000146714	0.0021471
MT-ND4L	2.471	2.5	-0.03	66.987	73.609	0.91	-0.009	0.727173	0.867017	0.0017071	0.013673	652092	0.888107	0.931368
NR4A2	0.914	0.991	-0.077	25.661	31.161	0.824	-0.009	0.301014	0.560521	0.00761448	0.0436681	627262	0.0427476	0.158982
ADPGK	1.138	1.201	-0.063	32.821	39.905	0.822	-0.009	0.413638	0.652377	0.00132595	0.0112253	626372	0.0538717	0.185207
ARL2BP	0.393	0.548	-0.155	10.043	14.785	0.679	-0.009	0.0131664	0.143451	0.00141587	0.0118195	623966	0.00116434	0.0109309
TARDBP	0.363	0.527	-0.164	10.235	18.442	0.555	-0.009	0.00288665	0.0496878	3.72346e-06	0.000136224	604963	3.86299e-07	1.49322e-05
TXNL4A	0.634	0.74	-0.106	18.164	23.529	0.772	-0.009	0.108403	0.464724	0.00333585	0.0229192	623890	0.00998616	0.0543378
SLC6A6	0.438	0.58	-0.142	13.647	18.919	0.721	-0.009	0.0142419	0.151547	0.00138225	0.0116144	620402	0.00136823	0.012489
PLEKHM2	0.428	0.572	-0.145	13.647	21.781	0.627	-0.009	0.00750134	0.0982663	4.10743e-06	0.000136224	606047	7.92386e-06	0.00019253
SUPT5H	0.625	0.731	-0.106	20.471	28.776	0.711	-0.009	0.0674338	0.37168	1.97819e-05	0.000370644	611211	0.00056677	0.00620551
HADHB	0.788	0.875	-0.086	22.009	28.14	0.782	-0.009	0.220057	0.560521	0.00181679	0.0143958	623045	0.0138185	0.0684606
NDUFB1	1.289	1.344	-0.055	34.887	41.017	0.851	-0.009	0.505431	0.725115	0.00603911	0.036599	632884	0.144886	0.32866
APAF1	0.416	0.562	-0.147	10.62	17.011	0.624	-0.009	0.0180798	0.17421	3.53438e-05	0.000601191	615507	6.33441e-05	0.00105758
GID8	0.205	0.43	-0.225	6.583	13.514	0.487	-0.009	1.16706e-05	0.000563899	1.76287e-06	0.000136224	608694	2.17066e-08	1.23579e-06
CS	0.547	0.665	-0.118	16.531	22.734	0.727	-0.009	0.0562435	0.335818	0.000572227	0.0057993	618808	0.00194481	0.0160506
OSCAR	1.122	1.184	-0.062	33.926	41.653	0.814	-0.009	0.391789	0.63239	0.000440512	0.00470013	627186	0.0640636	0.193145
SNORD3A	0.006	0.376	-0.371	0.24	16.534	0.015	-0.009	3.70158e-22	1.43082e-19	1.15007e-06	0.000136224	547848	0	0
DCTN4	0.457	0.592	-0.135	13.359	19.237	0.694	-0.009	0.0215558	0.195056	0.000399379	0.00433803	618911	0.000792313	0.00804575
AP2A1	0.416	0.562	-0.145	15.377	24.165	0.636	-0.009	0.00422218	0.0662033	4.70468e-06	0.000136224	602970	5.84964e-06	0.000149658
LSMD1	0.393	0.544	-0.151	14.032	21.781	0.644	-0.009	0.00279513	0.0484407	9.04444e-06	0.000199034	607368	1.62258e-05	0.000352703
ARPC5L	0.441	0.58	-0.139	12.638	17.647	0.716	-0.009	0.0214935	0.194591	0.00189466	0.0148416	622856	0.00216586	0.0175051
MAPK14	0.463	0.597	-0.134	13.455	19.555	0.688	-0.009	0.0268448	0.222427	0.000257164	0.00301228	617418	0.000498364	0.00564061
KXD1	0.56	0.674	-0.115	16.434	23.37	0.703	-0.009	0.0594749	0.346842	0.000115574	0.00161305	615664	0.000762298	0.00779889
ISY1	0.399	0.548	-0.149	12.638	20.35	0.621	-0.009	0.00614092	0.0865228	7.16241e-06	0.000166043	607925	9.42897e-06	0.000223086
CORO1C	0.57	0.682	-0.112	17.54	23.847	0.735	-0.009	0.0700251	0.379493	0.00060714	0.00606492	617897	0.00188925	0.015727
SEC63	0.534	0.652	-0.119	15.329	20.986	0.73	-0.009	0.0600316	0.348831	0.0011788	0.0102046	620624	0.00240898	0.0190543
IL1RAP	0.326	0.497	-0.171	10.187	16.852	0.605	-0.009	0.00131863	0.0280127	1.44534e-05	0.000285331	612182	1.07931e-05	0.00024956
NOTCH2NL	0.473	0.604	-0.13	16.819	24.483	0.687	-0.009	0.011881	0.13447	2.43549e-05	0.000443703	610560	0.000168091	0.00241034
ANKRD10	0.622	0.726	-0.104	16.579	21.622	0.767	-0.009	0.120704	0.491918	0.00425567	0.0278301	626066	0.0131215	0.0659379
CCDC85B	0.5	0.625	-0.124	17.347	25.278	0.686	-0.009	0.0195755	0.182948	1.79367e-05	0.000343677	609977	0.000166306	0.0023944
HCFC1	0.558	0.671	-0.114	14.368	19.078	0.753	-0.009	0.0922099	0.434706	0.0055451	0.0342498	626376	0.00939967	0.0540367
ORAI1	0.472	0.602	-0.13	14.128	21.781	0.649	-0.009	0.0243278	0.210089	9.17651e-06	0.000200206	610106	5.05865e-05	0.000881841
SLC44A1	0.301	0.479	-0.178	8.938	15.739	0.568	-0.009	0.0007311	0.0175434	5.41884e-06	0.000139377	611316	2.4324e-06	7.38064e-05
STK10	0.751	0.839	-0.087	24.604	32.909	0.748	-0.009	0.159064	0.547397	5.64409e-05	0.00088655	615064	0.0031752	0.0234656
FEM1B	0.545	0.66	-0.115	14.32	20.509	0.698	-0.009	0.0801065	0.412623	0.000282649	0.00325715	618550	0.000986536	0.00962238
QSOX1	0.403	0.548	-0.145	13.695	21.145	0.648	-0.009	0.0056097	0.0813589	1.27111e-05	0.000258897	609207	2.81111e-05	0.000549884
IMPA2	0.521	0.64	-0.119	13.695	19.714	0.695	-0.009	0.0624214	0.356084	0.000357747	0.00395837	619305	0.00102408	0.00988557
FLI1	0.605	0.71	-0.105	18.693	24.483	0.763	-0.009	0.0904448	0.43105	0.0017606	0.0140635	621880	0.00670287	0.0421292
APMAP	0.481	0.607	-0.126	12.59	17.488	0.72	-0.009	0.0495116	0.314702	0.00231432	0.0173122	624536	0.00361109	0.0260364
PSME4	0.372	0.525	-0.153	11.677	20.032	0.583	-0.009	0.00427866	0.0667358	3.10245e-06	0.000136224	604038	8.66103e-07	3.00198e-05
TTYH3	0.851	0.928	-0.077	24.556	30.843	0.796	-0.009	0.283175	0.560521	0.00185734	0.0146649	623372	0.0190423	0.0868405
UBE2I	1.364	1.414	-0.049	39.548	46.9	0.843	-0.009	0.528199	0.741622	0.00120609	0.0103852	632550	0.153336	0.342649
AKIRIN1	0.53	0.646	-0.116	14.128	19.555	0.722	-0.009	0.0781883	0.408541	0.00127496	0.0108886	622193	0.00279212	0.0210903
AGPAT6	0.398	0.543	-0.145	12.302	20.191	0.609	-0.009	0.00749866	0.0982663	5.9154e-06	0.000144878	607173	5.59403e-06	0.000144156
MXD4	0.393	0.539	-0.146	12.638	19.555	0.646	-0.009	0.00751664	0.0982663	2.86216e-05	0.000507989	611918	4.65947e-05	0.00083434
PPP4C	0.746	0.832	-0.086	23.114	29.094	0.794	-0.009	0.188458	0.560521	0.00256125	0.0187106	623626	0.0174643	0.0811645
SNRPD2	0.806	0.886	-0.08	26.91	32.591	0.826	-0.009	0.205344	0.560521	0.00631717	0.0378839	626687	0.0418186	0.156213
PSMD3	0.355	0.511	-0.156	11.725	17.488	0.67	-0.009	0.00399171	0.063275	0.00025754	0.0030147	617568	0.000247365	0.00328976
NUS1	0.286	0.465	-0.179	8.313	15.421	0.539	-0.009	0.000623191	0.0155413	2.99363e-06	0.000136224	609705	5.46278e-07	2.01522e-05
RBM6	0.697	0.788	-0.091	20.183	26.232	0.769	-0.009	0.178086	0.557906	0.00159757	0.0129577	622325	0.00937936	0.0539597
AKAP17A	0.63	0.729	-0.099	17.203	22.258	0.773	-0.009	0.138431	0.532547	0.00478623	0.0303834	625576	0.012846	0.0649822
TFE3	0.484	0.607	-0.123	14.368	22.576	0.636	-0.009	0.0316141	0.243769	4.62008e-06	0.000136224	607626	2.246e-05	0.000457984
ZFAND2A	0.387	0.533	-0.146	11.437	17.329	0.66	-0.009	0.00971037	0.118179	0.000172176	0.00221364	617690	0.000229151	0.00310086
ANAPC5	0.639	0.737	-0.098	18.885	25.914	0.729	-0.009	0.123106	0.497723	0.000194306	0.00243478	616996	0.00200968	0.0164069
TMX4	0.386	0.532	-0.146	11.677	19.078	0.612	-0.008	0.00687551	0.0932152	7.01625e-06	0.000163722	609794	1.13786e-05	0.000261399
EIF3I	0.563	0.672	-0.109	20.135	27.345	0.736	-0.008	0.0451313	0.303855	0.000174662	0.00224074	615288	0.00160973	0.0139991
SDCCAG8	0.532	0.645	-0.114	16.05	23.688	0.678	-0.008	0.0540461	0.328321	2.28327e-05	0.000420157	611383	0.000172529	0.00245898
PEX26	0.37	0.52	-0.15	11.965	19.873	0.602	-0.008	0.00510471	0.075892	4.74187e-06	0.000136224	606539	3.33537e-06	9.61202e-05
AP2B1	0.369	0.519	-0.15	11.052	18.283	0.605	-0.008	0.00508347	0.0757367	5.94414e-06	0.000145182	610367	9.46272e-06	0.000223152
ARRDC2	0.33	0.492	-0.162	10.139	15.58	0.651	-0.008	0.00292913	0.0502729	0.000253555	0.00298771	619230	0.000204136	0.00283352
DCTN2	0.421	0.557	-0.136	13.119	21.622	0.607	-0.008	0.0104458	0.123612	3.12458e-06	0.000136224	605072	3.9737e-06	0.000109886
ANXA7	0.606	0.708	-0.102	18.26	23.37	0.781	-0.008	0.107502	0.463056	0.00573424	0.0351104	624762	0.0123869	0.0631271
CD46	1.134	1.191	-0.057	27.727	34.022	0.815	-0.008	0.502492	0.723062	0.00266555	0.0193296	627642	0.052022	0.180546
UBE2E3	0.296	0.47	-0.173	8.554	13.99	0.611	-0.008	0.00169105	0.0335213	0.000120928	0.00166943	619022	6.51284e-05	0.00108533
TRIOBP	0.411	0.549	-0.138	13.743	22.099	0.622	-0.008	0.00769234	0.0999105	4.50747e-06	0.000136224	605561	6.98104e-06	0.000173608
SAR1A	0.444	0.574	-0.13	12.302	18.76	0.656	-0.008	0.029262	0.233008	7.09655e-05	0.00106935	615842	0.000179175	0.00252851
OSBPL8	0.601	0.702	-0.101	17.011	22.099	0.77	-0.008	0.120598	0.491713	0.00459693	0.0295524	624900	0.0105691	0.0563504
ADAM10	0.664	0.756	-0.093	19.846	25.755	0.771	-0.008	0.147093	0.547397	0.00181469	0.0143857	622502	0.00929972	0.0536168
ABHD17A	0.473	0.596	-0.123	18.212	28.617	0.636	-0.008	0.0100976	0.120987	3.74302e-06	0.000136224	599004	5.06485e-06	0.000133222
RAB21	0.713	0.799	-0.087	20.615	26.55	0.776	-0.008	0.213907	0.560521	0.0020717	0.0159054	622903	0.0113075	0.0593444
PPP2R5A	0.537	0.647	-0.11	16.29	22.258	0.732	-0.008	0.0650505	0.365126	0.000818369	0.00763854	620058	0.00261092	0.0200924
MFF	0.397	0.537	-0.14	11.437	17.17	0.666	-0.008	0.0150508	0.156712	0.000287444	0.00329745	619032	0.000378739	0.00459057
C9orf78	0.787	0.866	-0.079	24.459	32.75	0.747	-0.008	0.230694	0.560521	5.47028e-05	0.000863828	615696	0.00363006	0.0261426
SIGIRR	0.387	0.529	-0.142	11.581	19.237	0.602	-0.008	0.00882889	0.110788	4.89506e-06	0.000136224	608471	6.05391e-06	0.000154012
LSM10	0.495	0.613	-0.117	16.194	22.576	0.717	-0.008	0.037165	0.268326	0.000336176	0.00375238	617318	0.00115509	0.0108669
UGP2	0.426	0.558	-0.131	13.359	19.555	0.683	-0.008	0.0157493	0.160253	0.000194295	0.00243478	617147	0.000440631	0.00520243
NRD1	0.604	0.703	-0.099	16.531	22.417	0.737	-0.008	0.132109	0.518432	0.00107212	0.00953167	621428	0.00403073	0.0282354
KDELR2	0.405	0.541	-0.136	13.167	18.76	0.702	-0.008	0.0114299	0.131035	0.000744746	0.00705129	619476	0.000878004	0.0087416
ZNF516	0.409	0.544	-0.135	12.446	18.124	0.687	-0.008	0.0149795	0.156309	0.000448225	0.00476668	619170	0.000608146	0.00652986
HOTAIRM1	0.544	0.652	-0.107	15.473	20.509	0.754	-0.008	0.0869257	0.425029	0.00403096	0.0266369	624567	0.00733875	0.0452704
CENPB	0.532	0.641	-0.109	17.347	24.324	0.713	-0.008	0.0515334	0.32115	0.000125704	0.00172066	615604	0.000951604	0.00933801
CAPN1	0.618	0.714	-0.096	20.471	26.709	0.766	-0.008	0.103369	0.454581	0.00116022	0.010088	621070	0.00728508	0.0450874
UBN1	0.496	0.611	-0.115	14.56	19.714	0.739	-0.008	0.0555547	0.333356	0.00267121	0.019347	623315	0.00427162	0.0294879
PLEKHM1	0.33	0.486	-0.156	10.572	16.852	0.627	-0.008	0.00252624	0.0448742	4.57916e-05	0.000745623	614892	4.62218e-05	0.000828497
KLF7	0.897	0.965	-0.068	24.171	29.412	0.822	-0.008	0.36932	0.610872	0.00894828	0.0498307	628114	0.0449852	0.164856
HIPK2	0.557	0.661	-0.104	16.771	21.622	0.776	-0.008	0.0940737	0.437985	0.00629729	0.0378029	625607	0.0120022	0.0616083
KLHL2	0.394	0.531	-0.137	11.773	18.283	0.644	-0.008	0.0133738	0.144735	5.36044e-05	0.000849166	614655	8.65e-05	0.00138564
NFATC3	0.415	0.546	-0.131	12.398	18.283	0.678	-0.008	0.0213237	0.193645	0.000270087	0.00313269	618275	0.000440071	0.00520126
CAPRIN1	0.664	0.753	-0.089	19.75	25.119	0.786	-0.008	0.172213	0.55201	0.00436575	0.0283086	624143	0.0132349	0.0663274
YY1AP1	0.368	0.511	-0.143	13.119	20.509	0.64	-0.008	0.00370341	0.0596352	1.23602e-05	0.000253491	609277	2.12832e-05	0.000438004
SREK1IP1	0.55	0.655	-0.104	15.233	20.509	0.743	-0.008	0.10035	0.449229	0.00214063	0.0163569	623385	0.00511209	0.0340442
ELAVL1	0.475	0.593	-0.118	15.762	21.94	0.718	-0.008	0.0350082	0.259259	0.00045774	0.00483893	617840	0.0011939	0.0111613
ARAP1	0.759	0.838	-0.079	26.718	34.817	0.767	-0.008	0.17316	0.553342	0.000104073	0.00148042	618198	0.0081642	0.049226
FBRSL1	0.364	0.507	-0.144	10.956	19.078	0.574	-0.008	0.00577256	0.0830436	2.34271e-06	0.000136224	605806	1.1225e-06	3.76587e-05
SCP2	0.701	0.785	-0.084	17.924	24.006	0.747	-0.008	0.231561	0.560521	0.00100315	0.00901311	622370	0.00676091	0.0423892
TMEM167B	0.719	0.801	-0.082	18.597	24.642	0.755	-0.008	0.24301	0.560521	0.00116739	0.0101255	623009	0.0088115	0.0516547
SEPW1	0.623	0.716	-0.093	19.99	25.914	0.771	-0.008	0.128124	0.509431	0.00185918	0.0146729	621744	0.0079229	0.0480973
ABTB1	0.273	0.446	-0.173	10.187	18.442	0.552	-0.008	0.000132497	0.00442567	3.60935e-06	0.000136224	601988	7.13328e-08	3.59311e-06
SETD3	0.4	0.533	-0.133	11.389	15.739	0.724	-0.008	0.024798	0.212395	0.00459715	0.0295524	626560	0.00457642	0.0312014
TMEM259	0.442	0.565	-0.123	13.695	21.781	0.629	-0.008	0.0230693	0.203242	4.18556e-06	0.000136224	607964	1.81805e-05	0.000386222
SP1	0.549	0.653	-0.104	14.464	19.237	0.752	-0.008	0.119914	0.490497	0.00469798	0.0300809	626227	0.00923828	0.0533331
EFTUD2	0.427	0.554	-0.127	14.032	21.622	0.649	-0.008	0.0155671	0.159538	1.16189e-05	0.000241633	610248	5.08363e-05	0.000884462
KIAA0368	0.357	0.501	-0.145	9.37	14.467	0.648	-0.008	0.0146392	0.153932	0.000474128	0.00497667	622284	0.000447586	0.00526357
NEU1	0.572	0.671	-0.099	16.194	22.417	0.722	-0.008	0.114941	0.478978	0.000520415	0.0053862	619578	0.00225275	0.0180922
AGO4	0.545	0.649	-0.103	14.464	19.873	0.728	-0.008	0.109466	0.467389	0.00141147	0.0117938	623336	0.00425994	0.0294503
KCNAB2	1.055	1.112	-0.057	28.784	35.135	0.819	-0.008	0.461697	0.692487	0.00293784	0.0207032	627804	0.0564028	0.191942
TOP2B	0.509	0.618	-0.109	12.878	17.329	0.743	-0.008	0.102132	0.453308	0.0057059	0.034973	627502	0.00913585	0.0528963
COQ10B	0.357	0.501	-0.143	9.467	15.58	0.608	-0.008	0.0123885	0.138106	3.89325e-05	0.000649399	616781	5.03087e-05	0.000877859
ZDHHC7	0.922	0.987	-0.064	26.574	32.114	0.827	-0.008	0.382112	0.623505	0.00715631	0.041611	627801	0.0496848	0.177317
ZNF430	0.274	0.444	-0.171	8.794	16.693	0.527	-0.008	0.000658131	0.0162305	2.81221e-06	0.000136224	604971	7.38411e-08	3.6985e-06
KIF13A	0.433	0.557	-0.124	12.494	18.124	0.689	-0.008	0.0363277	0.264622	0.000462216	0.00487466	620204	0.000888477	0.00884052
SIRPB1	0.633	0.724	-0.09	19.654	25.119	0.782	-0.008	0.152402	0.547397	0.0036194	0.0242946	624263	0.0134752	0.067304
USP3	1.289	1.336	-0.047	37.001	43.243	0.856	-0.008	0.549516	0.757167	0.00502841	0.0316531	634798	0.191327	0.4037
SLC9A3R1	0.416	0.543	-0.127	13.647	20.509	0.665	-0.008	0.0162147	0.163092	4.79958e-05	0.00077583	613271	0.000127349	0.00191412
VAV1	0.465	0.581	-0.116	13.791	19.078	0.723	-0.008	0.0467996	0.308134	0.0014371	0.0119743	622727	0.00297385	0.022227
MAT2A	0.604	0.698	-0.094	16.723	22.576	0.741	-0.008	0.142477	0.541238	0.00112576	0.00988014	622622	0.00577454	0.0376037
PSMB6	0.545	0.647	-0.102	17.299	24.96	0.693	-0.008	0.0693228	0.377066	2.92412e-05	0.000515299	613235	0.000469248	0.00542856
EIF4E3	0.64	0.729	-0.089	19.318	24.801	0.779	-0.008	0.157823	0.547397	0.00341243	0.0231847	624978	0.0151996	0.0727299
RNF141	0.451	0.57	-0.119	12.446	17.488	0.712	-0.008	0.0517453	0.321649	0.00177524	0.014131	623555	0.00256102	0.019868
CCDC23	0.374	0.511	-0.137	11.052	17.17	0.644	-0.008	0.0108391	0.126568	8.18226e-05	0.00120139	617610	0.000187763	0.00263713
NPL	0.571	0.669	-0.098	14.993	20.509	0.731	-0.008	0.136854	0.529323	0.00132844	0.0112314	622981	0.00437838	0.0300819
DCLRE1C	0.623	0.714	-0.091	17.732	23.847	0.744	-0.008	0.165821	0.548041	0.000790697	0.00743489	620696	0.00422963	0.0292634
TRMT6	0.278	0.445	-0.167	7.496	12.083	0.62	-0.008	0.00353205	0.0576178	0.000597213	0.00600285	624458	0.000321717	0.00406281
BCL2A1	1.1	1.154	-0.054	29.697	37.361	0.795	-0.008	0.487993	0.712727	0.000344914	0.00382829	624326	0.0332756	0.131155
PKN1	0.393	0.525	-0.131	15.185	22.417	0.677	-0.008	0.00666909	0.0913983	4.41819e-05	0.000722722	611069	0.00010883	0.00167252
CRBN	1.12	1.172	-0.053	31.379	38.315	0.819	-0.008	0.489871	0.713791	0.00139377	0.0116899	629268	0.0795877	0.209373
OAT	0.396	0.526	-0.13	11.1	16.375	0.678	-0.008	0.0259183	0.218017	0.000668119	0.00650237	621649	0.000828903	0.00835055
PTBP1	1.026	1.083	-0.057	31.86	37.838	0.842	-0.008	0.419441	0.656148	0.00589273	0.0358463	630648	0.0983287	0.246737
EPN1	0.569	0.666	-0.097	18.837	26.391	0.714	-0.008	0.0774707	0.405985	6.22773e-05	0.000959578	615166	0.00121625	0.0113404
CLTB	0.612	0.703	-0.091	17.107	22.576	0.758	-0.008	0.16294	0.547397	0.00224611	0.0169516	623948	0.00858439	0.0508288
TMBIM4	0.576	0.672	-0.096	20.327	28.458	0.714	-0.008	0.0755751	0.399465	3.0432e-05	0.00053364	611952	0.000677137	0.00714551
PTDSS1	0.519	0.624	-0.105	15.666	21.781	0.719	-0.008	0.0780451	0.407942	0.000553051	0.00563219	619286	0.00180464	0.0151217
SFXN3	0.309	0.464	-0.154	10.139	17.17	0.591	-0.008	0.00165389	0.0329684	7.71896e-06	0.000175289	610715	5.4425e-06	0.000140454
MRPL33	0.466	0.58	-0.114	12.878	17.329	0.743	-0.008	0.0669837	0.370011	0.0057059	0.034973	626752	0.00737499	0.0454225
PARP8	0.466	0.58	-0.114	15.233	21.622	0.705	-0.008	0.039374	0.277326	0.000245808	0.0029138	616863	0.000763866	0.00780144
CPT1A	0.21	0.403	-0.193	6.679	15.739	0.424	-0.008	3.1671e-05	0.00134825	2.54412e-06	0.000136224	597155	1.124e-11	1.14861e-09
TPCN1	0.222	0.409	-0.188	7.16	14.308	0.5	-0.008	6.58443e-05	0.00247522	2.76797e-06	0.000136224	608558	5.68079e-08	2.9449e-06
HMG20B	0.405	0.531	-0.126	13.599	21.622	0.629	-0.007	0.0130609	0.142836	5.33195e-06	0.000138203	607822	1.61727e-05	0.000351978
DENR	0.451	0.567	-0.116	12.878	17.806	0.723	-0.007	0.052525	0.32391	0.00252189	0.0184685	623958	0.0032863	0.0241561
TMBIM1	0.452	0.568	-0.116	14.849	20.191	0.735	-0.007	0.0387437	0.274573	0.00192172	0.0150067	621546	0.00275801	0.020886
PLOD1	0.333	0.478	-0.145	11.821	20.827	0.568	-0.007	0.00161804	0.0326004	2.7171e-06	0.000136224	600410	1.73636e-07	7.45755e-06
ZNHIT1	0.4	0.527	-0.127	14.08	22.417	0.628	-0.007	0.00928976	0.114437	5.42428e-06	0.000139377	606222	1.10776e-05	0.000255144
TNKS2	0.31	0.462	-0.152	9.13	15.262	0.598	-0.007	0.00418936	0.0657467	3.02702e-05	0.000531327	615808	2.48047e-05	0.00049668
ARRDC1	0.481	0.591	-0.11	14.897	21.145	0.705	-0.007	0.0565174	0.336775	0.000278446	0.00321496	618002	0.000988375	0.00963503
SLC12A9	0.677	0.758	-0.082	21.336	28.14	0.758	-0.007	0.176377	0.556879	0.000520061	0.00538567	619714	0.00603712	0.0387251
USP22	0.589	0.681	-0.092	17.876	24.006	0.745	-0.007	0.138995	0.533333	0.000815532	0.00762006	619971	0.00357981	0.0258961
SOX4	0.418	0.54	-0.122	12.686	18.283	0.694	-0.007	0.02856	0.229681	0.000623982	0.00618797	620612	0.00109255	0.0103774
RNF139	0.485	0.593	-0.108	13.455	18.76	0.717	-0.007	0.0704043	0.38062	0.00128919	0.010989	623360	0.00329527	0.0242121
TAZ	0.395	0.522	-0.127	11.341	16.852	0.673	-0.007	0.023885	0.208288	0.000454524	0.00481064	620646	0.0006502	0.00690221
MON1B	0.39	0.519	-0.128	12.206	19.396	0.629	-0.007	0.0152436	0.157677	1.27951e-05	0.00026001	611760	3.5766e-05	0.000668021
HELZ	1.025	1.08	-0.055	27.919	34.022	0.821	-0.007	0.466944	0.696583	0.00373156	0.0249396	629738	0.0737586	0.199438
MLF2	0.558	0.654	-0.096	16.867	24.483	0.689	-0.007	0.109368	0.467357	3.16337e-05	0.000546627	612801	0.000359878	0.00442059
CCNL2	0.459	0.572	-0.112	13.695	18.442	0.743	-0.007	0.0564342	0.336529	0.00391484	0.0260223	625179	0.00581154	0.0377825
STAB1	0.33	0.474	-0.144	10.764	17.647	0.61	-0.007	0.00398277	0.06323	1.19752e-05	0.000247019	611882	1.4776e-05	0.000328827
NCF4	0.642	0.726	-0.085	20.375	26.709	0.763	-0.007	0.16032	0.547397	0.000942547	0.00857259	621139	0.00732973	0.0452522
FAM96B	0.533	0.632	-0.099	15.617	20.827	0.75	-0.007	0.10241	0.453346	0.00284094	0.0202692	624447	0.00737025	0.045409
ELF1	0.491	0.597	-0.106	16.627	23.688	0.702	-0.007	0.047622	0.310626	9.74371e-05	0.00140286	615029	0.000663089	0.00702226
C1orf228	0.264	0.43	-0.166	8.506	16.375	0.519	-0.007	0.000457429	0.0120141	3.02667e-06	0.000136224	605102	5.47498e-08	2.85393e-06
CHCHD2	2.636	2.657	-0.022	58.337	65.342	0.893	-0.007	0.830908	0.920464	0.00184995	0.0146195	661958	0.652815	0.770304
AHCYL1	0.689	0.768	-0.079	20.615	26.391	0.781	-0.007	0.221416	0.560521	0.00249612	0.0183176	624604	0.0164799	0.0774995
UBXN6	0.305	0.455	-0.149	10.812	17.806	0.607	-0.007	0.00173832	0.0341162	9.13648e-06	0.000200206	610646	8.74132e-06	0.000209192
TSPAN32	0.364	0.496	-0.132	12.158	19.714	0.617	-0.007	0.00715373	0.0956394	7.029e-06	0.000163804	609557	1.41546e-05	0.000315788
RP11-345J4.5	0.31	0.458	-0.148	9.803	16.693	0.587	-0.007	0.00286453	0.0494988	5.64897e-06	0.00014142	611676	6.48746e-06	0.00016247
WWP2	0.383	0.51	-0.127	11.389	16.693	0.682	-0.007	0.0234577	0.205976	0.000604037	0.00603731	621413	0.0008607	0.00862689
MAN2A2	0.556	0.649	-0.094	17.54	24.96	0.703	-0.007	0.101681	0.452358	5.21872e-05	0.000832981	614316	0.000691289	0.0072518
TUBGCP2	0.515	0.615	-0.1	17.395	24.324	0.715	-0.007	0.0689707	0.375921	0.000158017	0.002069	616026	0.0010906	0.01037
NUDT4	0.477	0.583	-0.106	14.608	19.078	0.766	-0.007	0.0681198	0.373378	0.00844543	0.0474915	626600	0.0103588	0.0554453
PPTC7	0.599	0.687	-0.088	18.068	23.529	0.768	-0.007	0.158283	0.547397	0.0027346	0.0196778	623945	0.0100088	0.0543378
YIPF3	0.437	0.551	-0.114	14.56	21.622	0.673	-0.007	0.0266641	0.221832	4.34603e-05	0.000712229	613672	0.000216635	0.002965
PBRM1	0.361	0.493	-0.132	12.158	17.011	0.715	-0.007	0.0128312	0.141096	0.00203803	0.0157215	623251	0.00208266	0.0168941
PSMB7	0.66	0.74	-0.08	20.759	26.391	0.787	-0.007	0.192845	0.560521	0.0036009	0.0241796	624520	0.0163844	0.0772322
RASAL3	0.35	0.485	-0.134	11.773	19.396	0.607	-0.007	0.00565752	0.0818523	5.49911e-06	0.000140319	608733	7.73876e-06	0.000189275
PTPN7	0.314	0.459	-0.145	11.004	18.919	0.582	-0.007	0.00180427	0.0349094	4.58301e-06	0.000136224	606202	1.37094e-06	4.47278e-05
SCAND1	0.538	0.634	-0.096	18.933	25.914	0.731	-0.007	0.0757898	0.400243	0.00019831	0.00247623	616104	0.00157695	0.0139155
LILRA1	0.436	0.55	-0.113	13.407	18.442	0.727	-0.007	0.0427489	0.292409	0.00239067	0.0177046	623754	0.00360387	0.0259961
IER3	0.393	0.516	-0.123	11.245	15.898	0.707	-0.007	0.0361217	0.263878	0.00230736	0.0172673	624950	0.00263988	0.0201285
SLC44A2	0.392	0.514	-0.123	11.581	18.442	0.628	-0.007	0.0234515	0.205976	2.06171e-05	0.000383466	613543	5.12513e-05	0.000890811
PYGL	0.329	0.468	-0.14	11.677	18.76	0.622	-0.007	0.00277558	0.0481489	1.22324e-05	0.000251161	611020	1.87829e-05	0.000396178
NMD3	0.262	0.424	-0.162	8.025	15.421	0.52	-0.007	0.000779466	0.018529	3.47626e-06	0.000136224	608081	1.5741e-07	6.94519e-06
PELI2	0.226	0.402	-0.177	6.103	12.401	0.492	-0.007	0.000679261	0.0166363	4.04279e-06	0.000136224	614010	2.86196e-07	1.15919e-05
JOSD1	0.317	0.46	-0.143	8.409	13.672	0.615	-0.007	0.0091059	0.113384	0.000149466	0.00197302	621492	0.0001789	0.00252662
ITGB2-AS1	0.581	0.669	-0.089	17.011	22.099	0.77	-0.007	0.158076	0.547397	0.00459693	0.0295524	625412	0.0119923	0.0615752
NDUFV3	0.436	0.548	-0.112	13.84	21.94	0.631	-0.007	0.0447727	0.302067	4.55914e-06	0.000136224	607874	1.88929e-05	0.000398027
MTMR14	0.593	0.68	-0.087	19.894	26.073	0.763	-0.007	0.12685	0.506405	0.00125341	0.0107303	621386	0.00722668	0.0448195
DPYSL2	0.962	1.017	-0.056	25.372	30.843	0.823	-0.007	0.476544	0.703598	0.00742105	0.0427539	628408	0.0513629	0.179457
BAG6	0.577	0.666	-0.089	16.531	22.576	0.732	-0.007	0.149605	0.547397	0.000710301	0.0067939	621510	0.00415351	0.0288378
LL22NC03-2H8.5	0.123	0.354	-0.23	4.901	14.785	0.332	-0.007	4.48739e-09	4.26686e-07	2.38545e-06	0.000136224	590294	8.03448e-17	1.5038e-14
DSTYK	0.281	0.435	-0.154	8.217	13.196	0.623	-0.007	0.00508193	0.0757367	0.000308869	0.00349141	622283	0.000213622	0.00293767
HNRNPH2	0.429	0.542	-0.113	15.041	20.032	0.751	-0.007	0.0290204	0.231931	0.00365832	0.0245281	623631	0.00517426	0.034381
TROVE2	0.499	0.599	-0.1	14.464	19.873	0.728	-0.007	0.0980303	0.445458	0.00141147	0.0117938	622848	0.00369616	0.0265113
CTNNA1	0.531	0.626	-0.095	18.116	23.529	0.77	-0.007	0.0897506	0.429109	0.00328616	0.0226302	623376	0.00875329	0.0515214
FBP1	0.37	0.496	-0.126	11.004	15.898	0.692	-0.007	0.0202198	0.187128	0.00132701	0.0112253	623734	0.0016255	0.0139991
TAF7	0.41	0.527	-0.117	11.004	15.262	0.721	-0.007	0.0480814	0.31202	0.00501917	0.031625	628038	0.00643787	0.0408099
DLST	0.303	0.449	-0.146	9.947	16.216	0.613	-0.007	0.00303499	0.0514286	3.0132e-05	0.000529423	614884	3.02199e-05	0.000582799
VAT1	0.215	0.394	-0.178	7.4	15.58	0.475	-0.007	5.05561e-05	0.00199872	3.1391e-06	0.000136224	602506	1.99451e-09	1.41293e-07
IDH3G	0.418	0.533	-0.114	15.281	22.258	0.687	-0.007	0.0209672	0.191877	7.5425e-05	0.00112417	613516	0.000263762	0.00346634
AKAP8L	0.324	0.462	-0.138	10.476	17.806	0.588	-0.007	0.0058679	0.0837377	5.41438e-06	0.000139377	609678	4.51384e-06	0.00012124
LLPH	0.457	0.563	-0.106	14.464	20.032	0.722	-0.007	0.0521131	0.322565	0.00113586	0.00992918	621761	0.00270086	0.0205494
CLEC4D	0.456	0.562	-0.106	12.734	19.396	0.657	-0.007	0.0644352	0.363443	5.19491e-05	0.000829925	616292	0.000262724	0.00345781
TMEM33	0.452	0.559	-0.107	12.206	17.011	0.718	-0.007	0.0811524	0.415475	0.00253478	0.0185249	625226	0.00397634	0.0279687
CYB5R4	0.476	0.579	-0.103	14.32	19.873	0.721	-0.007	0.0763703	0.402472	0.00108816	0.00965499	621805	0.00263284	0.020118
YWHAQ	0.97	1.024	-0.054	26.91	33.227	0.81	-0.007	0.459482	0.691146	0.00244449	0.0179992	629051	0.0630539	0.193145
GTF3A	0.579	0.666	-0.087	18.789	24.801	0.758	-0.007	0.130393	0.514824	0.00122207	0.0104923	622002	0.00707329	0.0440064
ARID4B	0.91	0.967	-0.057	27.006	32.75	0.825	-0.007	0.420676	0.657196	0.00549904	0.0340454	628746	0.0598419	0.193145
SPOPL	0.281	0.431	-0.151	7.785	12.878	0.605	-0.007	0.0053924	0.0789805	0.000168448	0.00217672	621952	0.000135556	0.00201363
TOLLIP	0.409	0.524	-0.115	12.494	17.647	0.708	-0.007	0.0382195	0.272361	0.00144741	0.0120095	622702	0.00198765	0.0163094
MYEOV2	0.436	0.545	-0.109	14.512	20.668	0.702	-0.007	0.0370718	0.268021	0.000305289	0.00345975	617806	0.000819122	0.00826138
TRIM28	0.368	0.492	-0.124	12.254	17.647	0.694	-0.007	0.0163836	0.163558	0.000844041	0.00782784	620833	0.00099098	0.00965513
DCAF11	0.373	0.495	-0.122	11.581	15.898	0.728	-0.007	0.0263395	0.220082	0.00491271	0.0310575	626519	0.00478134	0.0323751
SEC16A	0.405	0.52	-0.115	11.917	16.375	0.728	-0.007	0.0475845	0.310534	0.00437798	0.0283588	626338	0.00504229	0.0337183
RPS6KA3	0.621	0.701	-0.08	19.318	25.755	0.75	-0.007	0.183153	0.560521	0.00062156	0.00617678	620404	0.00523292	0.0347189
EHD1	0.243	0.407	-0.163	8.698	17.17	0.507	-0.007	0.000156531	0.0050605	1.99236e-06	0.000136224	601783	1.06956e-08	6.51298e-07
EPS15	0.722	0.792	-0.07	21.48	26.868	0.799	-0.007	0.290416	0.560521	0.00559069	0.0344211	626252	0.0253438	0.1075
CHD1	1.103	1.15	-0.047	31.571	37.202	0.849	-0.007	0.546535	0.755613	0.00893266	0.0497593	632048	0.118429	0.284758
MAPK8IP3	0.307	0.448	-0.14	10.86	19.555	0.555	-0.007	0.00195095	0.0370158	3.42277e-06	0.000136224	602142	1.70567e-07	7.42473e-06
GOLPH3	0.457	0.561	-0.104	13.359	17.806	0.75	-0.007	0.0785466	0.409428	0.00642851	0.038409	627210	0.00939397	0.0540214
CCNK	0.495	0.592	-0.097	15.858	21.304	0.744	-0.007	0.0822887	0.418435	0.00203005	0.0156872	622656	0.00481395	0.0325463
KRI1	0.322	0.457	-0.135	10.139	16.534	0.613	-0.007	0.00719644	0.0958502	2.54888e-05	0.000461524	614862	3.48929e-05	0.000653085
IL4R	0.484	0.583	-0.099	14.368	19.714	0.729	-0.007	0.0934757	0.437047	0.00168492	0.0135257	623079	0.00384811	0.0273542
MPP7	0.243	0.406	-0.162	7.352	13.514	0.544	-0.007	0.000757589	0.0180815	5.59934e-06	0.000140624	615409	3.70284e-06	0.000104674
ZC3H7A	0.573	0.659	-0.086	18.26	23.847	0.766	-0.007	0.147875	0.547397	0.00234851	0.0174797	623356	0.00896382	0.0521209
COPE	0.939	0.993	-0.055	32.965	39.746	0.829	-0.007	0.382934	0.624377	0.00187074	0.0147445	628696	0.0771892	0.204608
TMEM91	0.225	0.395	-0.17	7.256	13.514	0.537	-0.007	0.000441065	0.0116879	5.37649e-06	0.000138953	614056	1.53913e-06	4.96683e-05
SNRNP70	0.82	0.882	-0.062	24.459	31.955	0.765	-0.007	0.357741	0.599754	0.00023471	0.00281035	620270	0.0101104	0.054345
HNRNPR	0.714	0.784	-0.07	20.038	24.96	0.803	-0.007	0.308678	0.560521	0.00887637	0.0495078	628480	0.0343478	0.133349
IRF2BPL	0.315	0.451	-0.137	10.091	15.262	0.661	-0.007	0.00825823	0.105868	0.00053431	0.00547375	621440	0.000472424	0.00544269
ID1	0.384	0.502	-0.118	10.908	16.216	0.673	-0.007	0.0329325	0.250428	0.000487651	0.00510055	621923	0.000847048	0.00851406
ERCC1	0.288	0.433	-0.145	9.707	15.898	0.611	-0.007	0.00277499	0.0481489	3.41516e-05	0.000583893	615518	3.37168e-05	0.000634667
FOXJ2	0.314	0.451	-0.136	8.121	14.308	0.568	-0.007	0.0109573	0.127341	1.28179e-05	0.00026001	616663	1.62796e-05	0.000352852
UBE2G2	0.711	0.781	-0.07	21.672	27.981	0.775	-0.007	0.282442	0.560521	0.00120027	0.0103451	622346	0.0114477	0.0598463
GATAD2A	0.457	0.56	-0.102	14.176	19.555	0.725	-0.007	0.0713188	0.383581	0.00130844	0.0111158	622427	0.00302591	0.0225686
MRPL20	0.636	0.713	-0.077	18.933	24.483	0.773	-0.007	0.224716	0.560521	0.00318196	0.022101	624500	0.0129786	0.0654117
DDB1	0.352	0.477	-0.125	10.764	15.739	0.684	-0.007	0.0198631	0.184914	0.00119461	0.0103064	623178	0.00121973	0.0113479
TRPS1	0.327	0.459	-0.132	9.995	15.421	0.648	-0.007	0.0136852	0.147388	0.000300879	0.00342067	620560	0.000325268	0.00409603
VDAC1	0.57	0.654	-0.084	15.473	20.191	0.766	-0.007	0.20419	0.560521	0.00590627	0.0358795	627018	0.0136685	0.067964
SMS	0.402	0.514	-0.112	11.821	16.693	0.708	-0.007	0.0462745	0.307937	0.00180809	0.0143397	624504	0.00281624	0.0212365
UBXN2B	0.303	0.441	-0.138	9.274	15.58	0.595	-0.007	0.00533234	0.0782297	1.80236e-05	0.000344599	615309	2.25393e-05	0.000459074
FAM160B1	0.211	0.383	-0.172	6.439	12.401	0.519	-0.006	0.000327183	0.00907588	3.80137e-06	0.000136224	615764	1.33434e-06	4.36943e-05
FBXL3	0.292	0.433	-0.141	7.737	13.672	0.566	-0.006	0.00889843	0.111305	1.7007e-05	0.000328697	617289	1.48357e-05	0.000329329
GLA	0.257	0.41	-0.153	8.746	16.693	0.524	-0.006	0.000591685	0.0149019	2.68465e-06	0.000136224	605111	7.67275e-08	3.80439e-06
CHRAC1	0.357	0.479	-0.122	9.322	13.514	0.69	-0.006	0.0390032	0.276081	0.00341362	0.0231847	627890	0.00337656	0.0246565
PIGS	0.363	0.483	-0.121	9.947	14.308	0.695	-0.006	0.0355252	0.261709	0.00278151	0.0199107	626914	0.00312284	0.0231749
ITGA5	0.343	0.469	-0.125	12.494	19.078	0.655	-0.006	0.00741546	0.0978874	5.99432e-05	0.000933319	614164	0.000103156	0.00160755
FYTTD1	0.388	0.502	-0.114	11.389	16.375	0.695	-0.006	0.039961	0.279853	0.00122773	0.0105308	623511	0.00175411	0.014824
OAF	0.401	0.512	-0.111	12.878	18.442	0.698	-0.006	0.0362595	0.264342	0.000671159	0.00651769	620836	0.00125614	0.0116451
XRN2	0.67	0.741	-0.072	21.624	27.027	0.8	-0.006	0.238819	0.560521	0.00569352	0.0349332	626004	0.0244295	0.104394
GANAB	0.42	0.527	-0.107	13.359	18.283	0.731	-0.006	0.0589653	0.345457	0.00289924	0.020465	623928	0.00372392	0.0266416
MICAL1	0.372	0.489	-0.117	12.302	17.806	0.691	-0.006	0.0234798	0.206069	0.000680902	0.00655678	620134	0.000797405	0.00808306
EPB41L4A-AS1	0.319	0.45	-0.131	8.602	13.99	0.615	-0.006	0.0154095	0.15838	0.000126411	0.00172769	620624	0.000140894	0.00207589
B4GALT1	0.679	0.749	-0.071	18.405	23.529	0.782	-0.006	0.294675	0.560521	0.0058738	0.0357801	627144	0.0218164	0.0953819
GTF2A2	0.387	0.501	-0.114	11.293	17.011	0.664	-0.006	0.0339216	0.254456	0.000267839	0.00311067	620424	0.000598732	0.00645607
ARHGEF1	0.848	0.906	-0.058	28.592	34.976	0.817	-0.006	0.360381	0.602816	0.00247052	0.0181747	626044	0.0415515	0.155346
ASCC2	0.349	0.472	-0.122	10.524	17.011	0.619	-0.006	0.017432	0.170027	2.47319e-05	0.0004496	615313	5.56174e-05	0.000950896
APRT	0.473	0.569	-0.096	16.434	24.642	0.667	-0.006	0.0555744	0.333356	9.76137e-06	0.000210384	610504	0.000151387	0.00220821
RP11-343N15.5	0.468	0.565	-0.097	15.089	20.032	0.753	-0.006	0.0812846	0.41592	0.00373083	0.0249396	624971	0.00754041	0.046297
KDM7A	0.498	0.59	-0.092	14.32	18.76	0.763	-0.006	0.127184	0.507171	0.00797916	0.0453428	627842	0.0135494	0.0675787
LSM14B	0.285	0.426	-0.141	7.929	13.196	0.601	-0.006	0.00765632	0.0995882	0.000104498	0.00148471	621170	0.000107953	0.00166336
MMGT1	0.212	0.381	-0.169	5.815	11.288	0.515	-0.006	0.000704184	0.017082	1.14124e-05	0.000238454	619224	4.05512e-06	0.000111616
PIK3IP1	0.393	0.505	-0.111	12.302	18.124	0.679	-0.006	0.0323057	0.247357	0.000330695	0.00370283	619904	0.000756552	0.00776037
SATB1	0.449	0.55	-0.1	12.83	18.442	0.696	-0.006	0.0811341	0.415475	0.000530476	0.0054554	621576	0.00158635	0.0139776
CPNE1	0.383	0.496	-0.114	12.062	18.442	0.654	-0.006	0.0291407	0.232355	8.19094e-05	0.00120168	616178	0.000180856	0.00255019
RNF44	0.535	0.621	-0.086	15.329	20.827	0.736	-0.006	0.152733	0.547397	0.00146065	0.0121024	623267	0.00510755	0.0340395
RAB37	0.158	0.353	-0.195	4.95	12.719	0.389	-0.006	9.4739e-06	0.000469235	2.83581e-06	0.000136224	604386	2.13986e-11	2.12564e-09
GTF2B	0.281	0.422	-0.142	7.785	13.037	0.597	-0.006	0.00667201	0.0913983	0.00012378	0.0017024	621128	9.39908e-05	0.00148424
PXK	0.218	0.383	-0.166	6.872	12.56	0.547	-0.006	0.000510251	0.0131489	1.37224e-05	0.000273848	617582	6.45151e-06	0.000161797
SDHAF2	0.356	0.476	-0.12	10.956	16.693	0.656	-0.006	0.0193273	0.181254	0.000226526	0.0027326	619555	0.000369632	0.00450475
LRMP	0.351	0.472	-0.121	10.86	15.739	0.69	-0.006	0.0235705	0.206457	0.00125885	0.0107665	623596	0.00146053	0.0131759
CTSH	1.151	1.194	-0.043	35.896	43.72	0.821	-0.006	0.547775	0.756092	0.000429022	0.00461115	629359	0.0935173	0.237006
MOB3A	0.671	0.742	-0.071	22.489	30.048	0.748	-0.006	0.227003	0.560521	0.000159142	0.00207761	617960	0.00473838	0.0321277
GATAD1	0.406	0.514	-0.108	13.695	19.078	0.718	-0.006	0.0405748	0.282372	0.00112893	0.00990308	621512	0.00199807	0.0163646
EAPP	0.407	0.514	-0.108	11.629	18.919	0.615	-0.006	0.0467653	0.308134	6.47831e-06	0.000155035	612154	3.08331e-05	0.000591922
UBA2	0.504	0.594	-0.09	12.446	17.488	0.712	-0.006	0.165583	0.547913	0.00177524	0.014131	625078	0.00413763	0.0287635
TMUB2	0.345	0.467	-0.122	11.965	18.76	0.638	-0.006	0.0121544	0.136438	2.58347e-05	0.000465889	613264	5.59499e-05	0.000954745
KPNA4	0.546	0.63	-0.084	16.723	22.576	0.741	-0.006	0.155534	0.547397	0.00112576	0.00988014	621794	0.00462348	0.031462
DRAM1	0.292	0.429	-0.137	8.409	13.99	0.601	-0.006	0.00708469	0.0949306	8.05479e-05	0.00118758	619443	7.30205e-05	0.00119887
FBXL17	0.216	0.382	-0.165	6.199	12.719	0.487	-0.006	0.00062157	0.0155227	2.10765e-06	0.000136224	612874	1.69855e-07	7.42061e-06
UBE2H	0.406	0.514	-0.107	11.869	16.852	0.704	-0.006	0.0601232	0.349054	0.00146884	0.0121533	623863	0.00233829	0.0186253
LSM4	0.605	0.681	-0.077	16.627	23.37	0.711	-0.006	0.225254	0.560521	0.000195419	0.00244528	618585	0.00191857	0.0158744
COPS2	0.456	0.553	-0.097	12.83	18.442	0.696	-0.006	0.0897133	0.429046	0.000530476	0.0054554	622035	0.00184358	0.0154117
HK2	0.25	0.401	-0.151	6.487	12.719	0.51	-0.006	0.0059104	0.0842091	4.46147e-06	0.000136224	615131	1.05051e-06	3.53771e-05
MFSD1	1.007	1.054	-0.048	28.208	34.658	0.814	-0.006	0.517832	0.734109	0.00236679	0.0175569	629239	0.069297	0.193646
BFAR	0.313	0.443	-0.129	9.899	16.057	0.616	-0.006	0.00921082	0.114028	3.92943e-05	0.000653594	616308	5.50031e-05	0.000942205
HECTD1	0.37	0.485	-0.114	10.091	15.739	0.641	-0.006	0.0402001	0.280753	0.000184993	0.00234285	620050	0.000286251	0.00367763
SERPINB6	0.406	0.512	-0.106	12.302	17.806	0.691	-0.006	0.0581296	0.342366	0.000680902	0.00655678	621278	0.00118726	0.0111051
C16orf70	0.203	0.373	-0.169	5.766	11.765	0.49	-0.006	0.000557573	0.0141834	3.44422e-06	0.000136224	615878	5.117e-07	1.90745e-05
TMCO3	0.265	0.409	-0.145	7.544	13.037	0.579	-0.006	0.00364095	0.0591371	5.3631e-05	0.000849166	619832	4.20962e-05	0.000763788
SMAP2	1.453	1.486	-0.033	41.951	49.603	0.846	-0.006	0.676368	0.838913	0.00080624	0.00755115	634278	0.195139	0.408833
ATP2A2	0.486	0.577	-0.092	14.368	20.191	0.712	-0.006	0.11255	0.473605	0.000577677	0.00584614	621147	0.00221946	0.0178652
ZBTB1	0.315	0.443	-0.128	8.121	13.196	0.615	-0.006	0.0212895	0.193436	0.000216834	0.00265606	622606	0.000234789	0.00315793
BLOC1S1	0.754	0.816	-0.062	27.775	35.612	0.78	-0.006	0.262573	0.560521	0.000221097	0.00268954	622324	0.0204971	0.0917455
AP1G2	0.282	0.42	-0.138	9.659	16.216	0.596	-0.006	0.00305914	0.0516567	1.30994e-05	0.000264381	613275	1.19175e-05	0.000272021
GCC2	0.357	0.474	-0.117	10.235	14.944	0.685	-0.006	0.0336779	0.253498	0.00154242	0.0126269	625121	0.00192252	0.0158997
SSBP3	0.244	0.395	-0.151	7.593	14.308	0.531	-0.006	0.00129161	0.0276034	2.63425e-06	0.000136224	612068	8.21707e-07	2.87614e-05
MYO5A	0.284	0.421	-0.137	8.65	14.626	0.591	-0.006	0.00651877	0.0900808	2.79681e-05	0.000498298	616900	2.78593e-05	0.000545558
KCNE3	0.549	0.631	-0.082	15.041	20.35	0.739	-0.006	0.187738	0.560521	0.00202585	0.0156681	624846	0.00734403	0.0452788
ZFR	0.367	0.481	-0.114	10.332	15.739	0.656	-0.006	0.0383536	0.272786	0.000359596	0.00397388	621663	0.000596694	0.00644582
SPPL2A	0.349	0.467	-0.118	10.043	14.944	0.672	-0.006	0.0273877	0.224726	0.000876259	0.00806457	624102	0.00124538	0.0115575
POLR2A	0.424	0.525	-0.101	13.599	19.237	0.707	-0.006	0.0583772	0.343029	0.00069397	0.00666635	620988	0.0016727	0.0143129
CTD-3184A7.4	0.146	0.342	-0.196	4.565	11.765	0.388	-0.006	1.47443e-05	0.000693567	1.90311e-06	0.000136224	607845	9.82034e-11	8.77464e-09
LPXN	0.469	0.562	-0.093	12.975	18.442	0.704	-0.006	0.115591	0.480471	0.000872898	0.00804613	622828	0.00246111	0.0193804
CALM3	1.466	1.498	-0.032	43.2	50.397	0.857	-0.006	0.681282	0.841814	0.00159201	0.0129577	637110	0.268418	0.503036
PCSK7	1.045	1.09	-0.045	32.965	40.223	0.82	-0.006	0.52247	0.737773	0.00096084	0.00869451	627838	0.0681032	0.193145
PDLIM7	0.332	0.453	-0.121	11.677	18.442	0.633	-0.006	0.0103436	0.122955	2.19134e-05	0.000405455	613358	4.94173e-05	0.00086827
SNRNP200	0.526	0.61	-0.084	16.915	23.052	0.734	-0.006	0.142473	0.541238	0.000639745	0.00629862	620567	0.00348149	0.0253453
GRHPR	0.224	0.381	-0.157	7.689	14.944	0.514	-0.006	0.000305058	0.00859612	2.30569e-06	0.000136224	608510	1.24791e-07	5.7935e-06
ZNF791	0.433	0.531	-0.098	14.704	20.827	0.706	-0.006	0.0609341	0.351894	0.000406943	0.00440942	618963	0.00125864	0.0116605
ZC3HAV1	1.006	1.052	-0.046	27.583	33.227	0.83	-0.006	0.551962	0.759279	0.006722	0.0396825	629387	0.0683175	0.193145
DCP1A	0.41	0.512	-0.103	14.128	20.827	0.678	-0.006	0.0401316	0.280385	7.82902e-05	0.00116007	615670	0.000363207	0.00445393
LRRFIP2	0.421	0.521	-0.1	11.869	17.329	0.685	-0.006	0.0789581	0.409925	0.000572395	0.0057993	621989	0.00129059	0.0118656
EIF2AK1	0.508	0.593	-0.086	14.032	19.237	0.729	-0.006	0.16076	0.547397	0.0018922	0.0148416	624393	0.00515353	0.0342688
NARF	0.279	0.415	-0.135	9.467	17.647	0.536	-0.006	0.00268703	0.0470257	2.72461e-06	0.000136224	604719	1.51736e-07	6.77895e-06
RAB11B	0.49	0.578	-0.088	17.732	25.755	0.688	-0.006	0.0773524	0.405604	1.6158e-05	0.000313652	612018	0.000366737	0.00448176
METRNL	0.524	0.607	-0.083	17.444	23.37	0.746	-0.006	0.126601	0.505862	0.00109972	0.00973324	622108	0.0057777	0.0376037
CD84	0.438	0.534	-0.096	13.551	19.714	0.687	-0.006	0.0790375	0.410086	0.000212199	0.00261477	618206	0.000681281	0.00718045
CHFR	0.314	0.438	-0.124	10.235	15.739	0.65	-0.006	0.01249	0.138791	0.000262432	0.00306389	619883	0.000283915	0.00365289
PRRG3	0.099	0.321	-0.222	4.757	23.37	0.204	-0.006	4.232e-16	1.00332e-13	2.58689e-06	0.000136224	538135	5.59679e-42	4.14644e-39
IQGAP2	0.904	0.954	-0.05	25.469	30.843	0.826	-0.006	0.483081	0.708425	0.00869685	0.0486438	631356	0.0842791	0.217847
ERO1L	0.628	0.698	-0.07	19.077	24.483	0.779	-0.006	0.249488	0.560521	0.00389886	0.025945	626061	0.0187744	0.0858073
CNOT1	0.467	0.558	-0.091	12.686	18.283	0.694	-0.006	0.128686	0.510752	0.000623982	0.00618797	621821	0.00163858	0.0140616
YTHDF3	0.345	0.46	-0.115	11.004	16.375	0.672	-0.006	0.02375	0.207392	0.00050015	0.00521593	621213	0.000683172	0.00718786
SYTL1	0.174	0.35	-0.177	6.487	15.421	0.421	-0.006	4.22486e-06	0.000236233	1.91914e-06	0.000136224	597948	1.2524e-11	1.26528e-09
PNPLA8	0.305	0.431	-0.126	8.409	13.355	0.63	-0.006	0.0179736	0.173407	0.000353514	0.00391641	623353	0.000388267	0.00468371
BRE	0.314	0.437	-0.123	9.515	14.308	0.665	-0.006	0.0157201	0.160253	0.000874179	0.0080496	624144	0.000976618	0.0095562
CTDSP2	0.652	0.719	-0.068	19.125	24.483	0.781	-0.006	0.289894	0.560521	0.0039539	0.0262427	626224	0.0195495	0.0884955
UNC45A	0.203	0.366	-0.163	6.679	16.852	0.396	-0.006	7.84824e-05	0.00290728	2.37346e-06	0.000136224	591369	1.61562e-13	2.09688e-11
PITHD1	0.173	0.35	-0.177	5.863	12.083	0.485	-0.006	5.64058e-05	0.00221402	2.96213e-06	0.000136224	613764	1.54498e-07	6.8507e-06
LENG8	0.275	0.41	-0.135	10.524	19.396	0.543	-0.006	0.00119184	0.0258946	2.68113e-06	0.000136224	601316	8.09201e-08	3.99132e-06
PDLIM2	0.451	0.543	-0.093	14.32	19.078	0.751	-0.006	0.095454	0.440049	0.00455222	0.0293272	625724	0.00781196	0.0476353
ESYT2	0.367	0.476	-0.109	10.716	15.898	0.674	-0.006	0.0454981	0.305242	0.000719765	0.00686595	622685	0.0010192	0.0098491
KRAS	0.436	0.531	-0.095	12.83	17.806	0.721	-0.006	0.0927918	0.435768	0.00202669	0.0156681	624871	0.00430615	0.0296774
PCGF3	0.265	0.402	-0.137	7.064	10.97	0.644	-0.006	0.011139	0.12878	0.00239068	0.0177046	628938	0.00156729	0.0138578
MEF2A	0.552	0.63	-0.078	16.963	21.781	0.779	-0.006	0.195695	0.560521	0.00655752	0.0390107	627186	0.0180382	0.0830922
BIRC6	0.551	0.629	-0.078	15.714	20.35	0.772	-0.006	0.213828	0.560521	0.00737289	0.0424951	627850	0.0174024	0.0809818
PPP4R2	0.352	0.464	-0.112	10.62	15.58	0.682	-0.006	0.0338135	0.254116	0.0011227	0.00986929	623903	0.00149007	0.0133793
SMPD4	0.161	0.342	-0.182	4.998	12.401	0.403	-0.006	3.16569e-05	0.00134825	2.73831e-06	0.000136224	606930	1.86318e-10	1.60045e-08
FCER1A	0.166	0.344	-0.178	4.95	11.606	0.426	-0.006	6.42235e-05	0.0024297	2.93927e-06	0.000136224	611591	5.27957e-09	3.42613e-07
FBL	0.535	0.615	-0.079	15.521	20.032	0.775	-0.006	0.194587	0.560521	0.00851444	0.0478342	628479	0.0195619	0.0885086
WDR13	0.187	0.355	-0.168	5.911	12.242	0.483	-0.006	0.000195658	0.0060109	3.11214e-06	0.000136224	613600	1.57333e-07	6.94519e-06
STARD3NL	0.285	0.415	-0.13	8.698	13.355	0.651	-0.006	0.00989514	0.11941	0.000943205	0.0085742	624642	0.000762383	0.00779889
ATMIN	0.263	0.4	-0.137	7.112	11.606	0.613	-0.006	0.0084728	0.107985	0.000610861	0.00608841	625517	0.000388035	0.00468371
ANKHD1	0.43	0.525	-0.095	14.464	19.396	0.746	-0.006	0.075186	0.398	0.00386729	0.0257448	625009	0.00667439	0.0420097
KCTD20	0.608	0.679	-0.071	17.203	21.94	0.784	-0.006	0.278642	0.560521	0.00808104	0.0458311	628132	0.0231067	0.0997234
MIER1	0.47	0.558	-0.087	12.83	17.329	0.74	-0.006	0.14628	0.547397	0.00561555	0.0345502	627701	0.00957862	0.0543378
TMEM59	1.468	1.498	-0.03	39.644	48.331	0.82	-0.006	0.708347	0.856402	0.000126099	0.00172474	634380	0.191807	0.404233
TCIRG1	0.383	0.486	-0.103	12.878	18.919	0.681	-0.006	0.0369407	0.267553	0.000258814	0.00302363	618461	0.000576986	0.00629024
FAM126B	0.515	0.596	-0.081	17.155	23.211	0.739	-0.006	0.1549	0.547397	0.00083425	0.00776108	621654	0.00488682	0.0329138
TP53INP1	0.187	0.352	-0.166	5.622	12.401	0.453	-0.006	0.000232295	0.00683848	2.38545e-06	0.000136224	611187	1.92327e-08	1.12124e-06
DLD	0.33	0.445	-0.115	9.226	13.514	0.683	-0.006	0.0356324	0.261775	0.00259432	0.0189211	627299	0.00264696	0.0201739
ZNF428	0.344	0.455	-0.112	9.611	14.944	0.643	-0.006	0.0368694	0.267255	0.000247075	0.00292104	621812	0.00043431	0.00514832
GGA1	0.554	0.63	-0.075	18.645	25.914	0.719	-0.006	0.176669	0.556879	0.00011657	0.00162439	616512	0.00169111	0.0144149
RC3H1	0.291	0.416	-0.126	9.178	14.467	0.634	-0.006	0.0129249	0.14195	0.000245729	0.0029138	621081	0.000247888	0.00329425
CASC4	0.547	0.623	-0.076	14.416	20.668	0.698	-0.006	0.227162	0.560521	0.000234371	0.00280819	619844	0.00154351	0.0136748
EP300	0.553	0.628	-0.075	18.501	24.324	0.761	-0.006	0.174565	0.554843	0.00168443	0.0135257	622936	0.00846373	0.0504503
NELFB	0.291	0.417	-0.125	10.091	15.58	0.648	-0.006	0.00740993	0.097887	0.000242898	0.0028967	619726	0.000245643	0.00326929
BRPF1	0.466	0.553	-0.087	15.137	20.827	0.727	-0.006	0.103417	0.454581	0.00111788	0.00984944	622092	0.00354224	0.0256899
SNRPC	0.452	0.541	-0.089	15.041	19.873	0.757	-0.006	0.0943497	0.438612	0.00446824	0.0288384	625655	0.00892346	0.0519983
GLRX5	0.268	0.4	-0.132	7.256	12.719	0.571	-0.006	0.00866749	0.109303	4.08358e-05	0.000673563	620247	3.95955e-05	0.000728075
MARK2	0.59	0.66	-0.071	20.663	27.504	0.751	-0.006	0.200194	0.560521	0.000373884	0.00410626	619387	0.00506861	0.0338307
FRAT1	0.418	0.512	-0.095	12.35	17.806	0.694	-0.006	0.0828198	0.419908	0.000693849	0.00666635	622155	0.00161822	0.0139991
EFCAB14	0.447	0.536	-0.09	12.062	16.375	0.737	-0.006	0.131269	0.516786	0.00564007	0.0346651	628459	0.00978318	0.0543378
HEXA	0.581	0.652	-0.071	17.972	25.278	0.711	-0.006	0.218023	0.560521	7.63321e-05	0.00113578	616458	0.00144463	0.0130656
DNAJC10	0.27	0.401	-0.131	8.217	12.719	0.646	-0.006	0.00865704	0.109303	0.00094719	0.00860602	625364	0.000762627	0.00779889
PNKP	0.262	0.395	-0.134	7.689	12.719	0.605	-0.006	0.00829074	0.106132	0.000211442	0.00260725	622294	0.000146273	0.00214251
ARRDC4	0.205	0.36	-0.155	5.67	11.924	0.476	-0.006	0.00103702	0.0232233	3.33169e-06	0.000136224	614725	2.1691e-07	9.03251e-06
ASRGL1	0.2	0.357	-0.157	5.911	12.083	0.489	-0.006	0.000603912	0.0151669	3.06458e-06	0.000136224	615009	3.88009e-07	1.49657e-05
AMPD2	0.363	0.468	-0.105	11.197	16.852	0.664	-0.006	0.0386559	0.27431	0.00025857	0.00302276	620494	0.000585441	0.00635424
EMC10	0.599	0.668	-0.069	18.933	23.847	0.794	-0.006	0.251513	0.560521	0.00761813	0.0436681	627176	0.0232588	0.100283
ESD	0.463	0.549	-0.086	12.975	18.919	0.686	-0.006	0.136038	0.527727	0.000273442	0.00316748	620391	0.0011516	0.0108399
RPN2	0.713	0.772	-0.059	20.231	25.596	0.79	-0.006	0.386975	0.628251	0.00470101	0.0300895	626664	0.0243393	0.104058
MED15	0.703	0.762	-0.059	21.096	27.186	0.776	-0.006	0.348976	0.591078	0.00157453	0.0128366	624426	0.0168649	0.0789769
FAM177A1	0.405	0.501	-0.096	13.167	22.099	0.596	-0.006	0.0628772	0.358225	3.41944e-06	0.000136224	603960	2.63529e-06	7.90188e-05
HIAT1	0.373	0.475	-0.102	9.899	15.103	0.655	-0.005	0.0694387	0.377581	0.000484396	0.00506948	623019	0.00079884	0.00808894
TPP2	0.263	0.395	-0.131	7.785	13.672	0.569	-0.005	0.00653024	0.0900808	1.78178e-05	0.000342032	617598	1.80929e-05	0.000384821
MTRNR2L1	0.186	0.348	-0.162	8.794	24.483	0.359	-0.005	4.32202e-08	3.50913e-06	2.37567e-06	0.000136224	561972	6.3574e-21	1.94898e-18
CYP27A1	0.38	0.48	-0.1	11.533	15.898	0.725	-0.005	0.0582258	0.342752	0.00479153	0.0304062	627702	0.00681991	0.0426688
ALG13	0.213	0.362	-0.15	6.295	11.765	0.535	-0.005	0.0012675	0.0272192	1.44583e-05	0.000285331	619466	8.98348e-06	0.000213836
APEX1	0.439	0.528	-0.089	11.773	16.852	0.699	-0.005	0.133342	0.521089	0.00113412	0.00992473	624442	0.00275984	0.0208909
EIF4E2	0.539	0.614	-0.075	17.684	23.847	0.742	-0.005	0.17225	0.55201	0.000774655	0.00730336	621980	0.00588998	0.0380697
CEP350	0.361	0.465	-0.104	10.86	16.534	0.657	-0.005	0.0461832	0.307675	0.000217044	0.00265606	620276	0.000463358	0.00537441
RP11-290F20.3	0.527	0.603	-0.076	14.897	19.873	0.75	-0.005	0.212509	0.560521	0.00354372	0.0238858	626428	0.0107074	0.0568177
ACER3	0.693	0.753	-0.06	22.97	32.432	0.708	-0.005	0.302942	0.560521	7.91037e-06	0.000178722	611544	0.00105491	0.0101009
TMEM164	0.333	0.444	-0.11	8.169	12.878	0.634	-0.005	0.0576533	0.340388	0.000536042	0.0054841	625165	0.000701416	0.0073364
MNT	0.515	0.593	-0.077	15.281	20.986	0.728	-0.005	0.187356	0.560521	0.000951821	0.00863046	622424	0.00402989	0.0282354
RBBP4	0.578	0.648	-0.07	18.597	23.847	0.78	-0.005	0.240644	0.560521	0.0043125	0.0280368	625384	0.0150807	0.0723557
LRCH3	0.311	0.427	-0.116	11.1	19.078	0.582	-0.005	0.0126481	0.139948	3.60473e-06	0.000136224	607043	2.27351e-06	7.00611e-05
NINJ1	1.128	1.165	-0.037	32.292	39.11	0.826	-0.005	0.618486	0.80412	0.00177022	0.0141212	631046	0.106114	0.261804
ZDHHC2	0.163	0.334	-0.171	5.622	13.355	0.421	-0.005	1.43008e-05	0.000676284	2.19768e-06	0.000136224	604830	2.09494e-10	1.79087e-08
PSMD12	0.313	0.428	-0.115	9.178	14.626	0.628	-0.005	0.0241478	0.209348	0.000185564	0.00234674	620743	0.000219297	0.00299152
NAA38	0.621	0.686	-0.065	18.549	24.483	0.758	-0.005	0.289545	0.560521	0.00140379	0.0117629	623830	0.0106306	0.0565768
ACOT9	0.496	0.575	-0.079	15.906	21.463	0.741	-0.005	0.150933	0.547397	0.00168264	0.0135257	623196	0.00566532	0.0370622
CUTA	0.628	0.693	-0.064	18.068	23.688	0.763	-0.005	0.310746	0.560521	0.00225071	0.0169719	624785	0.0123228	0.0629629
IL18	0.269	0.396	-0.127	8.89	14.626	0.608	-0.005	0.00647329	0.0899934	6.30736e-05	0.000970166	618544	7.05375e-05	0.00116025
DOCK5	0.427	0.516	-0.09	13.407	18.283	0.733	-0.005	0.091799	0.433886	0.00295204	0.0207717	625587	0.006141	0.0392499
XPO6	0.577	0.646	-0.069	17.011	21.781	0.781	-0.005	0.246547	0.560521	0.00779653	0.0444898	629124	0.0281583	0.116384
LAT2	0.812	0.863	-0.05	24.556	30.048	0.817	-0.005	0.46224	0.692951	0.00683368	0.0401953	628824	0.0525448	0.18177
TPST2	0.437	0.524	-0.088	11.581	16.693	0.694	-0.005	0.142544	0.541238	0.00104266	0.00931633	624284	0.00246347	0.0193819
TPD52L2	0.265	0.393	-0.128	8.794	17.011	0.517	-0.005	0.00391056	0.0623621	3.0885e-06	0.000136224	604478	6.01162e-08	3.07162e-06
KLHDC3	0.208	0.357	-0.149	7.208	14.467	0.498	-0.005	0.000333095	0.00919683	2.90635e-06	0.000136224	608812	7.52619e-08	3.74855e-06
RALB	0.451	0.536	-0.085	15.617	20.986	0.744	-0.005	0.0986098	0.4466	0.00193615	0.0151127	623434	0.0056473	0.0369988
PRDM2	0.49	0.569	-0.079	14.608	19.237	0.759	-0.005	0.182645	0.560521	0.00589686	0.0358468	627735	0.0140159	0.0686831
EMR1	0.198	0.35	-0.152	5.959	12.401	0.481	-0.005	0.00058304	0.014705	2.23664e-06	0.000136224	613550	1.73064e-07	7.4551e-06
FAM134A	0.363	0.464	-0.101	10.812	15.103	0.716	-0.005	0.061571	0.354073	0.00470599	0.0300997	627832	0.00570011	0.0372213
RBL2	0.342	0.447	-0.105	9.899	15.262	0.649	-0.005	0.0411378	0.285508	0.000286896	0.00329745	621774	0.000500005	0.005652
ILK	0.326	0.435	-0.109	10.956	16.375	0.669	-0.005	0.0230882	0.203242	0.000387311	0.00422761	620832	0.000582308	0.00633273
SMARCE1	0.538	0.61	-0.072	15.666	20.191	0.776	-0.005	0.229841	0.560521	0.00872068	0.0487158	628722	0.0212013	0.0937994
FCAR	0.197	0.348	-0.151	7.112	15.739	0.452	-0.005	0.000135478	0.00446927	2.57031e-06	0.000136224	600443	3.1089e-10	2.59528e-08
ODF3B	0.492	0.57	-0.078	16.29	22.258	0.732	-0.005	0.147655	0.547397	0.000818369	0.00763854	621131	0.00354222	0.0256899
HNMT	0.42	0.509	-0.089	12.638	16.852	0.75	-0.005	0.107554	0.463167	0.00794689	0.0451882	628846	0.0124222	0.0632708
ELOVL5	0.438	0.524	-0.086	14.08	19.396	0.726	-0.005	0.103696	0.454802	0.00155508	0.0127189	623690	0.00427929	0.0295266
ATG13	0.213	0.357	-0.144	7.064	12.242	0.577	-0.005	0.00172181	0.0339796	6.81729e-05	0.00103517	620905	4.35326e-05	0.000788241
SBDS	0.41	0.5	-0.09	13.071	17.647	0.741	-0.005	0.0849073	0.423809	0.00491337	0.0310575	626959	0.00825142	0.0495999
POLR2J	0.496	0.572	-0.077	16.386	21.94	0.747	-0.005	0.147029	0.547397	0.00189018	0.0148416	624283	0.00827581	0.0496968
SH2B3	0.442	0.526	-0.084	14.224	18.919	0.752	-0.005	0.11583	0.480647	0.00536505	0.0333597	626734	0.0100426	0.0543378
SNHG7	0.585	0.651	-0.066	16.675	21.463	0.777	-0.005	0.286899	0.560521	0.00734788	0.0423784	628625	0.0241262	0.103314
COLGALT1	0.418	0.506	-0.088	14.464	20.032	0.722	-0.005	0.0792242	0.410762	0.00113586	0.00992918	622333	0.00320431	0.0236414
RCBTB2	0.307	0.42	-0.112	9.274	13.831	0.671	-0.005	0.0254816	0.215448	0.00163082	0.013183	625707	0.00154107	0.0136599
CYFIP2	0.26	0.386	-0.126	7.929	12.719	0.623	-0.005	0.00999936	0.120134	0.00045078	0.00477955	624007	0.000368409	0.00449292
FBXW2	0.311	0.422	-0.111	8.746	14.785	0.592	-0.005	0.0280898	0.227624	3.05629e-05	0.000534881	617754	4.60061e-05	0.000826298
ASPH	0.284	0.402	-0.118	7.977	12.719	0.627	-0.005	0.0217895	0.195974	0.000467987	0.00491801	624522	0.000473831	0.00544967
TRIM44	0.79	0.84	-0.05	20.279	25.755	0.787	-0.005	0.493839	0.716503	0.00398874	0.026405	628072	0.0327653	0.130276
FAM204A	0.512	0.586	-0.074	14.224	19.237	0.739	-0.005	0.222643	0.560521	0.00299019	0.0209986	626318	0.00911523	0.0527941
AGO3	0.352	0.452	-0.1	11.004	18.283	0.602	-0.005	0.0400449	0.280109	7.92435e-06	0.000178811	611525	1.57271e-05	0.000344388
NTAN1	0.337	0.441	-0.103	10.139	16.057	0.631	-0.005	0.0363169	0.264622	8.27811e-05	0.00121047	619097	0.000205609	0.00284978
TES	0.839	0.886	-0.047	24.844	32.591	0.762	-0.005	0.489861	0.713791	0.00016783	0.00217496	620592	0.0113209	0.0593921
PSMC6	0.45	0.531	-0.082	13.888	19.396	0.716	-0.005	0.138257	0.53212	0.000958726	0.00868149	622899	0.00325888	0.0239744
TNFRSF10B	0.315	0.424	-0.108	8.746	13.831	0.632	-0.005	0.036575	0.265771	0.000327864	0.00367808	623108	0.000438996	0.00519347
GPI	0.358	0.456	-0.098	11.533	18.919	0.61	-0.005	0.0445391	0.300665	8.47425e-06	0.000189535	611187	1.93159e-05	0.000406457
UFD1L	0.347	0.447	-0.1	9.707	14.626	0.664	-0.005	0.058511	0.343532	0.000740805	0.00702895	624448	0.00121871	0.0113455
FAM53B	0.372	0.467	-0.095	11.341	16.852	0.673	-0.005	0.0616045	0.354151	0.000454524	0.00481064	622164	0.00112696	0.0106701
COX14	0.766	0.816	-0.05	21.096	26.709	0.79	-0.005	0.459893	0.691584	0.0037885	0.0252675	628365	0.0375008	0.142968
SRSF6	0.352	0.451	-0.099	10.284	15.421	0.667	-0.005	0.0659869	0.36781	0.0005907	0.00595759	623046	0.000958854	0.00939878
ABCA7	0.207	0.349	-0.142	7.112	12.401	0.574	-0.005	0.00119308	0.0258946	6.95676e-05	0.00105096	620102	3.06276e-05	0.000589383
RPL7L1	0.318	0.424	-0.107	11.197	17.647	0.634	-0.005	0.0229603	0.202679	3.83975e-05	0.000641118	615621	9.36723e-05	0.00148052
EIF2A	0.314	0.421	-0.107	10.812	17.488	0.618	-0.005	0.0170744	0.168106	1.67298e-05	0.000323692	614512	4.81344e-05	0.000849928
TP53INP2	0.139	0.313	-0.174	4.277	10.493	0.408	-0.005	5.93257e-05	0.00227901	1.78118e-06	0.000136224	614230	6.05744e-09	3.86048e-07
EDEM1	0.174	0.33	-0.156	6.055	12.242	0.495	-0.005	0.000186206	0.00581885	2.36372e-06	0.000136224	614430	3.3595e-07	1.32158e-05
SUSD1	0.27	0.389	-0.119	8.265	13.831	0.598	-0.005	0.0101892	0.121829	7.16959e-05	0.00107762	619940	8.24963e-05	0.00133352
MIR142	0.371	0.464	-0.094	11.677	18.124	0.644	-0.005	0.0640891	0.36222	5.08393e-05	0.00081586	616737	0.000188596	0.00264675
C19orf60	0.275	0.392	-0.117	9.611	15.262	0.63	-0.005	0.00927909	0.114418	0.000138329	0.00184934	619014	0.000139961	0.00206698
KCNE1	0.469	0.546	-0.077	14.993	19.873	0.754	-0.005	0.158234	0.547397	0.00438183	0.0283734	626256	0.0103811	0.0555315
AC132872.2	0.295	0.406	-0.111	7.737	11.447	0.676	-0.005	0.0403347	0.281472	0.00447557	0.0288753	630765	0.00457249	0.0311985
ABHD2	0.669	0.725	-0.056	19.029	24.165	0.787	-0.005	0.399117	0.63917	0.00551271	0.0341181	627554	0.0256607	0.108456
PDCD4	0.561	0.627	-0.065	17.203	22.417	0.767	-0.005	0.272105	0.560521	0.00397408	0.0263177	626657	0.016709	0.0783501
TNFAIP8	0.393	0.482	-0.089	10.139	14.308	0.709	-0.005	0.126486	0.505631	0.0046578	0.0298451	629167	0.00697991	0.0435017
STUB1	0.417	0.501	-0.084	13.359	18.124	0.737	-0.005	0.10812	0.464367	0.00357098	0.0240213	626250	0.00729648	0.0451265
TBL1X	0.493	0.566	-0.073	13.84	19.237	0.719	-0.005	0.211331	0.560521	0.00117521	0.0101785	624215	0.00472267	0.0320388
DDOST	0.278	0.393	-0.115	9.659	15.103	0.64	-0.005	0.0130262	0.142836	0.000192903	0.00242061	620243	0.000236641	0.00317803
RIC8A	0.353	0.449	-0.096	10.043	13.99	0.718	-0.005	0.073711	0.393354	0.00694192	0.040623	629888	0.00837629	0.0501309
C1D	0.313	0.419	-0.106	9.851	14.785	0.666	-0.005	0.0287741	0.23109	0.000792216	0.0074413	623955	0.00108358	0.0103198
FAM210B	0.442	0.522	-0.08	12.11	17.17	0.705	-0.005	0.161752	0.547397	0.00158396	0.0129076	625154	0.00384601	0.0273542
NAP1L4	0.315	0.42	-0.105	9.082	13.831	0.657	-0.005	0.0449333	0.302942	0.00089286	0.00817093	624893	0.00104747	0.0100405
TM7SF3	0.215	0.351	-0.136	5.911	11.129	0.531	-0.005	0.00484213	0.0731458	2.70588e-05	0.000483065	621175	1.40554e-05	0.000314957
RASSF1	0.21	0.347	-0.138	6.679	11.606	0.576	-0.005	0.00411994	0.0649438	0.000123412	0.00170107	622656	7.07463e-05	0.00116261
VPS26B	0.267	0.385	-0.118	7.641	13.514	0.565	-0.005	0.0138692	0.148578	1.55699e-05	0.000304565	618115	2.05866e-05	0.000427129
KIAA0100	0.361	0.455	-0.094	12.878	18.442	0.698	-0.005	0.048518	0.312943	0.000671159	0.00651769	621150	0.0013949	0.0126998
NAPG	0.258	0.378	-0.12	7.881	13.037	0.605	-0.005	0.0129972	0.142656	0.000136761	0.00183349	621912	0.000144946	0.00212648
PTAFR	1.096	1.131	-0.034	31.091	37.52	0.829	-0.005	0.652593	0.823246	0.00304408	0.021335	630602	0.0955393	0.241305
PROK2	0.17	0.324	-0.154	4.757	10.811	0.44	-0.005	0.000384975	0.0103716	2.68191e-06	0.000136224	615810	6.86928e-08	3.47985e-06
RBM8A	0.654	0.71	-0.056	18.789	23.688	0.793	-0.005	0.38769	0.629143	0.00871907	0.0487158	629067	0.0341693	0.132801
PREX1	1.14	1.172	-0.033	32.532	38.633	0.842	-0.005	0.660582	0.828986	0.00530146	0.0330959	634428	0.167083	0.366372
RP11-611L7.1	0.194	0.337	-0.143	6.583	12.083	0.545	-0.005	0.00137592	0.0289633	2.01079e-05	0.000375172	618965	9.63764e-06	0.000226676
PITPNA	0.426	0.507	-0.081	11.341	15.421	0.735	-0.005	0.169359	0.550075	0.00832458	0.0468713	629805	0.0118822	0.0610277
MOSPD3	0.339	0.436	-0.098	9.563	13.672	0.699	-0.005	0.0647828	0.364531	0.00471307	0.0301107	629056	0.00550063	0.0362113
IMPAD1	0.289	0.399	-0.11	7.833	13.355	0.587	-0.005	0.0330233	0.250827	5.05397e-05	0.000811786	620240	6.68021e-05	0.001107
UBR5	0.256	0.376	-0.12	8.554	13.99	0.611	-0.005	0.00991809	0.11941	0.000120928	0.00166943	620104	0.000108153	0.00166499
COPZ1	0.582	0.643	-0.062	18.212	24.483	0.744	-0.005	0.286233	0.560521	0.00071745	0.00684754	622039	0.0065694	0.0415316
GYG1	0.789	0.836	-0.046	22.057	28.299	0.779	-0.005	0.489596	0.713625	0.00152832	0.0125594	627136	0.0324382	0.12954
ADAM9	0.316	0.418	-0.103	9.755	15.739	0.62	-0.005	0.0320628	0.246055	6.40902e-05	0.000981558	618350	0.000120441	0.00182727
EPS15L1	0.318	0.42	-0.102	9.467	13.831	0.684	-0.005	0.0452918	0.304589	0.00228276	0.0171555	627078	0.00272757	0.0206995
ATXN7L3	0.429	0.509	-0.08	13.503	19.396	0.696	-0.005	0.120595	0.491713	0.000421	0.00453685	621236	0.00179072	0.0150486
RPSAP58	0.416	0.498	-0.082	18.405	32.432	0.567	-0.005	0.0259204	0.218017	4.26316e-06	0.000136224	589016	1.27348e-07	5.86626e-06
STIM1	0.338	0.435	-0.097	11.1	15.58	0.712	-0.005	0.0481578	0.31227	0.00337352	0.0230356	626699	0.00440868	0.0302784
PSMF1	0.516	0.584	-0.068	16.434	21.145	0.777	-0.005	0.233702	0.560521	0.00710915	0.0414316	627918	0.0197737	0.0892375
NDUFS6	0.712	0.762	-0.051	21.192	27.504	0.77	-0.005	0.435916	0.671048	0.00110257	0.00975173	624375	0.0169506	0.0793365
TMEM205	0.637	0.694	-0.056	18.597	24.642	0.755	-0.005	0.361692	0.603844	0.00116739	0.0101255	624189	0.0117004	0.0603306
DNAJC4	0.355	0.448	-0.093	11.677	17.647	0.662	-0.005	0.060296	0.34934	0.000151118	0.00198892	618881	0.000408492	0.00489117
PSPC1	0.249	0.37	-0.121	7.737	13.196	0.586	-0.005	0.00932933	0.114799	6.33189e-05	0.000972043	620225	6.0384e-05	0.00101767
AGPAT4	0.195	0.336	-0.14	5.382	11.288	0.477	-0.005	0.00274864	0.0478683	2.83581e-06	0.000136224	616921	5.15714e-07	1.91068e-05
YAF2	0.296	0.402	-0.106	10.524	19.396	0.543	-0.005	0.0118924	0.13447	2.68113e-06	0.000136224	602126	1.26867e-07	5.8593e-06
ARSD	0.35	0.443	-0.094	10.38	14.785	0.702	-0.005	0.0736922	0.393354	0.00325636	0.0224424	627188	0.00403686	0.0282596
LINC00152	0.225	0.353	-0.128	7.593	13.831	0.549	-0.005	0.00287667	0.0495884	7.75735e-06	0.000175711	615139	4.25648e-06	0.00011589
GAPT	0.277	0.388	-0.111	8.073	13.196	0.612	-0.005	0.0190357	0.179913	0.000208278	0.00257001	622760	0.0002453	0.00326718
GPR108	0.327	0.425	-0.098	10.38	15.898	0.653	-0.005	0.0464182	0.308134	0.000283584	0.0032658	621040	0.000485558	0.00552734
CYTH4	1.001	1.037	-0.036	30.13	37.043	0.813	-0.005	0.611264	0.799594	0.00124904	0.0106981	626835	0.0516043	0.1796
TMC8	0.306	0.41	-0.103	10.668	15.58	0.685	-0.005	0.027029	0.223275	0.00115138	0.010016	623762	0.00143841	0.0130226
ABI1	0.479	0.55	-0.072	13.599	18.76	0.725	-0.005	0.211789	0.560521	0.00205342	0.0157991	625316	0.006045	0.0387477
ACLY	0.3	0.404	-0.104	9.515	14.308	0.665	-0.005	0.0317998	0.244776	0.000874179	0.0080496	624606	0.00116603	0.0109383
TBL1XR1	0.356	0.448	-0.091	9.611	14.149	0.679	-0.005	0.095883	0.441624	0.00189695	0.0148523	626703	0.002575	0.0199504
TRIM13	0.222	0.35	-0.128	6.776	14.149	0.479	-0.005	0.00366601	0.0592087	2.63998e-06	0.000136224	608578	3.35336e-08	1.83273e-06
SLC25A24	0.393	0.477	-0.084	10.572	14.467	0.731	-0.005	0.140721	0.537221	0.00826363	0.0466515	630608	0.0121505	0.0622614
SRPR	0.541	0.605	-0.064	14.608	19.237	0.759	-0.005	0.316116	0.560521	0.00589686	0.0358468	628167	0.015642	0.074307
LAMTOR5	0.814	0.858	-0.044	23.21	28.935	0.802	-0.005	0.529212	0.742475	0.0042653	0.0278726	627426	0.0372682	0.142264
IDH2	0.503	0.571	-0.068	15.377	20.032	0.768	-0.005	0.244958	0.560521	0.00688876	0.0404254	627766	0.0161598	0.0763182
CARD8	0.372	0.459	-0.087	10.812	16.216	0.667	-0.005	0.0970686	0.443696	0.000456711	0.00483092	622280	0.000935783	0.00922348
PPIP5K2	0.216	0.346	-0.129	6.679	12.242	0.546	-0.005	0.00403076	0.0637642	1.5927e-05	0.000310524	619079	1.17222e-05	0.000268253
GUCD1	0.304	0.406	-0.102	8.89	13.672	0.65	-0.005	0.035494	0.261709	0.000806458	0.00755115	625069	0.00102076	0.00985889
SLC35E1	0.545	0.608	-0.063	18.693	24.642	0.759	-0.005	0.253159	0.560521	0.00144473	0.0120095	623451	0.00991583	0.0543378
SORT1	0.742	0.789	-0.047	16.867	22.417	0.752	-0.005	0.535875	0.747033	0.0021098	0.01617	626010	0.0137898	0.0683761
DOK1	0.274	0.384	-0.11	8.842	13.99	0.632	-0.005	0.0182216	0.175229	0.000266414	0.00310223	622188	0.00031753	0.00402221
ZFP91	0.427	0.504	-0.077	13.599	18.283	0.744	-0.005	0.140733	0.537221	0.00461884	0.0296811	627282	0.010218	0.0547907
FBXO33	0.587	0.646	-0.058	17.492	22.893	0.764	-0.005	0.327611	0.570617	0.00291532	0.0205622	626373	0.0163863	0.0772322
LEMD2	0.263	0.376	-0.112	7.448	12.56	0.593	-0.005	0.0218406	0.196234	0.000128398	0.00174945	622466	0.000132999	0.00198062
PIK3R5	0.591	0.649	-0.058	16.242	21.304	0.762	-0.005	0.354085	0.595353	0.0039604	0.0262662	627694	0.0184576	0.0845883
NR1D2	0.263	0.375	-0.112	8.409	13.196	0.637	-0.005	0.015912	0.161306	0.000611855	0.0060949	624112	0.000525431	0.00584649
SLC25A11	0.272	0.382	-0.109	8.938	13.831	0.646	-0.005	0.0161542	0.162926	0.00063554	0.0062734	623646	0.00059833	0.00645607
RANBP9	0.235	0.356	-0.121	7.304	11.606	0.629	-0.005	0.00961789	0.117295	0.000933605	0.00849996	626482	0.000669429	0.00708097
ST8SIA4	0.314	0.412	-0.098	8.65	12.56	0.689	-0.005	0.0652359	0.365572	0.00418549	0.027481	629877	0.00504467	0.0337215
FASTKD5	0.254	0.368	-0.114	7.448	11.129	0.669	-0.005	0.0222737	0.198819	0.00490529	0.0310285	630544	0.00363565	0.0261682
MTRNR2L10	0.121	0.292	-0.171	5.815	21.622	0.269	-0.004	6.90454e-11	8.29525e-09	2.76368e-06	0.000136224	557620	1.56087e-28	8.16287e-26
KIAA0141	0.204	0.335	-0.131	7.641	14.149	0.54	-0.004	0.000854255	0.0199421	5.77974e-06	0.000142934	613231	1.62686e-06	5.19341e-05
RFNG	0.276	0.383	-0.107	9.274	14.626	0.634	-0.004	0.016723	0.165379	0.000200299	0.00249231	621215	0.000280637	0.00361595
MRPL44	0.353	0.441	-0.088	12.302	18.919	0.65	-0.004	0.0559573	0.334783	5.44712e-05	0.000860936	615676	0.000170898	0.00244272
DPP8	0.482	0.55	-0.068	14.368	19.237	0.747	-0.004	0.228375	0.560521	0.00379216	0.0252825	627078	0.0114158	0.059754
OSTF1	0.207	0.336	-0.129	7.929	13.831	0.573	-0.004	0.00112345	0.0248247	2.03971e-05	0.000379771	616667	1.2782e-05	0.000289525
STK11	0.321	0.416	-0.095	10.428	16.057	0.649	-0.004	0.0497856	0.315686	0.000223077	0.00270569	620274	0.000372767	0.00453114
ATP11A	0.375	0.459	-0.084	11.245	16.216	0.693	-0.004	0.108426	0.464724	0.00144876	0.0120151	624640	0.00244143	0.0192425
MAPKAP1	0.305	0.404	-0.099	8.506	12.56	0.677	-0.004	0.0527935	0.324709	0.00305736	0.0214112	629061	0.00358596	0.0259301
PI4K2A	0.315	0.411	-0.096	8.794	13.831	0.636	-0.004	0.0564873	0.336708	0.000342148	0.00380948	623828	0.000605702	0.00650754
FAM89B	0.386	0.467	-0.082	13.119	18.283	0.718	-0.004	0.0922715	0.434706	0.00177621	0.014131	624442	0.00413882	0.0287635
MAP2K7	0.495	0.561	-0.066	16.098	20.986	0.767	-0.004	0.236932	0.560521	0.00552564	0.0341863	627076	0.0154697	0.0736652
TPI1	1.339	1.364	-0.026	42.383	50.079	0.846	-0.004	0.716682	0.861306	0.00069714	0.006686	638606	0.309969	0.556535
RAB3D	0.567	0.626	-0.058	17.203	24.801	0.694	-0.004	0.296591	0.560521	3.58709e-05	0.000608028	616235	0.00115075	0.0108377
RAB9A	0.157	0.307	-0.15	4.998	11.447	0.437	-0.004	0.00025563	0.00746365	2.93927e-06	0.000136224	613128	1.81329e-08	1.0641e-06
SIRT2	0.261	0.371	-0.11	9.659	14.785	0.653	-0.004	0.0120522	0.135547	0.000431699	0.0046297	622158	0.000499379	0.00564851
TMEM127	0.559	0.618	-0.059	16.627	22.099	0.752	-0.004	0.336427	0.579503	0.00201899	0.0156539	624728	0.00963746	0.0543378
PWWP2A	0.333	0.424	-0.092	8.506	12.56	0.677	-0.004	0.0972568	0.443985	0.00305736	0.0214112	629401	0.00405961	0.0283519
R3HDM4	0.386	0.467	-0.081	13.311	18.601	0.716	-0.004	0.0985361	0.4466	0.00123629	0.010599	623750	0.00356362	0.025821
UTP18	0.245	0.36	-0.115	7.16	12.083	0.593	-0.004	0.0142872	0.151757	0.000188608	0.00237447	623526	0.000169209	0.00242442
IFT20	0.442	0.514	-0.072	12.494	18.442	0.677	-0.004	0.182884	0.560521	0.000222969	0.00270569	620948	0.00117789	0.011029
PRKX	0.649	0.701	-0.051	19.318	24.801	0.779	-0.004	0.416059	0.65399	0.00341243	0.0231847	626274	0.0202909	0.0911021
FIBP	0.338	0.428	-0.09	11.197	15.739	0.711	-0.004	0.0596925	0.347655	0.00283236	0.0202258	626680	0.0045395	0.0310163
UFM1	0.424	0.499	-0.075	10.812	15.421	0.701	-0.004	0.205934	0.560521	0.00243771	0.0179631	627300	0.00492249	0.0331039
LINC00574	0.298	0.397	-0.099	11.148	16.534	0.674	-0.004	0.020341	0.187692	0.000533627	0.00547198	621160	0.000714388	0.00743708
VOPP1	0.343	0.432	-0.089	9.178	14.149	0.649	-0.004	0.10287	0.453464	0.000556028	0.00565602	624337	0.000907771	0.00900794
CYB5R1	0.226	0.346	-0.12	7.544	12.56	0.601	-0.004	0.00652389	0.0900808	0.000188826	0.00237447	622471	0.000141539	0.00208337
NUP50	0.43	0.503	-0.074	11.533	16.375	0.704	-0.004	0.202433	0.560521	0.00201957	0.0156539	626152	0.00435549	0.0299593
SIRT7	0.514	0.577	-0.063	16.386	21.304	0.769	-0.004	0.26258	0.560521	0.00584133	0.0356067	627325	0.0171882	0.0803178
ZBTB18	0.27	0.376	-0.106	7.544	12.56	0.601	-0.004	0.0325986	0.248557	0.000188826	0.00237447	623257	0.000205628	0.00284978
CHTOP	0.423	0.497	-0.074	11.485	16.057	0.715	-0.004	0.187666	0.560521	0.00309484	0.021614	628068	0.00761963	0.0467188
ARSA	0.162	0.307	-0.145	6.007	13.037	0.461	-0.004	0.000156439	0.0050605	2.9221e-06	0.000136224	609519	1.37498e-08	8.25963e-07
C7orf55-LUC7L2	0.393	0.471	-0.079	11.437	16.216	0.705	-0.004	0.142389	0.541238	0.00196557	0.0153155	626036	0.00405474	0.0283513
GYPC	0.259	0.367	-0.109	8.938	13.831	0.646	-0.004	0.0165586	0.164486	0.00063554	0.0062734	623430	0.000547403	0.00605686
PITPNC1	0.216	0.338	-0.123	5.718	9.539	0.599	-0.004	0.0125568	0.139197	0.00126147	0.0107786	629554	0.000762739	0.00779889
ENTPD1	0.78	0.822	-0.042	22.922	28.299	0.81	-0.004	0.524017	0.738726	0.00668737	0.0395757	629852	0.0565648	0.19242
AP3D1	0.463	0.532	-0.068	12.446	16.693	0.746	-0.004	0.251779	0.560521	0.00753613	0.0432816	629717	0.0151345	0.0724965
MMADHC	0.355	0.441	-0.085	9.995	16.057	0.622	-0.004	0.092528	0.435364	5.6171e-05	0.000883873	618875	0.000175955	0.00249693
RLF	0.194	0.325	-0.13	5.526	10.334	0.535	-0.004	0.00542395	0.0791167	5.10968e-05	0.000818515	623585	3.16313e-05	0.000603472
LINC00341	0.248	0.359	-0.111	6.583	11.606	0.567	-0.004	0.0217634	0.195974	8.09057e-05	0.00119187	623065	8.1541e-05	0.00132168
TET2	0.559	0.616	-0.057	16.194	21.304	0.76	-0.004	0.338839	0.581498	0.00390029	0.025945	626798	0.0147975	0.0712467
C20orf27	0.434	0.505	-0.072	14.608	19.873	0.735	-0.004	0.166254	0.548299	0.00182588	0.0144486	624610	0.00627141	0.0399398
FEZ2	0.387	0.466	-0.079	10.86	14.785	0.735	-0.004	0.16031	0.547397	0.00892064	0.0497083	630587	0.0130618	0.0657006
BTBD7	0.19	0.321	-0.131	5.911	13.831	0.427	-0.004	0.00157903	0.0320085	2.2676e-06	0.000136224	605130	6.03464e-10	4.68568e-08
EMC6	0.338	0.426	-0.088	10.428	14.785	0.705	-0.004	0.0759559	0.400882	0.00333448	0.0229186	627785	0.00497952	0.033399
NDUFS4	0.257	0.364	-0.107	8.65	15.103	0.573	-0.004	0.0113457	0.130454	7.54755e-06	0.000172907	615034	1.20381e-05	0.000274423
ARL8B	0.558	0.615	-0.057	16.146	21.463	0.752	-0.004	0.34265	0.585607	0.00264261	0.0191885	625792	0.0115405	0.0602118
DCTN1	0.324	0.414	-0.09	9.707	14.467	0.671	-0.004	0.0730158	0.390347	0.00121657	0.0104603	625537	0.00179737	0.0150804
C19orf10	0.402	0.477	-0.075	13.263	18.283	0.725	-0.004	0.129122	0.511888	0.00229316	0.0171827	625421	0.00569489	0.0372009
NFKBIB	0.384	0.463	-0.078	12.782	18.76	0.681	-0.004	0.114781	0.478639	0.000249665	0.0029497	619782	0.000878043	0.0087416
DENND6A	0.245	0.355	-0.11	7.737	12.719	0.608	-0.004	0.0151139	0.156975	0.000219648	0.00267871	623168	0.000226678	0.00307207
SAFB2	0.492	0.555	-0.063	16.29	21.145	0.77	-0.004	0.241582	0.560521	0.00575508	0.0351895	627802	0.0189352	0.0864186
ALKBH7	0.38	0.459	-0.079	12.734	17.647	0.722	-0.004	0.104748	0.456726	0.00241565	0.0178523	625612	0.00522581	0.0346847
ANKRD13D	1.013	1.045	-0.032	33.301	39.428	0.845	-0.004	0.63059	0.811732	0.00554657	0.0342498	633116	0.143784	0.327018
CARHSP1	0.267	0.37	-0.103	8.938	14.149	0.632	-0.004	0.0253304	0.214783	0.000279414	0.00322405	622030	0.000317596	0.00402221
TSPAN4	0.177	0.311	-0.134	5.863	12.719	0.461	-0.004	0.000683551	0.0166725	2.23664e-06	0.000136224	611098	3.03922e-08	1.67308e-06
BUD31	0.554	0.61	-0.056	18.068	22.893	0.789	-0.004	0.318194	0.561069	0.00786623	0.0448012	628652	0.0288834	0.118773
RELA	0.382	0.459	-0.078	12.734	18.76	0.679	-0.004	0.104733	0.456726	0.000243172	0.00289801	620062	0.00095398	0.00935616
SGK1	0.477	0.541	-0.064	14.128	18.919	0.747	-0.004	0.250827	0.560521	0.00433025	0.0281213	627462	0.0120088	0.0616242
NDUFB4	0.439	0.508	-0.069	15.762	20.35	0.775	-0.004	0.167255	0.548396	0.00883133	0.049272	628422	0.0200748	0.09039
SNX5	0.45	0.517	-0.068	13.503	18.124	0.745	-0.004	0.221803	0.560521	0.00547777	0.0339255	627529	0.0106739	0.0567316
TAB2	0.373	0.452	-0.079	9.755	13.672	0.713	-0.004	0.15906	0.547397	0.00634161	0.0380176	630757	0.0100429	0.0543378
FBRS	0.397	0.472	-0.075	13.84	19.078	0.725	-0.004	0.126023	0.504349	0.0017846	0.0141851	624362	0.00488403	0.0329098
MCOLN1	0.203	0.326	-0.122	7.641	15.103	0.506	-0.004	0.00133431	0.0282445	2.30569e-06	0.000136224	607986	8.95926e-08	4.32665e-06
SGSH	0.25	0.357	-0.107	7.737	13.037	0.593	-0.004	0.0176575	0.171287	8.79267e-05	0.00127835	621422	0.00010515	0.00162609
DNASE1L1	0.398	0.472	-0.074	13.167	17.806	0.739	-0.004	0.138707	0.532802	0.00416305	0.0273754	627092	0.00879116	0.0516063
MAP3K13	0.418	0.489	-0.071	11.485	16.375	0.701	-0.004	0.198291	0.560521	0.00159527	0.0129577	626080	0.00420881	0.0291876
SEMA4A	0.586	0.639	-0.053	19.654	25.914	0.758	-0.004	0.338789	0.581498	0.000986555	0.00890454	623286	0.0110158	0.0581048
SIM2	0.375	0.453	-0.078	16.915	27.345	0.619	-0.004	0.0344096	0.256751	3.74213e-06	0.000136224	603012	1.41513e-05	0.000315788
BTN2A1	0.204	0.325	-0.121	5.959	9.062	0.658	-0.004	0.0113529	0.130454	0.00807814	0.0458311	633854	0.00559218	0.0367596
LEPROT	1.275	1.3	-0.025	33.782	40.382	0.837	-0.004	0.765477	0.886765	0.00269856	0.0195054	631864	0.123671	0.291387
NCLN	0.224	0.338	-0.114	7.112	13.037	0.546	-0.004	0.00789745	0.102127	8.75673e-06	0.000194382	617556	8.92617e-06	0.000212756
CASP8	0.48	0.542	-0.062	13.599	19.078	0.713	-0.004	0.275167	0.560521	0.00107855	0.00958404	624023	0.00422234	0.0292385
ASB8	0.425	0.495	-0.069	13.503	18.601	0.726	-0.004	0.181113	0.560521	0.00200232	0.0155813	625152	0.0056134	0.036831
PRPF19	0.217	0.333	-0.116	7.737	12.401	0.624	-0.004	0.00573996	0.0826415	0.000527275	0.00543821	624231	0.000349456	0.00431839
PRKAG2-AS1	0.186	0.314	-0.127	4.517	8.108	0.557	-0.004	0.0102021	0.121829	0.000789431	0.00742691	631220	0.000525201	0.00584649
GPATCH8	0.287	0.382	-0.095	8.698	13.99	0.622	-0.004	0.0432217	0.294341	0.000180207	0.00230191	622208	0.000298811	0.00381966
ADAP1	0.373	0.45	-0.077	13.167	18.283	0.72	-0.004	0.100107	0.449146	0.00180458	0.0143267	624356	0.00407302	0.0284282
PAXBP1	0.201	0.322	-0.121	5.911	10.652	0.555	-0.004	0.0062571	0.0876125	0.000112133	0.00157367	624094	6.57447e-05	0.00109347
UBXN7	0.462	0.526	-0.064	14.416	20.827	0.692	-0.004	0.223261	0.560521	0.000182131	0.00231484	619576	0.00143339	0.0129904
BCL2L13	0.325	0.411	-0.086	10.187	14.149	0.72	-0.004	0.0855809	0.424586	0.00726238	0.0420517	629929	0.00888182	0.0519157
TXNDC12	0.588	0.639	-0.052	15.185	19.873	0.764	-0.004	0.427622	0.662907	0.00661127	0.0393029	629261	0.0225303	0.0978531
CHD9	0.392	0.466	-0.074	11.821	16.693	0.708	-0.004	0.167036	0.548316	0.00180809	0.0143397	625806	0.00427202	0.0294879
STARD3	0.288	0.382	-0.094	8.698	13.831	0.629	-0.004	0.0506193	0.318769	0.000245054	0.0029138	622936	0.000399144	0.00479215
TSSC4	0.242	0.349	-0.107	7.833	13.037	0.601	-0.004	0.0134244	0.145018	0.000128845	0.00175152	622021	0.000148293	0.00216664
S1PR4	0.258	0.36	-0.102	9.322	14.308	0.652	-0.004	0.017328	0.169664	0.000601859	0.0060325	622974	0.000569439	0.00622969
C20orf24	1.036	1.066	-0.03	35.368	44.992	0.786	-0.004	0.62394	0.807015	1.86467e-05	0.000353849	631510	0.124834	0.293724
ZNF524	0.173	0.305	-0.131	5.718	11.288	0.507	-0.004	0.0013896	0.0291373	6.64075e-06	0.000157649	618731	2.65633e-06	7.95154e-05
SUPT6H	0.44	0.506	-0.066	14.08	18.919	0.744	-0.004	0.207541	0.560521	0.00355508	0.0239442	627152	0.010981	0.0579559
SELO	0.242	0.348	-0.106	7.881	14.785	0.533	-0.004	0.013041	0.142836	3.83756e-06	0.000136224	612100	1.24912e-06	4.14377e-05
TBC1D5	0.322	0.408	-0.086	9.322	13.196	0.706	-0.004	0.0930416	0.436343	0.00671815	0.039673	630497	0.00799546	0.0483891
MVB12A	0.222	0.334	-0.112	7.16	12.56	0.57	-0.004	0.0108332	0.126568	5.22899e-05	0.000833872	620390	3.83586e-05	0.00070826
ZNF33A	0.186	0.311	-0.125	5.911	10.493	0.563	-0.004	0.00427315	0.0667084	0.0001586	0.00207206	624863	9.63135e-05	0.00151784
DGKA	0.323	0.408	-0.085	9.226	13.514	0.683	-0.004	0.0959283	0.441624	0.00259432	0.0189211	628223	0.00368658	0.0264639
NRBF2	0.245	0.349	-0.104	7.4	12.56	0.589	-0.004	0.0192494	0.180906	0.000123616	0.0017024	622369	0.000123083	0.00186259
SUMF2	0.314	0.4	-0.087	10.139	16.057	0.631	-0.004	0.0622724	0.355691	8.27811e-05	0.00121047	619176	0.000212449	0.00292607
TMEM55B	0.288	0.38	-0.093	8.986	15.739	0.571	-0.004	0.0393999	0.277343	5.54663e-06	0.000140319	614080	1.05834e-05	0.00024599
CNOT11	0.311	0.398	-0.087	7.881	11.765	0.67	-0.004	0.122439	0.496343	0.0036921	0.0247128	630386	0.00432735	0.0298119
C21orf33	0.238	0.344	-0.106	6.968	11.129	0.626	-0.004	0.0250579	0.213892	0.00100783	0.00905065	628013	0.00102544	0.00988796
ZBTB11	0.247	0.35	-0.103	7.112	12.083	0.589	-0.004	0.0254135	0.215267	0.000134144	0.00180835	623492	0.000161432	0.00233368
CEACAM4	0.28	0.374	-0.094	8.794	14.785	0.595	-0.004	0.0364312	0.265114	3.14326e-05	0.000544209	618013	5.35122e-05	0.000924685
DGAT1	0.234	0.341	-0.107	7.208	12.878	0.56	-0.004	0.0145952	0.153833	1.98227e-05	0.000371019	619186	2.26297e-05	0.000460387
SLC36A1	0.337	0.418	-0.082	9.034	13.355	0.676	-0.004	0.127204	0.507171	0.00237758	0.0176222	628166	0.00334633	0.024476
GNPTG	0.372	0.447	-0.075	12.878	17.329	0.743	-0.004	0.126464	0.505631	0.0057059	0.034973	627992	0.0104788	0.0559866
GARS	0.34	0.42	-0.081	9.995	14.467	0.691	-0.004	0.104758	0.456726	0.00224754	0.0169552	627627	0.00409917	0.0285385
DLG4	0.162	0.296	-0.134	5.574	10.016	0.557	-0.004	0.0013548	0.0286101	0.000160191	0.00208671	625302	8.1381e-05	0.00132029
FNTA	0.375	0.449	-0.074	12.158	16.852	0.721	-0.004	0.135013	0.525195	0.00309003	0.0215974	626594	0.0059259	0.0381908
FXYD6	0.374	0.448	-0.074	10.187	14.467	0.704	-0.004	0.159364	0.547397	0.00379896	0.0253183	629538	0.0080378	0.0485792
KDM4B	0.352	0.43	-0.078	11.1	16.216	0.685	-0.004	0.110509	0.469636	0.000858	0.00793349	624282	0.00207814	0.0168728
CCNG1	0.161	0.294	-0.133	5.334	11.129	0.479	-0.004	0.000579351	0.0146535	3.97147e-06	0.000136224	617387	6.24407e-07	2.27047e-05
AIP	0.465	0.526	-0.061	14.56	19.237	0.757	-0.004	0.255992	0.560521	0.00579368	0.0354012	628025	0.0149908	0.0720409
USP10	0.274	0.368	-0.094	8.313	12.719	0.654	-0.004	0.0427162	0.292409	0.00129691	0.0110336	627140	0.00163643	0.0140499
SHC1	0.525	0.58	-0.055	14.801	19.396	0.763	-0.004	0.35562	0.597438	0.00732755	0.0423161	629318	0.0214418	0.0943484
SYS1	0.192	0.312	-0.12	5.959	10.652	0.559	-0.004	0.00567168	0.0819238	0.00011859	0.00164867	624352	7.89189e-05	0.00128621
CPEB2	0.197	0.315	-0.118	6.055	10.334	0.586	-0.004	0.00840411	0.107275	0.000484032	0.00506865	626882	0.000299088	0.00382046
TP53I11	0.149	0.287	-0.138	4.661	10.811	0.431	-0.004	0.000468364	0.012247	2.27115e-06	0.000136224	615104	3.31044e-08	1.81676e-06
HMGA1	0.349	0.427	-0.078	12.83	18.283	0.702	-0.004	0.0852887	0.424313	0.000830045	0.00773535	622930	0.00243109	0.019178
RNF167	0.403	0.472	-0.069	14.032	18.919	0.742	-0.004	0.156275	0.547397	0.00347851	0.0235535	626640	0.00949741	0.0543378
SKIV2L	0.223	0.331	-0.108	6.824	10.652	0.641	-0.004	0.0202906	0.187568	0.00271863	0.0196122	629909	0.00201428	0.0164218
NDUFA10	0.376	0.448	-0.073	11.004	15.58	0.706	-0.004	0.154419	0.547397	0.00262525	0.0190918	627732	0.00598222	0.0384562
RBM22	0.329	0.41	-0.081	9.226	13.037	0.708	-0.004	0.113642	0.47545	0.00655188	0.0390107	631144	0.00950451	0.0543378
GMFB	0.238	0.341	-0.103	6.872	11.288	0.609	-0.004	0.0251204	0.214047	0.000516095	0.00535396	626675	0.000546479	0.0060504
LPCAT3	0.255	0.353	-0.098	7.544	11.606	0.65	-0.004	0.0400294	0.280109	0.00187566	0.0147636	628658	0.00189628	0.0157649
PIN1	0.368	0.442	-0.074	12.446	17.011	0.732	-0.004	0.124905	0.501965	0.00415367	0.027334	627356	0.00794265	0.0481515
ORAI2	0.299	0.386	-0.087	10.235	14.626	0.7	-0.004	0.0601627	0.349054	0.00308975	0.0215974	627456	0.00419067	0.0290731
CCT4	0.385	0.456	-0.071	12.35	16.693	0.74	-0.004	0.159686	0.547397	0.00605498	0.0366577	628701	0.0112501	0.059159
SIAH1	0.169	0.297	-0.127	4.661	9.698	0.481	-0.004	0.00283579	0.0490976	9.54028e-06	0.000206369	622364	4.26252e-06	0.00011589
SENP6	0.418	0.484	-0.066	13.167	19.396	0.679	-0.004	0.195585	0.560521	0.000178413	0.00228556	619720	0.00100339	0.00973865
CLASRP	0.351	0.427	-0.076	12.158	17.647	0.689	-0.004	0.098598	0.4466	0.000642477	0.00631852	622231	0.00155795	0.0137889
MFSD12	0.249	0.348	-0.099	8.121	12.242	0.663	-0.004	0.0296735	0.234787	0.00252396	0.0184685	628221	0.00218809	0.0176446
TRAPPC10	0.348	0.425	-0.076	10.091	15.58	0.648	-0.004	0.131455	0.516953	0.000242898	0.0028967	622026	0.000616711	0.00660985
GADD45A	0.13	0.275	-0.145	3.508	7.472	0.469	-0.004	0.00103009	0.0231546	5.84613e-05	0.000912643	628524	2.29863e-05	0.000466042
POGZ	0.281	0.371	-0.09	8.89	12.56	0.708	-0.004	0.0594632	0.346842	0.00891411	0.0497026	631110	0.00827181	0.0496895
VAMP7	0.218	0.326	-0.108	7.16	12.083	0.593	-0.004	0.0111504	0.128806	0.000188608	0.00237447	623466	0.000164343	0.00236806
CCDC159	0.209	0.32	-0.111	8.169	14.308	0.571	-0.004	0.00346058	0.0566077	1.31351e-05	0.000264803	615934	1.15366e-05	0.000264346
FAM160A2	0.214	0.323	-0.109	7.112	12.083	0.589	-0.004	0.00889086	0.111305	0.000134144	0.00180835	623148	0.000136359	0.00202388
TMTC2	0.094	0.259	-0.165	2.739	8.108	0.338	-0.004	3.38137e-05	0.00141802	1.99239e-06	0.000136224	619474	1.90633e-09	1.35586e-07
HEATR3	0.193	0.309	-0.116	6.343	10.175	0.623	-0.004	0.00577847	0.0830615	0.00200386	0.0155865	629272	0.00110053	0.0104476
TBC1D22A	0.256	0.352	-0.096	7.977	12.719	0.627	-0.004	0.0337398	0.253669	0.000467987	0.00491801	624946	0.00056968	0.00622969
TTC3	0.447	0.508	-0.061	14.416	19.237	0.749	-0.004	0.252073	0.560521	0.00463646	0.0297406	627102	0.0115706	0.0603157
USP33	0.534	0.586	-0.052	15.473	20.191	0.766	-0.004	0.385688	0.626927	0.00590627	0.0358795	628619	0.0202291	0.0909694
SPNS1	0.2	0.313	-0.113	7.544	15.103	0.5	-0.004	0.00241768	0.0435108	3.1391e-06	0.000136224	607994	8.1034e-08	3.99132e-06
NDUFS8	0.326	0.405	-0.079	11.725	18.124	0.647	-0.004	0.0675248	0.371765	6.86196e-05	0.00104017	617214	0.000231291	0.0031156
SHARPIN	0.288	0.375	-0.087	9.563	14.944	0.64	-0.004	0.0480252	0.311883	0.000235587	0.00281896	621914	0.000443609	0.00522717
PSD4	0.221	0.327	-0.106	7.544	12.719	0.593	-0.004	0.011615	0.132219	0.000103611	0.00147739	621890	0.000110137	0.00168968
SNRK	0.567	0.616	-0.049	15.666	21.304	0.735	-0.004	0.422421	0.658374	0.00129252	0.0110055	624544	0.00778238	0.0474914
NDST1	0.283	0.371	-0.088	8.986	13.514	0.665	-0.004	0.0575639	0.340274	0.00141805	0.0118266	626640	0.00190846	0.015835
ETNK1	0.352	0.426	-0.074	10.668	14.785	0.722	-0.004	0.13866	0.532802	0.00561202	0.0345404	629534	0.00916191	0.0530127
HDAC5	0.398	0.464	-0.067	12.638	16.852	0.75	-0.004	0.184924	0.560521	0.00794689	0.0451882	629782	0.0160131	0.0757058
FAM168B	0.17	0.294	-0.124	4.805	9.698	0.496	-0.004	0.00459922	0.0705216	1.82467e-05	0.000348117	623065	8.26571e-06	0.00019915
ARCN1	0.326	0.405	-0.079	8.602	12.401	0.694	-0.004	0.136387	0.52823	0.00641696	0.0383529	631231	0.00783535	0.0477124
USP36	0.231	0.333	-0.102	7.304	13.672	0.534	-0.004	0.015398	0.158364	5.59934e-06	0.000140624	615238	3.35824e-06	9.66228e-05
ELF2	1.145	1.17	-0.025	34.262	40.223	0.852	-0.004	0.736344	0.872105	0.00677014	0.039927	634174	0.168088	0.367895
HP1BP3	0.551	0.6	-0.05	17.155	23.052	0.744	-0.004	0.37673	0.61868	0.00103381	0.00925121	624282	0.00956659	0.0543378
PACS1	0.203	0.313	-0.111	6.824	13.196	0.517	-0.004	0.0064399	0.0897397	3.13132e-06	0.000136224	614629	1.28364e-06	4.22673e-05
NEK9	0.26	0.353	-0.093	6.728	11.129	0.605	-0.004	0.0616718	0.354424	0.000466479	0.00491087	627056	0.000583551	0.00634237
MSL2	0.343	0.418	-0.075	9.13	14.467	0.631	-0.004	0.150211	0.547397	0.000238618	0.00285139	622668	0.000472612	0.00544269
DIS3	0.255	0.349	-0.094	8.073	11.765	0.686	-0.004	0.0424616	0.291173	0.00651098	0.0388626	630556	0.00492557	0.0331121
ANAPC15	0.283	0.37	-0.087	9.226	13.831	0.667	-0.004	0.0540318	0.328321	0.00124632	0.0106799	626007	0.00169628	0.0144245
TICAM1	0.191	0.305	-0.114	6.968	12.401	0.562	-0.004	0.00325728	0.0541288	3.10725e-05	0.000541136	619816	2.34578e-05	0.000473442
PAN3	0.516	0.568	-0.052	14.176	18.919	0.749	-0.004	0.385315	0.626547	0.00441211	0.0285487	628043	0.0140742	0.0686831
KIAA0430	0.229	0.33	-0.101	7.208	12.242	0.589	-0.004	0.0197693	0.184449	0.000143475	0.0019081	622890	0.000131959	0.00197174
GNPTAB	0.412	0.476	-0.064	12.59	17.647	0.713	-0.004	0.230763	0.560521	0.00186225	0.0146906	625271	0.00457513	0.0312014
TAF13	0.201	0.311	-0.11	6.055	12.242	0.495	-0.004	0.0095797	0.11715	2.36372e-06	0.000136224	615818	8.42623e-07	2.93203e-05
RMND5A	0.195	0.307	-0.112	5.526	9.221	0.599	-0.004	0.0143169	0.151891	0.00146752	0.012148	630459	0.000981505	0.00959125
VPS53	0.412	0.476	-0.063	13.84	20.986	0.659	-0.004	0.196868	0.560521	3.11533e-05	0.000541482	614900	0.000257933	0.00340736
CLCN7	0.367	0.437	-0.07	12.878	17.647	0.73	-0.004	0.142916	0.542177	0.00312336	0.0217619	626846	0.0077136	0.0471811
CDK19	0.304	0.385	-0.082	8.409	12.878	0.653	-0.004	0.0998593	0.44887	0.00106985	0.00951627	627240	0.00180144	0.015102
PLEKHO2	0.316	0.395	-0.079	10.572	15.262	0.693	-0.004	0.0852961	0.424313	0.00177611	0.014131	626190	0.00316499	0.0233999
C6orf89	0.297	0.38	-0.083	9.707	15.103	0.643	-0.004	0.0650435	0.365126	0.000255579	0.00300957	621964	0.000489836	0.00555824
AKR1B1	0.271	0.36	-0.089	8.121	12.242	0.663	-0.004	0.0562221	0.335803	0.00252396	0.0184685	628783	0.00271883	0.020642
KCNK6	0.245	0.341	-0.095	7.689	11.129	0.691	-0.004	0.0372116	0.268385	0.00881267	0.0491954	632190	0.00734012	0.0452704
UBN2	0.165	0.288	-0.123	4.805	15.898	0.302	-0.004	0.00055943	0.0142103	3.11214e-06	0.000136224	585508	8.93813e-19	2.11905e-16
POLR2M	0.322	0.399	-0.077	8.842	12.56	0.704	-0.004	0.12407	0.499239	0.00707286	0.0412472	631934	0.010711	0.0568177
SPAG9	0.487	0.541	-0.054	16.146	21.781	0.741	-0.004	0.306087	0.560521	0.00146258	0.0121128	624473	0.00835228	0.0500377
TNFRSF14	0.615	0.658	-0.044	18.741	23.847	0.786	-0.004	0.465388	0.69522	0.0061978	0.037357	628357	0.0294613	0.120648
RRAGD	0.326	0.402	-0.077	9.034	12.878	0.702	-0.004	0.131282	0.516786	0.00605917	0.0366706	631143	0.00892519	0.0519983
RBM33	0.304	0.385	-0.081	8.602	12.401	0.694	-0.004	0.0992974	0.447605	0.00641696	0.0383529	631201	0.00775589	0.0473849
ECHS1	0.363	0.433	-0.07	11.148	15.58	0.716	-0.004	0.158257	0.547397	0.00346743	0.0234874	628387	0.00756821	0.0464356
TPTEP1	0.08	0.249	-0.168	2.547	9.221	0.276	-0.004	5.16279e-06	0.000280733	1.69751e-06	0.000136224	611134	2.14275e-13	2.74103e-11
RBM23	0.384	0.45	-0.066	13.023	18.124	0.719	-0.004	0.174248	0.554843	0.00172935	0.0138263	625133	0.00494383	0.0332097
SRD5A1	0.256	0.347	-0.092	6.824	10.334	0.66	-0.004	0.0653167	0.365679	0.0046521	0.0298194	632184	0.00488437	0.0329098
ZBTB44	0.4	0.464	-0.064	11.197	15.421	0.726	-0.004	0.232365	0.560521	0.0053626	0.0333597	629764	0.0114136	0.059754
EIF4EBP1	0.323	0.399	-0.076	11.485	16.057	0.715	-0.003	0.0906509	0.43121	0.00309484	0.021614	626858	0.00525856	0.034876
CCNDBP1	0.597	0.641	-0.044	20.615	26.391	0.781	-0.003	0.414868	0.652875	0.00249612	0.0183176	626068	0.0225761	0.0979802
NCBP2-AS2	0.298	0.379	-0.081	9.274	13.196	0.703	-0.003	0.0935295	0.437184	0.00533762	0.0332782	629996	0.00668657	0.0420565
GRAMD1A	0.289	0.372	-0.083	9.226	13.514	0.683	-0.003	0.0789604	0.409925	0.00259432	0.0189211	627965	0.00336414	0.0245759
UHRF1BP1L	0.267	0.355	-0.088	7.737	12.083	0.64	-0.003	0.061004	0.352065	0.00121376	0.0104412	627394	0.00130954	0.0120211
POM121C	0.145	0.275	-0.13	4.757	10.175	0.468	-0.003	0.000666654	0.0163953	3.22425e-06	0.000136224	619636	8.81887e-07	3.04482e-05
TGFB1	0.277	0.363	-0.085	12.35	21.781	0.567	-0.003	0.0152036	0.157447	3.00092e-06	0.000136224	602174	7.01094e-07	2.51841e-05
RAB5C	1.376	1.396	-0.02	44.402	51.828	0.857	-0.003	0.780127	0.894138	0.00118527	0.0102506	642287	0.440359	0.64861
LRP3	0.191	0.301	-0.11	6.776	11.288	0.6	-0.003	0.00542889	0.0791238	0.00035726	0.00395544	625339	0.000274038	0.0035541
RPN1	1.149	1.173	-0.023	30.226	37.997	0.795	-0.003	0.770615	0.889356	0.00030456	0.00345369	626146	0.0467059	0.169243
GALNT1	0.455	0.511	-0.056	13.215	17.965	0.736	-0.003	0.305883	0.560521	0.00344582	0.0233677	628055	0.011655	0.0603306
SH3BP5	0.505	0.556	-0.051	13.888	18.919	0.734	-0.003	0.37983	0.621264	0.00273457	0.0196778	627400	0.0113874	0.0596758
GPAA1	0.164	0.284	-0.12	5.382	11.447	0.47	-0.003	0.00165871	0.0330276	3.05604e-06	0.000136224	616108	3.12079e-07	1.25545e-05
SIGLEC5	0.341	0.412	-0.071	10.572	14.944	0.707	-0.003	0.132053	0.518432	0.00349989	0.0236263	628844	0.00732282	0.0452422
RP11-504P24.8	0.147	0.274	-0.127	6.199	16.375	0.379	-0.003	4.52584e-05	0.00182481	1.91914e-06	0.000136224	591881	6.3285e-14	9.03655e-12
GTF2F1	0.275	0.359	-0.085	9.419	14.626	0.644	-0.003	0.0485719	0.312982	0.000372518	0.00409631	622734	0.000559404	0.00615518
ATPAF2	0.182	0.294	-0.112	5.67	10.493	0.54	-0.003	0.00609352	0.0861279	6.02337e-05	0.000934568	623712	4.09329e-05	0.000748025
NABP1	0.288	0.369	-0.081	8.746	13.672	0.64	-0.003	0.0842862	0.422412	0.000438252	0.00468584	624494	0.000763545	0.00780144
PLXND1	0.214	0.315	-0.101	7.833	12.401	0.632	-0.003	0.0119569	0.134869	0.000743921	0.007051	625315	0.000593894	0.00642729
GOLGA2	0.249	0.34	-0.09	8.602	12.878	0.668	-0.003	0.0427398	0.292409	0.0019521	0.0152238	627737	0.0023435	0.0186525
CLCN6	0.151	0.276	-0.125	3.94	8.744	0.451	-0.003	0.0034813	0.0568944	5.84031e-06	0.00014383	623687	2.40632e-06	7.31397e-05
MTMR11	0.123	0.261	-0.138	4.133	10.175	0.406	-0.003	0.0001527	0.00496373	2.18246e-06	0.000136224	615492	1.0614e-08	6.48549e-07
TBCD	0.153	0.276	-0.124	4.757	9.698	0.491	-0.003	0.00195269	0.0370158	1.72202e-05	0.000331736	622622	5.77904e-06	0.000148279
WLS	0.196	0.302	-0.107	5.43	9.221	0.589	-0.003	0.0181762	0.174887	0.00099781	0.00898093	630124	0.000779511	0.00793842
ASNA1	0.323	0.397	-0.074	11.389	17.011	0.669	-0.003	0.0916122	0.433397	0.000361901	0.00399687	621534	0.000926784	0.00915508
WHAMM	0.27	0.355	-0.085	7.929	12.719	0.623	-0.003	0.0692926	0.377033	0.00045078	0.00477955	625042	0.000580123	0.0063167
NIPSNAP3A	0.318	0.393	-0.074	7.881	11.447	0.688	-0.003	0.169611	0.550637	0.00757033	0.043464	632574	0.00920946	0.0532185
SRP68	0.235	0.328	-0.094	7.256	11.924	0.609	-0.003	0.0342787	0.256096	0.000375142	0.00411508	625154	0.000376581	0.00457064
TADA3	0.409	0.469	-0.06	14.128	20.668	0.684	-0.003	0.194859	0.560521	0.000127119	0.00173363	619102	0.001141	0.0107629
MOB1B	0.109	0.254	-0.145	3.22	7.79	0.413	-0.003	0.000338714	0.00932303	4.5079e-06	0.000136224	624667	7.7162e-07	2.7331e-05
EVL	0.584	0.628	-0.043	17.059	23.052	0.74	-0.003	0.462707	0.693242	0.000998378	0.00898093	623866	0.00851257	0.0505304
ACAP3	0.234	0.327	-0.094	8.121	12.242	0.663	-0.003	0.0305568	0.238728	0.00252396	0.0184685	628425	0.00236866	0.0188191
NDUFA9	0.297	0.375	-0.078	9.515	14.785	0.644	-0.003	0.079486	0.411174	0.000301259	0.0034228	622882	0.000629359	0.00671707
XPOT	0.202	0.305	-0.103	5.911	10.016	0.59	-0.003	0.0191188	0.180345	0.000593199	0.00597941	628251	0.000502775	0.00566889
ARMC10	0.186	0.295	-0.108	6.055	10.97	0.552	-0.003	0.00718039	0.0958502	6.5794e-05	0.00100419	623217	4.96561e-05	0.000870744
CLDND1	0.138	0.267	-0.129	3.94	8.267	0.477	-0.003	0.00241646	0.0435108	3.43365e-05	0.000586185	626410	1.39824e-05	0.000314312
ZNF274	0.204	0.306	-0.102	6.487	11.288	0.575	-0.003	0.01536	0.158364	0.000143288	0.00190704	624212	0.000128285	0.00192419
MICAL2	0.216	0.314	-0.098	5.478	9.539	0.574	-0.003	0.0391065	0.276569	0.000543361	0.00554621	628776	0.000436137	0.00516653
MAN1A1	0.23	0.323	-0.094	7.689	11.765	0.654	-0.003	0.0282777	0.228444	0.00202152	0.0156554	628518	0.00194528	0.0160506
MOB4	0.234	0.327	-0.092	7.208	11.606	0.621	-0.003	0.0357301	0.262095	0.000662804	0.00648722	626860	0.000752766	0.00773248
GNPAT	0.256	0.342	-0.086	7.593	11.129	0.682	-0.003	0.0709367	0.382336	0.00670097	0.0396237	632056	0.00676849	0.042399
CD300C	0.124	0.258	-0.134	4.037	9.539	0.423	-0.003	0.000354497	0.00968787	3.51783e-06	0.000136224	618972	1.08803e-07	5.17278e-06
DEF8	0.277	0.358	-0.081	8.794	12.878	0.683	-0.003	0.0731493	0.390943	0.00345671	0.0234237	629157	0.00421626	0.0292164
CASC3	0.301	0.377	-0.076	8.506	12.878	0.66	-0.003	0.118613	0.48753	0.00145047	0.0120237	627767	0.00228818	0.0183192
CYB561A3	0.244	0.333	-0.089	8.025	12.878	0.623	-0.003	0.035982	0.263074	0.000363108	0.00400274	624475	0.000487125	0.00553809
PSMD9	0.25	0.337	-0.087	9.419	17.17	0.549	-0.003	0.0224927	0.199972	2.36307e-06	0.000136224	608942	1.34719e-06	4.40337e-05
RHOT2	0.251	0.338	-0.087	8.554	13.037	0.656	-0.003	0.0435621	0.295866	0.00114809	0.00999226	626354	0.00137339	0.0125296
ACSL3	0.336	0.405	-0.069	9.995	14.626	0.683	-0.003	0.153316	0.547397	0.0017627	0.0140739	627108	0.00348183	0.0253453
ADIPOR2	0.23	0.323	-0.092	7.16	10.811	0.662	-0.003	0.0374157	0.269239	0.00425811	0.0278358	631178	0.00399627	0.0280417
C5orf30	0.127	0.259	-0.132	3.508	8.585	0.409	-0.003	0.00099381	0.0224821	2.38426e-06	0.000136224	621801	2.12137e-07	8.85447e-06
PSMC4	0.266	0.349	-0.083	9.515	14.467	0.658	-0.003	0.0468374	0.308134	0.000667094	0.0064995	624096	0.000975979	0.0095562
ARFGAP2	0.316	0.388	-0.072	11.148	16.216	0.687	-0.003	0.0993517	0.447687	0.0011029	0.00975173	624272	0.00209883	0.017002
SEC23A	0.208	0.307	-0.099	6.728	11.447	0.588	-0.003	0.0199248	0.185295	0.000245549	0.0029138	624634	0.000194029	0.00270591
URM1	0.309	0.383	-0.074	11.389	16.057	0.709	-0.003	0.0853152	0.424313	0.00241546	0.0178523	626463	0.00454055	0.0310163
B3GNT2	0.227	0.32	-0.093	6.103	9.539	0.64	-0.003	0.0494914	0.314702	0.00396462	0.0262747	632526	0.00367468	0.0263891
LIN7A	0.147	0.269	-0.122	4.565	9.062	0.504	-0.003	0.00227851	0.0417241	4.33452e-05	0.000710997	625372	2.19499e-05	0.000449645
C16orf62	0.249	0.336	-0.087	7.496	13.831	0.542	-0.003	0.0407731	0.283419	4.77126e-06	0.000136224	616011	6.38391e-06	0.000160749
NPEPL1	0.162	0.277	-0.115	4.95	10.493	0.472	-0.003	0.00438596	0.0678736	4.79667e-06	0.000136224	619256	1.02678e-06	3.47095e-05
PPP2R3C	0.232	0.323	-0.091	7.833	13.037	0.601	-0.003	0.0254052	0.215267	0.000128845	0.00175152	622281	0.000167542	0.00240783
WSB2	0.169	0.281	-0.112	5.622	10.334	0.544	-0.003	0.00394053	0.0627837	8.14896e-05	0.00119848	624290	5.22036e-05	0.000905593
STIP1	0.292	0.369	-0.076	8.217	12.083	0.68	-0.003	0.124073	0.499239	0.00432252	0.0280814	630560	0.00534654	0.0353878
PLAA	0.195	0.297	-0.103	5.911	10.652	0.555	-0.003	0.0139225	0.148861	0.000112133	0.00157367	624454	8.01714e-05	0.00130418
UQCRQ	0.789	0.82	-0.031	24.796	31.002	0.8	-0.003	0.616094	0.802618	0.00226405	0.0170581	628441	0.0503931	0.178983
C18orf21	0.227	0.319	-0.092	6.487	9.857	0.658	-0.003	0.0393567	0.277326	0.00639322	0.0382368	633104	0.00576699	0.0375891
ACSS2	0.235	0.325	-0.09	7.593	12.242	0.62	-0.003	0.0377748	0.270494	0.000479191	0.00502091	625555	0.000570214	0.00623169
SPAG7	0.44	0.494	-0.054	12.878	18.124	0.711	-0.003	0.330161	0.573224	0.00132133	0.0112039	624932	0.00451958	0.0309167
UBAP1	0.246	0.332	-0.087	6.583	11.447	0.575	-0.003	0.0621651	0.355535	0.000115471	0.00161305	624380	0.000154837	0.00224931
SRF	0.238	0.326	-0.088	6.535	12.083	0.541	-0.003	0.0515023	0.32115	1.93019e-05	0.000363183	620206	1.87056e-05	0.000395487
PADI2	0.161	0.275	-0.114	4.95	9.38	0.528	-0.003	0.00555394	0.0806819	0.000106167	0.00150539	625934	5.36346e-05	0.000925678
LRPPRC	0.252	0.336	-0.085	7.112	11.606	0.613	-0.003	0.0644121	0.363443	0.000610861	0.00608841	626721	0.000672469	0.00710467
ZZEF1	0.228	0.319	-0.091	7.064	12.242	0.577	-0.003	0.0293318	0.233459	6.81729e-05	0.00103517	622331	9.06924e-05	0.00144111
SGMS2	0.249	0.334	-0.085	6.92	10.811	0.64	-0.003	0.0700491	0.379507	0.00219657	0.0166673	630054	0.00228929	0.0183194
RNF146	0.239	0.327	-0.088	6.295	9.857	0.639	-0.003	0.067117	0.370278	0.00338678	0.0230906	631955	0.00331382	0.024286
SCAMP4	0.254	0.337	-0.083	9.755	16.057	0.608	-0.003	0.0305732	0.238728	2.61138e-05	0.000469969	616803	6.3807e-05	0.00106431
RRP12	0.257	0.339	-0.083	8.602	13.355	0.644	-0.003	0.0527793	0.324709	0.000685319	0.00659041	625241	0.000933722	0.00920827
CPNE2	0.22	0.313	-0.092	6.295	10.493	0.6	-0.003	0.0394241	0.277404	0.000603798	0.00603731	627976	0.000618661	0.00662675
CWC25	0.297	0.371	-0.074	8.409	13.831	0.608	-0.003	0.12373	0.498674	0.000108926	0.00153593	621765	0.000207522	0.00286709
PMAIP1	0.202	0.299	-0.098	5.766	9.062	0.636	-0.003	0.0273699	0.224683	0.00428221	0.0279389	633168	0.00381644	0.0271766
DNAJB14	0.609	0.648	-0.039	16.338	21.145	0.773	-0.003	0.550301	0.757641	0.00691399	0.0404933	629151	0.0259989	0.10965
KAT7	0.255	0.337	-0.082	7.352	12.242	0.601	-0.003	0.0681062	0.373378	0.000220654	0.00268913	624438	0.000301816	0.00385254
MAPK3	0.566	0.607	-0.041	17.828	22.576	0.79	-0.003	0.465389	0.69522	0.00892071	0.0497083	630180	0.0387423	0.146725
LSM1	0.335	0.401	-0.066	9.322	13.514	0.69	-0.003	0.18664	0.560521	0.00341362	0.0231847	629574	0.00604154	0.0387395
GTPBP6	0.152	0.267	-0.115	5.43	10.811	0.502	-0.003	0.0014553	0.0302022	9.80949e-06	0.00021091	620019	3.65948e-06	0.000103614
NREP	0.149	0.265	-0.116	3.988	8.426	0.473	-0.003	0.00465426	0.0711585	2.44726e-05	0.000445392	626093	1.28586e-05	0.000290888
VPS51	0.189	0.289	-0.101	6.391	11.129	0.574	-0.003	0.0106145	0.125074	0.000182038	0.00231484	624417	0.000128344	0.00192419
TCTA	0.215	0.307	-0.092	7.112	11.606	0.613	-0.003	0.0251813	0.214234	0.000610861	0.00608841	626217	0.000535541	0.00594411
ENTPD4	0.196	0.294	-0.098	5.911	11.765	0.502	-0.003	0.0157302	0.160253	4.26379e-06	0.000136224	617885	2.27902e-06	7.01095e-05
COMMD3	0.259	0.339	-0.08	7.544	11.447	0.659	-0.003	0.0818134	0.417254	0.00311794	0.0217497	630239	0.00348235	0.0253453
TBC1D14	0.348	0.411	-0.063	9.851	13.99	0.704	-0.003	0.220529	0.560521	0.0042242	0.027665	629970	0.0082036	0.0493799
AGPAT2	0.306	0.376	-0.07	11.389	15.421	0.739	-0.003	0.10579	0.458793	0.0084597	0.0475567	630042	0.0128392	0.0649667
HIP1	0.205	0.3	-0.094	6.631	10.016	0.662	-0.003	0.0281083	0.227624	0.00690232	0.0404607	632481	0.00487761	0.0329098
CCNG2	0.294	0.367	-0.072	8.169	12.401	0.659	-0.003	0.139314	0.533869	0.00200758	0.0156056	628746	0.00277951	0.021004
COPS7A	0.218	0.309	-0.09	6.728	10.016	0.672	-0.003	0.0421365	0.289725	0.00733485	0.0423307	633171	0.00664257	0.0418686
PPM1B	0.527	0.571	-0.043	16.531	21.145	0.782	-0.003	0.436382	0.671278	0.00858042	0.048144	630217	0.033569	0.131155
PICALM	1.027	1.05	-0.023	27.775	34.34	0.809	-0.003	0.764057	0.886043	0.00192006	0.0150067	629150	0.0670361	0.193145
NHLRC3	0.413	0.466	-0.054	11.245	16.057	0.7	-0.003	0.333696	0.576791	0.00182159	0.0144211	626734	0.00478123	0.0323751
ELK3	0.226	0.313	-0.088	7.544	11.288	0.668	-0.003	0.036448	0.265114	0.00403608	0.0266489	630576	0.00389256	0.0275532
MRPL55	0.28	0.354	-0.074	8.89	12.719	0.699	-0.003	0.103751	0.454831	0.0057526	0.0351864	630828	0.00762808	0.0467384
GIGYF1	0.285	0.358	-0.073	8.746	12.56	0.696	-0.003	0.118459	0.487411	0.00546067	0.0338432	630764	0.00706649	0.0439831
SERTAD1	0.193	0.29	-0.097	5.863	10.016	0.585	-0.003	0.0190426	0.179913	0.000560751	0.00569104	628082	0.000447289	0.00526357
ZNF581	0.303	0.372	-0.07	10.235	14.944	0.685	-0.003	0.111715	0.472545	0.00154242	0.0126269	626328	0.00293567	0.0219693
C9orf16	0.199	0.294	-0.095	7.496	13.514	0.555	-0.003	0.00923619	0.114127	9.39377e-06	0.000204194	617225	1.14799e-05	0.000263385
STK32C	0.19	0.287	-0.097	6.391	11.129	0.574	-0.003	0.0130695	0.142836	0.000182038	0.00231484	624555	0.00013783	0.00204387
PNPLA6	0.349	0.41	-0.061	11.773	17.329	0.679	-0.003	0.178632	0.557924	0.000432028	0.00463044	622683	0.00159412	0.0139991
NPLOC4	0.263	0.34	-0.077	8.457	12.56	0.673	-0.003	0.0823828	0.418528	0.00296875	0.0208728	629006	0.00345651	0.0251886
REEP4	0.159	0.268	-0.108	4.661	10.334	0.451	-0.003	0.005199	0.0769721	1.84544e-06	0.000136224	618571	3.74932e-07	1.45819e-05
ITGB7	0.297	0.366	-0.07	9.947	13.99	0.711	-0.003	0.119097	0.48839	0.00543299	0.0336855	629819	0.00800532	0.0484323
ZSWIM8	0.408	0.462	-0.053	12.782	17.011	0.751	-0.003	0.304044	0.560521	0.00820395	0.0464125	630427	0.0195493	0.0884955
WRNIP1	0.176	0.278	-0.101	5.334	9.221	0.578	-0.003	0.0153671	0.158364	0.000670542	0.00651769	629429	0.00051095	0.00573923
PRKAA1	0.174	0.276	-0.102	6.055	10.016	0.605	-0.003	0.0109844	0.127526	0.000926395	0.00844296	628825	0.000730389	0.0075506
HSD17B12	0.332	0.395	-0.063	9.322	13.355	0.698	-0.003	0.217672	0.560521	0.00433543	0.0281447	630122	0.0071591	0.0444935
TECPR1	0.443	0.492	-0.049	14.464	19.873	0.728	-0.003	0.334778	0.578043	0.00141147	0.0117938	624890	0.00661473	0.0417228
DNTTIP2	0.282	0.354	-0.072	9.13	13.99	0.653	-0.003	0.102449	0.453346	0.000705553	0.0067594	625100	0.00117874	0.0110311
NSMCE1	0.25	0.329	-0.079	7.641	11.288	0.677	-0.003	0.0806061	0.414326	0.005386	0.0334504	631634	0.00599672	0.0385077
GALNT10	0.229	0.313	-0.084	7.352	11.288	0.651	-0.003	0.048619	0.312982	0.00220843	0.0167383	629689	0.00254275	0.0197557
ERCC5	0.299	0.367	-0.069	7.16	11.606	0.617	-0.003	0.191767	0.560521	0.000630742	0.00624316	627386	0.000925567	0.00914814
POR	0.27	0.345	-0.074	9.082	13.831	0.657	-0.003	0.0863999	0.425029	0.00089286	0.00817093	625495	0.00132386	0.0121275
LRCH4	0.353	0.413	-0.059	11.773	16.534	0.712	-0.003	0.200207	0.560521	0.00221993	0.0167968	627007	0.00606185	0.0388277
TFDP1	0.228	0.312	-0.084	7.496	12.401	0.605	-0.003	0.0421932	0.289779	0.000246513	0.002917	624128	0.000291902	0.00374211
YIPF5	0.149	0.26	-0.111	4.805	8.585	0.56	-0.003	0.00476591	0.0723677	0.000554062	0.00563925	629780	0.000344659	0.00427532
ABHD13	0.229	0.313	-0.084	6.583	10.334	0.637	-0.003	0.0627648	0.357902	0.00236612	0.0175569	630778	0.0024778	0.0194773
CACNA2D4	0.144	0.257	-0.113	4.325	9.221	0.469	-0.003	0.00342891	0.0561931	8.02602e-06	0.000180418	623154	3.74068e-06	0.000105231
UBE2Z	0.315	0.38	-0.065	9.563	13.672	0.699	-0.003	0.172537	0.552223	0.00471307	0.0301107	629670	0.00674676	0.0423453
COASY	0.232	0.315	-0.083	8.025	12.719	0.631	-0.003	0.0377455	0.270494	0.000637416	0.00627917	625610	0.00077384	0.00789424
MTHFS	0.257	0.333	-0.077	6.199	9.698	0.639	-0.003	0.123184	0.497723	0.00418204	0.02748	632802	0.00441104	0.0302829
TMUB1	0.223	0.308	-0.085	8.169	12.56	0.65	-0.003	0.031588	0.243765	0.0012034	0.0103671	626699	0.00126726	0.0116994
GTF2H5	0.305	0.372	-0.066	8.361	13.672	0.612	-0.003	0.1756	0.55612	0.0001419	0.00189281	622559	0.000281081	0.00361904
MINOS1	0.267	0.341	-0.074	11.485	18.283	0.628	-0.003	0.0382541	0.272405	1.92749e-05	0.000363059	615417	0.000105091	0.00162609
NKG7	0.202	0.293	-0.091	7.208	12.56	0.574	-0.003	0.0211098	0.192687	5.43951e-05	0.000860498	621268	6.25219e-05	0.00104582
F5	0.263	0.338	-0.075	7.977	11.606	0.687	-0.003	0.101171	0.451536	0.00627307	0.0377047	631957	0.00776443	0.0474105
HPRT1	0.217	0.303	-0.086	5.766	8.903	0.648	-0.003	0.0612382	0.353073	0.00720129	0.0418178	634476	0.00647961	0.0410452
HUS1	0.199	0.29	-0.091	5.766	9.221	0.625	-0.003	0.0412317	0.285936	0.00317324	0.0220663	632336	0.00271793	0.020642
MGAT4A	0.189	0.283	-0.094	5.718	9.539	0.599	-0.003	0.0239638	0.208668	0.00126147	0.0107786	629981	0.000938647	0.00924147
FAM195A	0.171	0.272	-0.101	5.718	9.062	0.631	-0.003	0.0117796	0.133665	0.00407031	0.0268463	632472	0.00274119	0.0207798
CNOT6L	0.179	0.277	-0.098	5.574	9.698	0.575	-0.003	0.017795	0.172338	0.000434218	0.0046511	628091	0.000340571	0.00424365
PLEKHB2	1.262	1.279	-0.018	40.798	48.967	0.833	-0.003	0.808245	0.908061	0.000329726	0.00369663	634778	0.203643	0.41772
R3HCC1	0.125	0.244	-0.119	4.133	8.903	0.464	-0.003	0.0011318	0.0249067	8.76745e-06	0.000194382	623650	3.44825e-06	9.85746e-05
NUCB2	0.248	0.325	-0.077	7.593	11.288	0.673	-0.003	0.0870066	0.425029	0.00525903	0.0328454	631263	0.00513952	0.0341884
CIAO1	0.278	0.349	-0.07	8.169	12.083	0.676	-0.003	0.133834	0.522438	0.00423038	0.0276953	630354	0.00488381	0.0329098
HS1BP3	0.252	0.328	-0.076	8.169	11.765	0.694	-0.003	0.0826266	0.419277	0.00685922	0.0402653	631898	0.00818841	0.0493051
MKKS	0.108	0.235	-0.127	3.172	7.631	0.416	-0.003	0.000714775	0.0172682	6.56981e-06	0.000156773	625526	1.29836e-06	4.26568e-05
C3orf62	0.358	0.415	-0.057	11.197	15.739	0.711	-0.003	0.238784	0.560521	0.00283236	0.0202258	628163	0.0072186	0.0447932
CD101	0.209	0.296	-0.087	6.92	10.97	0.631	-0.003	0.0332722	0.25175	0.00167321	0.0134682	628957	0.00147306	0.013262
TFAM	0.18	0.276	-0.096	5.286	8.903	0.594	-0.003	0.0244183	0.210563	0.0016311	0.013183	631196	0.00112626	0.0106692
PACS2	0.121	0.242	-0.12	3.7	8.744	0.423	-0.003	0.00136428	0.0287761	3.78899e-06	0.000136224	622005	4.14601e-07	1.59567e-05
SMU1	0.213	0.298	-0.085	6.295	11.606	0.542	-0.003	0.0432082	0.294341	2.97148e-05	0.00052261	621501	2.76958e-05	0.000542954
SLC22A18	0.293	0.36	-0.067	9.37	13.831	0.677	-0.003	0.137035	0.529323	0.00172758	0.0138183	627609	0.00319763	0.0236117
MRPL23	0.231	0.311	-0.08	8.457	14.149	0.598	-0.003	0.0347361	0.257889	6.14705e-05	0.000949615	619932	9.7168e-05	0.00152493
VCPIP1	0.237	0.315	-0.078	7.064	10.493	0.673	-0.003	0.0764848	0.402717	0.00668568	0.0395757	632750	0.00678422	0.0424605
NOA1	0.169	0.268	-0.099	4.757	9.38	0.507	-0.003	0.0164656	0.163744	3.82934e-05	0.000641118	625061	2.53184e-05	0.000505259
R3HDM2	0.282	0.35	-0.068	8.746	12.401	0.705	-0.003	0.137687	0.530891	0.00846425	0.0475672	631858	0.0100557	0.0543378
MAFK	0.204	0.291	-0.087	5.959	10.493	0.568	-0.003	0.0429452	0.293583	0.000171335	0.00220442	626060	0.00018924	0.00265368
ACOX1	0.181	0.275	-0.094	5.718	9.857	0.58	-0.003	0.0198391	0.184787	0.000493799	0.00516181	627991	0.000372817	0.00453114
ZNF580	0.149	0.255	-0.106	5.478	11.129	0.492	-0.003	0.00197845	0.0373184	5.01594e-06	0.000136224	618514	1.62541e-06	5.19341e-05
EFCAB2	0.183	0.276	-0.093	5.286	8.744	0.605	-0.003	0.0295522	0.234584	0.00223041	0.0168561	632197	0.00177334	0.0149298
ENTHD2	0.213	0.297	-0.084	7.112	11.288	0.63	-0.003	0.0381391	0.272022	0.0010986	0.00972823	628160	0.00120495	0.0112468
DPP7	0.311	0.374	-0.063	11.533	17.488	0.659	-0.003	0.122614	0.496517	0.000180019	0.00230116	620666	0.00074149	0.00763872
ITFG1	0.251	0.326	-0.074	7.208	11.288	0.639	-0.003	0.0945229	0.438738	0.00153027	0.012568	629341	0.00207323	0.0168406
ISCA1	0.157	0.259	-0.103	4.661	9.221	0.506	-0.003	0.00854493	0.108488	4.8608e-05	0.000784301	625421	2.69175e-05	0.000533576
TET3	0.248	0.322	-0.075	6.968	10.811	0.645	-0.003	0.102586	0.453415	0.00229269	0.0171827	630529	0.00284473	0.0214059
TUBB6	0.156	0.259	-0.102	4.469	8.267	0.541	-0.003	0.0127384	0.140448	0.00037515	0.00411508	630006	0.000263683	0.00346634
ZNF335	0.296	0.361	-0.065	9.13	13.672	0.668	-0.003	0.155245	0.547397	0.00152092	0.0125199	627232	0.0025424	0.0197557
YOD1	0.12	0.239	-0.118	3.508	6.995	0.501	-0.003	0.00297509	0.0507192	0.000314702	0.00354608	631679	0.000167055	0.00240324
TMEM14C	0.216	0.299	-0.082	7.881	11.606	0.679	-0.003	0.0359611	0.263074	0.00475705	0.0303263	630568	0.00455129	0.0310658
ATP9B	0.269	0.339	-0.07	8.698	12.878	0.675	-0.003	0.114204	0.477088	0.00260759	0.0189789	628922	0.00375585	0.0268096
ELOVL1	0.304	0.367	-0.063	11.485	17.806	0.645	-0.003	0.111664	0.472545	6.04813e-05	0.000937591	618578	0.000346551	0.0042941
WIPI1	0.243	0.318	-0.075	7.641	12.242	0.624	-0.003	0.0770522	0.404626	0.00050495	0.00525367	626018	0.000715185	0.00744102
RFXANK	0.187	0.278	-0.091	6.583	11.288	0.583	-0.003	0.014851	0.155516	0.000216071	0.00264963	624779	0.000183088	0.00257758
SBNO1	0.463	0.507	-0.044	12.638	18.124	0.697	-0.003	0.454461	0.686436	0.000772896	0.00729064	623697	0.00293229	0.0219533
PI4KA	0.32	0.38	-0.06	11.485	16.375	0.701	-0.003	0.169026	0.549948	0.00159527	0.0129577	625994	0.00409511	0.0285214
SYNGR1	0.21	0.293	-0.084	6.199	10.175	0.609	-0.003	0.0474544	0.310102	0.00102474	0.00918388	629514	0.00113238	0.01071
RHBDD2	0.269	0.338	-0.069	7.641	11.447	0.667	-0.003	0.151766	0.547397	0.00421107	0.0275892	630862	0.00457934	0.0312051
C4orf48	0.359	0.413	-0.054	12.734	17.011	0.749	-0.003	0.238404	0.560521	0.00807509	0.0458311	629785	0.0163959	0.0772342
MED24	0.236	0.312	-0.076	6.295	9.539	0.66	-0.003	0.101463	0.452013	0.00745027	0.04288	634012	0.00732575	0.0452446
CUL4A	0.412	0.46	-0.048	12.494	16.693	0.748	-0.003	0.35211	0.593785	0.00769923	0.0440335	630560	0.0190954	0.0869932
HMBOX1	0.278	0.345	-0.067	8.842	13.037	0.678	-0.003	0.132653	0.519424	0.00277853	0.0199002	628880	0.00393809	0.0278201
MAST3	0.299	0.362	-0.063	9.322	13.037	0.715	-0.003	0.167424	0.548612	0.00839212	0.0472366	631760	0.0118468	0.0608912
AP3S2	0.142	0.249	-0.107	5.19	13.514	0.384	-0.003	0.00096142	0.0219448	2.16114e-06	0.000136224	602449	1.15833e-11	1.17693e-09
DNAJA2	0.436	0.481	-0.045	11.725	15.898	0.738	-0.003	0.419088	0.656148	0.00757969	0.0434896	630612	0.0164299	0.077347
CEBPZ-AS1	0.231	0.308	-0.077	7.977	12.242	0.652	-0.003	0.0669853	0.370011	0.00141765	0.0118266	628026	0.00191301	0.0158579
PHF12	0.235	0.311	-0.075	7.256	11.447	0.634	-0.003	0.079032	0.410086	0.00119704	0.0103223	628449	0.00149473	0.0133902
ACAP1	0.38	0.43	-0.051	12.59	17.011	0.74	-0.003	0.283902	0.560521	0.00532731	0.0332368	629305	0.0140828	0.0686831
SIN3B	0.252	0.324	-0.071	7.641	11.129	0.687	-0.003	0.108681	0.465204	0.00693586	0.040608	632748	0.00881529	0.0516547
ARRDC3	0.183	0.273	-0.09	6.007	10.175	0.59	-0.003	0.0225378	0.200172	0.000635772	0.0062734	627884	0.000462175	0.00536419
ACTA2	0.164	0.26	-0.096	4.277	7.472	0.572	-0.003	0.0245367	0.211481	0.00233655	0.0174271	633887	0.00155367	0.0137579
DHX40	0.157	0.256	-0.099	4.565	7.631	0.598	-0.003	0.0204664	0.188752	0.00415522	0.027334	634497	0.00271277	0.0206224
ZNF136	0.121	0.235	-0.115	3.748	7.313	0.513	-0.003	0.00295689	0.0504573	0.000428779	0.00461115	631088	0.000172589	0.00245898
MAPK6	0.187	0.275	-0.088	5.718	9.062	0.631	-0.003	0.034458	0.256851	0.00407031	0.0268463	632930	0.00335693	0.0245424
ZNF217	0.142	0.246	-0.105	3.748	7.472	0.502	-0.003	0.00958943	0.117189	0.000201789	0.00250559	630427	0.000119292	0.00181138
TMEM41A	0.165	0.261	-0.096	6.103	9.539	0.64	-0.003	0.0117306	0.133279	0.00396462	0.0262747	631898	0.00280871	0.0211887
SERPINB8	0.145	0.249	-0.103	4.661	9.062	0.514	-0.003	0.00526057	0.0776627	7.25381e-05	0.00108844	626312	4.47086e-05	0.000805664
ELOF1	0.158	0.256	-0.098	5.094	10.016	0.509	-0.003	0.00926034	0.114267	2.86376e-05	0.000507989	623131	1.36893e-05	0.000308505
SERPINB10	0.077	0.215	-0.138	2.162	6.677	0.324	-0.003	0.000244013	0.00713617	8.11273e-07	0.000136224	625055	2.11544e-08	1.2173e-06
MYO15B	0.195	0.28	-0.085	6.679	11.129	0.6	-0.003	0.0271081	0.223463	0.000439686	0.00469553	626566	0.000450961	0.00527476
FASTK	0.21	0.291	-0.081	6.583	10.652	0.618	-0.003	0.0518518	0.321998	0.00102088	0.00915396	628877	0.00113804	0.0107407
UBXN11	0.105	0.227	-0.121	4.661	13.831	0.337	-0.003	6.06664e-06	0.000322967	1.94519e-06	0.000136224	596812	1.4809e-14	2.28973e-12
PDK1	0.147	0.249	-0.102	4.133	8.426	0.49	-0.003	0.00943364	0.115762	4.87613e-05	0.00078606	627038	2.9952e-05	0.000579093
MAP2K6	0.202	0.284	-0.082	6.343	10.334	0.614	-0.003	0.0506631	0.318769	0.00113257	0.00992473	629299	0.00114443	0.0107839
FRY	0.159	0.256	-0.096	4.805	11.129	0.432	-0.003	0.0103487	0.122955	3.16369e-06	0.000136224	614850	4.19287e-08	2.21885e-06
REV3L	0.163	0.258	-0.095	4.757	8.744	0.544	-0.003	0.0189394	0.17951	0.000358569	0.003965	628957	0.00021696	0.00296523
TCEB2	2.025	2.035	-0.01	56.367	63.116	0.893	-0.003	0.904986	0.956898	0.00273291	0.0196778	651514	0.858002	0.916284
SNX11	0.167	0.26	-0.094	4.901	8.585	0.571	-0.003	0.0228111	0.201893	0.000844813	0.00782784	630796	0.000646906	0.00687135
SMG7	0.23	0.305	-0.075	7.929	12.719	0.623	-0.003	0.055614	0.333356	0.00045078	0.00477955	625072	0.000587688	0.00636787
RPS19BP1	0.439	0.482	-0.043	13.215	17.806	0.742	-0.003	0.408538	0.647785	0.00509401	0.0319946	629146	0.0154817	0.0737028
CYTH2	0.335	0.39	-0.055	10.235	14.308	0.715	-0.003	0.256351	0.560521	0.00596827	0.0362067	630434	0.0106114	0.0565254
PRR14	0.437	0.481	-0.043	13.936	18.283	0.762	-0.003	0.394239	0.634845	0.00881483	0.0491954	630901	0.0270909	0.113262
PIGT	0.365	0.415	-0.051	11.533	15.739	0.733	-0.003	0.287742	0.560521	0.00595165	0.0361182	630307	0.0144715	0.0698474
SIGLEC7	0.206	0.286	-0.08	6.199	9.698	0.639	-0.003	0.055415	0.333196	0.00418204	0.02748	632280	0.00354842	0.0257213
NCOA2	0.211	0.29	-0.079	6.199	10.493	0.591	-0.002	0.0623887	0.356084	0.000549832	0.00560904	627698	0.000509723	0.00573209
ARFGEF2	0.195	0.278	-0.083	5.863	9.38	0.625	-0.002	0.0452167	0.304199	0.00260391	0.0189599	632065	0.00260238	0.0200924
PCTP	0.168	0.26	-0.092	5.43	8.903	0.61	-0.002	0.018425	0.176737	0.00248256	0.0182332	631931	0.00176119	0.0148417
TXNRD2	0.147	0.247	-0.1	5.046	9.221	0.547	-0.002	0.00725779	0.0964505	0.000246395	0.002917	627484	0.000139637	0.00206391
ZNF652	0.277	0.34	-0.064	8.025	11.606	0.691	-0.002	0.17419	0.554843	0.0080393	0.0456699	632483	0.00945832	0.0542861
BTBD2	0.338	0.391	-0.054	11.677	16.693	0.7	-0.002	0.222678	0.560521	0.00135862	0.0114655	625810	0.00413627	0.0287635
CATSPER1	0.099	0.221	-0.122	3.22	8.267	0.389	-0.002	0.00066994	0.0164533	1.97572e-06	0.000136224	621748	8.29485e-08	4.04084e-06
MARCH2	0.339	0.393	-0.053	10.908	15.58	0.7	-0.002	0.246515	0.560521	0.00203092	0.0156872	627449	0.00534768	0.0353878
FAM45A	0.946	0.966	-0.02	29.457	35.135	0.838	-0.002	0.76612	0.887278	0.00774612	0.0442447	632833	0.123693	0.291387
KLHDC10	0.185	0.271	-0.085	5.478	8.426	0.65	-0.002	0.0419581	0.288945	0.0103165	0.0555198	635256	0.00733208	0.0452522
POLDIP3	0.293	0.354	-0.06	9.851	13.831	0.712	-0.002	0.167947	0.548805	0.00649957	0.0388076	630575	0.00981665	0.0543378
YIF1B	0.128	0.235	-0.107	5.382	10.493	0.513	-0.002	0.000998472	0.0225416	1.95323e-05	0.000367129	621464	7.81115e-06	0.000190783
TSC2	0.227	0.301	-0.073	8.025	13.355	0.601	-0.002	0.0629076	0.358283	0.000109891	0.00154832	622129	0.000183961	0.00258783
KAT5	0.128	0.235	-0.107	3.844	7.79	0.493	-0.002	0.00596631	0.0846867	0.000105474	0.00149675	628938	5.69773e-05	0.000968559
TM2D3	0.213	0.29	-0.077	5.863	9.062	0.647	-0.002	0.0896548	0.428983	0.00591386	0.0359134	634121	0.00597585	0.038432
METTL5	0.236	0.307	-0.071	6.103	9.857	0.619	-0.002	0.119988	0.490685	0.00171831	0.0137565	631207	0.00218248	0.0176154
DNAJC3	0.45	0.491	-0.041	12.35	16.693	0.74	-0.002	0.467692	0.697525	0.00605498	0.0366577	629946	0.0158486	0.0751477
VIM-AS1	0.154	0.249	-0.095	4.277	7.313	0.585	-0.002	0.0203141	0.187639	0.00325588	0.0224424	634781	0.00238415	0.0188915
DIDO1	0.141	0.241	-0.101	3.94	7.472	0.527	-0.002	0.0125283	0.138968	0.00055866	0.00567307	631603	0.000312232	0.00396274
SIVA1	0.315	0.371	-0.056	9.851	14.149	0.696	-0.002	0.232663	0.560521	0.00334528	0.0229662	629026	0.00612129	0.039138
[truncated: 1,223 more rows]

## Sheet: up - CT00B
feature	mean_logExpr	mean_logExpr_other	log_fold_change	percentage	percentage_other	percentage_fold_change	WAD_score	t_pval	t_qval	fisher_pval	fisher_qval	mwu_U	mwu_pval	mwu_qval
IFITM3	4.069	1.927	2.142	85.807	46.824	1.833	0.856	0	0	3.89315e-06	0.000115997	395705	0	0
DUSP6	3.856	2.032	1.824	83.942	49.412	1.699	0.716	5.46506e-44	3.428e-41	2.58635e-06	0.000115997	376264	1.06961e-41	8.63651e-39
FGL2	4.166	2.766	1.4	91.971	71.059	1.294	0.647	4.7724e-37	2.26661e-34	2.0343e-06	0.000115997	386110	0	2.8026e-45
KLF2	4.107	2.718	1.39	86.294	61.412	1.405	0.632	8.34234e-26	1.66311e-23	3.22329e-06	0.000115997	348078	3.21904e-24	6.04431e-22
KLF6	5.115	4.086	1.029	95.539	85.647	1.116	0.631	1.39773e-21	1.79131e-19	1.3559e-06	0.000115997	356572	1.10491e-28	3.02408e-26
FYB	3.679	2.263	1.416	83.861	59.059	1.42	0.561	1.14487e-32	3.48817e-30	3.15597e-06	0.000115997	366318	6.64827e-35	2.90152e-32
STAT1	3.374	1.756	1.617	80.454	46.353	1.736	0.553	2.74094e-42	1.52661e-39	2.59818e-06	0.000115997	373619	3.7808e-40	2.65445e-37
WARS	3.71	2.379	1.332	82.563	60.941	1.355	0.541	1.1323e-28	2.72902e-26	2.58081e-06	0.000115997	361361	7.61644e-32	2.86024e-29
TSC22D3	3.616	2.245	1.371	86.537	61.882	1.398	0.536	1.63649e-34	5.87245e-32	2.94521e-06	0.000115997	369781	5.158e-37	2.77638e-34
CEBPD	3.211	1.558	1.653	77.291	42.118	1.835	0.526	1.4013e-45	6.29183e-43	4.09425e-06	0.000116148	377549	2.69049e-43	2.41435e-40
WSB1	3.015	1.211	1.804	72.182	34.588	2.087	0.509	0	0	3.14434e-06	0.000115997	383945	0	1.4013e-45
MAFB	3.478	2.174	1.304	76.561	53.176	1.44	0.492	1.72577e-24	3.16678e-22	3.45955e-06	0.000115997	347054	4.45581e-24	8.08453e-22
TNFSF10	2.895	1.056	1.839	73.723	32.706	2.254	0.485	0	0	3.87353e-06	0.000115997	395648	0	0
PTPRC	3.56	2.327	1.232	80.697	60.471	1.334	0.484	4.86599e-25	9.03173e-23	3.11926e-06	0.000115997	351972	1.79203e-26	4.11098e-24
SAMHD1	3.884	2.807	1.077	85.564	67.529	1.267	0.481	6.62517e-19	6.52337e-17	2.84806e-06	0.000115997	335648	3.91303e-18	4.24078e-16
HLA-DRB5	4.978	4.195	0.783	92.863	86.118	1.078	0.479	4.84747e-12	2.33663e-10	6.38238e-05	0.00108032	326914	2.38851e-14	1.78563e-12
MALAT1	6.06	5.447	0.613	99.189	98.353	1.009	0.47	7.54413e-20	8.01465e-18	0.162059	0.475118	357470	3.4417e-29	1.02524e-26
ANXA1	4.326	3.42	0.906	87.024	79.059	1.101	0.468	1.40247e-14	8.74405e-13	0.00014599	0.00219298	337808	4.65704e-19	5.57051e-17
PLAC8	3.387	2.132	1.255	72.587	50.353	1.442	0.462	1.39405e-21	1.79131e-19	3.95798e-06	0.000115997	340965	3.42166e-21	4.9333e-19
RGS2	4.008	3.03	0.978	80.941	66.588	1.216	0.459	3.62597e-13	2.02603e-11	2.36316e-06	0.000115997	323965	2.44763e-13	1.65374e-11
HLA-DPA1	3.821	2.82	1.001	81.752	67.765	1.206	0.443	4.90226e-16	3.58198e-14	3.30431e-06	0.000115997	335120	5.91068e-18	6.3209e-16
MT-ND5	5.023	4.33	0.693	97.08	94.353	1.029	0.432	8.3372e-17	6.66481e-15	0.0149856	0.0895257	346716	2.47727e-23	4.21084e-21
FAM65B	2.939	1.476	1.463	75.101	41.882	1.793	0.431	3.10373e-39	1.51876e-36	3.08761e-06	0.000115997	365392	3.40528e-35	1.5711e-32
ZFP36L2	2.851	1.319	1.532	71.29	40.235	1.772	0.426	1.4013e-45	1.35225e-42	3.81729e-06	0.000115997	371777	6.20072e-40	4.17205e-37
FOS	5.598	4.996	0.602	97.648	97.176	1.005	0.425	7.28919e-18	6.36248e-16	0.5887	0.912666	364108	3.7782e-33	1.52526e-30
DUSP1	4.952	4.276	0.676	98.297	94.588	1.039	0.416	6.59445e-20	7.14679e-18	0.000144942	0.00218537	354102	2.7859e-27	6.81618e-25
HLA-DRA	6.037	5.504	0.532	98.216	95.059	1.033	0.41	7.04175e-10	2.47735e-08	0.00108344	0.0115405	325941	5.87661e-14	4.2554e-12
MT-ATP8	5.564	4.991	0.572	99.757	98.588	1.012	0.403	9.51155e-22	1.25895e-19	0.0111741	0.071745	356684	9.73969e-29	2.71166e-26
SAT1	4.73	4.046	0.684	96.188	92	1.046	0.4	2.03178e-16	1.56234e-14	0.000996938	0.0107972	352710	1.62916e-26	3.81271e-24
CD53	3.164	2.023	1.141	77.129	58.588	1.316	0.395	2.30094e-25	4.47657e-23	4.06172e-06	0.000115997	354056	8.31764e-28	2.06636e-25
CALM2	3.501	2.527	0.974	81.022	64.706	1.252	0.392	2.62355e-17	2.20651e-15	2.78381e-06	0.000115997	338650	1.30044e-19	1.60302e-17
MT2A	2.745	1.301	1.444	66.342	32.706	2.028	0.39	3.54517e-34	1.21803e-31	3.78966e-06	0.000115997	355002	6.40065e-30	2.10934e-27
HLA-DPB1	3.406	2.438	0.968	78.021	60.706	1.285	0.377	1.40376e-15	9.81294e-14	2.93847e-06	0.000115997	329573	1.13183e-15	9.61938e-14
RNF149	2.945	1.776	1.169	72.506	49.412	1.467	0.368	4.73026e-24	8.12599e-22	3.08761e-06	0.000115997	343432	1.85873e-22	2.94262e-20
ZFAND5	2.851	1.619	1.233	64.477	41.882	1.539	0.368	5.24789e-23	8.14836e-21	3.52781e-06	0.000115997	338464	1.20193e-20	1.68772e-18
ACTR2	3.566	2.732	0.833	77.778	63.765	1.22	0.35	1.0057e-10	4.0198e-09	3.38858e-06	0.000115997	315272	2.75939e-10	1.23774e-08
MNDA	2.483	0.978	1.505	66.18	29.647	2.232	0.347	0	0	4.06327e-06	0.000115997	370990	1.14818e-40	8.42768e-38
APOBEC3A	2.775	1.61	1.165	64.882	41.176	1.576	0.341	1.08432e-21	1.41206e-19	3.54268e-06	0.000115997	336984	6.65285e-20	8.32793e-18
SDCBP	3.267	2.376	0.891	74.209	55.294	1.342	0.335	2.07749e-12	1.05494e-10	3.34165e-06	0.000115997	318590	1.53306e-11	8.17025e-10
CYBB	3.856	3.138	0.718	84.185	73.176	1.15	0.335	2.62697e-09	8.50108e-08	4.75635e-06	0.000125091	311884	4.1457e-09	1.59014e-07
STK17B	2.845	1.76	1.085	69.992	48.706	1.437	0.333	2.17457e-21	2.68054e-19	3.21473e-06	0.000115997	339394	1.39005e-20	1.93505e-18
ACTR3	2.682	1.504	1.178	61.882	38.824	1.594	0.329	2.11622e-22	3.05628e-20	3.2265e-06	0.000115997	336166	8.27841e-20	1.02831e-17
XAF1	2.287	0.575	1.712	60.016	18.118	3.313	0.327	0	0	3.77254e-06	0.000115997	381377	0	0
NEAT1	6.337	5.939	0.397	99.757	99.294	1.005	0.325	2.20789e-15	1.50435e-13	0.179226	0.506677	346170	4.72453e-23	7.70623e-21
SRGN	5.947	5.522	0.425	99.432	97.647	1.018	0.325	6.30723e-11	2.57846e-09	0.00361241	0.0297823	331330	3.82806e-16	3.43419e-14
YBX1	3.861	3.17	0.691	80.86	72	1.123	0.324	1.47014e-08	4.24444e-07	0.000204036	0.00290801	319194	1.46501e-11	7.85949e-10
NFKBIZ	2.798	1.738	1.06	67.478	46.118	1.463	0.321	2.42311e-19	2.47648e-17	3.41909e-06	0.000115997	333688	4.6411e-18	4.9963e-16
BTG1	3.088	2.176	0.911	79.805	60.706	1.315	0.32	2.59968e-17	2.19788e-15	2.72851e-06	0.000115997	332224	9.1877e-17	8.72723e-15
LY6E	2.613	1.459	1.154	70.235	42.824	1.64	0.313	1.02716e-26	2.1541e-24	3.87353e-06	0.000115997	346284	3.0847e-24	5.92997e-22
C1orf162	3.131	2.302	0.829	76.075	60.706	1.253	0.3	6.76098e-13	3.63921e-11	3.26429e-06	0.000115997	320750	3.02224e-12	1.79423e-10
VMP1	2.739	1.759	0.981	64.801	43.765	1.481	0.294	1.48864e-15	1.0317e-13	3.32515e-06	0.000115997	325378	1.29051e-14	9.97086e-13
ITM2B	4.42	3.891	0.529	90.835	85.412	1.063	0.293	2.44091e-07	5.52817e-06	0.00243274	0.0218663	311944	4.36385e-09	1.66984e-07
IFITM2	3.695	3.043	0.653	81.184	70.588	1.15	0.293	8.85737e-08	2.19033e-06	1.10119e-05	0.00023965	305429	2.95199e-07	8.09316e-06
GBP1	2.113	0.312	1.801	55.961	9.176	6.098	0.291	0	0	4.21421e-06	0.000116726	387414	0	0
RTN4	3.093	2.292	0.801	74.615	59.765	1.248	0.288	6.19912e-12	2.97927e-10	3.27824e-06	0.000115997	320523	3.37099e-12	1.97227e-10
NCF1	3.099	2.318	0.78	76.805	63.294	1.213	0.282	1.88388e-12	9.65744e-11	3.14362e-06	0.000115997	322294	8.65771e-13	5.59219e-11
HMGB2	2.266	0.958	1.308	50.77	23.765	2.136	0.281	1.77639e-30	4.86188e-28	3.17691e-06	0.000115997	340150	4.52475e-24	8.11841e-22
MT-ND4L	2.538	1.518	1.02	67.883	44.471	1.526	0.276	4.71381e-21	5.59695e-19	3.41046e-06	0.000115997	335571	6.00784e-19	7.03005e-17
CD97	3.081	2.32	0.761	79.886	64.235	1.244	0.274	8.33399e-13	4.44149e-11	2.82628e-06	0.000115997	321962	1.31016e-12	8.20019e-11
MYD88	2.483	1.457	1.026	61.882	40.235	1.538	0.27	2.79825e-20	3.13793e-18	4.17241e-06	0.000116617	334884	3.82723e-19	4.6121e-17
HSPA8	2.403	1.319	1.084	62.287	37.647	1.655	0.269	5.17419e-24	8.79503e-22	3.2265e-06	0.000115997	339761	1.28318e-21	1.88371e-19
IFI44L	2.064	0.547	1.517	54.177	16	3.386	0.264	0	0	3.32514e-06	0.000115997	366578	1.55236e-41	1.19364e-38
FCGR3A	2.056	0.526	1.53	41.849	14.353	2.916	0.264	0	0	3.87624e-06	0.000115997	342616	8.16341e-29	2.31268e-26
IFNGR2	2.657	1.772	0.884	67.234	47.765	1.408	0.261	1.14915e-14	7.27704e-13	3.31738e-06	0.000115997	323522	1.0928e-13	7.70591e-12
TRIM22	2.171	0.907	1.264	55.799	25.882	2.156	0.26	3.89783e-35	1.46377e-32	3.72694e-06	0.000115997	348406	7.24021e-28	1.8268e-25
TYMP	4.033	3.52	0.513	93.106	88.941	1.047	0.258	1.26732e-09	4.32656e-08	0.00906686	0.0613886	321520	2.69011e-12	1.62696e-10
MTRNR2L12	3.466	2.855	0.612	91.484	85.882	1.065	0.258	7.25346e-15	4.76134e-13	0.00133526	0.0135609	342095	4.80943e-21	6.81251e-19
GBP2	2.347	1.326	1.022	64.558	37.882	1.704	0.25	7.86557e-22	1.05844e-19	3.78966e-06	0.000115997	336902	5.63435e-20	7.22092e-18
PTAFR	2.517	1.625	0.892	65.45	44.941	1.456	0.246	1.37484e-15	9.65259e-14	4.06364e-06	0.000115997	323720	6.89752e-14	4.97237e-12
CAP1	3.824	3.335	0.489	87.429	80.941	1.08	0.233	2.12151e-06	3.81918e-05	0.00126277	0.0129715	303018	1.4029e-06	3.27369e-05
POU2F2	3.702	3.199	0.502	83.536	76.471	1.092	0.231	9.89629e-06	0.000151474	0.00170306	0.0163794	299168	1.19396e-05	0.000222892
RBMS1	2.244	1.257	0.987	53.041	33.176	1.599	0.23	1.42992e-17	1.22171e-15	3.77257e-06	0.000115997	323162	9.07257e-15	7.14653e-13
ARPC5	3.428	2.892	0.536	77.534	71.059	1.091	0.226	4.82122e-06	7.9119e-05	0.00848927	0.0582348	303834	7.48392e-07	1.88474e-05
ZC3HAV1	2.005	0.821	1.183	62.53	23.765	2.631	0.223	6.9287e-36	2.94433e-33	3.66786e-06	0.000115997	357588	1.51266e-32	5.95768e-30
CAPZA1	2.328	1.464	0.864	57.664	37.176	1.551	0.218	1.99569e-13	1.13874e-11	3.69858e-06	0.000115997	316813	9.35824e-12	5.08811e-10
MS4A7	1.951	0.735	1.216	53.69	23.529	2.282	0.218	2.54948e-40	1.28653e-37	3.51008e-06	0.000115997	350554	8.77658e-30	2.83448e-27
B2M	7.574	7.356	0.219	100	100	1	0.218	7.11451e-17	5.74425e-15	1	1	337521	7.2335e-19	8.39588e-17
FAM26F	2.149	1.166	0.982	52.068	29.882	1.742	0.217	4.96424e-18	4.45347e-16	3.59879e-06	0.000115997	323804	2.93631e-15	2.43157e-13
HLA-DRB1	5.08	4.749	0.331	95.539	91.529	1.044	0.217	0.000743175	0.00631953	0.0028264	0.0246042	280812	0.0271906	0.127121
C3AR1	1.797	0.145	1.651	51.5	4.471	11.52	0.214	0	0	2.9619e-06	0.000115997	386324	0	0
HLA-DQB1	2.953	2.348	0.605	75.182	62.118	1.21	0.214	5.87928e-08	1.51176e-06	3.43335e-06	0.000115997	305686	2.11045e-07	5.97887e-06
BAZ1A	1.975	0.85	1.125	49.635	23.294	2.131	0.212	1.245e-27	2.83159e-25	2.99106e-06	0.000115997	335781	7.39113e-22	1.11544e-19
CCNI	3.228	2.692	0.536	81.59	71.765	1.137	0.212	2.73529e-07	6.12613e-06	3.12149e-05	0.000588876	304508	5.28649e-07	1.3791e-05
PRKAR1A	2.361	1.553	0.809	60.584	40.941	1.48	0.211	1.32224e-12	6.86547e-11	4.32541e-06	0.000117984	315944	3.26278e-11	1.65164e-09
IQGAP1	3.162	2.614	0.548	73.155	63.765	1.147	0.211	7.49859e-06	0.00011756	0.000327762	0.00439958	297042	3.07417e-05	0.000509668
MARCH1	1.957	0.823	1.135	51.5	23.059	2.233	0.21	4.82679e-30	1.27775e-27	4.27045e-06	0.00011688	340115	5.86168e-24	1.04016e-21
HNRNPA2B1	2.713	2.051	0.662	65.531	56.941	1.151	0.21	8.78693e-09	2.62276e-07	0.00195674	0.0183492	310690	4.47937e-09	1.71e-07
GLRX	2.646	1.962	0.684	58.313	42.588	1.369	0.21	4.82607e-07	1.02004e-05	3.47895e-06	0.000115997	299530	3.5733e-06	7.6833e-05
METTL7A	1.938	0.785	1.153	50.041	21.882	2.287	0.209	5.1141e-31	1.44882e-28	3.95631e-06	0.000115997	339692	4.44824e-24	8.08453e-22
GIMAP4	1.815	0.402	1.413	46.067	9.647	4.775	0.209	0	0	2.86418e-06	0.000115997	355462	5.53573e-37	2.8086e-34
RNF213	2.046	1.028	1.018	58.962	33.176	1.777	0.209	1.28137e-26	2.65275e-24	3.68908e-06	0.000115997	340288	2.07501e-22	3.22186e-20
ZFP36L1	2.59	1.896	0.694	66.91	54.353	1.231	0.208	1.70134e-10	6.49484e-09	8.38844e-06	0.000190932	316053	7.68415e-11	3.73746e-09
FOSB	4.031	3.626	0.405	88.727	82.824	1.071	0.207	9.23604e-05	0.0010676	0.0023547	0.0213857	294586	0.000127632	0.00178596
HLA-DQA1	2.018	1.013	1.006	50.284	27.059	1.858	0.203	5.78719e-21	6.82128e-19	3.26452e-06	0.000115997	327971	1.61134e-17	1.65732e-15
LRRK2	2.246	1.425	0.821	52.717	34.118	1.545	0.201	4.11186e-11	1.71313e-09	3.77257e-06	0.000115997	311629	3.18332e-10	1.40066e-08
MTPN	2.852	2.269	0.584	65.937	54.353	1.213	0.199	3.93364e-06	6.58242e-05	2.65091e-05	0.000515125	294651	8.29198e-05	0.00123409
VAMP5	2.219	1.394	0.825	62.612	42.588	1.47	0.199	4.80439e-16	3.52869e-14	3.85322e-06	0.000115997	325176	1.13006e-14	8.77314e-13
CX3CR1	1.732	0.218	1.513	38.929	5.647	6.894	0.197	0	0	3.17076e-06	0.000115997	350970	1.01233e-37	5.83823e-35
TNFRSF1B	3.53	3.089	0.441	87.105	75.765	1.15	0.195	2.65582e-05	0.000363135	2.19476e-06	0.000115997	282413	0.0163286	0.0872805
EGR1	1.817	0.64	1.177	44.363	16	2.773	0.193	1.75973e-31	5.16658e-29	3.98982e-06	0.000115997	336785	3.7996e-24	7.05241e-22
HLA-F	2.202	1.402	0.8	62.368	42.824	1.456	0.192	3.83645e-15	2.57058e-13	2.94265e-06	0.000115997	323178	7.32147e-14	5.25454e-12
GNS	3.129	2.629	0.5	69.992	60.471	1.157	0.192	0.0001299	0.00143828	0.0003858	0.00503223	287666	0.002164	0.0187561
KCTD12	2.224	1.439	0.785	58.719	42.353	1.386	0.192	1.61903e-13	9.33718e-12	3.44652e-06	0.000115997	318570	2.92944e-12	1.74555e-10
CASP1	2.545	1.91	0.635	65.369	50.118	1.304	0.189	4.16999e-08	1.11301e-06	3.63563e-06	0.000115997	305194	1.7417e-07	5.00443e-06
LRRC25	2.629	2.033	0.596	67.883	56.706	1.197	0.185	1.48618e-07	3.53445e-06	4.54275e-05	0.000806114	304092	4.34572e-07	1.15041e-05
LILRB2	2.719	2.15	0.569	71.533	58.824	1.216	0.185	2.67462e-07	5.99858e-06	5.58087e-06	0.000138433	303800	6.04743e-07	1.555e-05
RAB10	1.768	0.612	1.156	43.39	18.118	2.395	0.184	5.0046e-35	1.83669e-32	3.94266e-06	0.000115997	335758	1.353e-23	2.34927e-21
SRSF3	2.274	1.56	0.714	55.393	39.059	1.418	0.183	1.60964e-09	5.4264e-08	3.75946e-06	0.000115997	307592	1.22635e-08	4.30501e-07
WIPF1	2.233	1.505	0.728	58.475	42.824	1.365	0.181	2.12056e-11	9.27989e-10	3.46534e-06	0.000115997	313014	3.04315e-10	1.35002e-08
PRRC2C	1.85	0.839	1.011	47.202	21.412	2.204	0.181	2.99844e-22	4.28484e-20	3.32515e-06	0.000115997	328758	1.13636e-18	1.30142e-16
CELF2	2.269	1.574	0.695	59.854	42.824	1.398	0.178	4.68215e-10	1.67273e-08	3.30445e-06	0.000115997	309232	6.25513e-09	2.34902e-07
CLEC7A	2.501	1.901	0.6	65.288	53.647	1.217	0.176	5.12325e-08	1.33432e-06	2.82089e-05	0.00054053	304760	2.43801e-07	6.79949e-06
IFIT3	1.652	0.304	1.348	41.93	8.706	4.816	0.176	0	0	3.08761e-06	0.000115997	351048	1.22973e-35	5.84051e-33
TUBA1B	2.45	1.841	0.608	59.692	46.353	1.288	0.174	4.12164e-07	8.82709e-06	7.14963e-06	0.000166838	301430	1.3138e-06	3.0926e-05
NAP1L1	2.628	2.08	0.548	66.261	57.647	1.149	0.172	7.5716e-07	1.52452e-05	0.00155176	0.015242	304510	3.16939e-07	8.58714e-06
ATP6V1B2	2.008	1.206	0.802	52.068	34.588	1.505	0.172	3.40416e-14	2.06655e-12	3.69858e-06	0.000115997	316423	4.87356e-12	2.77107e-10
USP15	2.284	1.626	0.659	59.53	43.529	1.368	0.172	8.40728e-09	2.51875e-07	3.30685e-06	0.000115997	307378	2.36793e-08	7.9661e-07
MPEG1	3.52	3.133	0.387	85.158	79.765	1.068	0.172	0.000126714	0.00140825	0.0116757	0.0743747	294278	0.000145367	0.00198932
APOL6	1.824	0.872	0.952	46.796	24.235	1.931	0.171	2.46191e-20	2.78007e-18	3.51988e-06	0.000115997	325289	7.4939e-17	7.20306e-15
OAS1	1.734	0.692	1.042	47.121	19.294	2.442	0.169	1.83919e-28	4.36753e-26	3.15655e-06	0.000115997	335419	2.01674e-22	3.16177e-20
ANXA5	2.498	1.927	0.571	64.071	55.059	1.164	0.169	1.81839e-07	4.23329e-06	0.00117726	0.0122569	306195	9.17588e-08	2.76441e-06
MYL12B	2.452	1.87	0.582	62.53	51.765	1.208	0.168	2.47066e-07	5.57989e-06	0.000118747	0.00184201	302647	7.91637e-07	1.97274e-05
FPR1	2.068	1.342	0.726	64.396	46.824	1.375	0.165	1.04088e-15	7.37197e-14	3.18795e-06	0.000115997	325660	1.06502e-14	8.30822e-13
MYL12A	2.932	2.477	0.455	75.264	66.588	1.13	0.164	2.56782e-05	0.000353195	0.000615481	0.00731331	296556	4.15323e-05	0.000665341
GLUL	2.179	1.513	0.666	58.962	40.941	1.44	0.164	1.23455e-09	4.23259e-08	3.52121e-06	0.000115997	308430	9.86686e-09	3.57242e-07
HLA-C	4.879	4.621	0.258	99.027	98.588	1.004	0.163	3.02078e-07	6.7097e-06	0.425435	0.804116	314333	7.89887e-10	3.33031e-08
SLC11A1	2.466	1.912	0.553	67.559	55.529	1.217	0.162	2.2954e-07	5.22795e-06	1.30739e-05	0.000278438	303176	7.48761e-07	1.88474e-05
IRS2	1.796	0.898	0.898	47.121	26.353	1.788	0.161	5.84478e-20	6.37713e-18	3.66013e-06	0.000115997	323634	6.48118e-16	5.75045e-14
FCER1G	4.545	4.271	0.274	92.457	91.529	1.01	0.161	0.00323651	0.021695	0.529953	0.893567	288246	0.00205121	0.0180114
FAM120A	2.128	1.457	0.671	51.744	37.412	1.383	0.161	1.70305e-08	4.85881e-07	3.72771e-06	0.000115997	304281	8.55284e-08	2.60587e-06
THEMIS2	2.274	1.663	0.611	65.126	49.647	1.312	0.16	1.87328e-09	6.22956e-08	3.68928e-06	0.000115997	309546	8.62419e-09	3.17229e-07
C5AR1	2.041	1.331	0.711	59.367	42.118	1.41	0.16	2.35816e-13	1.33613e-11	3.38834e-06	0.000115997	318748	2.68774e-12	1.62696e-10
GBP4	1.641	0.547	1.094	44.931	17.176	2.616	0.16	1.32918e-36	5.80098e-34	4.35696e-06	0.000118246	339598	1.3324e-25	2.79423e-23
PIK3AP1	2.115	1.447	0.668	49.392	37.412	1.32	0.159	1.25142e-08	3.64106e-07	2.25159e-05	0.000446119	303892	8.72283e-08	2.64767e-06
LAP3	1.771	0.875	0.896	50.122	27.294	1.836	0.158	5.07272e-22	6.94189e-20	3.26602e-06	0.000115997	328658	7.26958e-18	7.72022e-16
IL17RA	2.353	1.787	0.566	65.288	56.235	1.161	0.156	2.16824e-08	6.11043e-07	0.00109196	0.0115777	309192	1.27612e-08	4.46034e-07
TRA2B	2.598	2.102	0.495	63.666	53.882	1.182	0.155	3.35279e-05	0.000448186	0.000425687	0.00543399	294239	9.53175e-05	0.00139041
RHOB	1.698	0.747	0.951	50.203	24.235	2.071	0.155	1.56152e-27	3.50214e-25	3.14436e-06	0.000115997	336450	4.57895e-22	7.04199e-20
IFI6	1.776	0.931	0.845	51.095	28.706	1.78	0.153	1.0536e-18	1.00079e-16	3.5067e-06	0.000115997	324664	8.52428e-16	7.36097e-14
WASF2	3.022	2.619	0.403	72.019	65.647	1.097	0.152	0.000639988	0.00558925	0.0138064	0.0841621	289166	0.00122735	0.0118466
NCOA4	2.299	1.741	0.558	61.638	48.941	1.259	0.15	2.20953e-07	5.06092e-06	1.06799e-05	0.000234895	304166	2.7309e-07	7.52535e-06
SON	1.939	1.229	0.71	55.312	36.471	1.517	0.15	2.14164e-12	1.08411e-10	3.77664e-06	0.000115997	315427	2.15575e-11	1.12294e-09
PARP9	1.562	0.447	1.115	37.307	12	3.109	0.15	2.74622e-35	1.08161e-32	3.41655e-06	0.000115997	330614	6.55263e-23	1.05812e-20
MAP3K1	1.92	1.211	0.71	51.257	32.471	1.579	0.148	3.91725e-11	1.64729e-09	3.56831e-06	0.000115997	310598	5.48559e-10	2.3456e-08
CD74	5.935	5.746	0.189	99.513	99.529	1	0.147	0.000139407	0.00153244	1	1	298053	2.29318e-05	0.000396046
ZEB2	1.75	0.928	0.822	51.014	29.647	1.721	0.147	6.7802e-19	6.63556e-17	3.46534e-06	0.000115997	324814	7.76427e-16	6.81399e-14
CFLAR	1.911	1.212	0.699	52.798	35.765	1.476	0.146	2.79356e-11	1.20616e-09	3.81667e-06	0.000115997	312970	1.15593e-10	5.52379e-09
MRFAP1	1.684	0.813	0.871	42.255	21.882	1.931	0.145	8.53341e-18	7.36885e-16	3.98926e-06	0.000115997	318204	2.51006e-14	1.86786e-12
DDX17	2.021	1.393	0.628	52.96	37.647	1.407	0.143	1.53347e-08	4.39051e-07	3.76682e-06	0.000115997	304184	1.04305e-07	3.10758e-06
DNAJA1	1.832	1.103	0.729	51.176	31.294	1.635	0.143	8.11169e-13	4.33734e-11	3.63136e-06	0.000115997	314184	2.47339e-11	1.26794e-09
CAPZA2	2.258	1.731	0.527	55.15	44.471	1.24	0.14	1.22764e-05	0.000184408	0.000158879	0.00236023	295814	2.61958e-05	0.000445743
ARL6IP5	2.166	1.615	0.551	56.285	43.529	1.293	0.139	9.15302e-07	1.79304e-05	1.06891e-05	0.000234895	300092	2.29533e-06	5.14791e-05
PAG1	1.611	0.719	0.892	41.281	20.471	2.017	0.139	8.27207e-21	9.54124e-19	3.45063e-06	0.000115997	320870	8.03226e-16	7.01108e-14
HCLS1	3.785	3.501	0.285	84.672	76.471	1.107	0.138	0.0147712	0.0716939	0.000198745	0.00284789	266744	0.577315	0.718275
MOB1A	2.004	1.398	0.606	53.204	37.882	1.404	0.137	2.80977e-08	7.72027e-07	3.77254e-06	0.000115997	302512	3.34786e-07	9.04035e-06
PSME2	2.282	1.778	0.504	62.855	50.118	1.254	0.136	3.5563e-06	6.01961e-05	9.72209e-06	0.000216541	295980	3.63831e-05	0.000591656
GNAI2	4.85	4.635	0.215	97.405	95.765	1.017	0.136	0.00258246	0.0181865	0.099747	0.349623	286539	0.00395742	0.0299131
PARP14	1.633	0.809	0.824	43.796	21.882	2.001	0.134	3.55426e-17	2.9433e-15	3.43197e-06	0.000115997	319192	1.50571e-14	1.14151e-12
PLEK	2.321	1.84	0.482	58.556	50.824	1.152	0.134	1.70031e-05	0.000247357	0.0064209	0.04698	296273	2.65974e-05	0.000451624
PSMA4	1.647	0.845	0.803	48.905	26.824	1.823	0.133	6.12213e-19	6.09396e-17	4.03843e-06	0.000115997	323354	1.55858e-15	1.31083e-13
SNX10	1.688	0.931	0.756	44.931	26.353	1.705	0.132	2.57859e-14	1.57723e-12	3.17975e-06	0.000115997	313810	6.65027e-12	3.73581e-10
TAP1	1.705	0.965	0.74	50.527	29.176	1.732	0.132	3.39911e-15	2.28703e-13	3.38834e-06	0.000115997	318724	2.97919e-13	1.99618e-11
UBE2L6	2.202	1.698	0.504	59.205	47.059	1.258	0.131	4.91147e-06	8.02737e-05	2.06864e-05	0.000413421	297601	1.24129e-05	0.000229866
ZFP36	4.113	3.868	0.245	92.376	89.647	1.03	0.131	0.00444007	0.0280615	0.0837552	0.309209	288434	0.00190297	0.0168934
ACSL1	1.608	0.806	0.802	41.281	22.588	1.828	0.129	2.05485e-16	1.57259e-14	2.77274e-06	0.000115997	314790	6.50202e-13	4.26282e-11
DYNLT1	1.61	0.818	0.792	42.903	21.647	1.982	0.128	5.54848e-16	4.0359e-14	3.14434e-06	0.000115997	316711	1.42197e-13	9.8549e-12
N4BP2L2	1.917	1.326	0.591	49.878	36	1.386	0.128	7.32266e-08	1.84184e-06	4.67072e-06	0.000123441	300970	6.41862e-07	1.63482e-05
SP110	1.672	0.955	0.718	47.851	27.765	1.723	0.126	8.92123e-14	5.21957e-12	3.94939e-06	0.000115997	315114	4.3981e-12	2.52742e-10
SERPING1	1.445	0.455	0.99	39.092	12	3.258	0.126	3.03513e-31	8.75203e-29	3.31297e-06	0.000115997	331939	3.86501e-23	6.43424e-21
TCF7L2	1.478	0.552	0.926	36.091	14.353	2.515	0.125	6.61653e-23	9.98539e-21	3.22658e-06	0.000115997	320465	3.63692e-17	3.62524e-15
HSPA1A	1.377	0.141	1.237	35.523	3.294	10.784	0.125	0	0	2.7132e-06	0.000115997	345644	5.27978e-36	2.58357e-33
MBNL1	1.867	1.269	0.598	52.636	37.882	1.389	0.125	2.59332e-09	8.40903e-08	3.77201e-06	0.000115997	305942	2.93409e-08	9.70897e-07
TMEM123	2.071	1.555	0.516	52.393	40.471	1.295	0.125	5.86932e-06	9.4119e-05	2.39291e-05	0.000471803	295324	2.7181e-05	0.00045864
EPSTI1	1.435	0.436	0.998	38.848	11.765	3.302	0.125	5.02979e-33	1.59257e-30	3.16185e-06	0.000115997	332942	7.19488e-24	1.26286e-21
UBE2R2	2.072	1.56	0.512	57.989	43.294	1.339	0.124	2.15574e-06	3.87217e-05	3.50205e-06	0.000115997	298804	5.46657e-06	0.000112308
NFAM1	2.02	1.494	0.527	55.718	40.941	1.361	0.123	1.17587e-06	2.24444e-05	3.72771e-06	0.000115997	299536	2.92798e-06	6.45915e-05
DOCK8	1.621	0.887	0.734	47.607	25.176	1.891	0.123	1.39105e-14	8.70647e-13	3.68089e-06	0.000115997	317524	3.43912e-13	2.29483e-11
CMTM6	3.059	2.743	0.316	75.101	68	1.104	0.122	0.0056367	0.0337616	0.00512592	0.0392477	279292	0.0403929	0.170215
RAP1A	1.937	1.387	0.55	48.824	38.118	1.281	0.122	5.85651e-07	1.214e-05	0.000153125	0.00228738	298532	2.97842e-06	6.55253e-05
TSPAN14	1.696	1.024	0.671	48.094	30.824	1.56	0.122	4.78278e-12	2.31234e-10	4.17241e-06	0.000116617	311276	1.69463e-10	7.86347e-09
KPNB1	1.953	1.41	0.543	50.77	38.588	1.316	0.122	7.88226e-07	1.57723e-05	1.80229e-05	0.000363792	297850	5.38117e-06	0.000110694
MX2	1.523	0.711	0.812	40.795	19.765	2.064	0.121	2.71899e-18	2.52335e-16	3.17546e-06	0.000115997	318816	5.79116e-15	4.62949e-13
MBD2	2.069	1.576	0.493	53.609	41.882	1.28	0.12	1.30557e-05	0.000194666	3.89102e-05	0.000707569	294350	5.09615e-05	0.000796637
MX1	1.421	0.485	0.937	37.064	12.706	2.917	0.119	1.77527e-26	3.62875e-24	3.41655e-06	0.000115997	325921	4.29591e-20	5.54963e-18
GCH1	1.527	0.741	0.786	38.848	20	1.942	0.119	2.75364e-16	2.06818e-14	3.52409e-06	0.000115997	313672	6.52042e-13	4.26282e-11
RAP1B	1.982	1.466	0.517	57.015	40.471	1.409	0.119	1.30785e-06	2.46144e-05	3.69506e-06	0.000115997	299116	4.05415e-06	8.61765e-05
FKBP5	1.36	0.277	1.083	38.281	9.412	4.067	0.118	0	0	3.51816e-06	0.000115997	340922	9.5497e-30	3.0237e-27
SKAP2	1.919	1.383	0.537	55.961	42.118	1.329	0.118	8.05535e-08	2.01359e-06	4.90204e-06	0.000127264	302220	5.70638e-07	1.47671e-05
PNRC1	2.366	1.96	0.406	67.721	58.824	1.151	0.117	5.91116e-05	0.000728096	0.00112589	0.011852	292646	0.000237187	0.00302535
LCP2	1.888	1.347	0.54	51.5	37.647	1.368	0.117	3.10867e-07	6.89545e-06	4.88477e-06	0.00012702	300105	1.37402e-06	3.22028e-05
SLC31A2	1.417	0.513	0.903	41.038	15.765	2.603	0.116	2.26646e-28	5.30417e-26	3.73827e-06	0.000115997	330279	3.26976e-21	4.75676e-19
NADK	1.737	1.136	0.601	48.743	33.882	1.439	0.115	1.29507e-09	4.39343e-08	4.43133e-06	0.000119063	306234	1.25255e-08	4.38745e-07
TAX1BP1	1.701	1.082	0.619	46.229	30.353	1.523	0.115	1.6831e-09	5.66224e-08	2.84382e-06	0.000115997	305148	1.67031e-08	5.70235e-07
LMO2	2.072	1.608	0.464	56.285	44.235	1.272	0.114	1.97466e-05	0.000282184	2.27989e-05	0.000450621	294719	4.99007e-05	0.000782327
KLF4	3.719	3.483	0.237	82.401	83.059	0.992	0.114	0.0256426	0.110303	0.824022	1	287686	0.00249182	0.021023
PRKCB	2.77	2.446	0.324	70.154	61.882	1.134	0.113	0.004798	0.0298567	0.00207187	0.019221	277430	0.0655291	0.241547
MCL1	4.687	4.503	0.184	94.242	93.176	1.011	0.113	0.0257399	0.110515	0.410777	0.794208	288744	0.00168429	0.0152883
AKAP13	1.636	0.995	0.641	47.04	29.176	1.612	0.113	3.77773e-11	1.59276e-09	3.89081e-06	0.000115997	309526	5.4907e-10	2.3456e-08
SMAP2	1.661	1.046	0.615	48.175	33.647	1.432	0.111	7.6133e-11	3.07263e-09	4.32541e-06	0.000117984	307880	3.21841e-09	1.25837e-07
LYST	1.622	0.983	0.639	45.742	28.941	1.581	0.111	3.97069e-11	1.66542e-09	3.61946e-06	0.000115997	309294	5.16681e-10	2.21898e-08
NOP10	1.939	1.449	0.49	54.663	42.118	1.298	0.111	2.24645e-06	4.00836e-05	1.09207e-05	0.000238953	297543	9.16906e-06	0.00017732
ATP1B3	1.648	1.027	0.621	43.715	30.824	1.418	0.111	2.74099e-10	1.00824e-08	5.65955e-06	0.000139741	304890	1.39999e-08	4.87219e-07
LGALS9	2.278	1.881	0.398	64.315	54.588	1.178	0.11	0.000149018	0.00162262	0.000412526	0.00529108	291977	0.000291618	0.0036057
MT-ND3	6.82	6.699	0.121	99.919	99.765	1.002	0.109	0.000444939	0.00410799	0.447074	0.804116	291347	0.000568158	0.00632732
CD164	1.841	1.331	0.51	50.527	36.941	1.368	0.108	1.28378e-06	2.42745e-05	4.7718e-06	0.000125293	298183	4.12083e-06	8.74416e-05
HSP90AA1	2.46	2.105	0.354	64.558	58.118	1.111	0.108	0.00134648	0.0105805	0.0198226	0.10858	286474	0.00317706	0.0252725
UBB	3.223	2.962	0.261	77.048	69.882	1.103	0.108	0.0257739	0.110544	0.00410194	0.0327425	270594	0.309664	0.581516
GCA	1.672	1.089	0.583	44.12	29.647	1.488	0.107	1.90401e-08	5.39401e-07	3.25221e-06	0.000115997	301488	1.75751e-07	5.04091e-06
NAGK	1.448	0.699	0.748	44.688	23.294	1.918	0.107	4.43396e-19	4.44718e-17	2.88932e-06	0.000115997	321478	2.1117e-15	1.75772e-13
TAOK3	1.759	1.223	0.537	49.23	34.118	1.443	0.107	2.18332e-07	5.01511e-06	4.51141e-06	0.000120613	299701	1.29624e-06	3.06018e-05
CARD16	2.074	1.644	0.43	55.961	45.412	1.232	0.107	0.000101154	0.001156	0.000195525	0.00281152	291899	0.000210935	0.00272276
CTSC	1.57	0.932	0.638	42.336	26.824	1.578	0.107	4.11627e-11	1.71313e-09	3.50307e-06	0.000115997	306608	2.13433e-09	8.53097e-08
GBP5	1.289	0.306	0.983	37.388	8.941	4.182	0.105	3.37208e-41	1.81505e-38	2.92615e-06	0.000115997	336290	5.63617e-27	1.3584e-24
CPPED1	1.771	1.252	0.519	46.553	35.765	1.302	0.105	9.14487e-07	1.79304e-05	0.000113783	0.00178295	296456	8.10695e-06	0.000158296
IRF8	1.558	0.935	0.623	40.714	27.059	1.505	0.104	2.70567e-10	9.97517e-09	3.05004e-06	0.000115997	303152	2.52019e-08	8.44316e-07
TMEM66	1.866	1.39	0.475	50.284	38.118	1.319	0.103	1.12766e-05	0.000170501	1.78394e-05	0.000360539	293991	4.7206e-05	0.00074369
HLA-B	6.087	5.958	0.128	99.838	100	0.998	0.103	8.49532e-06	0.00013216	1	1	304741	5.16706e-07	1.35231e-05
OAS2	1.35	0.532	0.818	36.577	14.824	2.468	0.103	1.81588e-21	2.29085e-19	3.55927e-06	0.000115997	319334	2.0649e-16	1.88384e-14
NCKAP1L	1.678	1.138	0.54	44.201	31.294	1.412	0.102	3.79067e-07	8.23845e-06	5.89748e-06	0.000144292	298068	1.98086e-06	4.48626e-05
HMOX1	1.991	1.564	0.427	49.635	39.765	1.248	0.101	0.000285955	0.00283463	0.000471788	0.00587389	288239	0.000843467	0.00873096
MGAT1	2.033	1.617	0.416	59.53	48	1.24	0.101	4.16098e-05	0.000537103	4.27898e-05	0.00076266	293505	0.000112739	0.00160115
PICALM	1.744	1.242	0.502	46.553	35.294	1.319	0.1	1.54918e-06	2.87873e-05	5.54567e-05	0.000956746	296826	6.38292e-06	0.000128358
SMCHD1	1.645	1.106	0.539	45.58	33.882	1.345	0.099	4.5804e-08	1.20857e-06	3.18698e-05	0.000599806	300169	6.39788e-07	1.63212e-05
CASP4	1.62	1.068	0.552	48.824	32.941	1.482	0.099	4.36558e-09	1.36884e-07	3.34175e-06	0.000115997	305372	2.31204e-08	7.79432e-07
FOXN3	1.659	1.137	0.522	47.04	32.706	1.438	0.097	1.82363e-07	4.23712e-06	3.08563e-06	0.000115997	300226	6.9432e-07	1.76287e-05
ZNF106	1.803	1.343	0.459	49.878	38.588	1.293	0.096	9.3897e-06	0.000144629	6.16909e-05	0.00104972	295348	2.18163e-05	0.000377993
CCR1	1.285	0.455	0.83	35.604	13.647	2.609	0.096	3.06825e-25	5.89834e-23	3.84848e-06	0.000115997	321249	8.81972e-18	9.2481e-16
C4orf3	1.894	1.466	0.428	53.041	42.824	1.239	0.096	3.55724e-05	0.000470454	0.000313431	0.00423185	293240	9.03535e-05	0.00132639
ROCK1	1.532	0.958	0.575	43.309	29.412	1.473	0.095	1.28527e-09	4.36937e-08	4.0838e-06	0.000116148	303012	5.04868e-08	1.60955e-06
LARP1	1.405	0.739	0.666	41.119	21.882	1.879	0.095	9.95872e-14	5.80554e-12	3.57121e-06	0.000115997	312694	4.48242e-12	2.56674e-10
BTN3A2	1.345	0.624	0.721	40.227	19.765	2.035	0.095	4.16763e-18	3.75971e-16	2.98628e-06	0.000115997	317372	2.21003e-14	1.66764e-12
MT-ATP6	7.319	7.222	0.097	100	100	1	0.094	0.000374416	0.00355651	1	1	286774	0.00362463	0.0280722
RAB7A	1.991	1.6	0.391	54.177	46.353	1.169	0.094	0.000262921	0.00263542	0.00579021	0.0432872	288977	0.000788239	0.00830299
STAT2	1.514	0.944	0.57	47.932	32.235	1.487	0.093	6.26214e-11	2.56653e-09	4.22509e-06	0.000116802	309289	9.32153e-10	3.86951e-08
UTRN	1.397	0.747	0.65	37.307	20.941	1.782	0.093	2.42877e-12	1.21801e-10	3.95798e-06	0.000115997	306869	3.06364e-10	1.35539e-08
TMPO	1.266	0.466	0.8	32.036	12.235	2.618	0.092	9.78172e-21	1.12025e-18	3.46372e-06	0.000115997	314333	3.6001e-15	2.96604e-13
CYTIP	1.31	0.579	0.731	35.604	17.647	2.018	0.092	6.55165e-18	5.74979e-16	3.55927e-06	0.000115997	312504	4.51943e-13	2.99098e-11
PLEKHO1	2.302	1.982	0.32	63.26	54.588	1.159	0.092	0.00387123	0.0250752	0.00182819	0.0172628	283448	0.0094218	0.059292
HNRNPF	1.907	1.506	0.4	45.012	35.765	1.259	0.091	0.00105005	0.00857673	0.00096139	0.0104683	284972	0.00274701	0.0227364
CD163	1.386	0.747	0.638	38.037	21.412	1.776	0.091	2.91142e-12	1.45104e-10	4.38493e-06	0.000118408	306729	4.46721e-10	1.94438e-08
SLC7A7	2.425	2.126	0.299	67.072	59.765	1.122	0.091	0.00480368	0.029869	0.00783146	0.0548882	284130	0.00792888	0.0516993
FAM45A	1.4	0.776	0.624	41.363	25.176	1.643	0.091	9.30457e-13	4.92624e-11	3.05004e-06	0.000115997	309171	1.69164e-10	7.86347e-09
ADAR	1.6	1.097	0.503	46.472	32.706	1.421	0.09	2.24476e-07	5.12706e-06	4.00689e-06	0.000115997	299784	8.75268e-07	2.15784e-05
FAM198B	1.427	0.829	0.598	36.334	22.353	1.625	0.09	1.75889e-09	5.89263e-08	3.73254e-06	0.000115997	300255	7.20224e-08	2.23228e-06
MTDH	1.892	1.497	0.395	49.716	40	1.243	0.089	0.000374853	0.00355857	0.000583086	0.0069953	288814	0.000651172	0.00710962
LST1	4.132	3.967	0.165	90.511	91.294	0.991	0.089	0.0569414	0.194972	0.698564	0.999328	287808	0.00243145	0.0205889
TLR2	1.36	0.719	0.642	39.903	20.941	1.905	0.089	3.68391e-13	2.0513e-11	4.01636e-06	0.000115997	310980	1.45491e-11	7.8313e-10
TRIM38	1.737	1.3	0.437	49.311	37.412	1.318	0.089	1.95131e-05	0.00027959	2.27193e-05	0.000449597	294030	4.26538e-05	0.000680607
PUM1	1.423	0.84	0.582	37.064	22.588	1.641	0.088	2.66925e-09	8.62061e-08	3.08316e-06	0.000115997	301350	3.62382e-08	1.18456e-06
MAP3K3	1.997	1.639	0.358	59.692	48.941	1.22	0.087	0.000362277	0.00346157	0.00013839	0.00209833	288041	0.00143306	0.0133686
HNRNPDL	2.089	1.752	0.337	54.988	45.412	1.211	0.086	0.00342845	0.0227924	0.000720236	0.00826021	282121	0.012423	0.073348
NECAP2	1.363	0.752	0.611	38.605	21.882	1.764	0.086	1.11092e-11	5.12545e-10	3.60253e-06	0.000115997	306606	6.06271e-10	2.56957e-08
ADD3	1.349	0.727	0.622	38.281	20.941	1.828	0.086	3.72403e-12	1.82783e-10	3.338e-06	0.000115997	308069	1.36209e-10	6.41256e-09
C9orf72	1.678	1.235	0.443	42.255	33.412	1.265	0.086	4.3062e-05	0.000554518	0.00130502	0.0133123	290692	0.000141409	0.0019445
IRF7	1.379	0.791	0.588	39.984	23.059	1.734	0.085	1.08439e-10	4.31299e-09	3.2875e-06	0.000115997	306589	9.65256e-10	3.97627e-08
CDC42SE1	1.507	0.998	0.509	39.092	27.059	1.445	0.085	6.73802e-07	1.37728e-05	1.08125e-05	0.000236906	295536	4.54229e-06	9.48886e-05
PSMB9	1.321	0.686	0.636	42.336	24.706	1.714	0.085	6.12888e-16	4.41827e-14	4.35696e-06	0.000118246	314255	1.88694e-12	1.15857e-10
SRSF5	2.141	1.819	0.321	60.26	55.765	1.081	0.085	0.00147424	0.0114288	0.109327	0.371405	288118	0.00148543	0.0137617
AFTPH	1.28	0.607	0.673	38.443	17.882	2.15	0.085	6.85048e-16	4.91651e-14	2.96037e-06	0.000115997	314660	1.52847e-13	1.05029e-11
NAIP	1.47	0.945	0.525	43.471	31.294	1.389	0.085	4.1951e-09	1.31795e-07	1.27163e-05	0.000271617	301877	1.31409e-07	3.80968e-06
JAK2	1.185	0.392	0.793	32.441	11.294	2.872	0.083	2.35482e-24	4.17865e-22	2.5402e-06	0.000115997	317912	4.47861e-17	4.35666e-15
SECTM1	1.853	1.478	0.375	54.745	44	1.244	0.083	0.000197547	0.00206561	0.000158575	0.0023579	290234	0.000438359	0.00508683
PILRA	1.69	1.27	0.42	49.554	40.471	1.224	0.083	1.2864e-05	0.000192162	0.00131262	0.0133645	293754	5.39645e-05	0.000835492
CSF1R	1.309	0.689	0.62	40.146	21.412	1.875	0.083	1.98883e-13	1.13874e-11	3.20151e-06	0.000115997	311559	9.46853e-12	5.1308e-10
HSBP1	1.636	1.2	0.436	43.066	33.176	1.298	0.082	3.67086e-05	0.00048232	0.000375651	0.00491972	290767	0.000143779	0.00197092
ERGIC1	1.31	0.698	0.612	35.685	19.765	1.806	0.082	1.35093e-11	6.11061e-10	2.97553e-06	0.000115997	305136	8.06519e-10	3.39158e-08
NBPF10	1.709	1.303	0.406	45.174	34.588	1.306	0.082	0.000228363	0.00233541	0.000136443	0.00207661	289127	0.000399227	0.00468852
RNF13	1.24	0.564	0.676	33.577	16.471	2.039	0.081	1.48198e-15	1.03151e-13	3.27824e-06	0.000115997	308938	6.66282e-12	3.73581e-10
LEPROT	1.373	0.819	0.554	36.415	23.529	1.548	0.081	6.07487e-09	1.85438e-07	3.95798e-06	0.000115997	298834	2.36848e-07	6.63996e-06
ARHGAP30	1.936	1.593	0.344	53.041	45.176	1.174	0.081	0.00149982	0.011577	0.00580744	0.0433959	286922	0.00183837	0.0164102
HVCN1	1.404	0.877	0.526	33.982	21.882	1.553	0.08	3.72183e-07	8.11067e-06	6.30564e-06	0.000151749	294373	3.39244e-06	7.35534e-05
PAK2	1.612	1.183	0.429	41.93	31.765	1.32	0.08	6.24718e-05	0.000763083	0.000224302	0.00316611	290168	0.000174395	0.00232546
IFNGR1	1.19	0.468	0.722	34.144	15.059	2.267	0.08	2.88259e-21	3.49986e-19	3.27428e-06	0.000115997	315548	5.03159e-15	4.10354e-13
SEPT2	1.769	1.39	0.379	42.66	36.235	1.177	0.08	0.000975145	0.00802991	0.0221362	0.118598	284223	0.00342254	0.0268548
CD55	1.509	1.042	0.467	40.876	28.941	1.412	0.079	3.40527e-06	5.79435e-05	1.30084e-05	0.00027749	294280	1.3629e-05	0.000248461
MAX	1.306	0.721	0.584	32.36	19.294	1.677	0.079	1.15573e-09	3.98775e-08	3.09575e-06	0.000115997	298370	9.82188e-08	2.94802e-06
SCIMP	1.161	0.414	0.747	33.09	11.765	2.813	0.079	4.79285e-22	6.61496e-20	4.06172e-06	0.000115997	317588	1.16557e-16	1.08795e-14
MT-ND2	5.571	5.464	0.106	99.757	99.765	1	0.078	0.00283883	0.019582	1	1	288836	0.00162509	0.0148482
TRIP12	1.265	0.661	0.604	30.819	17.647	1.746	0.078	3.40028e-10	1.23388e-08	2.85922e-06	0.000115997	298435	5.23302e-08	1.66344e-06
ANKRD12	1.135	0.359	0.776	32.603	12.471	2.614	0.077	4.77079e-27	1.02718e-24	2.85922e-06	0.000115997	318333	3.86486e-17	3.81283e-15
YME1L1	1.475	1.008	0.466	41.119	29.412	1.398	0.077	2.01185e-06	3.65026e-05	1.75684e-05	0.0003564	295060	8.79752e-06	0.000170953
IRAK3	1.355	0.825	0.53	38.443	24	1.602	0.077	6.20626e-09	1.89092e-07	2.87499e-06	0.000115997	300708	8.79122e-08	2.66343e-06
PTPRE	1.624	1.217	0.407	43.633	33.647	1.297	0.077	0.000138185	0.00152108	0.00031235	0.00422077	289692	0.000266046	0.0033511
PTEN	1.756	1.39	0.367	47.77	38.588	1.238	0.077	0.000550791	0.00494671	0.00105218	0.0112596	288100	0.000810304	0.00846221
APBB1IP	1.363	0.846	0.517	35.685	22.353	1.596	0.076	1.45826e-07	3.47315e-06	3.42987e-06	0.000115997	296090	1.41928e-06	3.30715e-05
SRSF7	1.269	0.685	0.584	36.74	20	1.837	0.076	1.8656e-11	8.23108e-10	2.59591e-06	0.000115997	306296	3.96386e-10	1.73936e-08
RPS27L	1.313	0.778	0.536	36.01	23.529	1.53	0.075	4.92219e-09	1.53443e-07	5.13297e-06	0.000131358	298556	2.69219e-07	7.4441e-06
EPB41L3	1.161	0.478	0.683	30.414	13.882	2.191	0.075	1.0872e-16	8.60595e-15	2.74273e-06	0.000115997	306908	8.92949e-12	4.8714e-10
ARID1A	1.521	1.093	0.428	47.04	36.235	1.298	0.075	2.03558e-06	3.68801e-05	0.000115671	0.00180033	296232	9.82372e-06	0.000188401
TLR8	1.063	0.154	0.909	27.737	4.941	5.613	0.074	2.8026e-45	1.96882e-42	2.40319e-06	0.000115997	322915	4.63701e-23	7.64066e-21
CSK	2.203	1.937	0.267	61.395	52.706	1.165	0.074	0.0157374	0.075476	0.00198331	0.0185554	278875	0.0401543	0.169577
TIMP2	1.917	1.605	0.311	53.041	47.765	1.11	0.073	0.00311949	0.021075	0.0633733	0.25888	283942	0.00623307	0.0427396
SIGLEC14	1.327	0.818	0.509	36.01	21.882	1.646	0.073	9.82853e-08	2.39745e-06	3.46818e-06	0.000115997	297933	3.83324e-07	1.02313e-05
CNDP2	1.351	0.856	0.494	38.524	24.471	1.574	0.073	9.11882e-08	2.25154e-06	2.95626e-06	0.000115997	298111	6.26044e-07	1.60307e-05
QKI	1.802	1.473	0.329	48.094	40.471	1.188	0.072	0.00254926	0.0179982	0.00677824	0.0490609	283993	0.00493386	0.0355519
CD300E	2.073	1.794	0.278	50.122	42.118	1.19	0.072	0.0271798	0.114865	0.00486035	0.0376426	279208	0.0293652	0.133876
H3F3C	1.039	0.071	0.968	36.983	4	9.246	0.072	0	0	2.75776e-06	0.000115997	351506	9.3174e-40	5.78682e-37
DMXL2	1.31	0.807	0.503	37.47	24.235	1.546	0.071	2.49289e-08	6.9286e-07	3.46909e-06	0.000115997	298405	4.15525e-07	1.10542e-05
EVI2A	1.595	1.217	0.378	45.499	35.529	1.281	0.071	0.000154934	0.00167798	0.000341941	0.00456336	289626	0.000324122	0.00395013
DYNLL1	1.493	1.084	0.409	40.389	28.235	1.43	0.07	7.79837e-05	0.000921874	9.45232e-06	0.000211701	289628	0.000185172	0.00244095
ARHGAP27	1.368	0.91	0.458	39.497	28.235	1.399	0.07	6.34822e-07	1.30921e-05	3.2689e-05	0.000613081	295276	5.98634e-06	0.000121582
JMJD1C	1.418	0.984	0.433	38.929	28.235	1.379	0.069	9.39531e-06	0.000144629	6.798e-05	0.00114232	292822	2.58415e-05	0.000440643
NR3C1	1.133	0.494	0.639	33.009	14.824	2.227	0.069	2.60678e-16	1.96702e-14	2.64475e-06	0.000115997	310102	1.19389e-12	7.59014e-11
ACAP2	1.399	0.961	0.438	39.335	30.118	1.306	0.069	2.54031e-06	4.4588e-05	0.000716827	0.00823866	292508	3.50123e-05	0.000571667
AKNA	1.425	0.999	0.427	42.011	30.588	1.373	0.069	5.49207e-06	8.85089e-05	3.2091e-05	0.000603267	294181	1.73942e-05	0.00030934
ADAP2	1.194	0.63	0.564	36.659	18.588	1.972	0.069	8.75486e-12	4.10969e-10	3.28359e-06	0.000115997	307636	9.67626e-11	4.67821e-09
SIRPA	1.988	1.71	0.277	51.014	42.824	1.191	0.068	0.0189641	0.0871216	0.00408475	0.0326376	278424	0.0383512	0.164099
MAT2B	1.029	0.212	0.817	27.251	5.882	4.633	0.068	5.18132e-34	1.74308e-31	3.21807e-06	0.000115997	318236	5.75836e-20	7.26453e-18
SEMA4D	1.197	0.646	0.551	34.874	18.353	1.9	0.068	1.42634e-10	5.56342e-09	3.34165e-06	0.000115997	304032	1.46763e-09	5.95458e-08
C1orf43	1.399	0.97	0.428	34.469	24.706	1.395	0.068	4.34202e-05	0.000557353	0.000181232	0.00265325	288655	0.000155792	0.00211816
ATP6V1A	1.318	0.851	0.467	36.577	25.176	1.453	0.068	5.68462e-07	1.18293e-05	1.73767e-05	0.000353845	294146	7.22846e-06	0.00014375
IL6R	1.251	0.747	0.503	38.767	23.059	1.681	0.067	3.34473e-09	1.06111e-07	2.87499e-06	0.000115997	302982	1.4746e-08	5.10985e-07
AKIRIN2	1.388	0.96	0.428	40.389	27.294	1.48	0.067	6.64935e-06	0.000105165	3.98926e-06	0.000115997	294610	9.81868e-06	0.000188401
ADCY7	1.413	0.998	0.415	39.254	28.471	1.379	0.067	1.99285e-05	0.000283778	6.8869e-05	0.00115483	290834	8.63497e-05	0.00127924
TRIM33	1.264	0.776	0.488	35.28	22.588	1.562	0.066	9.82699e-08	2.39745e-06	4.33762e-06	0.000118118	296624	9.11697e-07	2.2374e-05
RBM39	1.614	1.271	0.343	46.067	37.176	1.239	0.066	0.000830652	0.00698977	0.00149469	0.0148287	286258	0.00168295	0.0152847
RAB11FIP1	1.771	1.465	0.305	50.365	44.235	1.139	0.066	0.00293182	0.0200521	0.032456	0.158338	284106	0.00527604	0.0375651
C1QA	1.015	0.216	0.799	24.736	6.353	3.894	0.066	3.44731e-30	9.27786e-28	2.19001e-06	0.000115997	311390	1.03742e-16	9.79017e-15
SNAP23	1.212	0.698	0.514	32.603	20.471	1.593	0.065	8.10861e-09	2.43379e-07	4.82992e-06	0.000126203	296307	5.75001e-07	1.48325e-05
CXCL16	1.267	0.792	0.475	35.523	23.294	1.525	0.065	2.31212e-07	5.25861e-06	6.18352e-06	0.000149478	295738	1.87167e-06	4.25087e-05
DPYSL2	1.552	1.197	0.355	40.146	32.941	1.219	0.065	0.000818402	0.00689028	0.00918635	0.0618604	284320	0.002733	0.022632
PHIP	1.511	1.146	0.365	41.444	33.176	1.249	0.065	0.000302688	0.00297131	0.00273903	0.0240379	286534	0.00107875	0.0107132
HERPUD1	1.705	1.392	0.313	43.633	34.118	1.279	0.065	0.00626534	0.0367233	0.000601249	0.00717058	281014	0.0123798	0.0731999
MEGF9	1.3	0.851	0.449	38.686	27.059	1.43	0.064	3.62155e-07	7.94576e-06	1.74751e-05	0.0003554	295894	3.39344e-06	7.35534e-05
RAP2B	1.273	0.81	0.463	28.629	21.647	1.323	0.064	5.35612e-06	8.66639e-05	0.00519214	0.0396232	285070	0.000514824	0.00580948
SORT1	1.577	1.234	0.343	36.334	29.647	1.226	0.064	0.00351353	0.0232146	0.0130178	0.0802643	280448	0.0107259	0.065856
SPTLC2	1.157	0.614	0.543	34.388	19.294	1.782	0.064	4.40714e-11	1.82478e-09	3.22658e-06	0.000115997	302996	3.49748e-09	1.3609e-07
SERBP1	1.681	1.367	0.314	45.58	36.471	1.25	0.064	0.0038152	0.0248119	0.00119877	0.0124247	283726	0.00477306	0.0347499
FNBP1	1.647	1.328	0.319	46.229	37.647	1.228	0.063	0.00221731	0.0160274	0.00221042	0.0202921	284452	0.00369441	0.0284218
EIF3E	1.771	1.479	0.292	49.716	44.471	1.118	0.063	0.00414552	0.0264279	0.0635034	0.259346	282576	0.00928284	0.058646
CCND3	1.588	1.258	0.33	49.959	40	1.249	0.063	0.000391839	0.00370241	0.000388242	0.00504777	289022	0.000597563	0.00660468
PRKX	1.523	1.175	0.348	41.606	33.647	1.237	0.063	0.000663047	0.0057533	0.00401262	0.0322849	285091	0.0021302	0.0185455
ATG16L2	1.782	1.495	0.287	49.554	41.412	1.197	0.063	0.00767417	0.0433447	0.00405717	0.0324764	281952	0.0112958	0.0683418
SLC16A3	1.326	0.906	0.42	37.875	26.353	1.437	0.063	8.44204e-06	0.000131585	1.58767e-05	0.000329109	292556	2.48468e-05	0.000425027
STX11	1.511	1.16	0.351	40.795	33.882	1.204	0.063	0.000458144	0.00420109	0.013113	0.0807275	285720	0.00153851	0.0141884
STAT6	1.725	1.43	0.295	49.392	42.353	1.166	0.062	0.00427917	0.0271833	0.0131978	0.0811262	283012	0.00766361	0.0504082
MFSD1	1.278	0.838	0.44	36.983	23.529	1.572	0.062	1.91858e-06	3.50466e-05	4.21406e-06	0.000116726	295304	3.2589e-06	7.09228e-05
ABI3	1.025	0.352	0.673	32.279	11.529	2.8	0.062	3.83263e-23	6.06758e-21	3.46372e-06	0.000115997	316920	1.49173e-16	1.3844e-14
STK4	1.482	1.126	0.356	39.092	30.824	1.268	0.062	0.000728284	0.00622569	0.00243125	0.0218663	285228	0.00163156	0.0148766
KCNE3	1.18	0.686	0.494	32.036	19.294	1.66	0.061	2.89975e-08	7.94994e-07	2.92359e-06	0.000115997	296078	5.4943e-07	1.42869e-05
C1orf63	1.544	1.211	0.332	40.795	30.588	1.334	0.061	0.00235145	0.0167955	0.000206371	0.00293611	285165	0.00185501	0.0165313
LIPA	1.165	0.665	0.499	32.036	18.588	1.723	0.061	1.58507e-08	4.53022e-07	2.80971e-06	0.000115997	297149	2.25565e-07	6.37304e-06
ENY2	1.461	1.108	0.353	38.2	29.412	1.299	0.061	0.000689085	0.0059441	0.0012477	0.0128331	285574	0.00126425	0.0121446
SH2D3C	1.049	0.44	0.609	25.385	10.588	2.397	0.06	9.09655e-13	4.83194e-11	3.00811e-06	0.000115997	300251	4.3155e-10	1.88343e-08
VPS35	1.186	0.708	0.478	35.604	20.941	1.7	0.06	2.19607e-08	6.17807e-07	3.11742e-06	0.000115997	299331	1.13581e-07	3.34691e-06
CYTH1	1.131	0.614	0.517	29.846	16.706	1.787	0.06	5.56298e-09	1.71761e-07	3.02653e-06	0.000115997	296926	1.26301e-07	3.68143e-06
TBCA	1.202	0.738	0.465	32.685	19.529	1.674	0.06	5.08835e-07	1.06849e-05	3.34495e-06	0.000115997	295258	1.194e-06	2.86064e-05
PRPF38B	1.077	0.51	0.567	28.792	13.412	2.147	0.06	1.30655e-11	5.92646e-10	2.53021e-06	0.000115997	302166	5.03185e-10	2.17257e-08
SAMD9L	0.956	0.122	0.834	27.899	3.765	7.411	0.06	0	4.2039e-45	3.2215e-06	0.000115997	325560	4.12053e-25	8.42258e-23
KDM1B	1.145	0.641	0.503	29.684	17.882	1.66	0.06	1.51895e-08	4.36441e-07	5.82925e-06	0.000143056	294672	8.17675e-07	2.03136e-05
DEK	1.261	0.831	0.43	37.551	26.353	1.425	0.06	8.19102e-07	1.62892e-05	2.62656e-05	0.000511008	294314	7.87952e-06	0.000154229
RAB27A	1.446	1.092	0.354	40.389	32.471	1.244	0.06	0.000341993	0.00330095	0.00382769	0.0311383	285984	0.00128999	0.0123344
BOD1L1	1.02	0.387	0.633	29.765	11.765	2.53	0.059	6.42263e-18	5.66736e-16	2.79098e-06	0.000115997	310000	1.37578e-13	9.57587e-12
RAB8A	1.221	0.776	0.446	38.2	23.529	1.623	0.059	2.08883e-07	4.81176e-06	3.72086e-06	0.000115997	298901	3.15567e-07	8.56432e-06
LIMS1	1.018	0.382	0.636	28.386	12	2.366	0.059	5.60501e-18	4.97306e-16	3.89315e-06	0.000115997	306544	3.28304e-12	1.9278e-10
FYN	1.646	1.352	0.295	42.741	34.353	1.244	0.059	0.00846913	0.0467296	0.00240181	0.021746	280994	0.0121233	0.0722053
RASSF3	1.29	0.883	0.406	36.577	25.882	1.413	0.059	1.14666e-05	0.000173212	5.17433e-05	0.000896514	291677	3.54838e-05	0.000577613
CLTC	1.207	0.761	0.446	33.901	22.353	1.517	0.059	6.29318e-07	1.29952e-05	8.39765e-06	0.000190932	293545	6.07606e-06	0.000122953
PPIG	1.027	0.426	0.601	29.846	12.706	2.349	0.058	1.52631e-15	1.05328e-13	3.15292e-06	0.000115997	307314	3.54369e-12	2.05102e-10
COPA	1.18	0.72	0.459	32.928	20.471	1.609	0.058	2.40794e-07	5.46116e-06	3.65061e-06	0.000115997	295044	1.57033e-06	3.61221e-05
SELT	1.459	1.122	0.338	36.577	29.647	1.234	0.058	0.00175212	0.0131781	0.0110585	0.0713746	282404	0.00483461	0.0350874
CLEC4E	1.12	0.621	0.499	35.929	21.647	1.66	0.058	6.76739e-11	2.75264e-09	3.42987e-06	0.000115997	302564	9.55554e-09	3.47529e-07
SERPINB9	1.056	0.498	0.558	28.71	13.882	2.068	0.058	7.24606e-12	3.4516e-10	2.58635e-06	0.000115997	301255	1.26605e-09	5.16266e-08
TRAM1	1.531	1.216	0.316	40.065	33.176	1.208	0.058	0.00285016	0.0196434	0.0128099	0.079224	282174	0.00676974	0.0456251
RILPL2	1.372	1.008	0.364	41.444	31.765	1.305	0.058	6.66517e-05	0.000806815	0.000428714	0.00545968	289852	0.000198384	0.00258347
SPN	1.102	0.596	0.507	34.225	19.059	1.796	0.057	2.02383e-10	7.56499e-09	3.08443e-06	0.000115997	302352	5.70626e-09	2.15291e-07
PSMB8	1.264	0.861	0.402	40.065	28.471	1.407	0.057	2.10437e-06	3.79256e-05	2.04543e-05	0.00040929	293952	1.49235e-05	0.000269557
CHST15	1.009	0.41	0.6	27.818	12	2.318	0.057	2.56349e-15	1.7393e-13	3.44822e-06	0.000115997	304492	2.26833e-11	1.17778e-09
PTBP3	1.359	0.999	0.36	36.74	26.353	1.394	0.057	0.000391359	0.00370165	8.8163e-05	0.00142937	286869	0.000545859	0.00611271
PPP1R12A	1.118	0.633	0.485	33.901	19.059	1.779	0.057	4.73441e-09	1.48161e-07	2.92615e-06	0.000115997	300447	2.62318e-08	8.75188e-07
IFI16	0.993	0.373	0.62	32.766	13.176	2.487	0.057	4.18273e-21	5.0405e-19	3.08288e-06	0.000115997	314812	3.82483e-15	3.13519e-13
MIS18BP1	0.991	0.37	0.621	29.116	12	2.426	0.056	8.88709e-19	8.54218e-17	3.36462e-06	0.000115997	308527	5.35318e-13	3.52829e-11
CYP1B1	1.007	0.413	0.594	25.791	11.059	2.332	0.056	5.87328e-14	3.4997e-12	3.52554e-06	0.000115997	301211	2.13125e-10	9.64015e-09
IL10RB	1.331	0.964	0.367	39.416	28.706	1.373	0.056	8.67712e-05	0.00101315	7.10634e-05	0.00118547	290030	0.000138437	0.00191442
PPP1R11	1.116	0.635	0.481	28.386	16.941	1.676	0.056	1.38206e-07	3.31121e-06	4.18141e-06	0.000116617	292732	2.40843e-06	5.37173e-05
STX7	1.06	0.53	0.53	29.278	14.588	2.007	0.056	1.56456e-10	6.00107e-09	3.15924e-06	0.000115997	300618	3.19315e-09	1.25153e-07
EIF1AX	1.179	0.74	0.439	34.955	22.118	1.58	0.056	3.71564e-07	8.10812e-06	4.13241e-06	0.000116339	295777	1.52944e-06	3.5383e-05
B4GALT5	0.981	0.352	0.629	29.197	9.882	2.954	0.056	2.91958e-18	2.69402e-16	2.88682e-06	0.000115997	311584	9.46152e-15	7.41673e-13
DCAF7	0.953	0.264	0.689	29.521	9.882	2.987	0.056	3.89532e-29	9.67718e-27	3.11926e-06	0.000115997	316188	3.31921e-17	3.34992e-15
VPS13C	1.207	0.793	0.414	34.955	24	1.456	0.055	2.66594e-06	4.61905e-05	3.10829e-05	0.000587737	292417	1.64908e-05	0.000294899
ACTN4	1.836	1.597	0.239	55.069	47.294	1.164	0.055	0.0194627	0.0888559	0.00578057	0.0432351	279221	0.0327589	0.146373
TRIM14	0.942	0.265	0.677	27.818	7.529	3.695	0.055	2.33743e-24	4.17865e-22	3.1553e-06	0.000115997	314628	3.21566e-17	3.26581e-15
ANP32A	1.631	1.357	0.273	45.904	37.882	1.212	0.054	0.00888075	0.0483059	0.00456576	0.0359824	281319	0.0124079	0.0732853
ERAP2	1.544	1.252	0.291	45.337	36.706	1.235	0.054	0.00363497	0.0238705	0.00214628	0.0198273	283816	0.00457178	0.0337101
BCLAF1	1.34	0.992	0.348	35.604	26.824	1.327	0.054	0.000542892	0.00488391	0.00101768	0.011007	285594	0.000960008	0.00974369
OAS3	0.98	0.388	0.592	28.548	12	2.379	0.054	1.41238e-16	1.10714e-14	2.93616e-06	0.000115997	306592	3.40867e-12	1.98712e-10
ATG3	1.462	1.153	0.309	42.255	31.765	1.33	0.054	0.00213916	0.015574	0.000143605	0.00217065	285988	0.00141862	0.0132416
SEC62	1.187	0.776	0.411	34.225	23.529	1.455	0.054	2.55804e-06	4.48017e-05	3.69457e-05	0.000678726	292206	1.65465e-05	0.000295567
LAMP2	1.309	0.953	0.356	38.037	29.176	1.304	0.054	0.000104355	0.00118754	0.00100855	0.0109156	287749	0.000420397	0.00490504
SETX	0.994	0.43	0.564	28.062	12	2.338	0.054	2.13353e-13	1.21311e-11	3.59919e-06	0.000115997	303807	5.33545e-11	2.64285e-09
RCSD1	1.361	1.025	0.336	39.011	28.941	1.348	0.054	0.000638806	0.00558195	0.000182441	0.00266536	286500	0.00084576	0.00874909
CRISPLD2	1.099	0.638	0.461	27.818	17.176	1.62	0.053	3.94206e-07	8.51021e-06	9.57493e-06	0.000214149	290970	7.87688e-06	0.000154229
GNAQ	1.385	1.056	0.328	40.633	32.941	1.233	0.053	0.000397009	0.00373596	0.00553073	0.0416753	285916	0.00136449	0.0128556
BPTF	0.989	0.421	0.567	28.467	13.412	2.123	0.053	2.2924e-14	1.40752e-12	3.31284e-06	0.000115997	303141	1.63829e-10	7.646e-09
RHOQ	1.272	0.906	0.367	33.414	24	1.392	0.053	0.00019653	0.00205879	0.000261312	0.00359426	286744	0.0003914	0.00461674
MAPK1	1.153	0.73	0.423	33.739	20.235	1.667	0.053	2.00683e-06	3.64525e-05	3.06747e-06	0.000115997	294810	2.14495e-06	4.83753e-05
HELZ	1.32	0.974	0.347	37.632	27.529	1.367	0.053	0.00028444	0.00282134	0.000158451	0.0023579	287314	0.000485024	0.00551561
FOXP1	1.136	0.706	0.429	32.928	21.176	1.555	0.053	6.47017e-07	1.33096e-05	6.9534e-06	0.000164398	293594	4.60928e-06	9.61636e-05
RBM47	1.051	0.562	0.49	30.819	17.647	1.746	0.053	5.05594e-10	1.79831e-08	2.85922e-06	0.000115997	298363	5.5587e-08	1.75316e-06
ATRX	0.985	0.428	0.557	27.088	11.529	2.35	0.053	1.24495e-12	6.48496e-11	3.74368e-06	0.000115997	302367	1.35655e-10	6.40515e-09
REEP5	1.482	1.19	0.293	40.876	33.176	1.232	0.052	0.0045057	0.0283728	0.00558367	0.0420154	281863	0.00794531	0.0517342
YWHAH	1.188	0.794	0.394	30.251	20.235	1.495	0.052	5.56838e-05	0.000691146	5.58299e-05	0.000962158	287976	0.000109615	0.00156127
IL1B	1.1	0.661	0.439	24.736	16.941	1.46	0.052	3.60341e-06	6.0866e-05	0.000792052	0.00898449	285243	0.000200675	0.00260909
SHISA5	1.533	1.256	0.277	44.12	37.412	1.179	0.052	0.00528529	0.0321457	0.0168251	0.0965157	281998	0.00903892	0.057397
MPHOSPH8	0.945	0.349	0.596	27.17	10.824	2.51	0.051	2.82069e-17	2.36003e-15	2.58081e-06	0.000115997	305857	2.75403e-12	1.65941e-10
MAP2K1	1.023	0.526	0.498	30.251	16.471	1.837	0.051	9.06716e-11	3.63316e-09	3.24003e-06	0.000115997	299418	1.6697e-08	5.70235e-07
TBXAS1	1.485	1.198	0.287	43.309	36.706	1.18	0.051	0.00304965	0.0207089	0.0192595	0.106216	283321	0.0051551	0.0368176
EVL	1.077	0.624	0.452	30.495	17.882	1.705	0.051	8.71817e-08	2.15922e-06	2.7132e-06	0.000115997	295008	7.70914e-07	1.93303e-05
SLCO3A1	1.173	0.783	0.39	32.928	22.118	1.489	0.051	1.75918e-05	0.000255232	2.94378e-05	0.000560568	290514	3.72366e-05	0.000604926
KIAA0930	1.568	1.302	0.266	46.067	38.353	1.201	0.051	0.00857538	0.0471234	0.00650924	0.0474757	282364	0.0084859	0.0545828
CLEC12A	1.134	0.725	0.409	35.118	23.059	1.523	0.051	9.18119e-07	1.7943e-05	7.70797e-06	0.000177053	294245	4.82348e-06	9.99866e-05
CHCHD10	1.124	0.711	0.413	33.171	20.941	1.584	0.051	1.34752e-06	2.53316e-05	5.30687e-06	0.000135166	293851	3.96992e-06	8.47387e-05
ITPK1	1.247	0.895	0.352	35.604	24	1.484	0.05	0.000228165	0.00233486	1.13186e-05	0.000245332	288677	0.000170033	0.00227481
KHDRBS1	1.278	0.941	0.337	34.469	27.765	1.241	0.05	0.000396504	0.00373536	0.0117955	0.07496	283783	0.0021686	0.0187667
IFI44	0.919	0.311	0.608	30.819	11.059	2.787	0.05	7.25138e-23	1.08422e-20	3.38705e-06	0.000115997	314859	6.57489e-16	5.80172e-14
SMCO4	1.077	0.642	0.435	31.792	19.059	1.668	0.05	1.25686e-07	3.02922e-06	3.84211e-06	0.000115997	295285	9.30215e-07	2.27938e-05
RARRES3	1.013	0.529	0.484	31.468	17.176	1.832	0.05	1.215e-10	4.82059e-09	3.19638e-06	0.000115997	300547	9.89462e-09	3.57446e-07
UBXN4	0.966	0.437	0.529	26.277	11.529	2.279	0.05	2.32294e-11	1.00836e-09	3.15597e-06	0.000115997	300115	9.16935e-10	3.81615e-08
SLTM	1.032	0.569	0.463	28.71	17.176	1.671	0.049	1.09821e-08	3.23021e-07	4.57884e-06	0.000121811	294060	9.6396e-07	2.35492e-05
HK3	1.488	1.214	0.274	45.255	34.353	1.317	0.049	0.0053188	0.0323252	8.52887e-05	0.00138695	282942	0.00627582	0.0429341
P2RY13	0.939	0.38	0.559	27.17	12	2.264	0.049	2.79763e-15	1.89021e-13	2.91792e-06	0.000115997	303170	6.60729e-11	3.25288e-09
AHCYL1	1.087	0.671	0.416	33.09	21.176	1.563	0.049	3.47517e-07	7.63497e-06	5.30687e-06	0.000135166	294652	2.25541e-06	5.06542e-05
RAB8B	1.022	0.562	0.46	26.034	15.059	1.729	0.049	6.94145e-08	1.75416e-06	5.39126e-06	0.000135583	291619	2.58403e-06	5.73961e-05
ADAM17	1.264	0.934	0.331	37.551	30.353	1.237	0.049	0.000193088	0.0020273	0.00821254	0.0569412	286053	0.000980064	0.00991609
CD83	0.942	0.403	0.539	28.873	13.647	2.116	0.048	6.62652e-15	4.36755e-13	3.62323e-06	0.000115997	303648	1.22429e-10	5.83181e-09
EIF2S2	1.111	0.714	0.398	33.09	21.647	1.529	0.048	2.56169e-06	4.48171e-05	9.67849e-06	0.000216166	292478	1.04249e-05	0.000197651
FKBP15	0.935	0.387	0.547	29.197	11.529	2.532	0.048	8.60058e-15	5.55528e-13	3.38698e-06	0.000115997	307076	2.61172e-12	1.59147e-10
CCDC88A	1.022	0.567	0.455	27.899	16.235	1.718	0.048	5.13135e-08	1.33432e-06	4.87689e-06	0.000127019	293483	1.12086e-06	2.70952e-05
PLXDC2	1.008	0.542	0.466	29.197	16	1.825	0.048	6.27877e-09	1.90582e-07	3.38858e-06	0.000115997	296894	9.95739e-08	2.97212e-06
PSTPIP2	0.951	0.428	0.523	25.71	12.235	2.101	0.048	1.54972e-11	6.93209e-10	3.8539e-06	0.000115997	297699	8.48589e-09	3.1357e-07
CUL1	0.885	0.256	0.629	24.899	7.059	3.527	0.048	4.53556e-21	5.4252e-19	2.56058e-06	0.000115997	308506	7.85493e-15	6.21771e-13
LILRA3	1.239	0.904	0.335	38.929	31.059	1.253	0.048	6.57348e-05	0.000796911	0.0042561	0.033806	288160	0.000385664	0.00456242
M6PR	1.196	0.845	0.351	35.523	28	1.269	0.048	4.91615e-05	0.000619105	0.00508965	0.0390626	286815	0.000530051	0.00596881
PAK1	1.423	1.145	0.278	41.849	32.235	1.298	0.048	0.00518542	0.0316853	0.000445589	0.005617	283222	0.00470868	0.0345146
SAMSN1	0.889	0.278	0.611	24.899	8.235	3.023	0.048	8.62699e-20	9.10514e-18	2.9612e-06	0.000115997	306172	2.17498e-13	1.48192e-11
APOL3	0.97	0.478	0.492	31.062	16	1.941	0.048	6.45383e-12	3.09248e-10	2.68307e-06	0.000115997	302235	1.64175e-09	6.64436e-08
SLA	0.885	0.272	0.613	26.764	8.235	3.25	0.047	2.12906e-21	2.64462e-19	3.52554e-06	0.000115997	310300	5.10336e-15	4.12045e-13
LGALS3BP	0.868	0.212	0.656	26.926	6.353	4.238	0.047	3.89466e-27	8.49879e-25	3.17191e-06	0.000115997	315478	2.81786e-18	3.11663e-16
UBE2B	1.279	0.964	0.316	35.036	26.353	1.33	0.047	0.00135096	0.0106105	0.000978088	0.0106001	284152	0.00183164	0.0163591
BTK	1.079	0.677	0.402	30.251	19.059	1.587	0.047	4.28705e-06	7.0857e-05	7.0009e-06	0.000165037	291048	1.40818e-05	0.000255785
ERBB2IP	0.99	0.525	0.465	27.332	15.529	1.76	0.047	4.97777e-09	1.54714e-07	2.93616e-06	0.000115997	294354	4.43814e-07	1.17295e-05
GIMAP1	0.944	0.437	0.508	27.737	14.824	1.871	0.047	1.0581e-12	5.58374e-11	3.14335e-06	0.000115997	298659	1.12439e-08	3.99925e-07
SP100	1.251	0.93	0.321	40.47	36.471	1.11	0.047	7.11528e-05	0.000853623	0.150569	0.457457	285893	0.00146821	0.0136178
PTGER4	0.943	0.436	0.506	26.196	12.235	2.141	0.047	3.32094e-11	1.41122e-09	3.1553e-06	0.000115997	298515	4.7922e-09	1.8251e-07
CD300A	1.071	0.671	0.4	33.658	21.647	1.555	0.046	5.04679e-07	1.06114e-05	5.86282e-06	0.000143661	294041	3.97246e-06	8.47387e-05
SCARB2	1.014	0.578	0.435	28.873	16.941	1.704	0.046	1.01508e-07	2.46489e-06	3.38858e-06	0.000115997	293796	1.2084e-06	2.89086e-05
SNX20	0.96	0.478	0.482	28.386	14.353	1.978	0.046	2.38042e-10	8.85692e-09	3.42722e-06	0.000115997	299030	9.6047e-09	3.48532e-07
DOCK2	1.332	1.04	0.292	37.794	31.294	1.208	0.046	0.00192124	0.0142247	0.0164185	0.0955932	282308	0.00555598	0.0389063
ISG15	0.997	0.551	0.445	33.982	19.294	1.761	0.046	8.22428e-10	2.88082e-08	4.05284e-06	0.000115997	301494	1.1375e-08	4.02815e-07
RP11-290F20.3	1.282	0.976	0.305	35.523	27.765	1.279	0.046	0.00156172	0.0119803	0.00350021	0.029122	283210	0.00304479	0.0246526
ZSWIM6	0.9	0.349	0.551	24.655	10.118	2.437	0.046	1.72361e-14	1.06639e-12	3.24236e-06	0.000115997	300784	1.49442e-10	6.99475e-09
ARL6IP1	1.13	0.769	0.361	28.548	19.765	1.444	0.046	0.000174008	0.00186209	0.000341125	0.00455623	285388	0.000390487	0.00461113
CTBP2	1.137	0.78	0.357	34.874	23.059	1.512	0.046	4.38681e-05	0.000562209	7.59356e-06	0.000175173	290700	4.56221e-05	0.000720847
PIK3CD	1.018	0.594	0.424	28.954	17.882	1.619	0.046	2.99768e-07	6.66757e-06	6.88111e-06	0.000163166	292273	4.17504e-06	8.82193e-05
TES	0.975	0.522	0.454	29.684	16.706	1.777	0.045	2.29914e-09	7.5003e-08	2.92277e-06	0.000115997	297158	9.93459e-08	2.97081e-06
SMIM14	1.021	0.606	0.415	29.44	17.647	1.668	0.045	5.95875e-07	1.23203e-05	5.46979e-06	0.000136516	293008	2.66667e-06	5.90692e-05
DYNLRB1	1.182	0.85	0.332	31.792	23.059	1.379	0.045	0.000554849	0.00497762	0.000684282	0.00796094	285152	0.000749412	0.00797726
STAG2	1.058	0.667	0.391	28.629	18.824	1.521	0.045	9.82741e-06	0.000150706	6.86273e-05	0.00115197	288216	6.73845e-05	0.00102328
NMI	0.915	0.407	0.508	27.981	12.471	2.244	0.045	5.63215e-13	3.07257e-11	2.66695e-06	0.000115997	302663	1.82112e-10	8.40213e-09
LILRB1	1.204	0.883	0.321	36.496	28.706	1.271	0.045	0.000201301	0.00209581	0.00372042	0.0304343	285506	0.00113304	0.0111224
LILRB3	1.239	0.931	0.309	38.037	30.118	1.263	0.045	0.000475106	0.00433447	0.00338728	0.0283997	285978	0.00104691	0.0104613
PLXNC1	1.082	0.709	0.374	32.198	22.353	1.44	0.045	6.05362e-06	9.6978e-05	0.000130372	0.0019955	289836	5.17235e-05	0.000805807
RBX1	1.031	0.63	0.401	28.386	17.176	1.653	0.044	3.46521e-06	5.87776e-05	5.94317e-06	0.00014497	290830	9.86848e-06	0.000188839
SPOP	0.86	0.27	0.59	24.493	7.294	3.358	0.044	3.94012e-18	3.57444e-16	3.22329e-06	0.000115997	306454	8.53235e-14	6.06962e-12
BST2	1.353	1.079	0.274	44.282	35.765	1.238	0.044	0.0017546	0.0131906	0.0021098	0.0195015	285230	0.00237749	0.0202275
MTF1	0.886	0.347	0.539	26.196	10.588	2.474	0.044	1.06072e-14	6.77016e-13	2.72066e-06	0.000115997	303354	2.422e-11	1.24676e-09
TMEM165	0.937	0.462	0.475	27.575	14.353	1.921	0.044	1.88116e-10	7.09744e-09	3.89315e-06	0.000115997	297610	2.58029e-08	8.6266e-07
PQLC3	1.154	0.817	0.337	31.792	22.353	1.422	0.044	0.000290639	0.002874	0.000207007	0.00294257	285861	0.000498745	0.00564382
HSP90B1	1.113	0.76	0.354	32.522	23.059	1.41	0.044	3.64986e-05	0.000480342	0.000228766	0.00321507	288098	0.000158767	0.00215081
PSMA7	1.674	1.463	0.211	52.149	44.471	1.173	0.044	0.0307571	0.124571	0.00691359	0.0499422	277690	0.0491254	0.197874
IKZF1	1.309	1.027	0.282	36.577	29.647	1.234	0.044	0.00369161	0.0241247	0.0110585	0.0713746	281562	0.00690423	0.046242
NCOR1	0.927	0.451	0.477	26.845	13.882	1.934	0.044	1.51086e-10	5.8367e-09	3.17502e-06	0.000115997	296899	3.52464e-08	1.15722e-06
PDCD6IP	1.002	0.591	0.411	28.873	18.588	1.553	0.044	2.5067e-07	5.65337e-06	3.06736e-05	0.000581358	291147	9.69324e-06	0.000186341
SSH2	1.158	0.829	0.33	32.522	23.529	1.382	0.044	0.000364868	0.00348014	0.000473257	0.00588764	285732	0.000604413	0.00666216
CHMP1B	1.054	0.676	0.378	28.873	18.588	1.553	0.044	1.87902e-05	0.000270915	3.06736e-05	0.000581358	288743	4.93116e-05	0.000773843
TRAF3IP3	0.988	0.57	0.418	29.116	16.706	1.743	0.043	1.65217e-07	3.88344e-06	2.55621e-06	0.000115997	294139	9.65733e-07	2.35569e-05
IGSF6	0.873	0.335	0.538	27.088	12.235	2.214	0.043	5.8056e-17	4.73479e-15	2.91792e-06	0.000115997	303434	4.99137e-11	2.49538e-09
PSMA5	1.039	0.655	0.384	29.684	19.529	1.52	0.043	4.72905e-06	7.76853e-05	3.76955e-05	0.000689061	289654	3.32139e-05	0.000545059
MYCBP2	0.936	0.48	0.456	28.71	16	1.794	0.043	3.12552e-10	1.14187e-08	4.18141e-06	0.000116617	297032	7.61597e-08	2.34253e-06
TMEM176B	1.482	1.245	0.237	38.605	30.118	1.282	0.043	0.0339188	0.134048	0.0019282	0.0181026	277216	0.0382555	0.163816
MXD1	0.992	0.583	0.409	27.494	16.706	1.646	0.043	6.70586e-07	1.37245e-05	8.72531e-06	0.000196783	290890	7.46863e-06	0.000147257
MYOF	0.814	0.138	0.676	22.384	4.471	5.007	0.043	1.32957e-32	3.97591e-30	2.18261e-06	0.000115997	309772	3.87233e-17	3.81283e-15
SRSF11	1.113	0.775	0.338	31.711	23.294	1.361	0.043	0.000114701	0.00128982	0.00106903	0.0114171	285946	0.000489379	0.0055573
GIMAP6	0.802	0.11	0.692	21.736	3.294	6.598	0.042	1.67727e-35	6.77116e-33	3.01071e-06	0.000115997	310606	2.71634e-18	3.04607e-16
KIF5B	1.307	1.038	0.269	36.983	29.412	1.257	0.042	0.00586134	0.0348681	0.00467834	0.0366549	280910	0.0091657	0.0580254
CCT8	1.076	0.726	0.35	30.657	22.353	1.371	0.042	3.88064e-05	0.000504952	0.000963446	0.0104797	286382	0.000326724	0.00397884
SIDT2	0.875	0.368	0.507	28.224	11.765	2.399	0.042	3.38805e-14	2.06454e-12	2.66695e-06	0.000115997	304808	1.91681e-11	1.00495e-09
MEF2C	0.865	0.352	0.513	25.953	10.588	2.451	0.042	1.03569e-13	6.01592e-12	3.52554e-06	0.000115997	302252	7.01882e-11	3.43454e-09
TNFRSF1A	0.959	0.544	0.415	29.927	18.118	1.652	0.042	2.70441e-08	7.47789e-07	3.35836e-06	0.000115997	294651	9.00876e-07	2.21421e-05
IFNAR2	0.947	0.526	0.421	28.305	16.471	1.719	0.041	3.3276e-08	9.01579e-07	3.97385e-06	0.000115997	294142	7.61258e-07	1.91179e-05
OSBPL8	1.133	0.816	0.317	32.441	24.941	1.301	0.041	0.000300562	0.00295223	0.00405782	0.0324764	284159	0.00141457	0.0132114
TLR4	0.815	0.218	0.597	23.439	6.824	3.435	0.041	6.5225e-23	9.93635e-21	2.10926e-06	0.000115997	306335	3.48841e-14	2.57218e-12
ATM	1.02	0.651	0.369	29.603	18.824	1.573	0.041	1.46383e-05	0.000216068	1.49681e-05	0.000312684	289889	2.68361e-05	0.000454721
DPYD	0.861	0.358	0.503	26.845	12.706	2.113	0.041	1.17226e-14	7.3944e-13	2.81274e-06	0.000115997	301231	4.73167e-10	2.04845e-08
FLI1	0.924	0.491	0.433	28.954	15.529	1.864	0.041	2.8911e-09	9.263e-08	3.15924e-06	0.000115997	296941	8.44476e-08	2.57781e-06
IGF2R	0.884	0.41	0.474	26.602	12.706	2.094	0.041	1.77666e-11	7.88174e-10	2.6764e-06	0.000115997	298752	4.88091e-09	1.85451e-07
ERICH1	0.86	0.357	0.503	24.25	10.353	2.342	0.041	1.24357e-12	6.48496e-11	2.93679e-06	0.000115997	298741	1.08884e-09	4.46257e-08
ZNFX1	0.9	0.447	0.454	25.71	13.176	1.951	0.041	1.87902e-09	6.22956e-08	3.15597e-06	0.000115997	295180	9.81316e-08	2.94802e-06
VCL	1.155	0.851	0.304	30.414	21.647	1.405	0.041	0.00186525	0.0138802	0.00046075	0.00576313	283290	0.00162662	0.0148482
IQGAP2	1.016	0.649	0.367	29.603	19.529	1.516	0.041	1.18137e-05	0.000178121	4.81845e-05	0.000848509	288812	5.6499e-05	0.000869446
LMO4	1.051	0.705	0.346	32.117	22.118	1.452	0.041	2.74366e-05	0.000373249	9.92511e-05	0.00158058	289198	7.4869e-05	0.00112673
AGPAT3	1.161	0.862	0.299	34.469	25.647	1.344	0.04	0.000857985	0.0071749	0.000744895	0.00852485	285106	0.00107598	0.0107054
PRKCD	1.315	1.06	0.255	43.309	34.588	1.252	0.04	0.00366082	0.0239817	0.00165914	0.0160238	283724	0.00423416	0.0316836
TMEM170B	1.179	0.888	0.291	31.468	24.471	1.286	0.04	0.00226063	0.0162822	0.00671535	0.0486494	281554	0.00447249	0.0331445
CTBP1	1.062	0.725	0.337	30.819	22.118	1.393	0.04	7.79521e-05	0.000921874	0.000605938	0.00722118	286090	0.000388796	0.0045961
PCMT1	1.03	0.678	0.351	29.765	19.765	1.506	0.04	3.15186e-05	0.000424135	5.09209e-05	0.000886068	287847	0.000107573	0.00153862
ARL5A	1.063	0.732	0.332	29.521	21.882	1.349	0.04	0.000140709	0.00154465	0.00248347	0.0221931	284315	0.000875099	0.00900644
BRD4	0.987	0.617	0.37	29.035	20.471	1.418	0.04	2.61146e-06	4.5589e-05	0.000594735	0.00709814	287698	0.000109424	0.00156127
WNK1	0.961	0.575	0.387	27.981	17.176	1.629	0.04	1.52869e-06	2.85379e-05	1.00162e-05	0.000222478	290885	8.68289e-06	0.000168929
TMEM50A	1.14	0.841	0.299	32.847	26.118	1.258	0.04	0.000642233	0.0056028	0.0106707	0.069592	282897	0.00278646	0.0229922
PAFAH1B1	0.861	0.388	0.473	23.682	10.588	2.237	0.039	1.86279e-10	7.06109e-09	2.56058e-06	0.000115997	295992	1.35832e-08	4.7374e-07
KIAA1033	0.85	0.365	0.485	26.358	13.176	2	0.039	1.24935e-13	7.23099e-12	2.58081e-06	0.000115997	298941	3.9287e-09	1.5141e-07
ANKRD11	0.911	0.493	0.418	24.736	14.353	1.723	0.039	1.04943e-07	2.54065e-06	6.95225e-06	0.000164398	290445	4.17933e-06	8.82193e-05
JAK1	1.167	0.88	0.286	32.522	25.647	1.268	0.039	0.0021491	0.0156112	0.00872632	0.0594318	281032	0.00625852	0.0428413
XRCC5	1.113	0.809	0.303	32.36	23.294	1.389	0.039	0.000837948	0.0070365	0.000459168	0.00575338	285177	0.000790241	0.00831324
SPCS2	0.88	0.438	0.441	24.169	12.941	1.868	0.039	5.36906e-09	1.66091e-07	2.66279e-06	0.000115997	292300	6.65845e-07	1.69324e-05
SRI	1.08	0.767	0.314	28.062	20.471	1.371	0.039	0.000849431	0.00711812	0.00209296	0.0194014	282271	0.00206173	0.0180795
KLF7	0.881	0.448	0.433	23.763	14.588	1.629	0.038	6.52361e-09	1.97642e-07	5.01101e-05	0.000876683	288967	1.01297e-05	0.000192854
AKAP9	0.945	0.566	0.379	28.224	18.353	1.538	0.038	6.81647e-07	1.3898e-05	4.80115e-05	0.000846386	290039	1.80496e-05	0.000319239
HPCAL1	1.12	0.826	0.294	27.981	21.176	1.321	0.038	0.0029593	0.0202143	0.00595358	0.0442219	280145	0.00590002	0.0408548
HIST1H2BK	0.884	0.458	0.426	23.033	12.706	1.813	0.038	6.52148e-08	1.65377e-06	7.12449e-06	0.000166734	289822	3.45116e-06	7.46041e-05
HELZ2	0.96	0.593	0.367	28.792	18.353	1.569	0.038	4.15228e-06	6.90535e-05	2.24204e-05	0.000444772	290097	1.94155e-05	0.000341527
DDX46	0.867	0.427	0.44	22.79	12.471	1.827	0.038	6.79041e-09	2.0534e-07	6.46996e-06	0.000154323	290400	1.92931e-06	4.37563e-05
TOP1	0.824	0.332	0.492	23.682	9.882	2.396	0.038	6.43548e-13	3.48725e-11	3.27255e-06	0.000115997	298502	9.38489e-10	3.88582e-08
POLK	0.901	0.492	0.409	26.926	15.529	1.734	0.038	3.84029e-08	1.03012e-06	3.73806e-06	0.000115997	292950	1.22094e-06	2.91653e-05
CSNK1D	1.011	0.676	0.335	28.062	19.059	1.472	0.038	0.000112822	0.00127314	0.00023823	0.00333068	285629	0.0003062	0.00375438
ATP6V1E1	0.997	0.657	0.341	29.035	19.529	1.487	0.038	3.76804e-05	0.000492951	0.000128703	0.00197183	287251	0.000136939	0.00190462
TUG1	1.141	0.861	0.281	33.496	24.706	1.356	0.037	0.00208241	0.0152433	0.000677372	0.00789762	283859	0.00178327	0.0160157
PRPF40A	1.073	0.768	0.305	29.684	21.412	1.386	0.037	0.000919088	0.00759541	0.00104289	0.0111971	283620	0.00126338	0.0121435
FRAT2	0.89	0.482	0.408	25.872	14.118	1.833	0.037	8.25084e-08	2.05292e-06	3.44039e-06	0.000115997	292859	8.33648e-07	2.06786e-05
HP1BP3	0.962	0.605	0.357	30.008	19.765	1.518	0.037	3.61162e-06	6.09409e-05	3.93782e-05	0.000714651	290074	2.70496e-05	0.000457379
ICAM2	0.818	0.337	0.481	23.925	10.588	2.26	0.037	1.79432e-12	9.22762e-11	2.70706e-06	0.000115997	297825	2.4586e-09	9.77869e-08
EIF2AK2	0.883	0.474	0.409	26.277	13.647	1.925	0.037	5.5729e-08	1.43756e-06	2.6764e-06	0.000115997	294158	3.06062e-07	8.34847e-06
STARD7	0.962	0.609	0.353	27.413	19.059	1.438	0.037	1.19991e-05	0.00018058	0.000590604	0.0070645	286346	0.000180344	0.00238704
TAGAP	0.903	0.511	0.392	26.358	14.824	1.778	0.037	3.78188e-07	8.23043e-06	4.2026e-06	0.000116726	292232	1.71162e-06	3.9149e-05
ZCCHC6	0.752	0.111	0.641	23.195	3.765	6.161	0.037	3.35654e-35	1.29051e-32	2.70584e-06	0.000115997	313436	2.78915e-19	3.38641e-17
MAP3K2	1.188	0.927	0.261	33.09	27.765	1.192	0.037	0.00500988	0.030874	0.0460539	0.20555	279074	0.0151937	0.0844908
AHR	1.11	0.826	0.284	34.063	26.588	1.281	0.037	0.000835087	0.00701977	0.00462168	0.0363698	283756	0.00206554	0.0180795
ATP2B1	0.997	0.666	0.331	28.71	20.706	1.387	0.037	5.67091e-05	0.000701716	0.00117344	0.0122407	285250	0.00045061	0.00519376
NSFL1C	1.042	0.734	0.308	29.521	20	1.476	0.036	0.000582393	0.00516084	0.00011149	0.00175296	285615	0.000394426	0.00464227
C16orf54	0.888	0.494	0.394	24.088	14.118	1.706	0.036	4.9821e-07	1.0489e-05	1.10119e-05	0.00023965	288888	1.12346e-05	0.000211196
PDIA6	1.052	0.75	0.302	26.44	18.824	1.405	0.036	0.00142048	0.011067	0.00166222	0.0160344	281620	0.00226712	0.0194627
IQSEC1	0.992	0.663	0.328	29.927	20.706	1.445	0.036	5.38306e-05	0.00067124	0.000202388	0.00289096	287142	0.000176979	0.00234635
CD86	1.099	0.815	0.284	33.171	24	1.382	0.036	0.00121686	0.00972285	0.000403174	0.00518761	284252	0.00140011	0.0131066
LPCAT2	0.818	0.36	0.458	21.898	10.118	2.164	0.036	2.62886e-10	9.73642e-09	2.64055e-06	0.000115997	293337	7.03917e-08	2.18593e-06
IL13RA1	1.026	0.72	0.305	29.846	23.059	1.294	0.036	0.000204855	0.00212733	0.00714363	0.0510524	283280	0.00162143	0.0148266
NUP62	0.836	0.412	0.424	24.169	12	2.014	0.035	5.23187e-09	1.62158e-07	2.41342e-06	0.000115997	293968	1.37908e-07	3.99092e-06
EID1	1.338	1.123	0.215	38.037	30.118	1.263	0.035	0.0328988	0.13087	0.00338728	0.0283997	278106	0.0277373	0.128597
FAM107B	1.064	0.78	0.284	27.007	21.176	1.275	0.035	0.00229012	0.0164419	0.0170714	0.0973749	279149	0.00857953	0.0550645
MDM2	0.837	0.423	0.413	23.114	12.471	1.854	0.035	3.05627e-08	8.3366e-07	3.62661e-06	0.000115997	290793	1.55425e-06	3.58032e-05
SMEK1	0.977	0.659	0.318	27.088	18.824	1.439	0.035	0.000184267	0.0019499	0.000709092	0.00819057	284322	0.00056335	0.00628679
MAP3K7CL	0.768	0.268	0.501	23.033	8.235	2.797	0.035	1.058e-15	7.46051e-14	3.1569e-06	0.000115997	300884	3.17131e-11	1.61039e-09
SHFM1	1.027	0.733	0.294	31.306	22.588	1.386	0.034	0.000399531	0.0037575	0.000644655	0.00760957	284850	0.000821367	0.00856258
FAM49A	0.878	0.504	0.374	25.629	14.353	1.786	0.034	1.49707e-06	2.798e-05	4.57633e-06	0.000121811	290996	3.50126e-06	7.54852e-05
SP1	0.91	0.558	0.352	24.088	15.294	1.575	0.034	2.70518e-05	0.000368324	0.000131415	0.00200822	285243	0.000159335	0.0021567
STK38	1.014	0.72	0.294	25.872	19.059	1.357	0.034	0.00162987	0.0124323	0.00466428	0.036598	280372	0.00405101	0.0304645
SNX6	0.859	0.479	0.38	23.925	13.647	1.753	0.034	7.3607e-07	1.48737e-05	7.36484e-06	0.000171365	289328	7.35081e-06	0.000145111
SNRPB2	1.064	0.79	0.274	28.629	20.941	1.367	0.034	0.00340367	0.0226463	0.00182792	0.0172628	281082	0.00398766	0.0301182
ASAP1	1.111	0.852	0.259	31.63	23.294	1.358	0.034	0.00524184	0.0319296	0.00107456	0.0114686	281685	0.0041332	0.0309855
KIDINS220	0.844	0.454	0.39	22.952	13.412	1.711	0.034	2.33976e-07	5.31399e-06	1.97777e-05	0.000396733	288277	1.21965e-05	0.000226118
PLEKHA2	0.907	0.562	0.344	25.061	16.471	1.522	0.034	2.03517e-05	0.000289295	0.000224758	0.00316978	285500	0.000175626	0.00233609
FGD2	0.806	0.379	0.427	26.358	12.941	2.037	0.034	6.45205e-11	2.631e-09	3.55311e-06	0.000115997	297840	1.0823e-08	3.87516e-07
BIRC3	0.887	0.535	0.352	21.898	14.118	1.551	0.033	3.55515e-05	0.000470454	0.000422161	0.00539324	283288	0.000337088	0.00408043
FAM133B	0.866	0.501	0.365	27.332	16.706	1.636	0.033	3.67123e-07	8.03294e-06	1.14046e-05	0.000246866	290875	7.27134e-06	0.000144248
EIF3A	0.933	0.61	0.324	30.089	21.412	1.405	0.033	1.29947e-05	0.000193936	0.000549687	0.00669913	287583	0.000144078	0.00197334
PSEN1	0.838	0.452	0.386	25.953	15.059	1.723	0.033	3.43214e-08	9.26794e-07	5.36875e-06	0.000135484	291868	2.07854e-06	4.6943e-05
TRIB1	1.171	0.936	0.235	34.469	27.059	1.274	0.033	0.0107518	0.0555764	0.00480633	0.0373497	280116	0.0106463	0.0654917
YWHAG	0.743	0.244	0.499	20.032	6.824	2.936	0.033	1.49169e-14	9.26453e-13	2.49528e-06	0.000115997	296543	4.01835e-10	1.75849e-08
NUDT16	0.898	0.56	0.338	27.413	18.353	1.494	0.033	7.62314e-06	0.000119397	0.000164978	0.00243516	287612	7.80239e-05	0.00116877
CTB-61M7.2	0.97	0.67	0.3	26.115	19.765	1.321	0.033	0.000440829	0.00408172	0.00884804	0.0601846	280730	0.00356736	0.0277217
TERF2IP	0.898	0.562	0.336	22.871	14.824	1.543	0.033	8.61917e-05	0.00100784	0.000394937	0.00509381	283394	0.000399061	0.00468852
BACH1	1.064	0.801	0.263	29.684	21.412	1.386	0.033	0.00442074	0.0280051	0.00104289	0.0111971	281921	0.00297171	0.0241749
CYCS	0.836	0.458	0.378	25.304	15.294	1.655	0.033	8.65435e-08	2.15001e-06	1.62926e-05	0.00033515	290042	7.24749e-06	0.000143951
SIGLEC10	0.864	0.508	0.357	25.791	14.588	1.768	0.033	2.70088e-06	4.66966e-05	3.55311e-06	0.000115997	290410	5.85345e-06	0.000119345
CHMP3	1.111	0.863	0.247	33.577	26.824	1.252	0.033	0.00486335	0.0301819	0.0111605	0.071745	280556	0.00840497	0.0542027
RBM6	0.834	0.456	0.377	24.493	13.882	1.764	0.032	2.85171e-07	6.36921e-06	6.25903e-06	0.000150852	290302	4.15908e-06	8.80221e-05
TAF7	0.79	0.37	0.419	21.898	9.176	2.386	0.032	1.02189e-08	3.03335e-07	2.3459e-06	0.000115997	293753	4.02036e-08	1.30625e-06
TOP2B	0.828	0.447	0.381	19.951	11.059	1.804	0.032	2.66262e-06	4.61827e-05	2.39988e-05	0.000472025	285700	2.83943e-05	0.000476624
SERINC1	0.735	0.235	0.5	23.682	8	2.96	0.032	2.47999e-18	2.31485e-16	2.64279e-06	0.000115997	303738	1.61035e-12	9.92515e-11
NR4A1	0.729	0.216	0.512	22.466	7.059	3.183	0.032	6.15132e-19	6.09396e-17	3.15757e-06	0.000115997	302789	1.53501e-12	9.53356e-11
SPCS1	1.084	0.831	0.252	30.333	24.941	1.216	0.032	0.00455806	0.0286506	0.0351165	0.167869	278844	0.0135442	0.0779998
ST8SIA4	0.726	0.215	0.511	21.249	6.353	3.345	0.032	2.06321e-17	1.75351e-15	2.59635e-06	0.000115997	301171	3.43045e-12	1.99262e-10
SLAMF7	0.704	0.136	0.567	23.195	4.941	4.694	0.032	5.28024e-30	1.37525e-27	3.15757e-06	0.000115997	310304	5.54469e-17	5.36142e-15
LARP7	0.724	0.218	0.506	21.573	6.353	3.396	0.032	3.09948e-17	2.57992e-15	2.95141e-06	0.000115997	301695	2.33898e-12	1.43068e-10
GAK	1.063	0.808	0.255	30.17	22.353	1.35	0.032	0.00560754	0.0336244	0.00215302	0.0198668	281319	0.00424726	0.0317522
C17orf62	1.008	0.735	0.273	32.036	22.118	1.448	0.032	0.00103712	0.00847974	9.90277e-05	0.00157953	285330	0.000675866	0.00732475
ATF6	0.749	0.296	0.453	22.222	9.882	2.249	0.032	4.44762e-13	2.46805e-11	2.84806e-06	0.000115997	295568	8.81729e-09	3.23594e-07
STX12	0.827	0.462	0.365	23.601	13.882	1.7	0.031	1.13216e-06	2.17904e-05	1.77702e-05	0.00035959	288203	1.61179e-05	0.000288869
DENND4B	1.052	0.801	0.251	29.197	21.882	1.334	0.031	0.00602935	0.0356768	0.00365435	0.030038	280161	0.00659992	0.0447183
DECR1	0.797	0.413	0.384	23.601	12.941	1.824	0.031	4.64976e-08	1.22487e-06	4.41934e-06	0.000119063	290624	2.21708e-06	4.99323e-05
SERINC3	1.049	0.798	0.251	28.224	20.941	1.348	0.031	0.00770894	0.0434499	0.00329075	0.0277633	279751	0.00716562	0.0476763
ABRACL	0.976	0.702	0.274	28.873	20	1.444	0.031	0.00118331	0.00948767	0.000353977	0.0047123	283968	0.000908108	0.0093021
TAOK1	0.827	0.475	0.352	23.925	13.647	1.753	0.031	4.25388e-06	7.0453e-05	7.36484e-06	0.000171365	288499	1.37884e-05	0.000250738
DAPP1	0.738	0.295	0.443	23.844	9.882	2.413	0.031	1.93303e-13	1.11084e-11	2.43821e-06	0.000115997	299046	5.78284e-10	2.4574e-08
NHP2L1	1.108	0.878	0.23	30.495	23.529	1.296	0.03	0.0160813	0.076831	0.00621564	0.0456003	278724	0.0139437	0.0795911
KIAA1551	0.686	0.121	0.565	18.329	3.529	5.193	0.03	4.85599e-25	9.03173e-23	2.06919e-06	0.000115997	301032	7.51621e-14	5.37043e-12
CDC42SE2	0.901	0.597	0.304	24.088	16.706	1.442	0.03	0.000289681	0.00286628	0.00145089	0.0144853	281912	0.00130743	0.0124704
AIM1	0.735	0.292	0.443	20.519	8.941	2.295	0.03	9.65416e-12	4.49266e-10	2.87352e-06	0.000115997	293118	3.54322e-08	1.16057e-06
CNIH4	0.825	0.477	0.348	24.493	13.176	1.859	0.03	4.45691e-06	7.33641e-05	3.00811e-06	0.000115997	290262	3.99595e-06	8.51274e-05
NUB1	0.875	0.561	0.314	24.25	15.765	1.538	0.03	0.000124075	0.00138272	0.00024143	0.00336668	284357	0.000298267	0.00367946
ZNF706	0.939	0.656	0.283	25.71	17.412	1.477	0.03	0.00120108	0.00961099	0.000438375	0.00555206	282675	0.00110564	0.0109132
RNF144B	0.728	0.281	0.447	20.195	8.235	2.452	0.03	1.07987e-11	4.99647e-10	2.20681e-06	0.000115997	293625	1.531e-08	5.29391e-07
GIMAP8	0.685	0.138	0.546	20.276	4	5.069	0.03	9.51118e-24	1.56721e-21	1.76063e-06	0.000115997	304593	5.38219e-15	4.32396e-13
TMEM33	0.761	0.359	0.401	20.6	9.647	2.135	0.03	2.42649e-08	6.76736e-07	2.18261e-06	0.000115997	290529	5.02243e-07	1.31873e-05
METRNL	0.902	0.604	0.298	29.927	21.412	1.398	0.03	3.25942e-05	0.000436789	0.000682716	0.00794845	286904	0.000210726	0.00272224
TGFBR2	0.765	0.369	0.396	23.439	11.294	2.075	0.03	3.68249e-09	1.1637e-07	2.56058e-06	0.000115997	293814	1.06907e-07	3.1734e-06
TAGLN	0.782	0.403	0.378	24.25	11.529	2.103	0.03	6.92242e-08	1.75209e-06	3.3108e-06	0.000115997	293811	1.53788e-07	4.43458e-06
PDCD6	0.902	0.605	0.298	24.493	16	1.531	0.03	0.000454102	0.00417588	0.000255233	0.00351964	283448	0.000549798	0.00614404
NCOA1	0.818	0.47	0.348	25.304	15.294	1.655	0.03	8.40832e-07	1.65785e-05	1.62926e-05	0.00033515	289140	1.41246e-05	0.000256275
ARAP1	0.977	0.712	0.265	36.172	28.235	1.281	0.03	0.00016568	0.00178241	0.00300194	0.0259088	287216	0.000459039	0.00527209
NIN	0.867	0.555	0.312	25.791	16.706	1.544	0.03	5.57384e-05	0.000691293	0.000114026	0.0017842	286054	0.000142997	0.00196287
PHF11	0.842	0.515	0.326	23.52	15.294	1.538	0.03	2.64958e-05	0.000362588	0.000349566	0.00466126	284374	0.00025009	0.0031699
RYBP	0.693	0.2	0.493	19.384	5.412	3.582	0.029	4.18405e-16	3.09927e-14	2.19476e-06	0.000115997	298383	1.6941e-11	8.96928e-10
MTSS1	0.718	0.274	0.444	20.114	8.471	2.375	0.029	1.99459e-12	1.01605e-10	2.20681e-06	0.000115997	293306	2.13062e-08	7.19774e-07
TAB2	0.808	0.461	0.347	21.492	12.941	1.661	0.029	7.15253e-06	0.000112682	8.48297e-05	0.00138227	284864	9.71345e-05	0.00141086
ATXN7	0.862	0.551	0.311	24.899	16	1.556	0.029	7.77238e-05	0.000920149	0.00012316	0.00189951	285279	0.000190398	0.00250574
HADHB	1.008	0.762	0.247	29.278	22.353	1.31	0.029	0.00448554	0.0282719	0.00559677	0.0420944	280240	0.0064908	0.0441647
GLYR1	0.796	0.444	0.352	20.681	12.941	1.598	0.029	4.05625e-06	6.76657e-05	0.000390558	0.00505471	283606	0.000191457	0.00251763
EIF5B	0.7	0.232	0.468	19.546	7.529	2.596	0.029	8.05882e-15	5.24733e-13	3.19848e-06	0.000115997	294447	3.62875e-09	1.40858e-07
SLC8A1	0.699	0.23	0.469	20.114	6.824	2.948	0.029	9.41064e-15	6.0543e-13	2.65734e-06	0.000115997	296899	2.81978e-10	1.25955e-08
SRSF1	0.813	0.475	0.338	22.547	13.412	1.681	0.029	1.11487e-05	0.000169359	4.52171e-05	0.000803262	285961	6.03261e-05	0.000924237
KIAA0513	0.842	0.524	0.318	23.033	15.294	1.506	0.029	4.93966e-05	0.000621227	0.00070188	0.00813053	283423	0.000416198	0.00486307
DPP8	0.815	0.48	0.335	24.655	15.529	1.588	0.029	3.59639e-06	6.0811e-05	8.47238e-05	0.00138194	287084	5.31042e-05	0.000824546
ARID4B	1.054	0.824	0.23	31.306	25.647	1.221	0.029	0.00750012	0.0425701	0.0313704	0.154045	278577	0.0161811	0.0867019
ACIN1	0.738	0.336	0.403	20.843	10.353	2.013	0.029	1.93156e-09	6.3785e-08	3.77231e-06	0.000115997	290320	7.49321e-07	1.88474e-05
DICER1	0.747	0.354	0.392	23.195	11.529	2.012	0.029	2.32461e-09	7.56812e-08	3.41955e-06	0.000115997	293129	1.8657e-07	5.33227e-06
DDB2	0.709	0.269	0.44	23.033	8.235	2.797	0.029	2.56173e-13	1.44135e-11	3.1569e-06	0.000115997	300128	7.55125e-11	3.68391e-09
CDKN1C	0.671	0.144	0.527	15.896	4.235	3.753	0.029	1.48291e-19	1.535e-17	3.22587e-06	0.000115997	293262	2.93573e-10	1.30596e-08
SNX2	1.126	0.915	0.21	33.577	26.353	1.274	0.029	0.0213491	0.0952335	0.00648707	0.0473354	278606	0.0182261	0.0949535
KRAS	0.725	0.314	0.411	20.843	9.412	2.215	0.028	3.83275e-10	1.3815e-08	3.34264e-06	0.000115997	292242	1.07974e-07	3.19921e-06
CBL	0.736	0.34	0.396	20.032	9.176	2.183	0.028	2.75829e-08	7.61383e-07	3.42882e-06	0.000115997	290156	5.09467e-07	1.33553e-05
SGK1	1.023	0.788	0.235	29.116	22.824	1.276	0.028	0.00771707	0.0434793	0.011831	0.0751264	278926	0.0115501	0.0694899
SRRM1	1.042	0.813	0.229	30.738	24.941	1.232	0.028	0.0082559	0.0458132	0.0259476	0.134166	278474	0.0161071	0.0864687
NIPBL	0.724	0.315	0.409	22.466	9.882	2.273	0.028	1.75255e-10	6.67456e-09	3.1569e-06	0.000115997	295075	1.63911e-08	5.61962e-07
ZNF24	0.759	0.389	0.37	22.141	12	1.845	0.028	8.07879e-08	2.01633e-06	7.07764e-06	0.000166119	289099	4.28037e-06	9.01166e-05
LYL1	0.786	0.443	0.342	25.061	14.824	1.691	0.028	5.91166e-07	1.22387e-05	1.08099e-05	0.000236906	289822	7.68993e-06	0.000151251
C11orf58	0.856	0.559	0.297	27.088	19.765	1.371	0.028	3.46585e-05	0.00046063	0.00284584	0.0247334	284320	0.000589542	0.00652497
ARHGEF3	0.693	0.246	0.446	18.735	6.824	2.746	0.028	2.37915e-12	1.19684e-10	2.98239e-06	0.000115997	293383	5.76063e-09	2.16836e-07
FAR1	0.875	0.588	0.286	23.763	17.647	1.347	0.028	0.000399909	0.00375886	0.00835149	0.0575341	280028	0.0036141	0.0280175
MEFV	0.76	0.401	0.36	23.763	13.647	1.741	0.028	9.31763e-08	2.29361e-06	9.71419e-06	0.000216541	289831	4.74257e-06	9.85625e-05
UBE2N	0.88	0.597	0.283	23.277	14.824	1.57	0.028	0.00117319	0.00943932	0.000190709	0.00274961	282521	0.000732416	0.00783249
ARCN1	0.7	0.269	0.431	18.654	7.765	2.402	0.028	3.30023e-11	1.40612e-09	3.2854e-06	0.000115997	291039	8.19867e-08	2.51059e-06
NARS	0.758	0.397	0.361	20.519	11.529	1.78	0.028	5.72285e-07	1.18782e-05	2.20184e-05	0.000437716	286187	2.44288e-05	0.000419209
LILRB4	0.944	0.69	0.255	27.575	20.471	1.347	0.028	0.0022211	0.0160404	0.00378057	0.0308482	280889	0.00390879	0.0296056
NCL	1.003	0.768	0.235	27.899	22.353	1.248	0.028	0.00780049	0.0438282	0.0257468	0.133342	277500	0.0190792	0.0981181
SNX27	0.711	0.303	0.409	21.33	9.882	2.158	0.028	4.34109e-11	1.80205e-09	3.04057e-06	0.000115997	292938	7.57106e-08	2.33762e-06
IFIT2	0.646	0.06	0.586	17.762	1.882	9.436	0.028	2.77065e-34	9.72619e-32	2.6424e-06	0.000115997	303819	2.04051e-16	1.87217e-14
CXCR4	0.657	0.138	0.519	19.465	4	4.866	0.028	5.41252e-23	8.32394e-21	1.77687e-06	0.000115997	302483	4.37154e-14	3.19419e-12
KARS	1.166	0.974	0.192	33.658	25.647	1.312	0.027	0.0480011	0.174459	0.00204311	0.0189937	277587	0.026499	0.124827
ADRBK2	0.857	0.57	0.287	25.223	16.706	1.51	0.027	0.000269874	0.00270007	0.000299343	0.00406201	284360	0.000372113	0.00442902
MAPK14	0.74	0.374	0.367	22.547	12	1.879	0.027	3.41159e-08	9.22787e-07	4.11018e-06	0.000116237	290300	1.82185e-06	4.14356e-05
NLRP3	0.91	0.649	0.262	26.115	19.529	1.337	0.027	0.00129714	0.0102426	0.00600737	0.0446009	280375	0.00421664	0.0315671
NKTR	0.954	0.709	0.245	26.602	20.706	1.285	0.027	0.00447425	0.0282117	0.0163304	0.0953534	278376	0.0115654	0.0695383
CHMP5	0.688	0.259	0.429	17.843	7.294	2.446	0.027	3.63725e-11	1.53755e-09	2.08418e-06	0.000115997	290228	1.06213e-07	3.15861e-06
NBR1	0.784	0.459	0.325	21.898	14.588	1.501	0.027	8.56451e-06	0.000132929	0.00119064	0.0123484	283077	0.000398731	0.00468852
APOBEC3C	0.953	0.71	0.243	31.306	24	1.304	0.027	0.00184391	0.0137785	0.00449807	0.0355009	282120	0.003355	0.0264534
MTHFD2	0.774	0.443	0.331	22.547	12.471	1.808	0.027	7.35369e-06	0.000115625	6.06511e-06	0.000147721	287940	1.27949e-05	0.00023559
COX17	0.929	0.679	0.25	22.384	17.176	1.303	0.027	0.0069744	0.040165	0.0228986	0.121917	276250	0.0189216	0.0974937
SLFN11	0.679	0.247	0.432	17.032	6.824	2.496	0.027	5.03234e-11	2.07832e-09	2.8551e-06	0.000115997	289134	1.8232e-07	5.22004e-06
FAM111A	0.72	0.349	0.372	22.384	10.824	2.068	0.027	1.4944e-08	4.30152e-07	2.36462e-06	0.000115997	292236	2.71232e-07	7.48693e-06
KDM5A	0.682	0.264	0.419	21.087	8.471	2.489	0.026	3.41482e-12	1.68632e-10	3.24565e-06	0.000115997	295522	3.69733e-09	1.42834e-07
LPP	0.786	0.472	0.314	24.25	15.765	1.538	0.026	8.48514e-06	0.000132129	0.00024143	0.00336668	285556	0.000138472	0.00191442
CASP8	0.722	0.356	0.366	20.681	11.059	1.87	0.026	5.46179e-08	1.41115e-06	7.9919e-06	0.000183054	287957	5.92637e-06	0.00012068
NEU1	0.864	0.593	0.271	25.223	17.176	1.468	0.026	0.000701008	0.00604049	0.000656607	0.0077168	282723	0.000995039	0.0100236
FRAT1	0.689	0.288	0.402	21.087	8.471	2.489	0.026	1.96361e-10	7.35692e-09	3.24565e-06	0.000115997	294726	8.5479e-09	3.1514e-07
APOL1	0.715	0.348	0.367	20.681	10.118	2.044	0.026	8.12997e-08	2.02597e-06	2.39174e-06	0.000115997	289630	1.25278e-06	2.97938e-05
PARP12	0.743	0.402	0.34	23.195	12	1.933	0.026	7.91183e-07	1.58119e-05	3.57046e-06	0.000115997	290232	2.40682e-06	5.37173e-05
ZMAT2	0.768	0.451	0.318	21.168	12.235	1.73	0.026	2.83151e-05	0.000383584	3.87436e-05	0.000705334	285038	7.42686e-05	0.00111874
CITED2	0.662	0.229	0.433	20.762	8.471	2.451	0.026	5.36329e-15	3.54944e-13	2.86503e-06	0.000115997	295514	3.05792e-09	1.20437e-07
DUSP7	0.677	0.271	0.406	18.816	7.059	2.666	0.026	4.74486e-10	1.69139e-08	2.19476e-06	0.000115997	292042	2.74582e-08	9.10461e-07
DOK2	1.056	0.855	0.201	37.307	31.529	1.183	0.026	0.00888134	0.0483059	0.0346852	0.166152	280302	0.0122414	0.0727547
MAT2A	0.862	0.6	0.262	25.872	16.941	1.527	0.026	0.0010994	0.00893912	0.00015396	0.00229722	283196	0.000824539	0.00857904
GOLGA7	0.841	0.569	0.271	23.033	15.529	1.483	0.026	0.000949134	0.00783169	0.000929179	0.0102001	281404	0.00140662	0.01316
SYNRG	0.645	0.184	0.461	17.68	5.647	3.131	0.026	1.68066e-15	1.14997e-13	2.17339e-06	0.000115997	294068	8.62839e-10	3.60962e-08
SIPA1L1	0.702	0.336	0.367	21.087	9.882	2.134	0.025	2.46784e-08	6.87082e-07	2.70584e-06	0.000115997	291102	3.81571e-07	1.02013e-05
CTSL	0.639	0.168	0.471	17.518	4.235	4.136	0.025	3.01794e-16	2.2497e-14	2.40394e-06	0.000115997	296462	2.29738e-11	1.18904e-09
RPS6KA3	0.862	0.605	0.257	25.872	19.529	1.325	0.025	0.000895167	0.00742817	0.00862816	0.0588625	280500	0.00386627	0.0294216
ZNF655	0.886	0.641	0.245	25.629	18.824	1.362	0.025	0.00289971	0.0199084	0.00452707	0.0357124	280038	0.00461881	0.0339682
CUL3	0.764	0.459	0.305	22.466	13.647	1.646	0.025	2.62724e-05	0.000359836	8.23965e-05	0.00135217	285160	0.000105634	0.0015176
ARHGAP17	0.825	0.555	0.27	23.763	16.471	1.443	0.025	0.000571695	0.00509196	0.00172046	0.0164976	281614	0.00145863	0.0135549
GIMAP7	0.61	0.036	0.574	20.195	1.412	14.305	0.025	1.4013e-45	6.29183e-43	2.4381e-06	0.000115997	311450	2.19504e-20	2.95379e-18
NEMF	0.791	0.506	0.285	22.871	16	1.429	0.025	0.000146116	0.00159532	0.00243126	0.0218663	281454	0.00136782	0.0128715
USP8	0.73	0.405	0.325	20.762	12	1.73	0.025	4.64629e-06	7.64035e-05	4.64917e-05	0.000823188	285382	5.06508e-05	0.000792547
SSR3	0.912	0.68	0.232	27.494	22.118	1.243	0.025	0.003612	0.0237486	0.0296206	0.147719	278501	0.0121491	0.0722856
RABGAP1L	0.668	0.28	0.388	18.329	8.706	2.105	0.025	1.21197e-09	4.1729e-08	3.2854e-06	0.000115997	288156	1.36497e-06	3.20372e-05
KMT2C	0.712	0.375	0.337	21.898	12	1.825	0.024	3.42458e-07	7.53408e-06	6.57963e-06	0.000156477	288404	6.92847e-06	0.00013881
BTN3A1	0.715	0.38	0.334	21.087	10.588	1.992	0.024	1.70998e-06	3.15936e-05	4.24277e-06	0.00011688	288778	3.25821e-06	7.09228e-05
KTN1	0.767	0.473	0.294	23.601	14.824	1.592	0.024	3.82697e-05	0.000499176	0.000115726	0.00180033	285031	0.000160734	0.00217381
GNAI3	0.85	0.599	0.251	22.547	16.235	1.389	0.024	0.00312979	0.0211199	0.00565169	0.0424087	278595	0.00614834	0.0423008
TAP2	0.745	0.439	0.306	22.79	13.412	1.699	0.024	1.52169e-05	0.000224199	2.60112e-05	0.000506669	286439	4.55548e-05	0.000720489
ORMDL1	0.853	0.605	0.248	24.331	17.882	1.361	0.024	0.00215071	0.0156159	0.00589231	0.0438879	279582	0.00487806	0.0353074
CPT1A	0.716	0.389	0.327	21.817	13.412	1.627	0.024	7.32897e-07	1.48492e-05	0.000127869	0.0019609	285826	5.53408e-05	0.000854343
IRF2	0.639	0.222	0.416	19.059	6.824	2.793	0.024	7.86918e-13	4.22164e-11	2.35904e-06	0.000115997	294115	3.18741e-09	1.25153e-07
SLU7	0.65	0.258	0.392	19.546	7.529	2.596	0.024	1.32288e-10	5.21021e-09	3.19848e-06	0.000115997	293103	1.55132e-08	5.35097e-07
RHBDF2	0.731	0.423	0.308	24.169	14.353	1.684	0.024	3.04372e-06	5.22408e-05	1.57741e-05	0.000327403	288201	1.9505e-05	0.000342355
SPTSSA	0.708	0.381	0.326	20.843	12	1.737	0.024	1.01153e-06	1.95619e-05	3.52449e-05	0.000651183	286088	3.05152e-05	0.000506433
SH2B3	0.875	0.64	0.235	27.332	19.294	1.417	0.024	0.00278188	0.0192797	0.000949231	0.0103709	281712	0.00243068	0.0205889
SPG11	0.631	0.212	0.419	20.114	8.471	2.375	0.024	1.62348e-15	1.11557e-13	2.20681e-06	0.000115997	294218	8.20941e-09	3.04748e-07
PPP3CA	0.752	0.46	0.292	22.141	13.176	1.68	0.024	8.42314e-05	0.000987777	5.4362e-05	0.000939869	284984	0.000106483	0.00152796
VIMP	0.751	0.462	0.289	19.384	12.235	1.584	0.023	0.000233893	0.00238441	0.000662464	0.00776304	280979	0.000776519	0.00820094
POLR2A	0.707	0.387	0.32	23.033	12.471	1.847	0.023	1.17413e-06	2.24377e-05	5.04209e-06	0.000129844	289672	3.7939e-06	8.11627e-05
CAB39	0.638	0.243	0.396	20.681	8.941	2.313	0.023	5.28529e-13	2.90295e-11	2.95141e-06	0.000115997	294006	1.56925e-08	5.39153e-07
PRMT2	0.777	0.506	0.271	23.277	15.059	1.546	0.023	0.00030294	0.00297198	0.00033007	0.00442322	283350	0.000448468	0.00518015
AKAP10	0.639	0.246	0.393	18.978	7.529	2.521	0.023	1.98911e-11	8.72831e-10	2.54406e-06	0.000115997	292266	2.64911e-08	8.82018e-07
EFR3A	0.614	0.172	0.442	18.329	5.647	3.246	0.023	1.1434e-16	9.00661e-15	2.99719e-06	0.000115997	295734	1.96728e-10	9.02489e-09
ARHGEF18	0.685	0.35	0.335	17.924	8.941	2.005	0.023	2.64901e-06	4.5996e-05	6.0923e-06	0.00014816	285252	1.55279e-05	0.000279536
MAN2A1	0.779	0.51	0.269	22.709	14.824	1.532	0.023	0.000421938	0.00394069	0.000499821	0.00618475	282338	0.000742524	0.00792483
NPTN	0.843	0.604	0.239	23.682	18.824	1.258	0.023	0.00259063	0.0182159	0.042968	0.194792	276848	0.0170054	0.0902708
PAPD4	0.715	0.408	0.307	19.059	11.765	1.62	0.023	2.06631e-05	0.000293206	0.000450559	0.00567079	281976	0.000359817	0.00430713
RP11-468E2.4	0.823	0.577	0.246	26.196	21.176	1.237	0.023	0.000589548	0.00521074	0.0436766	0.197394	278998	0.00859148	0.0551193
SRSF4	0.788	0.529	0.26	23.358	16	1.46	0.023	0.00065909	0.00572511	0.00127425	0.0130396	281578	0.00137094	0.0128934
SBF2	0.676	0.339	0.337	19.708	10.118	1.948	0.023	6.59485e-07	1.35144e-05	4.9887e-06	0.000128892	287344	6.15912e-06	0.000124322
CNOT1	0.8	0.546	0.254	22.79	15.529	1.468	0.023	0.00134082	0.0105463	0.00144098	0.0144286	280798	0.00191135	0.0169404
RICTOR	0.752	0.474	0.278	21.898	15.765	1.389	0.023	0.000122336	0.00136617	0.00640862	0.0469113	280092	0.00251713	0.0212033
LUC7L3	0.807	0.557	0.25	21.006	16.235	1.294	0.023	0.00190495	0.0141235	0.0342041	0.164042	276275	0.015998	0.0860668
ZC3H13	0.593	0.107	0.486	16.545	3.059	5.409	0.023	1.8661e-21	2.33596e-19	2.51568e-06	0.000115997	297398	1.30915e-12	8.20019e-11
CSF2RA	0.828	0.588	0.24	27.981	22.118	1.265	0.023	0.000658582	0.00572378	0.0183726	0.102481	280731	0.00461139	0.0339682
GUSB	0.833	0.596	0.238	23.844	16.706	1.427	0.023	0.00358988	0.023632	0.0022131	0.0203052	280162	0.00327333	0.025898
SNX5	0.757	0.486	0.271	22.79	15.059	1.513	0.022	0.000190713	0.00200758	0.00066584	0.0077913	282720	0.000605789	0.00667277
PHYKPL	0.76	0.493	0.267	24.006	14.588	1.646	0.022	0.000339487	0.00328266	3.84358e-05	0.000700521	285624	0.000115984	0.00164291
IVNS1ABP	0.677	0.353	0.324	19.303	10.824	1.783	0.022	1.84579e-06	3.39475e-05	5.10537e-05	0.000887423	284980	3.94252e-05	0.000634733
FNDC3B	0.635	0.266	0.369	18.167	8.941	2.032	0.022	1.27822e-09	4.35458e-08	4.66928e-06	0.000123441	287385	2.66538e-06	5.90692e-05
SHOC2	0.69	0.379	0.31	19.951	10.118	1.972	0.022	1.3686e-05	0.00020294	5.36969e-06	0.000135484	286701	1.14735e-05	0.000215184
FCGR1A	0.661	0.326	0.335	23.114	11.529	2.005	0.022	1.09263e-08	3.21967e-07	3.27255e-06	0.000115997	292453	3.30807e-07	8.94785e-06
XPO1	0.626	0.248	0.378	19.384	8.235	2.354	0.022	2.81797e-11	1.21346e-09	2.29238e-06	0.000115997	291788	6.35922e-08	2.00173e-06
SIAH2	0.709	0.416	0.293	20.925	13.176	1.588	0.022	1.88276e-05	0.000271212	0.000417598	0.00534764	283316	0.000251213	0.00317914
RGS18	0.582	0.097	0.485	17.275	3.529	4.895	0.022	1.3652e-25	2.68845e-23	1.77186e-06	0.000115997	298640	6.58121e-13	4.28522e-11
INPP4A	0.61	0.209	0.402	16.869	5.647	2.987	0.022	1.70325e-11	7.57687e-10	2.11941e-06	0.000115997	291334	1.11933e-08	3.99006e-07
SMAP1	0.694	0.392	0.303	18.978	11.529	1.646	0.022	1.95502e-05	0.000279873	0.00032472	0.00436237	282320	0.000272753	0.00341163
INSIG1	0.652	0.31	0.342	18.816	9.882	1.904	0.022	3.81914e-08	1.02615e-06	1.41762e-05	0.000298849	286314	1.01395e-05	0.000192854
BRD3	0.646	0.298	0.348	18.654	8.706	2.143	0.022	6.50875e-08	1.65377e-06	3.78636e-06	0.000115997	288082	1.69935e-06	3.89235e-05
GPR155	0.709	0.417	0.291	22.141	12.706	1.743	0.022	2.31705e-05	0.000324789	2.04258e-05	0.000409226	286169	4.40659e-05	0.00070037
SEPT6	0.801	0.56	0.24	22.952	15.529	1.478	0.022	0.00265904	0.0186363	0.00115664	0.0121361	280769	0.00198771	0.0175205
RBM25	0.795	0.553	0.242	21.979	17.176	1.28	0.022	0.00186863	0.013899	0.0373999	0.176376	276553	0.0159309	0.0860668
XIAP	0.701	0.406	0.295	20.438	11.294	1.81	0.022	4.91895e-05	0.000619105	1.49396e-05	0.000312543	285370	4.34624e-05	0.000691458
TRAFD1	0.667	0.347	0.32	18.816	9.882	1.904	0.022	2.21875e-06	3.96771e-05	1.41762e-05	0.000298849	285408	2.14144e-05	0.000371828
CCR2	0.579	0.107	0.473	16.707	3.059	5.462	0.022	1.01172e-21	1.32824e-19	2.71964e-06	0.000115997	297775	9.29275e-13	5.97846e-11
OSBPL11	0.655	0.325	0.331	19.87	10.353	1.919	0.022	1.30429e-07	3.13417e-06	5.36969e-06	0.000135484	287425	6.30115e-06	0.000126871
TMEM154	0.729	0.457	0.272	21.006	13.882	1.513	0.022	0.000172905	0.00185273	0.00127005	0.0130199	281218	0.00102371	0.0102612
PPP2R5A	0.771	0.522	0.25	24.006	16.235	1.479	0.022	0.000636374	0.00556371	0.00085637	0.00954359	282099	0.00113513	0.0111361
FNIP2	0.594	0.175	0.419	17.599	5.412	3.252	0.022	7.39056e-15	4.83169e-13	2.97565e-06	0.000115997	294082	7.39923e-10	3.12782e-08
RP2	0.651	0.323	0.328	17.599	8.941	1.968	0.021	9.87861e-07	1.91731e-05	1.12181e-05	0.000243808	284771	2.05084e-05	0.000357249
RUFY3	0.646	0.316	0.331	18.086	8.471	2.135	0.021	7.82458e-07	1.56763e-05	2.83726e-06	0.000115997	286700	4.42598e-06	9.26987e-05
RAB3GAP2	0.65	0.324	0.326	21.006	9.647	2.177	0.021	1.63211e-07	3.84188e-06	2.64675e-06	0.000115997	290634	5.4503e-07	1.41954e-05
DDX18	0.634	0.291	0.343	19.465	9.412	2.068	0.021	1.52218e-08	4.36593e-07	4.09984e-06	0.000116148	288796	1.42396e-06	3.31328e-05
DHX9	0.666	0.356	0.309	18.491	10.353	1.786	0.021	5.40397e-06	8.72633e-05	7.2329e-05	0.00120329	283698	7.7844e-05	0.00116824
TMEM87A	0.704	0.426	0.278	21.654	14.824	1.461	0.021	3.20396e-05	0.000429714	0.00240246	0.021746	281720	0.000897935	0.00921211
APAF1	0.639	0.308	0.33	16.869	8.471	1.992	0.021	8.08764e-07	1.61234e-05	1.59225e-05	0.000329636	284280	2.18032e-05	0.000377993
ARRB1	0.636	0.305	0.331	20.925	9.412	2.223	0.021	5.11844e-08	1.33432e-06	2.39174e-06	0.000115997	291396	2.50982e-07	6.97566e-06
IKBKG	0.724	0.461	0.263	20.681	12.235	1.69	0.021	0.000524023	0.00473792	8.66722e-05	0.00140662	282986	0.000275731	0.00343823
RB1	0.678	0.385	0.293	20.762	11.765	1.765	0.021	1.15419e-05	0.000174186	2.42651e-05	0.000476103	285322	5.17477e-05	0.000805807
GPBP1	0.826	0.609	0.217	23.033	17.882	1.288	0.021	0.00677154	0.0390943	0.0289124	0.145173	276586	0.0176059	0.0925153
SLC31A1	0.614	0.257	0.357	18.897	8.471	2.231	0.021	1.12672e-09	3.90436e-08	2.7809e-06	0.000115997	289791	3.69091e-07	9.90046e-06
ANKRD44	0.652	0.34	0.312	20.032	10.824	1.851	0.021	1.24992e-06	2.37176e-05	1.21774e-05	0.000262187	286493	1.51762e-05	0.000273816
ITSN2	0.707	0.439	0.269	21.168	14.588	1.451	0.021	9.74036e-05	0.00111789	0.00284462	0.0247334	280854	0.00136579	0.0128599
HIPK2	0.675	0.384	0.291	20.438	10.824	1.888	0.021	2.65864e-05	0.000363135	7.13933e-06	0.000166838	286254	2.09529e-05	0.000364599
BIRC6	0.68	0.395	0.285	19.059	11.529	1.653	0.02	5.81788e-05	0.000717701	0.0003235	0.004352	282155	0.00031203	0.00381139
UFM1	0.73	0.476	0.254	18.329	12.706	1.443	0.02	0.00124729	0.00992666	0.00691545	0.0499422	277484	0.00535054	0.0378286
SAMD9	0.562	0.102	0.459	17.924	3.529	5.078	0.02	7.67467e-24	1.27763e-21	2.51894e-06	0.000115997	299905	2.34546e-13	1.59136e-11
LPAR6	0.595	0.222	0.373	18.978	8	2.372	0.02	3.28159e-12	1.62549e-10	2.72707e-06	0.000115997	291670	5.42937e-08	1.71572e-06
RAB14	0.823	0.613	0.21	24.25	17.176	1.412	0.02	0.00923347	0.0496913	0.00239701	0.0217211	278986	0.00632633	0.0431591
RAB7L1	0.643	0.336	0.307	18.086	10.118	1.788	0.02	3.24947e-06	5.54676e-05	8.60215e-05	0.00139746	283470	7.95914e-05	0.00118784
UBE2K	0.741	0.499	0.243	22.141	15.059	1.47	0.02	0.0010017	0.00821507	0.00163276	0.0158639	280613	0.00188086	0.0167247
GIMAP2	0.673	0.391	0.282	21.168	11.765	1.799	0.02	1.8687e-05	0.000269908	1.39483e-05	0.000294822	285829	3.97838e-05	0.000639869
DNAJB14	0.694	0.426	0.268	18.491	11.765	1.572	0.02	0.000323779	0.00314773	0.00118072	0.0122613	279807	0.00131407	0.0125116
SFT2D1	0.69	0.42	0.27	21.654	14.118	1.534	0.02	4.52041e-05	0.000575675	0.00067318	0.00785442	282813	0.000435601	0.00506049
LILRA6	0.754	0.518	0.236	22.628	15.765	1.435	0.02	0.00151862	0.0116941	0.00286308	0.0248698	280165	0.00267745	0.0223209
HSH2D	0.603	0.254	0.349	18.978	8.235	2.304	0.02	1.39507e-09	4.71287e-08	2.7809e-06	0.000115997	290418	2.00258e-07	5.7033e-06
KLHL8	0.58	0.194	0.386	17.68	6.588	2.684	0.02	5.69176e-13	3.09463e-11	2.55931e-06	0.000115997	291624	1.84049e-08	6.25688e-07
MEF2A	0.649	0.35	0.299	19.789	10.824	1.828	0.02	4.01385e-06	6.70275e-05	1.61671e-05	0.000333418	285626	2.78554e-05	0.000468064
PDK4	0.568	0.159	0.409	15.41	4.235	3.638	0.02	8.82982e-14	5.18487e-12	1.56568e-06	0.000115997	291244	2.39711e-09	9.55765e-08
RALBP1	0.68	0.407	0.274	19.951	11.059	1.804	0.02	0.000133897	0.0014779	2.39988e-05	0.000472025	284368	7.79606e-05	0.00116877
CCAR1	0.677	0.402	0.275	19.789	12.706	1.557	0.02	6.23863e-05	0.000762614	0.000950604	0.0103789	281506	0.000623148	0.0068593
RAB11A	0.771	0.546	0.225	21.736	16.471	1.32	0.02	0.0032432	0.0217308	0.021156	0.114678	277077	0.0119176	0.0713291
MARCH7	0.574	0.184	0.39	19.059	5.882	3.24	0.02	4.61237e-14	2.76879e-12	2.98239e-06	0.000115997	296243	2.09111e-10	9.53877e-09
TAPSAR1	0.665	0.384	0.281	18.41	11.765	1.565	0.02	5.04387e-05	0.000632363	0.00149445	0.0148287	280408	0.000879955	0.00903913
TACC3	0.712	0.461	0.251	19.465	12.235	1.591	0.02	0.000961734	0.0079316	0.000658788	0.00773681	280516	0.00105917	0.0105675
TMEM106A	0.612	0.284	0.327	18.897	10.118	1.868	0.02	3.65811e-08	9.86164e-07	2.12253e-05	0.000423667	286313	1.07912e-05	0.00020357
IRF9	0.708	0.456	0.251	20.032	13.647	1.468	0.02	0.000547504	0.00491992	0.00361305	0.0297823	279403	0.00249725	0.0210578
SSB	0.633	0.329	0.304	18.735	10.118	1.852	0.02	1.84222e-06	3.39204e-05	2.81986e-05	0.00054053	284874	3.28833e-05	0.000540732
FFAR2	0.665	0.388	0.277	18.897	13.176	1.434	0.02	3.02071e-05	0.000407506	0.00751606	0.0531536	278976	0.00257375	0.0216013
CHD2	0.754	0.527	0.228	23.601	17.412	1.355	0.019	0.00174419	0.0131433	0.00805956	0.056197	279286	0.00512793	0.0366722
DDX60L	0.614	0.293	0.321	20.762	9.647	2.152	0.019	4.27858e-08	1.13636e-06	3.34264e-06	0.000115997	290928	3.73819e-07	1.00107e-05
HNRNPAB	0.781	0.565	0.216	23.033	16.471	1.398	0.019	0.00539812	0.0326353	0.00481912	0.037431	278840	0.00580074	0.0403404
LAIR1	0.756	0.53	0.226	24.736	17.176	1.44	0.019	0.00163145	0.0124326	0.0012707	0.0130199	281728	0.00161932	0.0148266
CLINT1	0.68	0.417	0.263	17.68	11.294	1.565	0.019	0.0004123	0.00386185	0.00166174	0.0160344	279032	0.00175133	0.0157639
DYNC1I2	0.613	0.296	0.316	18.248	8.941	2.041	0.019	3.88857e-07	8.40598e-06	5.02903e-06	0.000129726	286493	6.10257e-06	0.000123334
UBA3	0.594	0.256	0.338	17.437	8.235	2.117	0.019	9.18135e-09	2.73543e-07	4.56194e-06	0.000121762	286751	3.03377e-06	6.65615e-05
HSPA6	0.634	0.339	0.295	20.519	11.294	1.817	0.019	2.03722e-06	3.68801e-05	1.50918e-05	0.000314862	286538	1.81084e-05	0.000319928
TNFAIP8	0.646	0.364	0.282	17.599	9.412	1.87	0.019	6.85511e-05	0.000826709	3.51468e-05	0.000650767	282823	0.000103609	0.00149249
MAN1A2	0.585	0.242	0.343	16.221	7.294	2.224	0.019	8.65348e-09	2.58771e-07	4.6015e-06	0.000122212	285864	3.24692e-06	7.08531e-05
SMARCA2	0.587	0.249	0.339	15.166	6.588	2.302	0.019	1.44099e-07	3.44217e-06	3.45129e-06	0.000115997	284472	6.17763e-06	0.00012454
UHMK1	0.634	0.346	0.288	20.357	12.235	1.664	0.019	2.48963e-06	4.37937e-05	0.000146445	0.00219777	284449	9.17643e-05	0.00134466
MED28	0.731	0.504	0.227	19.546	14.353	1.362	0.019	0.00357784	0.023572	0.0162476	0.0952342	276403	0.0120036	0.071764
RWDD1	0.744	0.524	0.219	21.006	16.941	1.24	0.019	0.00361602	0.0237653	0.0784405	0.295423	274769	0.0318037	0.142896
RBM23	0.69	0.445	0.245	22.952	15.529	1.478	0.019	0.000220718	0.00227016	0.00115664	0.0121361	282154	0.000898917	0.00921633
VPS4B	0.62	0.327	0.293	18.735	10.353	1.81	0.018	3.46093e-06	5.87666e-05	4.10517e-05	0.000739022	284574	4.27906e-05	0.000682114
NDUFS2	0.729	0.505	0.224	21.006	13.882	1.513	0.018	0.00372722	0.0243278	0.00127005	0.0130199	279622	0.00260368	0.021829
ERO1L	0.795	0.598	0.198	24.574	19.059	1.289	0.018	0.00910131	0.0491203	0.0197297	0.108145	277057	0.016789	0.0892982
RAB18	0.601	0.296	0.305	18.329	8.941	2.05	0.018	9.16061e-07	1.79304e-05	5.10848e-06	0.000130939	286412	6.77525e-06	0.000135909
AZI2	0.66	0.405	0.255	19.384	12	1.615	0.018	0.000225218	0.00231203	0.000481874	0.00598562	281389	0.000584931	0.00648727
SDCCAG8	0.696	0.462	0.234	21.817	14.353	1.52	0.018	0.000837929	0.0070365	0.000718543	0.00824677	281430	0.00106854	0.010638
NABP1	0.618	0.332	0.285	18.41	10.588	1.739	0.018	5.75004e-06	9.23897e-05	0.000136886	0.00208139	283082	0.000123727	0.00173868
GOLGA4	0.541	0.151	0.39	15.896	5.176	3.071	0.018	1.00224e-14	6.42229e-13	1.68192e-06	0.000115997	290648	1.01177e-08	3.6469e-07
KMT2A	0.701	0.472	0.23	21.006	14.824	1.417	0.018	0.00120308	0.00961746	0.00549316	0.0414503	278820	0.00424227	0.0317296
RASGEF1B	0.561	0.214	0.347	18.248	7.294	2.502	0.018	7.13209e-11	2.88644e-09	2.56662e-06	0.000115997	290913	6.66677e-08	2.0823e-06
ELF1	0.569	0.233	0.335	19.87	9.412	2.111	0.018	3.12664e-11	1.33569e-09	2.27519e-06	0.000115997	290803	2.66738e-07	7.40083e-06
E2F3	0.565	0.225	0.34	15.734	7.529	2.09	0.018	2.95882e-09	9.44249e-08	1.20585e-05	0.000260184	284430	1.00654e-05	0.000192026
LEPROTL1	0.601	0.305	0.296	17.762	9.176	1.936	0.018	2.22948e-06	3.98248e-05	1.75604e-05	0.0003564	284544	2.71432e-05	0.000458482
NLRC5	0.647	0.387	0.26	21.006	12.235	1.717	0.018	7.10276e-05	0.000852754	5.07913e-05	0.000884765	284492	0.000105325	0.0015145
GPR65	0.585	0.273	0.312	17.518	8	2.19	0.018	3.30727e-07	7.29587e-06	2.99719e-06	0.000115997	286716	3.13137e-06	6.86097e-05
NT5C3A	0.567	0.231	0.336	15.085	5.647	2.671	0.018	6.38262e-08	1.62822e-06	2.66284e-06	0.000115997	286122	9.48075e-07	2.31962e-05
ZFR	0.595	0.294	0.301	16.545	8.471	1.953	0.018	1.74298e-06	3.21664e-05	2.88723e-05	0.0005511	283402	4.01471e-05	0.00064507
C5orf15	0.631	0.364	0.267	18.41	11.059	1.665	0.018	4.4201e-05	0.000565129	0.000355853	0.00472682	281790	0.000327841	0.00398943
HERPUD2	0.63	0.363	0.268	17.437	10.353	1.684	0.018	8.78895e-05	0.00102251	0.000465689	0.00580691	280818	0.000471219	0.00538898
UBL3	0.694	0.466	0.228	18.005	11.765	1.53	0.018	0.00400949	0.0257846	0.00236693	0.0214726	277928	0.00373532	0.0286955
ACOT9	0.708	0.487	0.221	21.979	14.824	1.483	0.018	0.00213697	0.0155721	0.00156128	0.015289	280274	0.0021944	0.0189493
USP9X	0.57	0.248	0.322	17.356	8.471	2.049	0.018	1.06185e-08	3.14042e-07	6.43586e-06	0.000153965	286138	5.29038e-06	0.000109384
SGPP1	0.544	0.186	0.358	13.382	4.941	2.708	0.017	6.87494e-10	2.42394e-08	1.78064e-06	0.000115997	284405	1.57506e-06	3.61793e-05
NUPL1	0.605	0.325	0.281	16.951	8.941	1.896	0.017	3.09193e-05	0.000416417	3.7123e-05	0.000680433	282728	8.52141e-05	0.00126474
KDM2A	0.738	0.534	0.204	23.763	18.118	1.312	0.017	0.00392313	0.0253403	0.0179398	0.10064	277750	0.0111869	0.0679116
CMPK2	0.527	0.135	0.391	13.706	4	3.427	0.017	7.66034e-14	4.51457e-12	1.78064e-06	0.000115997	287783	3.27975e-08	1.08306e-06
LYSMD2	0.53	0.153	0.377	15.328	4.471	3.429	0.017	2.6519e-13	1.48691e-11	1.56568e-06	0.000115997	290462	6.30153e-09	2.36095e-07
SRP54	0.53	0.161	0.369	14.923	4.235	3.523	0.017	1.13043e-11	5.20064e-10	1.77073e-06	0.000115997	289802	9.09943e-09	3.33192e-07
VPS53	0.662	0.428	0.234	20.195	14.824	1.362	0.017	0.000490619	0.00447095	0.0144153	0.0867602	277778	0.00660196	0.0447183
SGTB	0.551	0.224	0.327	13.544	5.882	2.303	0.017	1.67862e-07	3.93988e-06	9.32343e-06	0.000209104	282323	1.75088e-05	0.000311036
TPR	0.555	0.236	0.319	17.194	7.294	2.357	0.017	1.21156e-08	3.53521e-07	3.3586e-06	0.000115997	287780	8.59527e-07	2.12552e-05
PAPSS1	0.581	0.292	0.289	17.924	9.176	1.953	0.017	1.47089e-06	2.75226e-05	1.30874e-05	0.000278438	285029	1.93106e-05	0.000340052
PIK3R5	0.766	0.578	0.187	22.222	15.765	1.41	0.017	0.019539	0.0890283	0.00430318	0.0340961	277359	0.0106856	0.0656835
DHX36	0.538	0.195	0.343	16.302	6.118	2.665	0.017	1.91181e-10	7.19627e-09	2.6424e-06	0.000115997	288920	1.22107e-07	3.57206e-06
LNPEP	0.57	0.271	0.299	18.573	8.941	2.077	0.017	1.35398e-07	3.24875e-06	3.78636e-06	0.000115997	287304	3.42874e-06	7.42188e-05
CYTH2	0.594	0.319	0.275	18.086	9.882	1.83	0.017	1.35689e-05	0.000201388	4.4042e-05	0.000784113	283581	7.11961e-05	0.00107849
CREB1	0.595	0.323	0.272	17.032	9.647	1.765	0.017	2.59446e-05	0.000356253	0.000211154	0.00299624	281756	0.000199523	0.00259622
IDH1	0.554	0.238	0.316	15.977	7.294	2.19	0.017	4.76323e-08	1.25068e-06	4.00283e-06	0.000115997	285156	5.5803e-06	0.000114209
MORF4L2	0.656	0.425	0.231	18.086	11.765	1.537	0.017	0.00148676	0.0115092	0.00235909	0.0214135	278484	0.00273233	0.022632
SNRPG	0.713	0.509	0.204	22.303	16	1.394	0.017	0.00444173	0.0280615	0.00545432	0.0411957	278471	0.00630346	0.0430719
NT5C2	0.739	0.545	0.194	23.925	17.882	1.338	0.017	0.00768647	0.0433687	0.0102728	0.067433	278222	0.00904861	0.0574133
PMAIP1	0.555	0.243	0.312	16.221	7.059	2.298	0.017	9.51706e-08	2.33558e-06	2.91421e-06	0.000115997	285934	2.91425e-06	6.43766e-05
APOBEC3G	0.534	0.192	0.342	17.113	6.588	2.597	0.017	2.18801e-11	9.52344e-10	2.8551e-06	0.000115997	289966	7.59289e-08	2.33988e-06
UBE2A	0.696	0.486	0.21	20.438	13.412	1.524	0.017	0.00516071	0.0315783	0.00113913	0.0119835	279300	0.00278992	0.023009
IFI35	0.601	0.336	0.265	20.925	13.176	1.588	0.017	3.08146e-06	5.28232e-05	0.000417598	0.00534764	283878	0.000171547	0.00229317
CCT5	0.7	0.493	0.208	23.114	15.529	1.488	0.017	0.00292556	0.0200178	0.000925791	0.0101768	280907	0.00188403	0.0167437
ATXN2	0.612	0.357	0.254	19.951	11.294	1.767	0.016	5.02407e-05	0.000630861	3.5182e-05	0.000650767	284202	9.00631e-05	0.00132333
LARP4B	0.605	0.346	0.259	18.491	9.412	1.965	0.016	9.23554e-05	0.0010676	8.24918e-06	0.000188146	284638	3.36147e-05	0.000551076
DHRS1	0.579	0.298	0.281	14.274	7.765	1.838	0.016	3.46032e-05	0.000460274	0.000353331	0.00470757	279224	0.000453654	0.00522298
MICU1	0.631	0.391	0.24	17.924	12	1.494	0.016	0.000400541	0.00376043	0.00390806	0.0316011	278320	0.00296814	0.0241702
[truncated: 1,651 more rows]

## Sheet: down - CT00B
S100A8	4.469	5.677	-1.208	86.861	98.824	0.879	-0.818	2.0459e-43	1.1795e-40	1.3889e-06	0.000115997	164919	3.59925e-30	1.23661e-27
[truncated: 786 more rows]

[truncated: 4 more sheets: up - CT00C, down - CT00C, up - CT00D, down - CT00D]
