# Supplementary material for: Linking indirect effects of cytomegalovirus in transplantation to modulation of monocyte innate immune function
Source: Sci Adv. 2020 Apr 22;6(17):eaax9856. doi: 10.1126/sciadv.aax9856 (PMC7176434; doi:10.1126/sciadv.aax9856)
Supplement: aax9856_Table_S7.xlsx [file aax9856_Table_S7.xlsx]

## Sheet: Sheet1
	log FC, Pvalue, FDR									Copies detected in bulk RNA-Seq
	live vs Mock logFC	PValue	FDR	UV60 vs mock logFC	PValue	FDR	UV10 vs mock logFC	PValue	FDR	mock 1A	mock 1B	mock 1C	Live 3A	Live 3B	Live 3C	UV60 5A	UV60 5B	UV60 5C	UV10 8A	UV10 8B	UV10 8C
GFP	NA									0	0	0	333	640	712	37	74	74	183	246	400
DHX58	4.69	3.794e-11	1.005e-08	4.223	1.574e-09	3.311e-07	4.603	6.924e-11	1.768e-08	14.91	29.35	0	425.1	366.3	367.2	342	124.7	369.8	364.4	377.7	348.3
DDX58	4.017	2.652e-09	3.546e-07	4.187	7.625e-10	1.848e-07	4.152	9.513e-10	1.639e-07	42.75	141	10.83	1335	972.2	857.5	1139	1362	1060	1355	1127	993.9
IFIH1	3.593	5.164e-08	4.504e-06	3.579	5.706e-08	6.689e-06	3.708	2.259e-08	2.466e-06	130.3	309.8	18.04	2360	1611	1564	1938	1582	1963	2275	2023	1695
ZBP1	4.848	2.248e-10	4.286e-08	4.977	1.621e-10	5.053e-08	4.736	4.905e-10	9.354e-08	11.97	0	0	130.7	105.2	102.3	127.5	176.7	68.29	131.3	116.8	64.62
NOD1	2.549	0.0002427	0.005136	2.657	0.0001392	0.003646	2.565	0.0001828	0.004059	7.954	13.86	0	30.37	45.92	54.24	30.55	75.23	37.08	45.68	36.31	49.66
NOD2	1.589	0.01552	0.1072	1.352	0.04024	0.1893	1.713	0.008198	0.06411	26.85	8.152	18.04	76.4	34.94	47.98	41.4	33.65	59.34	60.25	58.1	55.26
CD14	-4.492	1.244e-10	2.601e-08	-2.054	0.0009717	0.01507	-3.246	6.728e-07	4.22e-05	497.1	576.4	625.2	35.26	18.97	20.86	196.1	130.7	81.59	93.3	18.68	66.45
CD36	-1.125	0.06399	0.2585	-0.1987	0.7407	0.9907	-0.7435	0.2167	0.5201	354.5	364.5	428.5	150.8	168.7	206.5	364.1	253.4	381.4	240.3	205.8	239
ITGB2	-3.762	1.521e-08	1.649e-06	-3.175	9.015e-07	6.751e-05	-3.585	5.389e-08	5.071e-06	2590	1408	2365	241.9	87.84	138.7	397.2	61.37	242.6	231.3	87.15	211.2
ITGAM	-2.218	0.0006989	0.01126	-3.217	1.458e-05	0.000628	-2.73	5e-05	0.001538	74.57	75	83	12.73	10.98	26.08	3.942	21.78	2.119	9.718	9.338	15.39
STAB1	-3.96	7.467e-07	4.431e-05	-1.446	0.03478	0.1695	-3.42	5.345e-06	0.000245	31.04	34.43	51.32	2.037	0	5.216	13.27	17.01	12.83	6.958	0	3.532
AIM2	3.85514	2.99786e-08	2.9169e-06	3.91127	2.09848e-08	2.97174e-06	3.97069	1.21056e-08	1.47988e-06	6.96	22.8258	0	145.951	171.689	124.135	133.057	192.03	135.624	160.353	206.463	111.914
IFI16	1.498	0.01377	0.09777	1.69	0.00572	0.05186	1.616	0.008069	0.06345	527	628.5	258.9	1533	1210	1253	1795	1158	1609	1651	1272	1413
MEFV	0.2907	0.6357	0.8945	1.063	0.08203	0.2979	0.5927	0.3312	0.6451	77.71	128	40.22	128.4	90.37	82.26	131.7	208.8	175.1	114.7	139.1	117.6
CASP1	1.1227	0.0651294	0.261537	0.805762	0.185461	0.467982	1.1908	0.0511881	0.214765	67.5319	113.192	109.211	263.681	192.551	175.844	235.915	77.0695	192.385	216	250.713	196.108
CASP4	1.17466	0.0527906	0.225932	1.26701	0.037111	0.17824	1.25548	0.0388823	0.180329	177.977	228.258	110.961	395.732	452.18	320.247	384.386	504.822	357.074	410.115	477.252	348.332
CXCL11	7.641	6.82e-22	9.755e-18	6.646	2.584e-18	3.695e-14	7.239	1.902e-20	2.721e-16	94.46	74.18	46.91	18357	9554	15159	9489	1279	10843	14328	7711	10567
CCL8	4.264	3.47e-10	6.128e-08	3.282	4.507e-07	3.837e-05	3.974	3.074e-09	4.396e-07	7.954	542.9	0	3143	5117	2353	1938	1578	1854	2158	4675	1843
IDO1	4.294	2.807e-10	5.148e-08	3.178	9.184e-07	6.806e-05	3.871	6.744e-09	8.769e-07	131.7	369.9	9.382	3883	3072	3088	1743	921.6	1967	2629	2847	2012
WARS	2.759	1.508e-05	0.0005675	2.367	0.0001671	0.004193	2.501	7.419e-05	0.002097	150.1	208.7	26.16	986.4	896.4	726	777.6	659.2	551	900.9	776.1	505.7
TAP1	2.689	2.431e-05	0.0008238	2.373	0.0001652	0.004152	2.743	1.721e-05	0.0006247	35.01	201.5	43.5	633	722.5	455.4	629.9	394.9	430	602.3	800.8	477.7
MX1	3.507	8.671e-08	6.967e-06	4.095	1.17e-09	2.575e-07	3.798	1.059e-08	1.317e-06	259.5	869	56.83	5010	4521	3952	5256	9477	5536	5845	5796	4856
MX2	2.938	4.562e-06	0.0002098	3.339	3.002e-07	2.735e-05	3.206	7.522e-07	4.678e-05	124.3	410.9	20.75	1460	1480	1328	1795	1887	1954	1692	1839	1608
EIF2AK2	2.487	7.917e-05	0.002141	2.667	2.684e-05	0.001018	2.58	4.514e-05	0.001413	98.2	297.4	35.19	816.6	830.1	773.3	861.7	998.1	881.7	850.8	895.7	833.6
OAS1	4.008	2.652e-09	3.546e-07	4.413	1.312e-10	4.364e-08	4.385	1.551e-10	3.636e-08	50.71	194.8	5.413	1351	1117	1586	1369	1313	2683	1348	1590	2323
IRF7	2.541	6.204e-05	0.001764	2.359	0.0001896	0.004555	2.74	1.799e-05	0.0006482	74.57	119.8	28.87	449.6	376.3	476.7	527.3	114.8	503.3	496.6	445.1	553.3
Total CPM	NA									2656788	2755509	2962961	2585467	2633105	2329749	2562117	2516517	2694456	2699846	3059033	3692679
