# Supplementary material for: Linking indirect effects of cytomegalovirus in transplantation to modulation of monocyte innate immune function
Source: Sci Adv. 2020 Apr 22;6(17):eaax9856. doi: 10.1126/sciadv.aax9856 (PMC7176434; doi:10.1126/sciadv.aax9856)
Supplement: aax9856_Table_S3.xlsx [file aax9856_Table_S3.xlsx]

## Sheet: 190501
Summary Chord Terms	GSEA Terms
Chemokine and cytokine regulation	Cytokine Signaling in Immune system	Cytokine-cytokine receptor interaction	Chemokine signaling pathway	Signaling by Interleukins	Chemokine receptors bind chemokines	IL23-mediated signaling events	Oncostatin_M	IL27-mediated signaling events	Cytokine Signaling in Immune system	Cytokine-cytokine receptor interaction	Chemokine receptors bind chemokines	Chemokine signaling pathway	GMCSF-mediated signaling events	Signaling by Interleukins	IL5-mediated signaling events	Il 3 signaling pathway	Oncostatin_M	HALLMARK_TGF_BETA_SIGNALING	HALLMARK_IL6_JAK_STAT3_SIGNALING	HALLMARK_INFLAMMATORY_RESPONSE
IFN-induced antiviral mediators	Interferon alpha/beta signaling	Interferon Signaling	Regulation of IFNA signaling	Interferon gamma signaling	IFN alpha signaling	ZBP1(DAI) mediated induction of type I IFNs	Antiviral mechanism by IFN-stimulated genes	ISG15 antiviral mechanism	Antiviral mechanism by IFN-stimulated genes	Interferon alpha/beta signaling	Interferon Signaling	Interferon gamma signaling	Regulation of IFNA signaling	ISG15 antiviral mechanism	IFN alpha signaling	ZBP1(DAI) mediated induction of type I IFNs	HALLMARK_INTERFERON_ALPHA_RESPONSE	HALLMARK_INTERFERON_GAMMA_RESPONSE	HALLMARK_INFLAMMATORY_RESPONSE
Virus and viral DNA sensing	RIG-I-like receptor signaling pathway	RIG-I/MDA5 mediated induction of IFN-alpha/beta pathways	Cytosolic DNA-sensing pathway	Hepatitis C	Cytosolic sensors of pathogen-associated DNA	Regulation of innate immune responses to cytosolic DNA	Nucleotide-binding domain, leucine rich repeat containing receptor (NLR) signaling pathways	STING mediated induction of host immune responses	Negative regulators of RIG-I/MDA5 signaling	NOD-like receptor signaling pathway	RIG-I-like receptor signaling pathway	RIG-I/MDA5 mediated induction of IFN-alpha/beta pathways	Hepatitis C	Cytosolic DNA-sensing pathway	HIV-1 Nef: Negative effector of Fas and TNF-alpha	Nucleotide-binding domain, leucine rich repeat containing receptor (NLR) signaling pathways	Cytosolic sensors of pathogen-associated DNA	Negative regulators of RIG-I/MDA5 signaling	NOD1/2 Signaling Pathway	STING mediated induction of host immune responses	HALLMARK_INFLAMMATORY_RESPONSE
TLR engagement and signaling	Toll-like receptor signaling pathway	Toll-Like Receptors Cascades	Activated TLR4 signalling	Trafficking and processing of endosomal TLR	MyD88-independent cascade	TRIF-mediated TLR3/TLR4 signaling	Toll Like Receptor 3 (TLR3) Cascade	Toll-like receptor signaling pathway	TRIF-mediated programmed cell death	MyD88-independent cascade	TRIF-mediated TLR3/TLR4 signaling	Toll Like Receptor 3 (TLR3) Cascade	Activated TLR4 signalling	Toll-Like Receptors Cascades	Toll Like Receptor 4 (TLR4) Cascade	DAP12 interactions	Endogenous TLR signaling
Cell signaling pathways	Jak-STAT signaling pathway	JAK STAT pathway and regulation	Growth hormone receptor signaling	KitReceptor	RIP-mediated NFkB activation via ZBP1	EGFR1	Tnfr2 signaling pathway	HIV-1 Nef: Negative effector of Fas and TNF-alpha	TRAIL signaling pathway	Growth hormone signaling	PPAR signaling pathway	FGF signaling pathway	TRAIL signaling	Hiv-1 nef: negative effector of fas and tnf	TRAIL signaling pathway	Jak-STAT signaling pathway	Tnfr1 signaling pathway	TNFR1 signaling pathway	JAK STAT pathway and regulation	Regulation of KIT signaling	Growth hormone receptor signaling	Free fatty acid receptors	TNF signaling	Tnfr2 signaling pathway	Downstream signaling of activated FGFR	PPAR signaling pathway	Signaling by FGFR	Signaling by FGFR in disease	Signaling by EGFR	Cytokine-cytokine receptor interaction	HALLMARK_MYC_TARGETS_V1	HALLMARK_MTORC1_SIGNALING	HALLMARK_PI3K_AKT_MTOR_SIGNALING	HALLMARK_KRAS_SIGNALING_DN	HALLMARK_MYC_TARGETS_V2	HALLMARK_ANDROGEN_RESPONSE	HALLMARK_DNA_REPAIR
Cellular fate and apoptosis	Death Receptor Signalling	Extrinsic Pathway for Apoptosis	Regulation of autophagy	Cyclin A/B1 associated events during G2/M transition	Induction of apoptosis through dr3 and dr4/5 death receptors	Caspase Cascade in Apoptosis	FAS (CD95) signaling pathway	Fas signaling pathway (cd95)	Hematopoietic cell lineage	Death Receptor Signalling	Extrinsic Pathway for Apoptosis	Caspase-8 activation by cleavage	Dimerization of procaspase-8	Regulation by c-FLIP	Fas signaling pathway (cd95)	FasL/ CD95L signaling	Caspase Cascade in Apoptosis	Caspase cascade in apoptosis	Induction of apoptosis through dr3 and dr4/5 death receptors	FAS (CD95) signaling pathway	Apoptosis	Apoptotic cleavage of cell adhesion proteins	Direct p53 effectors	HALLMARK_APOPTOSIS	HALLMARK_DNA_REPAIR
Transcriptional regulation	TRAF6 mediated IRF7 activation	TRAF3-dependent IRF activation pathway	NF-kB activation through FADD/RIP-1 pathway mediated by caspase-8 and -10	TRAF6 mediated IRF7 activation	NF-kB activation through FADD/RIP-1 pathway mediated by caspase-8 and -10	Internal ribosome entry pathway	TRAF3-dependent IRF activation pathway	RIP-mediated NFkB activation via ZBP1	TRAF6 mediated NF-kB activation	Activation of IRF3/IRF7 mediated by TBK1/IKK epsilon	Viral RNP Complexes in the Host Cell Nucleus	Retinoid metabolism and transport	Urokinase-type plasminogen activator (uPA) and uPAR-mediated signaling	HALLMARK_TNFA_SIGNALING_VIA_NFKB	HALLMARK_DNA_REPAIR
Initiation of adaptive immune response	Immune System	Innate Immune System	Autoimmune thyroid disease	Natural killer cell mediated cytotoxicity	Immunoregulatory interactions between a Lymphoid and a non-Lymphoid cell	IL2-mediated signaling events	Adaptive Immune System	IL2	Immune System	Innate Immune System	Natural killer cell mediated cytotoxicity	Autoimmune thyroid disease	IL2-mediated signaling events	Il-2 receptor beta chain in t cell activation	IL2	HALLMARK_IL2_STAT5_SIGNALING
Hemostasis and thrombosis	Factors involved in megakaryocyte development and platelet production	Activation of C3 and C5	Hemostasis	Hemostasis	Platelet degranulation	Response to elevated platelet cytosolic Ca2+
Immunometabolism	Metabolism	Metabolism of lipids and lipoproteins	Valine Leucine Isoleucine degradation	Metabolism of lipids and lipoproteins	Metabolism	Biosynthesis of unsaturated fatty acids	Tryptophan metabolism	HALLMARK_PEROXISOME	HALLMARK_ADIPOGENESIS	HALLMARK_OXIDATIVE_PHOSPHORYLATION	HALLMARK_FATTY_ACID_METABOLISM	HALLMARK_CHOLESTEROL_HOMEOSTASIS	HALLMARK_GLYCOLYSIS	HALLMARK_XENOBIOTIC_METABOLISM
Integrin-mediated cell-cell adhesion	Integrin family cell surface interactions	Beta1 integrin cell surface interactions	Alpha9 beta1 integrin signaling events	Beta5 beta6 beta7 and beta8 integrin cell surface interactions	Beta3 integrin cell surface interactions	Urokinase-type plasminogen activator (uPA) and uPAR-mediated signaling	Extracellular matrix organization	Integrin cell surface interactions	Beta5 beta6 beta7 and beta8 integrin cell surface interactions	Beta3 integrin cell surface interactions	Beta1 integrin cell surface interactions	Integrin family cell surface interactions	Integrin signaling pathway	Alpha4 beta1 integrin signaling events	Alpha9 beta1 integrin signaling events	HALLMARK_APICAL_SURFACE
Vascular development	Integrins in angiogenesis	Cell surface interactions at the vascular wall	Syndecan interactions	Eicosanoid metabolism	Cell surface interactions at the vascular wall	VEGFR1 specific signals	Platelet degranulation	Hemostasis	Syndecan interactions	Extracellular matrix organization	HALLMARK_ANGIOGENESIS	HALLMARK_MYOGENESIS	HALLMARK_ANDROGEN_RESPONSE	HALLMARK_COAGULATION
Phagocytosis	Phagosome	Cross-presentation of particulate exogenous antigens (phagosomes)	Phagosome	Staphylococcus aureus infection
Inflammasome activation	Inflammasomes	The NLRP3 inflammasome
Complement	Activation of C3 and C5	HALLMARK_COMPLEMENT
Allograft rejection	HALLMARK_ALLOGRAFT_REJECTION
