# Supplementary material for: Linking indirect effects of cytomegalovirus in transplantation to modulation of monocyte innate immune function
Source: Sci Adv. 2020 Apr 22;6(17):eaax9856. doi: 10.1126/sciadv.aax9856 (PMC7176434; doi:10.1126/sciadv.aax9856)
Supplement: aax9856_Table_S5.xlsx [file aax9856_Table_S5.xlsx]

## Sheet: logFC.191007
GENE	live vs Mock logFC	PValue	FDR	UV60 vs mock logFC	PValue	FDR	UV10 vs mock logFC	PValue	FDR	mock 1A	mock 1B	mock 1C	Live 3A	Live 3B	Live 3C	UV60 5A	UV60 5B	UV60 5C	UV10 8A	UV10 8B	UV10 8C
1/2-SBSRNA4	0	1	1	4.1032	0.088785	0.304096	2.6801	0.519925	0.796208	0	0	0	0	0	0	3.16379	0	2.29926	1.95339	0	0
A1BG	-2.18813	0.00864077	0.0705819	-1.98677	0.00990865	0.0759504	-2.60507	0.00101223	0.0141248	7.95429	3.26083	27.0637	1.95907	0.998191	5.21574	0.985605	0	7.41696	1.94367	1.0375	2.79785
A1BG-AS1	0.384202	0.686297	0.927551	-4.84797	0.00759141	0.0621522	0.305509	0.793823	0.988341	1.24286	5.70646	3.6085	3.91814	7.37663	2.8478	0	0	0	5.51031	4.82439	3.2525
A1CF	0	1	1	0	1	1	3.09458	0.279887	0.579506	0	0	0	0	0	0	0	0	0	0	0	2.09839
A2LD1	-1.75834	0.0819439	0.30722	-1.42757	0.130413	0.38721	-2.78303	0.0177876	0.109757	0	15.6112	0	0.979535	2.51544	1.04315	4.92803	0	0	1.26339	1.0375	0
A2M	-1.48661	0.0455023	0.212291	-2.57218	0.002728	0.0316709	-1.09432	0.139672	0.406042	13.92	11.4129	13.5319	6.40616	1.99638	5.21574	1.25172	0	4.23826	14.5775	0	3.56726
A2ML1	1.93559	1	1	0	1	1	3.19979	0.279887	0.579506	0	0	0	0	0.998191	0	0	0	0	2.00198	0	0.727441
A4GALT	-4.76842	0.00759141	0.0639835	-4.64995	0.0119366	0.0840512	-2.18827	0.063649	0.248532	7.95429	0	1.80425	0	0	0	0	0	0	1.94367	0	0
AAAS	-1.93329	0.0720153	0.282198	-5.06309	0.00322384	0.0349059	-0.639838	0.443306	0.753671	1.98857	2.44563	8.11912	0.979535	0	2.0863	0	0	0	0	0	6.99462
AACS	1.49768	0.0799635	0.302341	0.538196	0.64711	0.922979	1.05687	0.221716	0.525992	2.98286	0	7.21699	16.6521	4.99095	7.30204	5.91363	0	7.41696	4.85918	3.11251	12.5903
AAGAB	-0.281929	0.668649	0.914447	-0.815149	0.212916	0.512337	-0.0969174	0.882302	1	22.8686	21.1954	56.8338	16.6521	32.9403	33.3807	22.6689	9.89848	23.3104	26.2396	30.0876	37.771
AAK1	-0.227796	0.710718	0.943774	0.402589	0.503539	0.813028	0.106425	0.864292	1	83.3609	101.705	91.9084	56.2253	76.5612	103.814	30.8593	193.495	144.228	54.1702	134.844	109.249
AAMP	-1.17432	0.0646738	0.260718	-0.879473	0.165914	0.438463	-0.765861	0.230069	0.539806	45.7371	56.2494	55.9317	18.6112	19.9638	31.2945	38.4386	19.797	26.4891	17.4931	44.6127	30.7763
AANAT	1.94029	1	1	0	1	1	0	1	1	0	0	0	0	0	1.04315	0	0	0	0	0	0
AARS	-0.818004	0.21888	0.539995	-2.65764	0.000696961	0.0116866	-1.81173	0.00883711	0.0676644	15.9086	37.4996	36.9871	20.5702	13.9747	16.6904	4.92803	7.91878	2.11913	10.6902	10.375	4.89624
AARS2	0.0654354	0.968617	1	0.381436	0.602068	0.885853	0.0785062	0.940653	1	30.1467	20.5759	1.3171	13.9878	16.7397	23.6273	39.7002	12.5513	14.0392	22.0898	18.5921	14.318
AARSD1	-1.14307	0.0966715	0.329238	-1.26925	0.0674999	0.261498	-1.64179	0.0188954	0.113249	32.4237	27.0568	13.5319	17.1223	8.98372	6.64486	16.7553	6.13706	6.20905	6.06426	11.9935	5.42083
AASDH	-0.215272	0.816783	1	-0.937339	0.212422	0.51132	-0.246664	0.768191	0.97415	1.98857	16.3042	8.11912	4.89768	14.9729	3.12945	1.97121	0	10.5957	5.83102	11.4125	5.5957
AASDHPPT	-0.046698	0.969094	1	-0.259183	0.674665	0.941345	-0.454058	0.479341	0.793612	53.6914	53.8038	8.11912	39.1814	28.9475	43.8122	41.3954	11.8782	41.3231	40.8171	24.9001	18.8855
AASS	0.00498407	1	1	-0.925021	0.147542	0.42075	-0.241007	0.703199	0.935266	103.813	58.1896	24.2491	77.9514	39.9476	68.7435	20.3626	34.2883	43.3786	53.2372	45.9407	58.0134
AATF	0.252081	0.693915	0.932457	0.567752	0.367094	0.682954	0.271436	0.673294	0.91329	67.6114	35.8692	36.9871	49.9563	62.886	54.2437	43.3666	95.0254	70.9909	49.5637	67.4377	52.4597
AATK	4.72468	0.0119366	0.0877788	6.00127	9.29158e-05	0.00267938	7.09615	1.4296e-07	1.1297e-05	0	0	0	0	5.9592	3.12945	0	8.86903	15.9359	0	12.865	31.3009
ABAT	-2.23051	0.0079285	0.0656638	-0.748375	0.379863	0.695225	-3.36613	0.000514549	0.00887767	27.84	2.44563	0	0.979535	3.99276	1.04315	6.89924	7.91878	3.1787	0.971836	0	1.39892
ABCA1	1.83949	0.00291628	0.0332364	1.708	0.0055808	0.0510046	1.75387	0.00440701	0.0421911	47.7257	282.877	43.3019	430.995	469.15	441.252	414.94	271.218	537.2	415.946	482.439	365.819
ABCA10	2.73293	0.519925	0.805457	2.84826	0.519925	0.813028	1.87575	1	1	0	0	0	0	1.99638	0	0	0	2.11913	0.971836	0	0
ABCA11P	-1.818	1	1	-1.73079	1	1	-1.88835	1	1	0	0	0.902124	0	0	0	0	0	0	0	0	0
ABCA13	-0.897889	0.316931	0.641037	-5.53809	0.000479916	0.00882293	-1.10135	0.20776	0.50563	3.48994	1.63857	12.5666	5.02501	0	4.27691	0	0	0	3.37227	0.176376	4.11284
ABCA3	0	1	1	3.41214	0.155439	0.42075	2.68609	0.519925	0.796208	0	0	0	0	0	0	0	1.9797	2.11913	0	2.07501	0
ABCA5	0.0996727	0.936422	1	-0.757015	0.441587	0.761917	0.0970815	0.938475	1	0	8.96729	13.5319	4.98583	5.98914	13.5609	2.95682	9.89848	2.12973	5.83102	9.39978	9.09301
ABCA7	-1.22254	0.160224	0.445411	-2.42299	0.0239431	0.134614	-1.4366	0.160224	0.430687	2.98286	0	11.7276	0.979535	2.99457	2.0863	0	0	2.11913	2.91551	0	2.09839
ABCA9	0.35789	0.752515	0.965941	0.853135	0.443306	0.763745	-0.0241822	1	1	0	4.62223	3.61752	2.65454	3.99276	4.36036	3.94242	0	10.299	0	1.39025	6.23921
ABCB1	-1.87717	0.272602	0.594833	0.0142327	1	1	-1.21507	0.511679	0.796208	4.97143	0	0	0.979535	0	0	2.95682	0	1.05957	0	2.07501	0
ABCB10	2.35993	0.00505902	0.0477618	1.20097	0.333142	0.645217	1.29148	0.198211	0.489049	0	4.89125	0	8.81582	7.98553	11.4746	6.89924	0	4.23826	2.91551	6.22502	4.19677
ABCB4	-2.63208	0.0510437	0.22355	-4.45449	0.0191099	0.114555	-1.1477	0.373038	0.687484	0	0	8.11912	0	0	1.04315	0	0	0	0.971836	1.0375	1.39892
ABCB5	-0.615627	0.658887	0.906247	-3.99719	0.0311967	0.15851	-0.512117	0.834042	1	2.8536	4.22278	0	1.96887	1.53721	1.02229	0	0	0.0741696	1.93395	1.77413	1.301
ABCB6	-1.43907	0.235691	0.56401	-1.20194	0.318121	0.626733	-4.77233	0.00759141	0.0609315	1.98857	6.52167	0	1.95907	0.998191	0	0	0	3.1787	0	0	0
ABCB7	-0.941995	0.155149	0.437234	-1.29767	0.0609047	0.244357	-0.906726	0.174928	0.456121	28.8343	39.13	25.2595	12.734	17.9674	17.7335	1.97121	17.8173	19.0722	13.6057	20.7501	15.3882
ABCB8	0.12679	1	1	-1.71956	1	1	1.712	0.422055	0.733582	0	0.815208	0	0.979535	0	0	0	0	0	0.971836	3.11251	0
ABCC1	0.957055	0.153093	0.437234	1.57765	0.017555	0.111397	1.07279	0.106434	0.341271	8.94857	22.0106	9.02124	26.4474	25.953	26.0787	37.453	29.6954	52.9783	8.74653	40.4626	35.6726
ABCC10	0.648605	0.352788	0.683359	0.366016	0.699088	0.960431	0.688957	0.351493	0.666411	0	13.8585	10.8255	7.83628	11.9783	19.8198	12.8129	1.9797	15.8935	11.662	13.4875	15.3882
ABCC2	3.24724	0.279887	0.594833	0	1	1	0	1	1	0	0	0	0	1.99638	1.04315	0	0	0	0	0	0
ABCC3	-2.59335	0.000203626	0.00457934	-5.36051	3.5787e-08	4.61137e-06	-2.18724	0.00128255	0.0172085	29.8286	50.5429	43.3019	6.85675	2.99457	10.4315	0	3.95939	0	8.74653	5.18752	12.5903
ABCC4	-0.543653	0.455971	0.784997	-1.87328	0.0225469	0.129651	-1.25517	0.0786692	0.289107	27.84	11.4129	2.70637	5.87721	5.98914	16.6904	1.97121	3.95939	5.29783	9.71836	1.0375	6.29516
ABCC5	-1.57974	0.0178224	0.11731	-0.816265	0.215965	0.517933	-1.30054	0.0439204	0.196861	14.9143	51.3581	36.9871	10.7749	5.98914	17.7335	13.7985	15.8376	28.6083	11.662	4.15001	25.1806
ABCC6P2	-1.82805	1	1	-1.74081	1	1	-1.89842	1	1	0.994286	0	0	0	0	0	0	0	0	0	0	0
ABCC9	0.722475	0.237542	0.567302	0.268092	0.674064	0.940782	0.906191	0.139136	0.404977	72.4834	47.1272	99.811	128.084	92.8916	141.138	54.09	57.134	151.868	136.815	118.524	155.77
ABCD1	0.739496	0.251275	0.586947	1.21902	0.061164	0.245119	0.984876	0.131901	0.389468	2.98286	25.2715	22.5531	26.4474	26.9511	32.3376	23.6545	51.4721	45.5613	28.1833	36.3126	37.0715
ABCD2	-3.771	0.088785	0.31201	-3.65713	0.155439	0.42075	-3.8614	0.088785	0.303265	0	0	4.51062	0	0	0	0	0	0	0	0	0
ABCD3	-1.98393	0.00387473	0.0404823	-3.51529	5.80507e-06	0.000292359	-2.05219	0.0024643	0.0274723	21.8743	21.1954	69.4635	12.734	3.98278	11.4746	4.92803	1.9797	2.11913	15.5688	5.18752	6.29516
ABCD4	1.87394	0.0101742	0.080012	1.3931	0.068068	0.263342	1.77189	0.0145102	0.093994	12.9257	1.63042	2.70637	19.5907	15.9711	27.1219	9.85605	23.7563	12.7148	14.5775	24.9001	18.8855
ABCE1	-0.616593	0.321212	0.644904	-1.1098	0.0801897	0.293639	-1.85343	0.004326	0.0416385	73.5772	66.8471	29.7701	31.3451	40.9258	38.5965	41.3954	21.7766	14.8339	19.4367	13.4875	13.9892
ABCF1	0.794279	0.191475	0.495923	0.473665	0.433073	0.751182	0.50852	0.401091	0.719079	112.354	127.988	95.6251	207.661	166.698	208.63	135.028	195.99	136.684	162.297	153.551	162.275
ABCF2	-0.195779	0.841891	1	-2.14998	0.00954522	0.073678	0.00831033	1	1	8.9784	1.67118	20.7759	8.81582	11.05	7.34376	3.73544	0	2.12973	11.3025	7.26253	12.6253
ABCF3	0.598708	0.499325	0.805457	0.890746	0.34163	0.653696	0.611961	0.523434	0.798068	4.97143	4.07604	0.902124	3.91814	2.99457	8.34519	10.8417	3.95939	3.1787	3.88735	4.15001	6.99462
ABCG1	1.82927	0.00424095	0.0430201	1.06182	0.104049	0.337999	1.32575	0.0381814	0.177886	9.94286	14.6738	39.6935	95.0149	67.877	66.7615	54.2083	29.6954	49.7996	69.0004	42.5377	50.3613
ABCG2	5.77396	0.00017445	0.00399864	5.72227	0.000339225	0.00700815	5.93784	9.29158e-05	0.00244747	0	0	0	3.91814	9.98191	5.21574	5.91363	13.8579	2.11913	10.6902	6.22502	3.49731
ABHD10	-0.527448	0.510105	0.805457	0.362429	0.651511	0.924427	0.236979	0.761958	0.971632	7.95429	17.9346	9.02124	3.91814	9.98191	10.4315	7.88484	17.8173	20.1317	22.3522	7.26253	11.8909
ABHD11	-0.193995	0.795286	0.989817	0.519285	0.427737	0.747187	0.284818	0.701316	0.934561	30.1666	11.3722	10.4015	17.4945	15.6416	11.9023	13.7295	50.403	13.0221	13.4211	23.4995	25.8381
ABHD12	1.03846	0.0879093	0.31201	1.81663	0.00338553	0.0362555	1.60403	0.00915202	0.0694068	52.6972	132.064	80.289	206.682	168.694	170.033	161.639	435.533	340.121	287.664	251.076	268.594
ABHD12B	0	1	1	0	1	1	2.60538	0.519925	0.796208	0	0	0	0	0	0	0	0	0	0	0	1.39892
ABHD13	-0.395674	0.567741	0.844878	-0.0490561	0.954053	1	-0.639708	0.339945	0.654744	28.8343	39.9452	17.1404	20.5702	25.953	18.7767	38.4386	15.8376	27.5487	24.2959	20.7501	10.4919
ABHD14A	0	1	1	0	1	1	3.79258	0.088785	0.303265	0	0	0	0	0	0	0	0	0	1.94367	0	2.09839
ABHD14B	-3.04787	0.0161361	0.109797	-4.86426	0.00759141	0.0621522	-5.07778	0.00322384	0.0331731	4.97143	2.44563	3.6085	0	0.998191	0	0	0	0	0	0	0
ABHD15	-0.365193	0.570882	0.847816	0.138908	0.832086	1	-0.358779	0.565554	0.83425	100.681	24.709	43.8522	59.0072	30.9539	40.9644	29.7259	80.4944	76.7867	35.1708	36.7069	59.2724
ABHD16A	0.245108	0.696369	0.933911	-0.0600487	0.924706	1	0.212002	0.733755	0.955123	54.6857	114.944	20.7489	69.547	91.8335	64.6752	70.9636	29.6954	80.527	69.0004	102.713	49.6618
ABHD16B	0.764579	0.372113	0.703436	1.73163	0.0339869	0.167453	1.25319	0.148826	0.421788	0.994286	1.63042	5.41274	6.85675	6.98734	0	6.89924	11.8782	9.53609	2.91551	11.4125	5.5957
ABHD2	-2.4246	0.000181507	0.00414712	-2.7745	3.29389e-05	0.00117488	-2.5146	0.000110476	0.00282673	155.337	128.265	106.469	30.5517	19.3549	22.4173	20.1359	21.8162	15.0988	16.9585	21.6838	29.0487
ABHD3	0.441224	0.532467	0.81619	1.14176	0.112778	0.357346	0.367397	0.589025	0.853018	0	21.1954	5.41274	12.734	16.9692	7.30204	19.7121	0	38.1444	9.71836	19.7126	6.29516
ABHD4	-0.83966	0.227842	0.553563	-1.9022	0.00912891	0.0714282	-0.542924	0.444478	0.755016	17.8971	20.3802	19.8467	6.85675	11.9783	13.5609	2.95682	1.9797	9.53609	7.77469	24.9001	7.69409
ABHD5	-0.508655	0.424077	0.755363	-0.817762	0.203582	0.498602	-1.0698	0.0938915	0.314503	54.6857	41.5756	64.9529	41.1405	46.915	25.0356	23.6545	37.6142	30.7274	34.9861	20.7501	20.9839
ABHD6	-1.93462	0.0130155	0.0940208	-2.16113	0.00746752	0.0621522	-2.91817	0.000788738	0.0120914	19.8857	13.0433	10.8255	0.979535	3.99276	6.25889	5.91363	1.9797	1.05957	0	5.18752	0.699462
ABHD8	-2.81378	0.0344155	0.172596	-1.29493	0.235691	0.544427	-1.64154	0.174648	0.456121	5.96572	0.815208	2.70637	0	0.998191	0	2.95682	0	0	0.971836	2.07501	0
ABI1	1.74284	0.00461039	0.0457933	1.58992	0.00957466	0.0738255	1.91911	0.00191381	0.0230609	71.5886	304.048	37.8892	446.59	564.317	375.888	431.695	352.089	463.03	418.696	773.604	375.178
ABI2	-0.513566	0.436429	0.766483	-0.75277	0.276128	0.580599	-0.387066	0.565596	0.83425	41.929	21.9617	25.1873	15.2514	14.4239	32.5671	21.7917	22.7269	8.75201	34.3836	10.6863	22.6836
ABI3	-1.04296	0.104175	0.349896	1.29022	0.0398357	0.188167	-0.0994286	0.8824	1	51.7029	48.9125	16.2382	17.6316	15.9711	22.9493	51.2515	142.538	94.3013	25.2677	30.0876	53.1591
ABI3BP	0.128848	1	1	-1.71956	1	1	2.01535	0.272602	0.579506	0	0.815208	0	0	0.998191	0	0	0	0	1.94367	3.11251	0
ABL1	-0.608879	0.369122	0.701322	-1.0229	0.135663	0.398518	-0.97307	0.152507	0.421788	11.9314	2.44563	51.4211	20.5702	14.9729	7.30204	18.7265	5.93909	6.35739	11.662	13.4875	8.39355
ABL2	0.725308	0.235824	0.564234	0.691275	0.262212	0.580599	0.652347	0.285527	0.586766	86.3438	72.04	52.4134	142.542	94.329	111.721	117.563	139.371	84.3414	108.904	110.681	111.795
ABLIM1	4.56023	0.0191099	0.119566	4.75768	0.0119366	0.0840512	3.89243	0.088785	0.303265	0	0	0	4.89768	0	3.12945	4.92803	5.93909	0	1.94367	3.11251	0
ABLIM3	0.382754	0.834042	1	1.84397	0.0266161	0.146082	1.15825	0.160224	0.430687	0	5.70646	0	0.979535	6.98734	0	0	27.7157	0	0	12.45	2.09839
ABO	0	1	1	2.04172	1	1	3.54248	0.155439	0.421788	0	0	0	0	0	0	0	0	1.05957	2.91551	0	0.699462
ABP1	-2.69082	0.0510437	0.22355	-1.15475	0.318121	0.626733	-4.72452	0.00759141	0.0609315	8.94857	0	0	0	0	1.04315	0	0	3.1787	0	0	0
ABR	0.112339	0.860198	1	0.130002	0.854442	1	0.263748	0.667051	0.909009	42.7543	81.5208	59.5402	56.813	86.8426	55.2869	59.1363	33.6548	107.016	68.0285	78.8503	74.143
ABRA	0	1	1	0	1	1	3.19005	0.279887	0.579506	0	0	0	0	0	0	0	0	0	2.91551	0	0
ABT1	-0.206025	0.773089	0.976778	-0.778341	0.218897	0.521813	-0.320397	0.633534	0.888131	40.7657	8.96729	30.6722	26.4474	20.962	21.9061	23.6545	3.95939	16.9531	15.5494	29.0501	19.5849
ABTB1	0.0715061	1	1	1.11839	0.116312	0.36403	0.238712	0.816783	1	7.95429	13.0433	0	1.95907	10.9801	9.38834	7.88484	17.8173	21.1913	6.80285	8.30003	9.79247
ABTB2	5.52728	5.45927e-11	1.32346e-08	5.2471	4.78014e-10	1.2431e-07	5.5949	4.78542e-11	1.29143e-08	4.97143	0	0	92.0763	65.8806	71.9772	42.381	71.269	77.3483	75.8032	85.0753	79.0393
ACAA1	-0.864627	0.183899	0.482802	-1.5514	0.0249469	0.13878	-2.3202	0.000914858	0.0134622	22.8686	27.7171	45.1062	16.6521	15.9711	19.8198	13.7985	9.89848	8.47653	5.83102	5.18752	7.69409
ACAA2	-0.644639	0.328175	0.653067	-1.36141	0.0502459	0.218999	-0.562834	0.397056	0.714352	36.7886	42.3908	4.51062	17.6316	14.9729	20.863	14.7841	13.8579	4.23826	21.3804	20.7501	14.6887
ACACA	-3.79278	0.000132329	0.00319714	-1.63233	0.0341778	0.167642	-2.08058	0.00990865	0.0734443	17.8971	14.6738	0	0.979535	0	1.04315	7.88484	0	1.05957	1.94367	0	4.89624
ACACB	-2.24841	0.0456565	0.212291	0.0860902	1	1	-1.25862	0.263683	0.579506	2.98286	0	8.11912	0.98933	0	1.04315	0	0	10.5957	1.94367	1.0375	1.39892
ACAD10	-1.29956	0.360472	0.692522	-1.07511	0.511679	0.813028	-0.124395	1	1	3.97714	1.63042	0	0.979535	0.998191	0	0.985605	0	1.05957	0.971836	0	3.49731
ACAD11	-0.888922	0.72096	0.945437	-3.51788	0.155439	0.42075	-3.72015	0.088785	0.303265	4.35497	0	0	0	0	2.0863	0	0	0	0	0	0
ACAD8	0.627738	0.47274	0.801809	0.0499584	1	1	0.352016	0.768087	0.97415	0.994286	0.815208	7.21699	2.93861	5.98914	5.21574	0.985605	0	7.41696	5.83102	3.11251	2.79785
ACAD9	-0.519968	0.536696	0.819949	-0.898101	0.276992	0.580599	-0.930761	0.20982	0.508482	14.9143	10.5977	8.11912	5.87721	5.98914	11.4746	5.91363	3.95939	7.41696	4.85918	6.22502	6.29516
ACADM	0.175916	0.80138	0.994373	0.442646	0.522476	0.815648	0.459861	0.501728	0.796208	27.84	23.641	12.6297	24.4884	24.9548	22.9493	43.3666	21.7766	21.1913	31.0988	19.7126	37.0715
ACADS	0.946109	0.174699	0.471062	1.23793	0.081812	0.297851	1.03204	0.146887	0.420773	2.98286	17.9346	4.51062	19.5907	16.9692	13.5609	18.7265	37.6142	7.41696	19.4367	15.5626	18.186
ACADSB	-0.71907	0.376108	0.706803	-1.57865	0.0371786	0.17828	-0.637504	0.407267	0.7247	4.97143	4.07604	20.2076	4.20221	9.89207	3.49455	5.22371	0	3.1787	5.69496	4.17076	8.48448
ACADVL	-0.91993	0.145661	0.434819	-1.47955	0.0243047	0.136112	-1.27952	0.0431002	0.193673	39.7714	97.825	33.3786	34.2837	28.9475	27.1219	23.6545	21.7766	15.8935	14.5775	21.7876	33.5742
ACAP1	0.707226	0.376108	0.706803	0.433638	0.695028	0.956968	0.810259	0.296908	0.601341	12.9257	1.63042	3.6085	7.83628	11.9783	9.38834	11.8273	7.91878	4.23826	3.88735	15.5626	11.8909
ACAP2	-0.0979514	0.875301	1	0.0774382	0.904225	1	-0.100087	0.874533	1	116.749	161.46	157.872	133.511	125.872	148.169	171.919	117.198	170.283	151.072	139.523	116.495
ACAP3	-2.25833	0.0456565	0.212291	0.0941018	0.879002	1	-0.470423	0.752515	0.966612	3.97714	0	7.21699	0	0.998191	1.04315	1.97121	7.91878	3.1787	2.91551	2.07501	2.79785
ACAT1	-0.167376	0.812302	1	-0.0927697	0.875887	1	-0.98932	0.133271	0.392057	50.7086	17.9346	28.868	34.2837	21.9602	30.2513	47.3091	9.89848	31.787	13.6057	31.1251	4.89624
ACAT2	3.59574	0.155439	0.437234	6.09783	5.10749e-05	0.00164163	4.76096	0.00759141	0.0609315	0	0	0	0	3.92289	0	0	31.3386	0	9.12554	0	0
ACBD3	0.356602	0.559399	0.838424	0.349306	0.57216	0.861523	0.214424	0.723489	0.94773	56.6743	136.955	97.4294	131.258	118.785	123.092	122.215	120.761	128.207	116.62	113.088	108.417
ACBD4	0.919851	0.34163	0.669224	0.727166	0.526681	0.818817	-0.379111	0.713633	0.943267	2.94309	2.21737	3.39199	8.25748	7.01728	1.04315	2.3556	5.2264	6.97194	3.57636	2.52113	0.699462
ACBD5	0.584504	0.341393	0.669224	0.764259	0.212673	0.51184	0.551898	0.365237	0.680916	85.1705	95.7625	28.7146	100.393	123.776	90.4305	126.226	114.565	115.503	121.139	108.979	77.7243
ACBD6	-0.558888	0.400541	0.737126	-2.52996	0.0007663	0.0125982	-0.60477	0.348159	0.662284	20.88	15.489	39.6935	10.7749	21.9602	18.7767	6.89924	1.9797	3.1787	18.4649	9.33753	21.6833
ACBD7	-0.247444	0.746657	0.961774	-0.310836	0.715102	0.973641	-0.406123	0.547427	0.818336	26.3883	3.7092	18.7281	5.03481	16.7896	18.9957	14.3208	16.768	8.50831	3.30424	9.61766	22.7255
ACCS	-1.8422	0.125871	0.395243	-1.61333	0.178303	0.454411	1.12246	0.20776	0.50563	2.98286	2.44563	2.70637	1.95907	0	0	0.985605	0	1.05957	8.74653	2.07501	6.99462
ACD	-0.226239	0.782077	0.982438	0.601904	0.470262	0.792812	0.12151	0.936422	1	9.94286	11.4129	0	1.95907	6.98734	9.38834	8.87045	5.93909	16.9531	1.94367	8.30003	12.5903
ACE	-0.256598	0.838168	1	1.58658	0.0287961	0.154955	1.71091	0.0129683	0.0870007	6.96	12.2281	0	1.95907	7.98553	6.25889	19.7121	17.8173	21.1913	20.4086	22.8251	20.9839
ACER3	-0.414578	0.551535	0.832483	-0.367084	0.605673	0.889654	-0.290562	0.666891	0.909009	34.8	14.6738	28.868	13.7135	23.9566	20.863	17.7409	21.7766	21.1913	19.4367	19.7126	24.4812
ACHE	2.74169	0.519925	0.805457	0	1	1	1.87575	1	1	0	0	0	0	0	2.0863	0	0	0	0.971836	0	0
ACIN1	0.29136	0.635794	0.894527	0.830546	0.172623	0.450165	0.575243	0.344808	0.657835	96.4457	83.1513	79.3869	110.687	122.777	83.4519	122.215	190.051	149.399	132.17	130.725	123.105
ACLY	-0.368997	0.553358	0.833554	-0.575601	0.361258	0.677028	-0.758538	0.22457	0.530387	64.6286	39.9452	101.038	57.7926	44.9186	56.33	61.1075	43.5533	32.8465	42.7608	39.4251	39.1699
ACN9	-0.340759	0.713633	0.944782	-4.60008	0.0119366	0.0840512	-2.20683	0.0892642	0.303265	0	0	9.02124	1.95907	2.99457	2.0863	0	0	0	0	0	1.39892
ACO1	0.798376	0.223171	0.546113	0.0921192	0.949785	1	0.680996	0.328089	0.63998	3.97714	26.9019	2.70637	20.5702	11.9783	27.1219	11.8273	7.91878	15.8935	20.4086	15.5626	18.8855
ACO2	-0.445661	0.489709	0.805457	-0.367835	0.566705	0.856554	-0.497594	0.438354	0.749261	35.6949	90.4474	26.1616	48.6143	26.4321	36.9275	64.4389	28.8838	23.9038	54.3548	25.4292	28.3912
ACOT1	-5.82681	0.000126788	0.0030999	-5.70579	0.000242141	0.0054455	-5.92246	9.29158e-05	0.00244747	0	0	19.8467	0	0	0	0	0	0	0	0	0
ACOT11	0	1	1	0	1	1	2.68609	0.519925	0.796208	0	0	0	0	0	0	0	0	0	0	2.07501	0
ACOT13	0.0530877	0.938018	1	0.524064	0.401694	0.72215	0.458709	0.458	0.770644	51.1461	76.1731	41.8856	53.4532	66.6891	55.5685	77.853	87.8391	78.2913	64.5591	91.1862	77.1717
ACOT2	0.874263	0.223404	0.546306	0.40594	0.650031	0.924427	0.590661	0.416361	0.733582	19.8857	10.5977	0	15.6726	11.9783	28.165	18.7265	0	19.0722	10.6902	11.4125	23.0823
ACOT4	3.91739	0.088785	0.31201	3.35838	0.279887	0.580599	1.88213	1	1	0	0	0	1.95907	1.99638	1.04315	0	0	3.1787	0	1.0375	0
ACOT7	-2.15781	0.0307069	0.162493	-0.380143	0.893094	1	-1.37996	0.160224	0.430687	2.98286	11.4129	0	0.979535	0	2.0863	1.97121	11.8782	0	0.971836	4.15001	0.699462
ACOT8	-1.31682	0.106482	0.35237	-0.180708	0.886397	1	-0.49861	0.498164	0.796208	5.96572	11.9591	14.3708	1.91989	4.99095	5.95638	14.7841	13.8579	0.7311	6.22947	8.17553	8.39355
ACOT9	2.6367	5.16874e-05	0.0015243	2.34542	0.000290677	0.00634741	2.83406	1.47962e-05	0.000561352	19.8857	32.6083	20.7489	182.194	145.736	130.394	127.143	83.1472	163.173	173.959	199.201	152.483
ACOX1	-0.518565	0.409776	0.746281	-0.558407	0.370814	0.687015	-0.479131	0.443308	0.753671	38.8467	82.9148	38.0787	22.6469	40.0873	49.0071	37.4234	18.1934	51.4737	28.9704	40.8673	44.7796
ACOX3	-1.5412	0.0512982	0.22355	-0.520046	0.548146	0.841138	-0.709593	0.327252	0.639711	1.98857	26.0867	9.92336	4.89768	6.98734	1.04315	12.8129	13.8579	1.05957	4.85918	6.22502	11.8909
ACP1	-1.07084	0.0936589	0.323788	-0.875789	0.160491	0.429305	-0.620045	0.32093	0.631486	19.8857	62.771	69.4635	31.3451	15.9711	25.0356	36.4674	5.93909	38.1444	27.2114	33.2001	38.4704
ACP2	2.31859	0.000225923	0.00496371	2.06742	0.000928466	0.0146577	2.21292	0.000407401	0.00748979	17.8971	216.845	3.6085	439.811	520.057	234.708	233.589	566.193	206.615	329.453	536.389	244.812
ACP5	-3.0672	0.000502406	0.00880626	-2.11622	0.02135	0.12464	-1.8265	0.0196812	0.116178	4.97143	23.641	7.21699	0.979535	2.99457	0	1.97121	7.91878	0	6.80285	2.07501	1.39892
ACP6	-3.07292	0.279887	0.594833	-2.96464	0.279887	0.580599	-3.15917	0.279887	0.579506	0	2.44563	0	0	0	0	0	0	0	0	0	0
ACPL2	-0.873989	0.374056	0.70406	-2.06538	0.063649	0.250659	-0.349581	0.879002	1	0	7.33688	3.6085	2.93861	2.99457	0	0	0	2.11913	2.91551	3.11251	2.79785
ACPP	-2.46335	0.00208378	0.0261354	-3.33136	7.6739e-05	0.00228191	-2.15554	0.00514592	0.0462325	23.8629	9.7825	18.0425	0.979535	6.98734	1.04315	0	0	4.23826	3.88735	3.11251	4.19677
ACRBP	-1.33086	0.360472	0.692522	-0.242342	0.793749	1	0.34174	0.834042	1	5.96572	0	0	0.979535	0.998191	0	3.94242	0	0	3.88735	2.07501	1.39892
ACRC	2.74169	0.519925	0.805457	0	1	1	0	1	1	0	0	0	0	0	2.0863	0	0	0	0	0	0
ACSF2	-0.922171	0.574645	0.848648	-0.698809	0.574645	0.862269	-0.712346	0.621873	0.878066	0	5.70646	0	0	0.998191	2.0863	0	0	3.1787	0.971836	2.07501	0.699462
ACSF3	-1.08269	0.174419	0.471062	-1.97716	0.0525303	0.220399	-0.35938	0.658021	0.90167	11.9314	8.96729	7.21699	4.89768	4.99095	3.12945	0.985605	7.91878	0	8.74653	2.07501	10.4919
ACSL1	1.68171	0.00659287	0.0588568	1.40339	0.0227379	0.130611	1.73471	0.00509679	0.0459727	22.8686	163.857	22.5531	267.413	206.625	200.284	169.524	124.721	260.653	255.593	249.001	195.15
ACSL3	0.696009	0.255278	0.589288	0.7069	0.253615	0.569727	0.682537	0.267603	0.579506	38.7771	86.4121	36.9871	103.831	69.8734	89.7108	107.431	79.1878	78.4079	81.6343	95.4503	83.9355
ACSL4	-0.338808	0.576304	0.849938	-0.0808994	0.895831	1	-0.510885	0.400988	0.718984	167.04	149.183	229.139	172.398	115.79	142.911	205.006	166.294	144.101	111.761	173.263	97.9247
ACSL5	0.632884	0.323795	0.648905	0.582265	0.361219	0.677028	0.537297	0.386422	0.702793	10.9371	55.4342	19.8467	39.1814	57.8951	37.5533	46.3235	59.3909	25.4296	27.2114	61.2127	37.771
ACSL6	1.17753	0.165528	0.455386	1.10537	0.271598	0.580599	1.19235	0.161284	0.432493	9.63463	0.97825	0	10.1382	4.43197	8.90849	10.0236	0	10.4897	5.02439	12.5745	6.35112
ACSM4	1.93559	1	1	2.96356	0.279887	0.580599	1.87575	1	1	0	0	0	0	0.998191	0	0	3.95939	0	0.971836	0	0
ACSM5	4.55359	0.0191099	0.119566	0	1	1	3.13165	0.279887	0.579506	0	0	0	2.93861	4.99095	0	0	0	0	0	1.0375	1.39892
ACSS1	-1.55205	0.0422254	0.200568	-0.304426	0.722519	0.976582	-0.802495	0.241601	0.556635	10.9371	15.489	15.3361	5.87721	4.99095	3.12945	8.87045	9.89848	14.8339	5.83102	7.26253	10.4919
ACSS2	-0.796173	0.285124	0.601495	-0.393776	0.62138	0.902827	-0.354524	0.674732	0.914497	15.9086	12.2281	7.21699	2.93861	10.9801	6.25889	15.7697	5.93909	4.23826	6.80285	9.33753	11.1914
ACTA2	3.3584	0.000204472	0.00459115	3.23506	0.00106827	0.0159654	3.1553	0.00121301	0.0164431	0	2.44563	0	7.83628	7.98553	14.6041	1.97121	3.95939	21.1913	3.88735	15.5626	6.99462
ACTB	-0.805211	0.178386	0.473018	0.0127297	0.982911	1	-0.404936	0.49654	0.796208	2931.15	2638.01	3589.55	1846.42	1729.86	1664.86	2212.68	4767.11	2262.17	2370.31	2291.85	2255.07
ACTG1	-0.155609	0.79426	0.989463	-0.029919	0.9604	1	0.184277	0.757088	0.968513	1002.24	1755.14	897.613	1204.83	1235.79	840.778	1367.03	1005.69	1206.85	1290.6	1648.59	1214.27
ACTL6A	-0.740796	0.316512	0.641037	-0.271282	0.659004	0.928552	-1.03832	0.154768	0.421788	10.9371	14.6738	19.8467	7.83628	12.9765	6.25889	26.6113	3.95939	5.29783	7.77469	7.26253	6.99462
ACTN1	-1.29361	0.0352667	0.175387	-1.17632	0.0563479	0.231926	-1.48373	0.0167211	0.104968	76.56	168.748	259.812	72.4856	71.8697	61.5458	77.8628	81.1675	64.6335	71.9159	61.2127	47.5634
ACTN2	4.5598	0.0191099	0.119566	3.70411	0.155439	0.42075	1.87575	1	1	0	0	0	2.93861	2.99457	2.0863	3.94242	0	0	0.971836	0	0
ACTN4	-0.0612026	0.927482	1	-0.464489	0.446627	0.767617	-0.131184	0.834235	1	139.2	71.9911	120.677	106.769	122.079	88.991	82.3079	49.4924	107.164	109.866	94.3402	98.6032
ACTR10	0.167672	0.79734	0.99112	-0.106742	0.881503	1	0.432843	0.491153	0.796208	20.0647	66.146	52.3232	57.8807	46.9249	51.2082	29.5879	33.7142	65.0467	59.3986	67.5726	60.6504
ACTR1A	-0.109262	0.877876	1	-0.0818893	0.9137	1	-0.146951	0.820348	1	51.7029	52.9885	61.3444	48.9768	55.8987	49.028	32.525	85.1269	41.3231	47.62	49.8002	52.4597
ACTR1B	-1.1552	0.0965945	0.329238	-4.05965	3.77119e-06	0.000209081	-1.72753	0.0150649	0.0969727	27.84	7.33688	30.6722	6.85675	11.9783	10.4315	0.985605	0	2.11913	11.662	3.11251	4.89624
ACTR2	-1.27645	0.0349006	0.174053	-0.977986	0.104044	0.337999	-1.09761	0.0685437	0.262414	1006.22	1054.88	1177.27	479.972	435.211	421.432	596.291	546.396	501.175	549.088	531.202	432.967
ACTR3	0.220318	0.712702	0.944782	0.447654	0.454234	0.776957	0.366594	0.539578	0.81131	285.36	719.014	397.837	530.908	614.885	488.193	571.651	688.934	652.692	522.848	736.628	549.078
ACTR3B	3.25134	0.279887	0.594833	0	1	1	3.57257	0.155439	0.421788	0	0	0	0	0.998191	2.0863	0	0	0	3.88735	0	0
ACTR3C	1.93353	1	1	3.336	0.279887	0.580599	1.88213	1	1	0	0	0	0.979535	0	0	2.95682	0	0	0	1.0375	0
ACTR5	1.5478	0.0819439	0.30722	1.92666	0.0518836	0.218999	2.31771	0.0079285	0.0625835	0.994286	4.07604	0	1.95907	9.98191	4.17259	10.8417	0	8.47653	9.71836	10.375	7.69409
ACTR6	-0.450722	0.511141	0.805457	0.13856	0.838808	1	-0.461892	0.509739	0.796208	13.92	20.3802	20.7489	10.7749	16.9692	12.5178	4.92803	29.6954	27.5487	16.5212	9.33753	13.9892
ACTR8	0.709305	0.327252	0.653067	0.47633	0.554385	0.846884	0.888894	0.213223	0.51403	16.9029	4.89125	3.6085	11.7544	18.9656	10.4315	7.88484	9.89848	16.9531	13.6057	12.45	20.2844
ACVR1	1.3625	0.0329387	0.169325	1.50666	0.0198307	0.117868	1.56866	0.0140721	0.0918951	16.9029	23.641	18.0425	36.2428	57.8951	57.3732	53.2227	9.89848	101.718	47.62	70.5503	56.6565
ACVR1B	1.15566	0.0865555	0.31201	0.0961605	1	1	0.774615	0.260248	0.579506	10.9371	16.3042	9.02124	25.4679	29.9457	26.0787	23.6545	3.95939	9.53609	14.5775	26.9751	20.9839
ACVR1C	1.93559	1	1	3.336	0.279887	0.580599	0	1	1	0	0	0	0	0.998191	0	2.95682	0	0	0	0	0
ACVR2A	0.295715	0.69219	0.930799	-0.412088	0.588566	0.874533	-1.14682	0.141573	0.40982	22.8686	10.6955	3.6085	21.8045	13.0164	10.4836	10.8417	7.91878	8.56129	7.96906	5.18752	3.56726
ACVR2B	-2.21273	0.0176247	0.116653	-1.70549	0.0518836	0.218999	-1.78829	0.0720737	0.272285	0	0	19.8467	2.93861	0.998191	0	3.94242	0	1.05957	4.85918	1.0375	0
ACVRL1	1.34703	0.0488364	0.223094	1.31326	0.0582173	0.237231	1.35158	0.047412	0.207889	7.95429	17.1194	0	22.5293	30.9439	11.4746	17.7409	33.6548	13.7744	14.5775	18.6751	31.4758
ACY1	-0.707649	0.72096	0.945437	1.82464	0.0720153	0.273876	-3.52742	0.155439	0.421788	0	3.26083	0	0.979535	0.998191	0	0	15.8376	1.05957	0	0	0
ACYP1	1.77644	0.129622	0.400937	-2.99359	0.279887	0.580599	0.71471	0.763692	0.971632	0	0	2.70637	1.95907	2.99457	5.21574	0	0	0	0	5.18752	0
ACYP2	0.328813	0.754019	0.966547	-1.61228	0.100708	0.33007	0.635439	0.467046	0.780027	5.96572	8.96729	0	1.95907	16.9692	0	3.94242	0	0	10.6902	8.30003	4.89624
ADA	1.42054	0.0224309	0.134193	2.12342	0.000833086	0.0135098	1.92046	0.00230043	0.0259283	23.8629	64.4015	23.4552	114.606	61.8878	124.135	145.87	136.599	206.615	133.142	118.275	173.467
ADAL	0.578458	0.658887	0.906247	0.910516	0.419984	0.741056	-0.621692	0.574645	0.841523	0.994286	4.07604	0	0.979535	4.99095	2.0863	0.985605	5.93909	4.23826	0	0	2.79785
ADAM1	-0.761219	0.574645	0.848648	-3.90132	0.088785	0.304096	-1.01356	0.360472	0.675288	0	0	5.41274	0	0	3.12945	0	0	0	0	0	2.09839
ADAM10	-0.215709	0.764392	0.971116	0.204795	0.734391	0.987089	-0.227085	0.722803	0.947315	18.8914	53.8038	20.7489	34.2837	36.9331	9.38834	22.6689	55.4315	31.787	26.2396	28.0126	25.8801
ADAM12	-3.47485	0.155439	0.437234	-3.36311	0.155439	0.42075	-3.56366	0.155439	0.421788	0	0	3.6085	0	0	0	0	0	0	0	0	0
ADAM15	-0.932434	0.333142	0.660328	-1.90579	0.125871	0.381959	-1.37259	0.220828	0.525105	2.98286	1.63042	5.41274	0	2.99457	2.0863	1.97121	0	0	2.91551	1.0375	0
ADAM17	0.74701	0.219276	0.540836	0.800032	0.193186	0.481132	0.762114	0.212353	0.512614	44.7429	127.173	55.0296	116.565	133.758	131.437	128.129	124.721	143.041	133.142	135.913	116.81
ADAM19	6.69435	3.70374e-15	3.11615e-12	5.5676	2.2447e-11	9.72908e-09	6.21555	2.74214e-13	1.35244e-10	0	4.07604	0	226.273	114.792	147.084	86.7333	35.6345	100.659	150.635	107.9	90.2307
ADAM20	1.93559	1	1	2.04172	1	1	4.34533	0.0311967	0.156508	0	0	0	0	0.998191	0	0	0	1.05957	0	0	5.5957
ADAM22	3.25545	0.279887	0.594833	0	1	1	2.60538	0.519925	0.796208	0	0	0	0	0	3.12945	0	0	0	0	0	1.39892
ADAM28	-2.17295	0.00080933	0.0127487	-1.24953	0.0446341	0.204879	-1.40223	0.0262014	0.141099	137.211	82.336	40.5956	15.6726	23.9566	17.7335	68.0068	15.8376	23.3104	49.5637	37.3501	11.8909
ADAM8	-0.346486	0.579769	0.851992	-0.77152	0.20621	0.502371	-0.249646	0.691151	0.925265	117.326	56.2494	82.9954	48.9768	86.8426	65.7183	78.8484	23.7563	45.5613	74.8314	98.5629	42.6672
ADAM9	-1.20173	0.0552339	0.233524	-0.479165	0.438985	0.7584	-0.397099	0.521591	0.796958	33.8057	145.922	84.7996	31.3451	66.8788	16.6904	68.9924	51.4721	68.8718	66.0849	87.1503	48.2629
ADAMDEC1	2.35664	0.000169806	0.00394946	1.73596	0.00475935	0.0467082	2.11952	0.000644632	0.0106839	68.6057	397.822	46.9104	861.991	1001.19	770.887	412.969	611.726	688.718	771.638	943.091	520.4
ADAMTS1	2.74169	0.519925	0.805457	0	1	1	0	1	1	0	0	0	0	0	2.0863	0	0	0	0	0	0
ADAMTS14	0.342134	0.781742	0.982438	-0.946887	0.419984	0.741056	-0.706145	0.596298	0.858277	0	9.7825	0	0	8.98372	4.17259	0	3.95939	2.11913	0	4.15001	2.09839
ADAMTS17	-2.57727	0.519925	0.805457	-0.796034	1	1	-2.6589	0.519925	0.796208	0	1.63042	0	0	0	0	0.69978	0	0	0	0	0
ADAMTS2	0.238601	0.898929	1	0.873059	0.256493	0.573774	0.722737	0.34273	0.654744	0	11.7308	0	3.95732	7.29677	3.26505	0	14.3726	10.2142	8.73681	9.33753	2.89577
ADAMTS4	0.0989388	0.934224	1	-0.211236	0.844797	1	0.136593	0.938475	1	8.43154	13.6955	0	14.0661	1.32759	8.4808	4.43522	5.167	9.34537	5.68524	11.7653	7.26042
ADAMTS5	-4.97265	0.00322384	0.0350119	-4.85346	0.004909	0.0467082	-3.18483	0.0161361	0.102121	0	0	10.8255	0	0	0	0	0	0	0	1.0375	0
ADAMTS8	-1.82805	1	1	-1.74081	1	1	-1.89842	1	1	0.994286	0	0	0	0	0	0	0	0	0	0	0
ADAMTS9	0	1	1	3.336	0.279887	0.580599	0	1	1	0	0	0	0	0	0	2.95682	0	0	0	0	0
ADAMTSL2	-0.638636	0.621873	0.884118	1.95501	0.0372689	0.17828	1.11244	0.279612	0.579506	6.4728	0	0	2.43904	1.27768	0	0	23.0041	5.21306	2.15748	6.51552	4.85427
ADAMTSL4	-0.494076	0.623467	0.884229	0.290931	0.781742	1	-0.556885	0.526681	0.800034	3.97714	7.33688	0	1.95907	3.99276	2.0863	2.95682	7.91878	4.23826	2.91551	1.0375	3.49731
ADAMTSL5	0.853221	1	1	-1.74081	1	1	1.59934	0.422055	0.733582	0.994286	0	0	0.930558	0.968245	0	0	0	0	0	1.0375	2.11937
ADAP1	-0.0262971	1	1	0.789008	0.21888	0.521813	0.647072	0.322582	0.633427	20.88	20.3802	17.1404	17.6316	21.9602	17.7335	29.5682	61.3706	12.7148	21.3804	37.3501	32.8747
ADAP2	1.68984	0.00589439	0.0538362	2.7427	1.62192e-05	0.000686339	2.30511	0.000227844	0.00486395	85.5086	284.508	146.144	494.665	597.916	574.775	728.362	1750.05	983.277	728.877	954.503	870.831
ADAR	1.8519	0.00267298	0.0311332	1.72441	0.00501339	0.0472432	1.78399	0.00370489	0.0370308	194.671	304.048	68.4983	737.032	663.707	648.411	745.739	443.788	685.242	702.502	648.761	603.685
ADARB1	0.653009	0.499325	0.805457	0.985171	0.34163	0.653696	1.10589	0.221716	0.525992	9.94286	0	0	6.85675	4.99095	3.12945	8.87045	0	8.47653	12.6339	7.26253	1.39892
ADAT1	-0.143694	0.822272	1	-0.198352	0.763223	1	-0.427165	0.486483	0.796208	89.7542	34.573	53.6403	64.0714	33.08	63.6425	43.071	59.1731	53.0525	46.9105	36.8625	48.13
ADAT2	2.73602	0.0764955	0.293329	-1.73079	1	1	2.14024	0.176971	0.456121	0	0	0.902124	4.89768	1.99638	1.04315	0	0	0	0.971836	1.0375	2.79785
ADAT3	0.0220815	1	1	0.117057	0.879002	1	0.79371	0.366643	0.682648	0	0	10.8255	3.91814	6.98734	0	1.97121	7.91878	3.1787	6.80285	8.30003	4.19677
ADCK1	-0.39566	1	1	-0.978462	0.653233	0.924427	1.30389	0.318121	0.62803	2.98286	0	0	0	1.99638	0	0	0	1.05957	4.85918	2.07501	0.699462
ADCK2	-0.28711	0.709223	0.94214	-0.515052	0.46659	0.788101	-0.334391	0.653345	0.900471	15.9086	16.3042	16.2382	2.93861	15.9711	20.863	8.87045	5.93909	18.0126	13.6057	11.4125	13.2898
ADCK3	-1.44394	0.0319528	0.165587	-1.06808	0.133082	0.392872	-1.848	0.00626271	0.0538638	24.8571	4.07604	57.7359	5.87721	5.98914	19.8198	15.7697	23.7563	3.1787	7.77469	5.18752	10.4919
ADCK4	2.7373	0.519925	0.805457	0	1	1	0	1	1	0	0	0	0	0.998191	1.04315	0	0	0	0	0	0
ADCK5	1.32558	0.511679	0.805457	-0.453147	1	1	1.51727	0.360472	0.675288	0.994286	0.815208	0	0.979535	1.99638	2.0863	0	0	1.05957	0.971836	0	4.19677
ADCY1	-0.393136	0.597516	0.86566	-1.35701	0.0951826	0.319352	0.21052	0.802216	0.994617	25.0063	5.4782	13.2883	13.4882	10.8803	8.54339	0	8.03756	9.5043	8.75625	21.4763	19.9067
ADCY10	0	1	1	3.336	0.279887	0.580599	0	1	1	0	0	0	0	0	0	2.95682	0	0	0	0	0
ADCY2	3.63452	0.155439	0.437234	4.74102	0.0119366	0.0840512	3.87919	0.088785	0.303265	0	0	0	0	0	4.17259	0	3.95939	6.35739	3.87763	1.0375	0
ADCY3	-1.1657	0.182178	0.479544	-3.78499	0.00287167	0.0328588	-2.00746	0.0414279	0.187751	0	10.5977	7.21699	0.979535	1.80673	5.21574	0.788484	0	0	1.94367	0	2.09839
ADCY4	3.62294	0.155439	0.437234	2.10194	1	1	0	1	1	0	0	0	0	2.99457	1.04315	0	1.9797	0	0	0	0
ADCY6	-0.0155752	1	1	-4.28537	0.0311967	0.15851	-1.53066	0.318121	0.62803	1.02411	1.60596	4.51062	3.18349	1.39747	2.50356	0	0	0	0	1.60813	0.713452
ADCY7	0.296352	0.627339	0.888112	0.361606	0.554949	0.847383	0.615686	0.307962	0.615709	146.16	178.531	73.072	146.93	147.732	194.026	249.358	49.4924	209.794	203.114	196.088	210.538
ADCY9	2.73012	0.00019908	0.00449124	2.38129	0.00129288	0.0184551	2.84377	9.99349e-05	0.00259885	2.98286	5.70646	4.51062	29.3861	35.9349	25.0356	13.7985	19.797	37.0848	26.2396	41.5001	30.0769
ADCYAP1	0	1	1	2.84826	0.519925	0.813028	0	1	1	0	0	0	0	0	0	0	0	2.11913	0	0	0
ADD1	0.129298	0.840032	1	0.334781	0.588797	0.874774	0.245914	0.693596	0.927757	100.423	92.9338	74.8763	110.687	89.8372	92.8402	131.086	91.066	115.493	111.761	112.05	94.4274
ADD2	0.253812	1	1	0.566039	0.596298	0.881718	1.08789	0.289694	0.591758	7.95429	0	0	3.91814	3.99276	1.04315	4.92803	5.93909	1.05957	2.91551	6.22502	6.99462
ADD3	-0.214085	0.733272	0.954802	0.24387	0.694622	0.956946	0.0513068	0.935654	1	152.126	89.6729	44.2041	58.7721	96.8245	90.7539	93.6325	116.802	128.207	79.6906	134.875	81.8371
ADH4	1.12729	0.428576	0.758654	2.27058	0.0329567	0.164072	1.28517	0.318121	0.62803	0	0	2.73344	2.29211	1.99638	2.0863	8.87045	5.93909	0	2.92523	2.14763	2.09839
ADH5	0.0282576	0.985194	1	-0.121241	0.861439	1	-0.00146625	1	1	45.7371	53.8038	18.0425	30.3656	47.9132	41.7259	16.7553	37.6142	54.0378	26.2396	36.3126	54.5581
ADHFE1	3.25134	0.279887	0.594833	0	1	1	0	1	1	0	0	0	0	0.998191	2.0863	0	0	0	0	0	0
ADI1	-1.09769	0.0797768	0.301944	-1.18759	0.06371	0.250659	-1.34047	0.0320778	0.158647	58.6629	95.3794	72.1699	30.3656	43.9204	31.2945	37.453	43.5533	19.0722	23.3241	24.9001	40.5688
ADIPOQ	0.519524	0.834042	1	0.525776	0.816324	1	1.92846	0.0304762	0.156508	0	0	5.41274	0.98933	4.90112	2.01328	3.6566	0	3.33763	9.07695	2.12688	9.8904
ADIPOR1	0.25292	0.68992	0.929183	0.430727	0.5071	0.813028	0.279655	0.666854	0.909009	35.7943	58.695	0.902124	24.4884	49.9095	39.6396	55.1939	39.5939	33.9061	23.3241	50.8377	41.9677
ADIPOR2	0.0378995	0.965993	1	-0.22739	0.742974	0.991857	-0.40712	0.515037	0.796208	47.7257	53.8038	53.2253	43.0995	43.9204	71.9772	29.5682	75.2284	29.6678	45.6763	33.2001	37.771
ADK	-1.14611	0.0964894	0.329238	-2.11851	0.00349488	0.0372761	-2.40329	0.00176202	0.0217475	24.8571	13.8585	21.651	12.734	8.98372	5.21574	7.88484	0	4.23826	1.94367	8.30003	1.39892
ADM	1.17994	0.055683	0.234867	1.13381	0.0665343	0.258809	0.988821	0.108124	0.344893	0.994286	99.4554	42.3998	126.36	115.79	83.4519	80.8197	172.233	64.6335	97.1836	127.613	60.8532
ADM2	1.97521	0.00765936	0.0642764	2.1253	0.00449652	0.0453873	1.77579	0.0162024	0.10236	9.6048	0	6.43214	18.4446	17.648	26.5377	9.77721	42.0685	20.1212	19.5533	15.4484	19.3052
ADNP	-0.637795	0.317832	0.641037	-0.562444	0.392442	0.710513	-1.09142	0.089172	0.303265	60.6514	42.3908	64.0508	30.3656	29.9457	46.9417	21.6833	53.4518	39.2039	30.1269	28.0126	20.2844
ADNP2	0.367572	0.5728	0.848648	0.11652	0.873185	1	-0.338012	0.605561	0.866034	21.8743	36.6844	29.7701	30.3656	34.9367	49.028	30.5538	19.797	44.5018	24.2959	26.9751	18.8855
ADO	-1.0402	0.10104	0.34173	-1.16972	0.0643141	0.252646	-1.03616	0.100739	0.330173	40.7657	97.825	50.5189	25.4679	28.9475	37.5533	36.4674	11.8782	33.9061	49.5637	19.7126	23.0823
ADORA2A	3.82765	1.61077e-07	1.19373e-05	2.16068	0.00311833	0.0348177	2.8986	5.5531e-05	0.00167212	0.994286	11.4129	0.902124	72.4366	85.8444	41.7259	41.3954	7.91878	11.6552	31.0988	46.6877	27.279
ADORA3	-0.647777	0.322291	0.646888	1.27379	0.0457864	0.207972	0.00603264	1	1	46.7314	19.565	25.2595	16.6521	1.99638	39.6396	69.978	21.7766	127.148	27.2114	3.11251	60.1538
ADPGK	2.07529	0.000920706	0.0142366	1.43069	0.0209685	0.122814	2.02087	0.00122538	0.0165345	49.7143	89.6729	49.6168	267.413	297.461	233.665	205.992	55.4315	246.879	224.494	308.139	236.418
ADPRH	1.938	0.004421	0.0443433	1.27394	0.0703807	0.270606	2.09735	0.00197554	0.0236059	0.994286	14.6738	10.8255	47.9972	31.9421	23.9924	19.7121	17.8173	27.5487	36.9298	34.2376	44.7656
ADPRHL2	2.235	0.000650916	0.0107604	2.97924	9.33658e-06	0.000443658	2.49146	0.000154121	0.00368012	7.95429	15.489	19.8467	78.3628	65.8806	61.5458	156.711	89.0863	98.5396	85.5216	93.3753	67.1484
ADRA1A	0.306971	0.714496	0.945369	0.969246	0.168758	0.444192	0.894558	0.180637	0.460954	28.6056	12.1221	0	23.4795	15.1925	11.2973	27.8532	9.89848	39.8926	17.046	23.541	34.3926
ADRB1	-2.52417	0.0764955	0.293329	0.4218	0.848394	1	0.409413	0.870365	1	7.95429	0	0	0	0	1.04315	8.87045	0	0	9.71836	0	0.699462
ADRB2	0.12231	0.88334	1	1.27937	0.0550467	0.228279	0.725428	0.29155	0.594224	16.9029	13.0433	9.92336	7.83628	21.9602	13.5609	28.5826	59.3909	11.6552	19.4367	30.0876	16.7871
ADRBK1	-1.80656	0.00501717	0.0474921	-1.12282	0.0747811	0.281102	-0.715278	0.246997	0.564345	81.5314	66.0319	85.7018	26.4474	15.9711	23.9924	39.4242	35.6345	31.787	40.8171	36.3126	64.3505
ADRBK2	-0.624974	0.304683	0.626119	-0.223439	0.711248	0.971037	-0.238316	0.692682	0.927054	162.814	111.618	197.177	128.75	62.886	113.974	155.006	77.6634	169.605	166.019	78.9125	154.448
ADRM1	0.795352	0.198882	0.508598	1.10512	0.0740781	0.279636	0.709126	0.25114	0.571619	61.6457	46.4669	46.9104	91.0968	100.817	77.193	48.2947	164.315	122.91	79.6906	91.3003	82.5366
ADSL	-0.151789	0.838808	1	-0.634057	0.406321	0.727815	-0.713173	0.292396	0.595576	24.8571	14.6738	14.434	11.7544	19.9638	16.6904	7.88484	19.797	8.47653	12.6339	7.26253	12.5903
ADSS	-0.94858	0.122893	0.389624	-0.550941	0.364965	0.680853	-0.659912	0.278951	0.579506	169.029	94.5642	73.9742	68.5675	54.9005	51.1143	109.402	49.4924	69.9313	79.6906	60.1752	73.4436
ADSSL1	-2.23096	0.0456565	0.212291	-4.85346	0.004909	0.0467082	-1.30205	0.169777	0.448362	0	0	10.8255	0	0	2.0863	0	0	0	0.971836	0	2.79785
AEBP2	-0.226263	0.741106	0.959887	-0.247958	0.734246	0.987089	-0.292359	0.652259	0.900471	37.7829	21.1954	26.1616	23.5088	21.9602	27.1219	17.7409	21.7766	31.787	21.3804	19.7126	27.9785
AEN	2.75576	0.000146341	0.00350019	2.21592	0.00267943	0.0312848	2.08025	0.00424063	0.0409269	4.97143	4.89125	4.51062	45.0586	28.9475	25.0356	28.5826	23.7563	15.8935	23.3241	14.5251	23.7817
AES	1.00932	0.125681	0.395243	1.47137	0.0242453	0.135919	1.91529	0.00360268	0.0363471	19.8857	16.3042	11.7276	32.3247	29.9457	34.4239	25.6257	61.3706	47.6805	41.789	46.6877	92.329
AFAP1	4.88	0.004909	0.0468949	4.5577	0.0191099	0.114555	3.58356	0.155439	0.421788	0	0	0	2.93861	0.998191	6.25889	0	11.8782	0	1.94367	2.07501	0
AFAP1-AS1	0.105489	1	1	2.2531	0.272602	0.580599	-0.0226702	1	1	0.994286	0	0	0.979535	0	0	4.92803	0	0	0.971836	0	0
AFAP1L2	-3.50839	0.155439	0.437234	-3.39659	0.155439	0.42075	-3.59725	0.155439	0.421788	3.97714	0	0	0	0	0	0	0	0	0	0	0
AFF1	1.00872	0.103137	0.347706	1.57072	0.0121292	0.0851674	1.02173	0.0993411	0.327014	35.7943	49.7277	42.3998	104.81	49.9095	103.272	107.431	140.558	133.505	83.5779	100.638	76.2414
AFF2	-2.61694	0.519925	0.805457	0.448819	1	1	0.470615	1	1	1.98857	0	0	0	0	0	0	3.95939	0	0	2.07501	0.699462
AFF3	-1.42058	0.0915305	0.317989	-1.04154	0.243704	0.55852	-0.731996	0.324009	0.635532	10.8576	0	14.443	2.9484	1.00817	5.20531	1.12359	9.38376	3.18929	2.90579	2.08538	9.2399
AFF4	1.06041	0.0843418	0.31201	0.465289	0.455993	0.777455	0.973927	0.113873	0.358119	54.6857	59.5102	60.4423	115.585	144.738	104.315	64.0644	93.0457	84.7653	110.789	103.75	128.701
AFG3L1P	-0.703304	0.379863	0.711709	-0.834892	0.322471	0.632515	0.131971	0.947007	1	6.96	2.44563	17.1404	3.91814	7.98553	4.17259	8.87045	5.93909	0	6.80285	6.22502	15.3882
AFG3L2	0.312813	0.621812	0.884118	-0.237377	0.716071	0.97459	0.219466	0.737555	0.956508	37.7829	62.771	32.4765	35.2633	70.8715	59.4595	52.2371	25.736	33.9061	52.4792	48.7627	53.8586
AFMID	-0.200866	0.753279	0.966286	-0.217418	0.73556	0.987767	0.166756	0.802179	0.994617	52.1801	50.657	72.4135	42.169	34.228	76.1185	34.3286	55.7284	61.0522	55.2003	48.3165	92.7417
AFTPH	0.535301	0.377704	0.708751	0.619192	0.312576	0.622222	0.685194	0.259082	0.579506	90.48	113.314	76.6805	142.033	144.738	119.962	135.028	154.416	141.982	137.029	163.926	150.384
AGA	1.2283	0.0668144	0.266717	0.377376	0.565413	0.855279	0.863682	0.197668	0.488466	8.94857	27.7171	0.902124	27.427	35.9349	26.0787	14.7841	31.6751	5.29783	12.6339	30.0876	26.5796
AGAP1	-0.114599	1	1	-4.73101	0.00759141	0.0621522	-4.94387	0.004909	0.0449484	4.97143	4.07604	0.902124	0	3.99276	5.21574	0	0	0	0	0	0
AGAP11	0	1	1	0	1	1	4.08521	0.0520216	0.214765	0	0	0	0	0	0	0	0	0	0	0	4.58148
AGAP2	-0.989786	0.271598	0.594833	-5.60587	0.000339225	0.00700815	-1.36525	0.127239	0.382412	7.95429	0	10.8255	0.979535	1.99638	6.25889	0	0	0	0	4.15001	2.79785
AGAP3	-0.905445	0.164115	0.453492	1.03715	0.09826	0.324726	0.34754	0.582115	0.848638	32.8114	45.6517	42.3998	21.5498	20.962	21.9061	51.2515	150.457	49.7996	34.0143	63.2877	56.6565
AGAP4	0	1	1	0	1	1	4.68146	0.0119366	0.0816306	0	0	0	0	0	0	0	0	0	8.62991	0	0
AGAP5	0.564623	0.520058	0.805457	1.23324	0.140536	0.407974	1.22588	0.119499	0.369127	6.4032	0	7.14482	6.9547	9.19334	3.58843	18.7265	0	10.7228	11.6329	11.8587	8.19071
AGAP6	-1.10509	0.191587	0.495923	-1.49925	0.0872917	0.304096	-2.83397	0.00303573	0.0324161	10.8477	0	11.7998	3.48714	3.1443	3.5467	0	0	6.86599	3.06128	0	0
AGAP7	-5.11734	0.00214783	0.0261673	-4.99785	0.00322384	0.0349059	-2.96345	0.0239431	0.132019	12.5777	0	0	0	0	0	0	0	0	0	1.44213	0
AGAP8	4.22929	0.0311967	0.162493	0	1	1	3.20887	0.279887	0.579506	0	0	0	0	0	6.46752	0	0	0	0	0	2.30123
AGAP9	5.1183	0.00322384	0.0350119	5.2219	0.00214783	0.0263468	5.45058	0.000686055	0.0109151	0	0	0	5.23072	2.62524	4.1413	0	13.5015	3.28465	0	3.29926	10.1072
AGBL2	3.63452	0.155439	0.437234	0	1	1	0	1	1	0	0	0	0	0	4.17259	0	0	0	0	0	0
AGBL5	2.08508	0.176971	0.472114	2.15179	0.176971	0.453593	2.48812	0.0764955	0.283303	0	0	0.974294	0.979535	2.10618	2.21147	1.04474	6.27563	0	0	1.1205	5.211
AGFG1	-0.140951	0.818304	1	-0.455767	0.454843	0.777162	-0.15016	0.80911	0.997647	142.183	169.563	147.046	136.155	153.721	126.221	111.373	91.066	131.386	115.649	162.888	134.996
AGFG2	1.93559	1	1	3.94244	0.0520216	0.218999	2.60538	0.519925	0.796208	0	0	0	0	0.998191	0	0	7.91878	0	0	0	1.39892
AGGF1	-0.201936	0.747056	0.962019	-0.125664	0.848534	1	-0.278941	0.65527	0.901532	80.5372	104.347	92.9188	70.5265	93.8299	77.193	80.8197	97.0051	77.3483	80.6624	79.8878	68.5473
AGK	1.01459	0.132256	0.404459	-0.96662	0.214962	0.515959	0.421603	0.534769	0.807006	11.9314	8.15208	11.7276	17.6316	25.953	20.863	10.8417	1.9797	2.11913	7.77469	18.6751	16.0876
AGL	-0.432852	0.587788	0.858576	-2.53394	0.00451696	0.0454333	-1.38931	0.0812466	0.296749	6.96	5.70646	16.2382	5.87721	2.99457	12.5178	3.94242	0	0	1.94367	2.07501	6.29516
AGMAT	0.404407	0.781742	0.982438	0.913065	0.369413	0.685598	1.28297	0.122479	0.374479	5.79669	1.01901	3.77088	5.33847	4.18242	4.27691	6.64298	2.65279	9.53609	10.9332	6.17315	8.50546
AGMO	2.37982	0.519925	0.805457	2.91461	0.519925	0.813028	3.34274	0.279887	0.579506	0	0	0	0	0	1.54386	2.1092	0	0	0	2.34476	0.818371
AGPAT1	0.451199	0.520796	0.80625	0.194072	0.825643	1	0.0546647	1	1	18.8914	9.72544	9.92336	10.7749	20.962	20.863	11.8273	17.8173	14.8339	11.662	7.32478	20.2844
AGPAT2	0.043023	0.951668	1	0.162644	0.786107	1	0.166013	0.791735	0.988341	79.5429	78.26	62.2466	69.547	76.8607	80.3224	61.1075	116.802	69.9313	60.2539	100.638	86.0339
AGPAT3	0.533362	0.377339	0.708279	0.908573	0.13478	0.396465	0.646053	0.284246	0.585561	147.154	145.922	147.046	227.252	186.662	223.234	259.214	316.751	251.117	241.015	224.101	223.828
AGPAT4	0.15379	0.864181	1	-0.599561	0.429539	0.748067	-0.233704	0.758737	0.969785	2.98286	17.1194	12.6297	16.6521	17.9674	2.0863	8.87045	1.9797	9.53609	10.6902	8.30003	9.09301
AGPAT5	0.2084	0.744657	0.961439	0.544364	0.397274	0.716095	0.507892	0.425048	0.737139	47.7257	26.0867	39.6935	46.0381	35.9349	49.028	62.0931	45.533	57.2165	97.1836	30.0876	34.2737
AGPAT6	-0.827486	0.200325	0.510921	-0.732889	0.244992	0.559099	-0.90869	0.158537	0.428405	54.6857	35.054	41.4977	26.4474	14.9729	32.3376	33.7866	19.797	24.37	23.3727	16.6001	29.3774
AGPAT9	-2.74017	0.000125644	0.0030999	-1.9649	0.00358047	0.0381217	-2.38413	0.000627682	0.0105126	45.7371	12.2281	58.6381	6.85675	3.99276	6.25889	6.89924	1.9797	19.0722	11.662	7.26253	3.49731
AGPS	-0.105426	0.890673	1	-0.640968	0.305478	0.613085	-0.0185375	0.987408	1	29.8286	59.5102	44.2041	45.0586	47.9132	31.2945	33.5106	15.8376	34.9657	44.7045	33.2001	53.8586
AGRN	2.13418	0.0100122	0.0795579	1.17368	0.218016	0.520756	2.56886	0.000980977	0.0139426	5.96572	2.44563	0	10.7749	12.9765	13.5609	2.95682	13.8579	4.23826	15.5494	16.6001	18.186
AGRP	-4.06188	0.0520216	0.22355	-3.94645	0.0520216	0.218999	-4.15342	0.0520216	0.214765	5.96572	0	0	0	0	0	0	0	0	0	0	0
AGTPBP1	-1.01812	0.10936	0.359825	-0.772817	0.232779	0.540576	-1.17123	0.0651044	0.252191	49.7143	12.2281	113.668	17.6316	47.9132	20.863	26.6113	61.3706	16.9531	28.1833	28.0126	21.6833
AGTRAP	0.341078	0.591819	0.861206	0.511771	0.416202	0.738669	0.101852	0.877534	1	44.7429	48.0973	24.3573	48.9768	58.8933	40.6828	68.0068	69.2893	30.7274	56.3665	42.5377	27.279
AGXT2L2	0.505925	0.637804	0.895769	0.727292	0.395233	0.713675	1.05478	0.223255	0.528541	4.97143	0	7.21699	2.93861	8.98372	5.21574	1.97121	7.91878	10.5957	8.74653	7.26253	9.09301
AHCTF1	-0.889258	0.154754	0.437234	-0.99858	0.117246	0.366392	-1.30541	0.0367459	0.173629	93.4629	69.2927	36.9871	36.2428	36.9331	34.4239	37.453	33.6548	28.6083	30.1269	11.4125	38.4704
AHCY	-1.47476	0.0442078	0.2082	-2.96121	0.000195286	0.00467086	-0.881308	0.189626	0.474911	15.9086	8.15208	33.3786	1.95907	3.99276	14.6041	1.97121	0	4.23826	5.83102	6.22502	18.186
AHCYL1	-0.389929	0.519777	0.805457	-0.622879	0.307544	0.616251	-0.690425	0.254052	0.573427	194.88	214.4	169.599	127.34	152.723	161.688	130.1	166.294	80.527	127.311	113.088	118.209
AHCYL2	-0.653472	0.623467	0.884229	-4.94703	0.004909	0.0467082	-0.375934	0.768087	0.97415	4.97143	6.52167	0	2.93861	2.18604	2.0863	0	0	0	0.971836	5.18752	2.79086
AHDC1	-0.586698	0.444574	0.773288	-2.04445	0.0115177	0.0840512	-0.784196	0.325898	0.637925	9.94286	0	20.7489	3.91814	9.98191	6.25889	0	0	6.35739	7.77469	4.15001	5.5957
AHI1	-1.3444	0.0518153	0.22355	-3.12262	0.00016253	0.00409994	-1.42921	0.0334684	0.163378	12.9257	23.641	33.3786	5.87721	6.98734	14.6145	2.95682	4.25634	1.05957	6.80285	5.18752	13.3108
AHNAK	-2.49517	8.27345e-05	0.00222017	-1.43714	0.0190585	0.114555	-1.97587	0.00147159	0.018793	446.434	476.082	453.768	64.6493	97.8227	81.3656	139.956	207.868	161.054	97.1836	146.288	106.318
AHNAK2	4.1773	0.0520216	0.22355	0	1	1	5.00302	0.00322384	0.0331731	0	0	0	0	1.99638	4.17259	0	0	0	3.88735	2.07501	4.19677
AHR	0.495646	0.411982	0.7476	0.617178	0.305492	0.613085	0.475307	0.430338	0.739859	156.182	262.195	97.4294	259.018	253.141	215.525	220.776	336.152	235.817	236.71	247.528	233.306
AHRR	-1.3174	0.0363817	0.179685	0.734649	0.229107	0.537164	-0.458075	0.462499	0.775149	81.5314	111.684	27.9658	9.79535	30.9539	47.9848	84.7621	154.416	130.327	38.8735	51.8752	69.9462
AHSA1	0.358539	0.564317	0.842517	-0.0707662	0.923739	1	0.286589	0.647596	0.900471	11.9314	70.9231	49.6168	53.8744	49.9095	66.7615	44.3522	39.5939	42.3826	55.3947	62.2502	44.7656
AHSA2	-0.591169	0.483739	0.805457	0.229209	0.816783	1	-0.42658	0.637017	0.892036	0	0.815208	25.2595	2.93861	5.98914	8.34519	5.91363	1.9797	21.1913	9.71836	7.26253	2.79785
AHSP	-3.10194	0.279887	0.594833	-2.99359	0.279887	0.580599	-0.582861	1	1	0	0	2.70637	0	0	0	0	0	0	0	0	1.39892
AICDA	0.114182	1	1	0.411892	0.654039	0.925202	0.696371	0.379863	0.694603	3.45017	11.1684	0.36085	8.41421	4.46191	3.65102	2.83854	4.5533	12.63	2.77945	4.93852	16.4164
AIDA	1.39637	0.0231575	0.137241	0.945202	0.122793	0.378216	1.29777	0.0340275	0.164982	31.8171	65.2167	131.71	212.559	222.597	167.947	150.798	104.924	184.364	182.705	206.463	174.166
AIF1	-1.58427	0.0095269	0.0763366	-1.11284	0.0656562	0.256159	-1.38535	0.022594	0.128494	830.229	601.624	762.295	221.375	325.41	184.637	418.882	386.041	209.794	264.34	347.564	228.025
AIFM1	-1.73886	0.0104801	0.0817624	-1.61387	0.014848	0.0987315	-0.958804	0.13779	0.401551	47.7257	30.9779	31.9623	10.8043	8.08534	14.0095	11.709	7.91878	15.4803	17.6874	15.5626	23.1942
AIFM2	2.76039	5.22191e-05	0.00153681	1.86917	0.00795211	0.0643684	2.25282	0.000951809	0.0139057	0.994286	17.8123	3.6085	64.6493	47.9132	44.9284	19.1306	7.91878	55.8179	40.8171	26.9751	42.6043
AIFM3	-0.3932	1	1	-0.171915	1	1	-3.21493	0.279887	0.579506	2.98286	0	0	0.979535	0	1.04315	0	0	2.11913	0	0	0
AIG1	-2.55742	0.00451696	0.045116	-4.01329	0.000358125	0.00719419	-6.27252	1.67672e-05	0.000613353	9.94286	6.52167	9.02124	0	3.99276	0	0	0	1.05957	0	0	0
AIM1	0.152265	0.80533	0.996939	0.0249372	0.965451	1	-0.0614086	0.925367	1	128.263	142.661	79.3869	104.81	142.741	141.868	76.8772	184.112	97.48	124.395	123.463	88.1323
AIM1L	2.73293	0.519925	0.805457	0	1	1	0	1	1	0	0	0	0	1.99638	0	0	0	0	0	0	0
AIM2	3.85514	2.99786e-08	2.9169e-06	3.91127	2.09848e-08	2.97174e-06	3.97069	1.21056e-08	1.47988e-06	6.96	22.8258	0	145.951	171.689	124.135	133.057	192.03	135.624	160.353	206.463	111.914
AIMP1	0.426648	0.492112	0.805457	0.0262844	0.984357	1	0.415858	0.507596	0.796208	42.7543	47.2821	35.1828	62.6902	60.8896	44.8554	52.2371	43.5533	31.787	63.1694	48.7627	55.2575
AIMP2	0.95416	0.217937	0.539123	0.238572	0.92933	1	1.19393	0.0963198	0.319309	17.9568	0	4.72713	26.9666	13.3258	2.70175	19.8304	0	4.1429	23.9849	10.3439	16.6052
AIP	0.244234	0.733435	0.954802	0.592323	0.365862	0.682162	0.14081	0.838426	1	29.8286	43.206	2.70637	27.427	22.9584	39.6396	50.2659	29.6954	33.9061	32.0706	28.0126	23.7817
AIPL1	1.90684	0.0493373	0.22355	0.373672	0.834042	1	0.538879	0.848394	1	6.3336	0	0	10.4125	3.19421	9.65955	0	3.76142	4.56673	2.19635	0	5.91745
AIRE	2.76612	0.519925	0.805457	0	1	1	0	1	1	0	0	0	0	0	2.12802	0	0	0	0	0	0
AK1	0.780546	0.310144	0.633712	0.5467	0.571552	0.861061	-0.476703	0.583838	0.849245	0	1.28803	16.6893	7.34651	14.5536	9.31532	7.68772	6.88934	11.5281	1.88536	6.99277	4.09186
AK2	-1.02331	0.105281	0.352323	-1.87543	0.00464971	0.0464419	-1.32555	0.035842	0.170769	72.5829	48.9125	79.3869	35.2633	29.9457	33.3807	14.7841	19.797	20.1317	27.2114	16.6001	35.6726
AK3	0.588065	0.340248	0.669036	0.913908	0.139097	0.40533	0.385791	0.533974	0.806147	41.2629	60.8145	69.5989	86.444	84.0976	87.8853	70.1948	151.367	103.943	82.2757	74.8144	67.5751
AK4	2.15159	0.00145459	0.0197579	0.8616	0.205843	0.501562	1.7301	0.0100305	0.0741428	2.98286	22.0106	0	49.9563	45.9168	18.7767	12.8129	19.797	14.8339	30.1269	38.3876	17.4866
AKAP1	-0.844567	0.2398	0.571204	-1.2865	0.0786692	0.289181	-1.11566	0.130884	0.387426	12.9257	3.26083	33.3786	7.83628	4.99095	14.6041	6.89924	3.95939	8.47653	8.74653	12.45	2.09839
AKAP10	1.23181	0.0736946	0.286817	1.88922	0.00676766	0.0593238	1.25633	0.0658444	0.254121	10.9371	0.815208	17.1404	20.5702	17.9674	29.2082	45.3379	45.533	16.9531	22.3522	19.7126	26.5796
AKAP11	-1.71921	0.00641904	0.0575982	-0.603163	0.331232	0.643785	-1.59175	0.0111643	0.0804929	114.343	74.9992	122.689	20.5702	23.9566	50.0711	87.7189	65.3299	51.9187	28.1833	24.9001	49.6618
AKAP12	-1.45335	0.0393023	0.190416	-0.695148	0.307674	0.616255	-1.01071	0.143677	0.414483	37.1863	9.16294	10.1218	4.37852	4.85121	11.0887	15.7401	4.67208	12.6724	10.593	8.89141	8.23267
AKAP13	-0.976782	0.106522	0.35237	-0.612818	0.30961	0.618806	-0.80693	0.18033	0.460446	401.691	283.693	455.573	187.091	180.673	211.759	297.653	267.259	181.186	226.438	200.238	225.227
AKAP14	0	1	1	0	1	1	2.60538	0.519925	0.796208	0	0	0	0	0	0	0	0	0	0	0	1.39892
AKAP17A	-0.671327	0.286431	0.602832	-0.401055	0.530557	0.822436	-0.136611	0.833913	1	72.5829	46.4669	49.6168	39.1814	28.9475	37.5533	37.453	43.5533	46.6209	47.62	56.0252	49.6618
AKAP2	2.64492	4.65478e-05	0.00142022	2.08754	0.00114972	0.0167801	2.36341	0.000233313	0.00496589	52.6972	36.6844	1.80425	205.702	178.676	186.724	134.052	114.822	138.803	202.142	174.301	93.728
AKAP3	0	1	1	3.94244	0.0520216	0.218999	0	1	1	0	0	0	0	0	0	0	7.91878	0	0	0	0
AKAP5	0.627298	0.38872	0.722529	0.992684	0.142983	0.413066	0.984572	0.145231	0.418375	5.92594	19.0514	2.18314	21.3833	4.61164	16.7112	1.82337	26.1914	28.4493	9.80583	12.7405	31.4968
AKAP7	2.38091	0.000289659	0.0059017	1.84454	0.0049968	0.0471433	2.22994	0.000610596	0.0102504	20.88	27.7171	0	61.7107	102.814	90.7539	83.7765	43.5533	47.6805	65.113	91.3003	73.4436
AKAP8	0.427958	0.51806	0.805457	-0.342578	0.63326	0.91278	0.21076	0.775688	0.979365	29.8286	23.641	12.6297	27.427	22.9584	38.5965	14.7841	25.736	12.7148	30.1269	26.9751	19.5849
AKAP8L	0.162061	0.832728	1	0.761202	0.278183	0.580599	0.690654	0.33906	0.654329	0.994286	11.4129	13.5319	6.85675	6.98734	15.6472	8.87045	19.797	16.9531	6.80285	16.6001	18.8855
AKAP9	-1.28886	0.0352784	0.175387	-1.49197	0.0153493	0.101339	-1.25596	0.0396427	0.182788	335.074	172.824	243.573	78.3628	104.81	124.135	130.1	51.4721	83.7057	101.071	102.713	110.515
AKD1	-0.0821427	1	1	0.630272	0.619966	0.902827	-0.104046	1	1	1.98857	0	10.8255	7.83628	1.99638	2.0863	13.7985	0	4.23826	4.85918	5.18752	2.09839
AKIP1	0.49469	0.44926	0.778634	0.484726	0.45875	0.780666	-0.355978	0.594178	0.857855	23.1967	27.4155	26.5495	21.873	31.1336	56.0484	25.9707	55.966	28.0043	16.3657	20.5841	23.1662
AKIRIN1	0.277929	0.652216	0.90375	0.695652	0.258479	0.577053	0.314616	0.610064	0.869712	57.6785	127.515	23.4552	66.9022	72.8979	113.734	108.742	134.619	96.0284	97.3391	75.8519	86.7683
AKIRIN2	1.7621	0.00554345	0.0513811	1.58964	0.0127891	0.0888193	1.65954	0.00868915	0.0668616	7.95429	55.4342	13.5319	107.749	81.8516	74.0635	73.9204	75.2284	84.7653	69.0004	95.4503	81.1376
AKIRIN2-AS1	1.80733	0.422055	0.752324	3.07832	0.0344155	0.167887	2.66544	0.0510437	0.214765	0	0.815208	0	2.93861	0.998191	0	0	13.8579	0	5.83102	2.07501	0
AKNA	-0.582975	0.35146	0.681341	-0.00536797	0.990307	1	-0.379319	0.535296	0.807631	97.6687	46.5484	65.3499	48.9278	44.5992	46.0863	70.6285	14.8279	120.473	65.0644	31.758	63.728
AKR1A1	-0.420527	0.499299	0.805457	0.627469	0.298098	0.604186	0.132614	0.832389	1	79.5429	170.379	38.7913	83.2605	91.8335	40.6828	102.503	263.299	83.7057	99.1273	136.95	81.1376
AKR1B1	-0.480336	0.503329	0.805457	-2.32301	0.00267885	0.0312848	-2.52599	0.00144117	0.0185666	11.9314	22.8258	19.8467	14.693	12.9765	11.4746	4.92803	1.9797	3.1787	4.85918	4.15001	0.699462
AKR1B10	-0.909854	0.653233	0.90375	1.78824	0.174648	0.452468	-0.108375	1	1	1.95874	0.970098	0	1.32237	0	0	0.995462	7.70101	3.51776	2.15748	0	0.524597
AKR1C1	-3.43867	0.155439	0.437234	-3.32701	0.279887	0.580599	-3.52742	0.155439	0.421788	0	3.26083	0	0	0	0	0	0	0	0	0	0
AKR1C3	0	1	1	2.10194	1	1	0	1	1	0	0	0	0	0	0	0	1.9797	0	0	0	0
AKR1D1	-0.396159	0.730841	0.952904	-0.395962	0.702732	0.963387	-0.102572	1	1	8.01394	2.31519	7.21699	5.25031	3.40383	4.42295	2.2866	1.84112	8.27521	9.03808	3.78689	3.49731
AKR7A2	-1.63739	0.0157321	0.108129	-3.82452	1.04361e-05	0.000481247	-2.31695	0.000797275	0.0121701	28.8343	48.0973	20.7489	8.81582	11.9783	10.4315	1.97121	5.93909	0	3.88735	2.07501	12.5903
AKT1	-1.03205	0.0975965	0.332046	-0.821221	0.174989	0.453007	-0.674074	0.269279	0.579506	43.7486	52.1733	199.369	49.9563	61.8878	32.3376	74.906	1.9797	86.8844	39.8453	73.6628	71.3452
AKT1S1	2.52979	0.00104626	0.0154594	2.89541	0.00014024	0.00365365	3.24041	1.17743e-05	0.000470414	2.98286	0	8.11912	36.2428	12.9765	15.6472	22.6689	41.5736	21.1913	56.3665	22.8251	27.279
AKT2	0.801395	0.189466	0.492932	1.16868	0.0580984	0.236949	0.871212	0.154894	0.421788	40.9447	73.7193	86.649	120.483	107.805	123.123	101.517	213.807	139.651	134.113	117.238	117.51
AKT3	-0.429747	0.509332	0.805457	-0.285803	0.697347	0.959292	-1.38976	0.0369376	0.17415	43.9077	41.5838	17.5824	10.05	33.679	32.7653	19.0912	39.9898	26.6693	11.458	21.2066	6.99462
AKTIP	-1.06798	0.20776	0.522706	-0.831496	0.289694	0.593501	-2.98134	0.00811742	0.0635835	0	5.16842	13.7123	0	1.90654	7.13514	8.18053	0	1.05957	0	2.42776	0
ALAD	-1.50419	0.0346435	0.173193	-0.926688	0.202695	0.49694	-0.678191	0.328089	0.63998	17.8971	17.1194	19.8467	4.89768	8.98372	5.21574	9.85605	11.8782	7.41696	12.6339	7.26253	13.9892
ALAS1	2.12362	0.000977765	0.0147589	2.10792	0.0010862	0.0161832	2.23076	0.000538097	0.0092283	38.7771	22.0106	12.6297	106.769	101.815	111.617	119.258	100.964	96.4205	126.339	119.313	99.3237
ALAS2	-0.892053	0.443306	0.772115	-0.850464	0.410583	0.731875	0.0365122	1	1	0	0	13.5319	0	0.998191	6.25889	0	1.9797	5.29783	0	0	12.5903
ALCAM	0.294726	0.627411	0.888112	-0.0952827	0.875974	1	0.179726	0.770229	0.975524	101.417	94.5642	176.816	169.46	115.79	172.119	98.5605	73.2487	175.888	155.494	112.05	154.581
ALDH16A1	-1.19248	0.085286	0.31201	-0.186003	0.833286	1	-1.68085	0.0135673	0.0898811	17.8971	20.3802	33.3786	6.749	12.9765	11.4746	7.88484	39.5939	18.0126	5.83102	6.22502	9.79247
ALDH18A1	-2.08683	0.0223854	0.134057	-3.56005	0.00208674	0.0263468	-1.77566	0.0331627	0.162218	4.97143	0	13.5319	0	1.99638	2.0863	0.985605	0	0	0	2.07501	2.79785
ALDH1A1	-0.693936	0.292865	0.610175	-0.881878	0.183685	0.464918	-1.03298	0.133082	0.391579	11.9314	13.0433	47.8126	22.5293	15.9711	6.25889	26.6113	5.93909	5.29783	21.3804	10.375	4.19677
ALDH1A2	0.751199	0.342523	0.669224	1.18692	0.121424	0.375589	0.170347	0.830934	1	2.98286	10.5977	0.902124	10.7749	4.99095	9.38834	11.8273	7.91878	13.7744	9.71836	2.07501	4.89624
ALDH1B1	0.205534	0.814268	1	-0.923969	0.303075	0.60986	0.590185	0.430528	0.739859	3.33086	4.66299	5.80968	6.42575	8.31493	1.21005	6.11075	0	0	11.9439	4.15001	5.08509
ALDH1L2	5.2581	0.00145028	0.019718	4.81874	0.00759141	0.0621522	5.59222	0.000339225	0.00649522	0	0	0	8.03219	0	5.21574	2.82869	8.09695	1.11254	3.99425	4.88664	6.6379
ALDH2	-3.55986	2.69228e-07	1.86028e-05	-2.28159	0.000355659	0.00719419	-3.54192	3.05955e-07	2.17715e-05	154.114	57.0646	173.208	13.7135	4.99095	13.5609	29.5682	7.91878	39.2039	13.6057	9.33753	9.79247
ALDH3A2	-0.277648	0.692226	0.930799	-0.367255	0.589585	0.874774	-0.189855	0.767404	0.97415	14.1189	48.0973	33.9559	29.435	28.1789	21.9061	34.4962	21.7766	18.0126	32.0706	24.952	27.5448
ALDH3B1	0.326017	0.597604	0.86566	1.11953	0.0687516	0.2657	0.412934	0.497092	0.796208	42.8835	80.616	89.9237	65.717	106.597	95.5733	140.666	214.084	111.191	77.7469	127.437	79.5778
ALDH4A1	-4.57205	3.0186e-05	0.00098573	-2.15798	0.0264648	0.145755	-2.17744	0.00588088	0.0516038	5.96572	0	26.1616	0.979535	0	0	0	7.91878	1.05957	0.971836	2.07501	3.49731
ALDH5A1	-0.637842	0.554051	0.833554	-0.75254	0.64711	0.922979	-1.16886	0.279612	0.579506	2.82377	5.86135	4.56475	5.07399	1.13794	2.22191	0	10.7102	0	1.30226	5.03189	0
ALDH6A1	-0.861529	0.395233	0.73093	0.23197	0.916897	1	-1.31602	0.127239	0.382412	6.96	11.4129	0	2.93861	4.99095	2.0863	18.7265	0	1.05957	6.80285	0	0.699462
ALDH7A1	3.25134	0.279887	0.594833	0	1	1	0	1	1	0	0	0	0	0.998191	2.0863	0	0	0	0	0	0
ALDH8A1	-0.549857	0.600276	0.866425	-3.29381	0.0055753	0.0509869	-0.368245	0.717498	0.945405	15.9086	0	0	1.0579	1.99638	7.37506	0	0	1.05957	0.971836	4.10851	6.29516
ALDH9A1	0.236784	0.717821	0.945437	0.649442	0.3024	0.60953	0.178632	0.783787	0.984673	38.7771	30.9779	36.9871	45.0586	37.9312	42.7691	48.2947	53.4518	65.6931	43.7326	24.9001	51.7602
ALDOA	-0.363847	0.548361	0.828742	0.481831	0.421895	0.741056	0.0921179	0.881262	1	99.4286	165.487	181.327	120.483	116.788	109.531	121.229	328.629	175.888	141.888	181.563	152.483
ALDOC	-1.72537	0.0409148	0.195786	-1.26214	0.170341	0.445654	-1.94907	0.0168841	0.10564	4.97143	7.33688	11.7276	1.95907	2.99457	2.0863	3.94242	3.95939	2.11913	1.94367	1.0375	2.79785
ALG1	-0.0560539	0.952355	1	0.106221	0.899956	1	0.307649	0.636357	0.891373	10.6786	18.1302	44.7995	21.2363	31.5828	18.036	19.9881	32.4274	27.6547	31.7888	23.6136	35.6796
ALG10	-1.33562	0.235691	0.56401	0.47845	0.860301	1	-0.185129	1	1	0	0	8.11912	0.979535	0.998191	1.02229	4.92803	0	5.29783	0.971836	4.15001	2.09839
ALG10B	1.11023	0.279612	0.594833	1.19602	0.303075	0.60986	2.3268	0.00723363	0.0601527	5.96572	0.815208	0	5.79885	2.32578	6.27975	5.41097	0	8.47653	9.13526	8.15478	16.0876
ALG11	0.442784	0.49024	0.805457	-0.076554	0.938751	1	0.212073	0.738593	0.957674	36.7587	34.1491	27.0637	48.1735	40.816	44.2608	27.0549	34.5655	31.6174	44.8211	23.3853	45.0174
ALG12	-0.420695	0.565413	0.843065	-0.899836	0.181224	0.460344	-0.704637	0.306449	0.613948	25.8514	18.7498	0	10.7749	13.9747	8.34519	13.7985	1.9797	6.35739	3.88735	7.26253	15.3882
ALG13	-1.18382	0.09024	0.314777	-0.778313	0.292396	0.596851	-0.684606	0.320531	0.630961	3.97714	26.0867	34.2807	9.79535	5.98914	12.5178	13.7985	15.8376	8.47653	20.4086	9.33753	10.4919
ALG14	-4.78093	0.00759141	0.0639835	-1.7574	0.235691	0.544427	-4.87473	0.004909	0.0449484	9.94286	0	0	0	0	0	0	1.9797	1.05957	0	0	0
ALG2	0.975356	0.121241	0.386712	-0.0628278	0.942961	1	0.796865	0.204377	0.500004	46.7314	41.5756	17.1404	92.0763	53.9023	61.5458	53.2227	19.797	26.4891	66.0849	66.4002	51.0608
ALG3	-2.33556	0.000350764	0.00683511	-3.00978	1.15722e-05	0.000518863	-1.95504	0.00209372	0.0245262	83.52	61.9558	152.459	13.7135	17.9674	27.1219	18.7265	13.8579	4.23826	30.1269	12.45	33.5742
ALG5	-0.649237	0.310786	0.634933	-1.97409	0.00317007	0.0349059	-1.04647	0.103154	0.336704	33.8057	49.7277	42.3998	33.3042	23.9566	22.9493	14.7841	3.95939	11.6552	20.4086	29.0501	11.8909
ALG6	-0.392638	0.668877	0.914447	-0.0352363	1	1	-0.851011	0.296548	0.600697	14.9143	4.07604	0	3.91814	5.98914	4.17259	0	19.797	2.11913	3.88735	1.0375	4.89624
ALG8	-0.994587	0.169002	0.462097	-1.03065	0.113822	0.359779	-2.33398	0.00222696	0.0253398	16.9029	18.7498	18.9446	6.85675	9.98191	10.4315	11.8273	0	12.7148	1.94367	5.18752	3.49731
ALG9	0.119231	0.926592	1	-0.666132	0.545384	0.83868	0.152034	1	1	18.9014	0.82336	0	5.01522	4.99095	10.8279	0	7.95837	5.29783	6.30722	3.12289	11.2613
ALK	-0.339992	1	1	-2.96464	0.279887	0.580599	-1.32059	0.653233	0.900471	0	2.44563	0	0	1.99638	0	0	0	0	0	0	0.699462
ALKBH1	1.03883	0.221716	0.543666	1.00104	0.271598	0.580599	1.00158	0.243704	0.560582	1.98857	4.07604	4.51062	4.89768	4.99095	12.5178	16.7553	3.95939	0	4.85918	5.18752	11.1914
ALKBH2	-0.151263	1	1	-3.94645	0.0520216	0.218999	-0.640773	0.793749	0.988341	5.96572	0	0	3.91814	0.998191	0	0	0	0	1.94367	0	1.39892
ALKBH3	-0.122624	1	1	-1.08252	0.18955	0.474637	0.202859	0.782077	0.983302	0	6.52167	10.8255	4.89768	4.99095	6.25889	3.94242	0	3.1787	6.80285	7.26253	6.29516
ALKBH4	0.839049	0.214719	0.534108	0.763088	0.26386	0.580599	0.072131	1	1	13.3831	3.58692	18.5928	13.9192	14.6035	35.0915	2.24718	37.4954	23.0032	6.76398	14.6703	15.5421
ALKBH5	-0.183686	0.785366	0.984411	-0.0301059	0.969094	1	-0.517424	0.423692	0.735713	43.7486	43.206	42.3998	36.2428	36.9331	40.6828	42.381	39.5939	44.5018	27.2114	30.0876	32.8747
ALKBH6	0.658667	0.387535	0.721115	0.3621	0.727316	0.981488	-0.573479	0.500011	0.796208	9.94286	4.89125	6.31487	5.87721	14.9729	12.5178	9.85605	5.93909	10.5957	3.88735	5.18752	4.89624
ALKBH7	-2.36869	0.00119386	0.0171443	-2.2466	0.00658209	0.0581235	-1.41122	0.0360482	0.171523	26.8457	14.6738	37.8892	3.91814	7.98553	3.12945	0	17.8173	2.11913	3.88735	8.30003	16.7871
ALKBH8	-0.29715	0.830934	1	0.268528	0.838168	1	-0.57162	0.520058	0.796208	0.994286	17.1194	0	4.89768	2.99457	7.30204	12.8129	1.9797	6.35739	2.91551	6.22502	3.49731
ALMS1	-0.240877	0.822428	1	-0.462515	0.736607	0.988061	-1.21196	0.121424	0.372688	14.9143	5.70646	7.21699	4.89768	6.98734	11.4746	0	21.7766	2.11913	7.77469	2.07501	2.09839
ALMS1P	2.73102	0.519925	0.805457	0	1	1	5.22701	0.00145028	0.0185666	0	0	0	0.979535	0.998191	0	0	0	0	12.6339	0	0
ALOX15	-0.867993	1	1	0.304384	1	1	-2.88727	0.519925	0.796208	0.924686	0	1.28102	0	0.998191	0	0	4.07817	0	0	0	0
ALOX15B	-1.82805	1	1	-1.74081	1	1	1.19616	0.653233	0.900471	0.994286	0	0	0	0	0	0	0	0	0	0	2.09839
ALOX5	-3.19593	2.63227e-06	0.000128059	-1.76713	0.00449107	0.0453873	-2.57433	7.34913e-05	0.00208572	149.143	69.2927	155.165	15.6726	4.99095	19.8198	69.978	5.93909	30.7274	20.4086	6.22502	34.9731
ALOX5AP	-4.62886	1.41017e-09	2.14571e-07	-3.60898	2.23244e-07	2.1007e-05	-4.91035	4.03537e-10	7.79972e-08	39.7714	35.8692	208.391	1.95907	2.99457	6.25889	18.7265	0	2.11913	2.91551	5.18752	1.39892
ALPK1	0.438483	0.493663	0.805457	-0.536143	0.397056	0.716095	0.516901	0.414505	0.732838	34.8	30.1627	34.3799	46.0381	46.915	41.7259	22.6689	13.8975	30.7274	36.9298	38.3876	66.4489
ALPK2	-3.12859	0.279887	0.594833	-3.02018	0.279887	0.580599	-0.120344	1	1	2.98286	0	0	0	0	0	0	0	0	0	0	2.09839
ALPP	3.95562	0.088785	0.31201	2.90237	0.279887	0.580599	3.30381	0.279887	0.579506	0	0	0	0.999126	1.03812	3.1816	0	3.78122	0	1.80762	0.840378	0.447656
ALS2	-0.392432	0.598867	0.866425	-0.313591	0.667651	0.935904	-0.37437	0.626981	0.881694	19.8857	4.89125	9.92336	11.7544	6.98734	7.30204	11.8273	3.95939	10.5957	8.74653	12.45	5.5957
ALS2CL	1.94029	1	1	0	1	1	0	1	1	0	0	0	0	0	1.04315	0	0	0	0	0	0
ALS2CR12	-0.406891	0.688828	0.928715	-1.09611	0.318121	0.626733	-2.02035	0.125871	0.379706	0	0	8.11912	0.979535	3.99276	1.04315	0	0	3.1787	0	1.0375	0.699462
ALS2CR8	5.67012	0.000339225	0.0066556	4.22709	0.0520216	0.218999	5.78582	0.00017445	0.00390478	0	0	0	8.424	6.72781	2.53485	4.24796	0	1.7165	5.19932	7.22103	5.67264
AMACR	2.58219	0.115804	0.374739	3.40476	0.0161361	0.104859	1.98181	0.272602	0.579506	0	0.815208	0	0.979535	0.998191	5.21574	0	1.9797	10.5957	1.94367	2.07501	0.699462
AMBRA1	0.984944	0.223255	0.546113	0.662118	0.500161	0.813028	0.796483	0.305114	0.612068	0	0	13.5319	8.81582	10.9801	7.30204	2.95682	9.89848	9.53609	7.77469	8.30003	7.69409
AMD1	0.243404	0.685415	0.927551	0.437005	0.468327	0.790101	0.267224	0.656244	0.90167	346.011	295.921	294.092	416.302	321.417	370.318	473.091	334.568	458.792	414.002	336.151	376.311
AMDHD1	-0.39566	1	1	0.338206	1	1	1.50313	0.174648	0.456121	2.98286	0	0	0	1.99638	0	0	0	3.1787	4.85918	4.15001	0
AMDHD2	2.1293	0.00131704	0.0185592	2.66252	7.27594e-05	0.0021909	2.45004	0.000203465	0.00445659	1.98857	19.565	17.1404	55.8335	57.8951	58.4163	63.0788	116.802	70.9909	60.2539	68.4752	86.0339
AMFR	-0.0544273	0.967007	1	-0.782411	0.253144	0.56941	-0.0903153	0.904486	1	16.9029	5.70646	28.868	19.5907	9.98191	19.8198	13.7985	3.95939	10.5957	10.6902	12.45	24.4812
AMICA1	-6.40813	1.53661e-15	1.46521e-12	-4.53465	1.15494e-10	4.02905e-08	-6.02687	7.85308e-15	9.36022e-12	553.817	62.771	356.339	3.91814	1.99638	5.21574	31.5394	0	7.41696	8.74653	0	5.5957
AMIGO2	2.73293	0.519925	0.805457	0	1	1	4.14918	0.0520216	0.214765	0	0	0	0	1.99638	0	0	0	0	1.94367	4.15001	0
AMIGO3	3.92623	0.088785	0.31201	2.84011	0.519925	0.813028	1.88213	1	1	0	0	0	0.979535	0.998191	3.12945	0.985605	0	1.05957	0	1.0375	0
AMMECR1	-0.362569	0.644268	0.902102	-1.39625	0.0872917	0.304096	0.741574	0.340051	0.654744	22.8686	0	0	6.85675	2.99457	7.30204	1.97121	0	5.29783	5.83102	5.18752	25.1806
AMMECR1L	0.157124	0.830356	1	-0.440999	0.571876	0.861186	-0.283906	0.746657	0.962289	16.6344	20.3802	9.02124	14.693	16.9692	19.8198	9.85605	11.3239	12.7148	17.4639	14.5251	6.29516
AMN1	3.35922	0.00178696	0.0231525	2.16704	0.125871	0.381959	3.26378	0.00178696	0.0219013	1.98857	0	0	9.79535	6.98734	5.21574	2.95682	1.9797	4.23826	1.94367	5.18752	12.5903
AMOTL1	4.16399	0.0520216	0.22355	0	1	1	1.83858	1	1	0	0	0	1.95907	2.99457	1.04315	0	0	0	0	0	0.699462
AMOTL2	7.74623	1.69578e-09	2.50049e-07	6.69039	2.36609e-06	0.000145872	7.52943	8.26001e-09	1.04551e-06	0	0	0	38.2019	17.9674	19.8198	19.7121	1.9797	15.8935	31.0988	10.375	19.5849
AMPD2	-3.47551	1.54335e-05	0.000577867	-3.06971	7.44548e-05	0.00223255	-5.05634	1.08518e-07	9.13017e-06	44.7429	6.52167	19.8467	1.95907	2.99457	1.04315	4.92803	0	2.11913	0.971836	1.0375	0
AMPD3	1.47488	0.0217203	0.131638	0.171726	0.830356	1	0.81592	0.210516	0.509476	5.96572	26.9019	18.0425	43.0995	47.9132	52.1574	16.7553	13.8579	26.4891	33.0424	33.2001	24.4812
AMPH	4.15759	0.0520216	0.22355	0	1	1	2.68	0.519925	0.796208	0	0	0	3.91814	1.99638	0	0	0	0	0.971836	1.0375	0
AMT	-3.12859	0.279887	0.594833	-3.02018	0.279887	0.580599	-3.21493	0.279887	0.579506	2.98286	0	0	0	0	0	0	0	0	0	0	0
AMY1B	0	1	1	0	1	1	3.09458	0.279887	0.579506	0	0	0	0	0	0	0	0	0	0	0	2.09839
AMY2B	-3.12785	0.0023293	0.0278562	-5.74844	0.00017445	0.00424346	-2.76943	0.00492129	0.0449484	0	4.07604	16.2382	0	0	2.0863	0	0	0	1.94367	1.0375	0
AMZ1	-4.60496	0.0119366	0.0877788	-4.48703	0.0191099	0.114555	-4.69834	0.0119366	0.0816306	4.97143	0	3.6085	0	0	0	0	0	0	0	0	0
AMZ2	-1.4708	0.0499202	0.22355	-0.959041	0.134798	0.396465	-0.572187	0.416551	0.733582	4.70297	17.1194	29.7701	4.71156	8.67428	5.0697	21.6833	0	2.55355	10.4861	8.13403	15.7449
AMZ2P1	0.253296	0.822428	1	0.127699	0.931867	1	0.0399642	1	1	22.1427	1.63042	0	9.00193	15.2823	3.27549	0	11.8782	14.3995	7.00694	6.39102	10.1352
ANAPC1	-2.08208	0.0331627	0.169887	-0.62393	0.395233	0.713675	-1.18181	0.148826	0.421788	8.94857	1.00271	9.92336	0	1.99638	2.40967	2.88782	0	8.47653	3.88735	0	4.19677
ANAPC10	0.100104	0.938475	1	-0.637659	0.481846	0.804089	0.00649376	1	1	5.96572	17.9346	0	10.7749	9.98191	5.21574	0	7.91878	8.47653	4.85918	10.375	9.09301
ANAPC11	-0.364025	0.562982	0.841678	-0.857073	0.18433	0.466137	-0.669092	0.287911	0.589631	62.64	81.5208	47.8126	53.8744	37.9312	57.3732	26.6113	47.5127	32.8465	38.8735	31.1251	50.3613
ANAPC13	0.817322	0.203178	0.515531	0.0467271	0.968098	1	0.623489	0.339585	0.654329	17.8971	26.9019	12.6297	32.0798	27.9493	41.7259	17.7409	31.6751	11.6552	41.1476	31.1251	17.0319
ANAPC16	-0.965502	0.119827	0.38359	-0.664856	0.289397	0.593355	-0.902668	0.145592	0.418968	86.9801	81.8143	69.7252	34.7539	36.1545	51.1038	41.2673	52.8777	56.3689	44.9377	35.4619	46.871
ANAPC2	-4.01667	0.0520216	0.22355	-3.90132	0.088785	0.304096	-4.10814	0.0520216	0.214765	0	0	5.41274	0	0	0	0	0	0	0	0	0
ANAPC4	0.285611	0.671724	0.917113	-0.415994	0.559072	0.851043	0.312775	0.659284	0.90167	9.94286	10.5977	18.9446	17.6316	15.9711	14.6041	15.7697	7.91878	5.29783	7.77469	18.6751	22.3828
ANAPC5	0.000564537	1	1	-0.872962	0.178434	0.454604	-0.505302	0.438002	0.749012	32.8114	8.96729	35.1828	22.5293	23.9566	30.2513	23.6545	5.93909	10.5957	17.4931	19.7126	16.7941
ANAPC7	-0.476474	0.504378	0.805457	-0.0142006	1	1	-0.632236	0.36771	0.683389	9.94286	37.4996	2.70637	8.81582	14.9729	12.5178	23.6545	11.8782	13.7744	15.5494	4.15001	12.5903
ANG	-1.29976	0.0800803	0.302685	0.132365	0.925829	1	-0.365156	0.617839	0.876247	18.8914	0	29.7701	1.95907	1.99638	15.6472	12.8129	1.9797	36.0252	10.6902	10.375	16.0876
ANGEL1	-2.52625	0.00230084	0.027585	-4.5314	2.41775e-05	0.000937157	-2.99389	0.000678331	0.0109151	0.994286	17.1194	18.0425	0.979535	2.99457	2.0863	0	0	1.05957	0.971836	1.0375	2.09839
ANGEL2	-0.340638	0.607747	0.873102	-0.447851	0.49517	0.813028	-0.435439	0.49024	0.796208	61.1685	44.918	19.107	32.9418	34.8768	30.8563	31.1353	29.9924	30.3989	29.9617	18.0837	43.8283
ANGPT1	-4.07993	0.000358125	0.00689403	-5.89895	9.29158e-05	0.00267938	-6.11606	3.82812e-05	0.00122766	17.8971	0	5.41274	0	0	1.04315	0	0	0	0	0	0
ANGPT2	0.287469	0.761029	0.971116	0.235287	0.861732	1	0.381123	0.676763	0.916468	13.9995	0	9.03026	12.7535	7.40658	7.43765	15.7303	4.13756	5.59451	12.6436	5.23939	11.4082
ANGPTL3	2.72911	0.519925	0.805457	0	1	1	1.88213	1	1	0	0	0	1.95907	0	0	0	0	0	0	1.0375	0
ANGPTL4	2.73102	0.519925	0.805457	5.36266	0.00145028	0.0200225	3.20739	0.279887	0.579506	0	0	0	0.979535	0.998191	0	0	19.797	0	0	3.11251	0
ANGPTL6	-3.8966	0.088785	0.31201	-3.78194	0.088785	0.304096	-3.98757	0.0520216	0.214765	0	0	4.95266	0	0	0	0	0	0	0	0	0
ANK3	1.93559	1	1	2.10194	1	1	0	1	1	0	0	0	0	0.998191	0	0	1.9797	0	0	0	0
ANKAR	-0.750456	0.460483	0.789156	0.084387	1	1	-0.346174	0.623467	0.878999	9.94286	0	0.902124	1.95907	3.99276	0	3.94242	3.95939	3.1787	0.971836	0	6.29516
ANKDD1A	-1.98043	0.0282813	0.157029	-1.30157	0.191587	0.478399	-1.66498	0.05533	0.224061	0.994286	0	24.3664	0	2.05627	4.18303	0	11.8782	1.05957	0.981555	3.11251	3.50431
ANKFY1	0.824543	0.176569	0.472114	0.988177	0.105141	0.340529	0.896109	0.142153	0.411167	58.6629	112.499	80.289	157.705	130.763	157.515	186.279	134.619	178.007	118.564	168.076	181.86
ANKH	-0.993711	0.128016	0.399611	-0.663997	0.299868	0.606329	-0.954273	0.140064	0.406933	43.9872	15.489	45.1062	16.6325	15.2424	20.3623	17.2087	16.8274	31.0877	14.9177	14.6599	23.7537
ANKHD1	-0.292876	0.632057	0.891725	-0.207072	0.739457	0.989841	-0.131832	0.830825	1	126.742	122.281	213.803	98.9918	186.662	92.037	3.19336	172.233	226.747	121.071	157.493	143.816
ANKHD1-EIF4EBP3	0.397777	0.533677	0.817083	0.0830692	0.957548	1	-0.846784	0.184271	0.466565	137.838	0	0	84.72	0	95.7297	141.267	0	0	44.3935	14.1308	17.6055
ANKIB1	1.56902	0.0120784	0.0886847	1.79161	0.00456827	0.0458526	1.65148	0.00859902	0.0664103	65.6229	35.054	22.5531	126.36	131.761	107.444	97.5749	195.99	134.565	131.198	148.363	107.717
ANKLE1	2.71015	0.000949686	0.0145744	2.24458	0.00975955	0.0750085	1.98872	0.016078	0.102121	4.53394	2.86953	0	5.62253	10.8304	33.5477	8.83103	9.58172	17.2921	9.83498	9.56578	10.5479
ANKLE2	1.05436	0.0921796	0.3197	0.522378	0.40658	0.727916	0.875258	0.161289	0.432493	46.7314	37.4996	17.1404	71.5061	82.8498	56.33	33.5106	47.5127	64.6335	62.1975	60.1752	63.6511
ANKMY2	1.45057	0.0575356	0.239923	0.749951	0.361643	0.67723	1.45663	0.0485559	0.211607	9.94286	1.63042	5.41274	14.693	19.9638	11.4746	3.94242	21.7766	5.29783	15.5494	17.6376	13.2898
ANKRA2	0.626042	0.35221	0.682333	-0.10454	0.956597	1	-0.0969446	0.925829	1	3.97714	17.1194	21.651	23.5088	15.9711	27.1219	5.91363	25.736	10.5957	15.5494	8.30003	16.0876
ANKRD1	3.78523	2.94203e-07	1.97558e-05	2.42132	0.000895118	0.0141782	3.81798	2.19058e-07	1.64041e-05	0	11.4129	0	13.7135	137.75	17.7335	0	45.533	23.3104	13.6057	142.138	18.186
ANKRD10	-0.51317	0.455869	0.784997	-0.117896	0.895913	1	-0.236191	0.731332	0.953093	14.9143	12.2281	28.868	18.6112	8.98372	11.4746	14.7841	17.8173	19.0722	19.4367	10.375	17.4866
ANKRD11	-0.918373	0.131417	0.402495	-1.2273	0.044541	0.204648	-0.923538	0.126956	0.381883	263.486	166.303	271.539	141.053	109.801	119.962	97.5749	59.3909	140.922	125.367	89.2253	154.581
ANKRD12	0.141423	0.81394	1	-0.0312194	0.959808	1	0.277125	0.643476	0.897916	459.499	498.068	280.687	462.213	482.216	421.411	351.329	351.831	508.178	471.001	497.078	532.445
ANKRD13A	-0.117323	0.847943	1	0.293744	0.634182	0.913484	-0.068757	0.915105	1	75.5657	66.0319	103.744	81.3014	73.8661	70.9341	96.5893	126.7	78.4079	77.7469	66.4002	89.5312
ANKRD13C	0.606485	0.45483	0.784656	1.21144	0.10588	0.341465	0.55262	0.470262	0.783626	2.98286	11.4129	3.6085	12.734	7.98553	7.30204	9.85605	17.8173	15.8935	6.80285	10.375	9.79247
ANKRD13D	-2.45363	0.000555882	0.00957925	-2.4742	0.000453836	0.00868891	-2.01045	0.00326031	0.0334281	12.9257	36.6844	46.0083	4.89768	2.99457	9.38834	6.89924	0	8.47653	6.80285	8.30003	8.39355
ANKRD16	-0.0156252	1	1	-1.63586	0.422055	0.741056	0.304405	1	1	1.66046	0.415756	2.55301	0	2.00636	2.53485	0.985605	0	0	1.82705	1.079	2.58801
ANKRD17	0.42425	0.497313	0.805457	0.224384	0.714442	0.97328	0.211191	0.742077	0.959928	110.366	61.1406	19.8467	84.24	88.839	83.4519	66.0356	89.0863	68.8718	79.6906	80.9253	60.8532
ANKRD18A	0.492784	1	1	-1.28529	0.653233	0.924427	0.67316	0.793749	0.988341	0	3.26083	0	0	0.998191	4.17259	0	0	1.05957	0	1.0375	4.19677
ANKRD19P	-1.82805	1	1	-1.74081	1	1	2.18766	0.176971	0.456121	0.994286	0	0	0	0	0	0	0	0	1.94367	2.07501	1.39892
ANKRD20A1	4.23198	0.0311967	0.162493	0	1	1	0	1	1	0	0	0	5.8968	0.329403	0	0	0	0	0	0	0
ANKRD20A3	-2.57727	0.519925	0.805457	-0.433451	1	1	-2.6589	0.519925	0.796208	0	1.63042	0	0	0	0	0	0	1.05957	0	0	0
ANKRD20A5P	3.01594	0.279887	0.594833	0	1	1	4.70844	0.0119366	0.0816306	0	0	0	2.46843	0	0	0	0	0	8.79512	0	0
ANKRD20A8P	0	1	1	0	1	1	3.19582	0.279887	0.579506	0	0	0	0	0	0	0	0	0	1.94367	1.0375	0
ANKRD20A9P	0.310602	0.639796	0.897597	0.112857	0.906023	1	0.740702	0.246782	0.563944	24.1413	9.12218	45.6204	39.7789	26.2225	31.6804	32.6137	25.4391	26.754	45.3167	41.801	44.5977
ANKRD22	3.04888	2.68545e-06	0.000129327	2.71538	2.30864e-05	0.000904672	2.91881	6.07836e-06	0.000273392	33.8057	122.281	0	456.463	472.144	370.318	355.804	421.675	254.296	447.045	483.477	256.703
ANKRD26	0.0413531	0.972229	1	-0.997938	0.159785	0.428138	-0.0121357	1	1	39.7714	9.7825	10.8255	14.693	20.962	26.0787	9.85605	11.8782	8.47653	17.4931	29.0501	13.2898
ANKRD27	0.9668	0.181224	0.47815	-0.980776	0.316931	0.626733	0.608995	0.435839	0.746742	14.9143	5.70646	0	14.693	17.9674	7.30204	4.92803	5.93909	0	9.71836	15.5626	6.29516
ANKRD28	-0.101633	1	1	-0.198771	1	1	-1.50013	0.169777	0.448362	0.994286	0	9.92336	0.979535	4.99095	4.17259	6.89924	1.9797	0	3.88735	0	0
ANKRD29	3.55595	3.76452e-05	0.00120187	3.04086	0.00121301	0.0174719	3.82609	1.4965e-05	0.000564762	0	3.26083	0	9.79535	29.9457	5.21574	7.88484	13.8579	10.5957	10.6902	39.4251	4.89624
ANKRD30BP2	2.33845	1	1	2.16635	1	1	2.04553	1	1	0	0	0	1.41053	0	0	1.11373	0	0	1.13705	0	0
ANKRD32	-0.75552	0.260248	0.594833	-0.882565	0.201606	0.495194	-0.508796	0.455561	0.767387	52.6972	8.96729	5.41274	10.7749	16.9692	11.4746	2.95682	11.8782	21.1913	16.5212	12.45	17.4866
ANKRD33B	3.88822	2.28012e-06	0.000113238	2.70187	0.0019563	0.0252992	2.40066	0.00822779	0.064237	5.96572	0	0	39.1814	11.9783	36.5102	13.7985	7.91878	15.8935	12.6339	3.11251	14.6887
ANKRD36	-1.25436	0.0657035	0.263311	-5.28523	8.56248e-08	9.00509e-06	-1.4487	0.0318199	0.157847	15.7296	10.4754	59.5312	4.68218	19.335	11.725	0	0	1.59994	12.9935	8.77728	9.45673
ANKRD36B	-0.0758642	1	1	0.748371	0.315637	0.626112	-0.357881	0.667651	0.909009	2.28686	7.49176	19.0799	9.08029	8.4946	9.93077	26.2171	16.0355	6.53752	10.1654	5.75815	6.67987
ANKRD36BP1	3.61575	0.155439	0.437234	0	1	1	0	1	1	0	0	0	1.95907	1.99638	0	0	0	0	0	0	0
ANKRD37	2.45806	0.0510437	0.22355	-2.03192	1	1	-0.326274	1	1	0	1.10053	0	1.01872	1.27768	5.98767	0	0	0	0.971836	0	0
ANKRD39	-0.83951	0.255253	0.589288	-1.94848	0.0138098	0.0936123	-1.09395	0.145905	0.418968	14.9143	7.33688	10.8255	3.91814	4.99095	9.38834	0	0	7.41696	7.77469	4.15001	3.49731
ANKRD40	1.33668	0.0414687	0.197668	1.03674	0.122925	0.37844	0.904548	0.171287	0.451016	26.9253	17.9998	3.6085	29.582	41.3351	51.8549	28.0208	21.7371	48.899	26.0063	26.5082	38.0368
ANKRD42	-5.31138	0.000991633	0.0147589	-1.85536	0.0720153	0.273876	-2.21625	0.0406216	0.185626	4.97143	0	9.02124	0	0	0	2.95682	0	0	2.91551	0	0
ANKRD44	-0.355829	0.558281	0.837314	-0.399636	0.509106	0.813028	-0.34657	0.573808	0.841523	106.389	97.0098	168.697	83.2605	95.8263	111.617	168.539	43.5533	67.8122	115.649	90.2628	86.7333
ANKRD45	0.385462	0.717498	0.945437	-0.388855	0.623467	0.903216	0.503227	0.583838	0.849245	11.8121	1.05977	0	2.04723	8.14524	6.13371	0	0	8.46593	4.96608	9.27528	3.79808
ANKRD46	1.48221	0.10641	0.35237	0.292814	1	1	-0.250463	1	1	3.97714	0	3.6085	5.87721	6.98734	8.34519	7.88484	0	0	1.94367	2.07501	2.09839
ANKRD49	0.305143	0.638435	0.896356	-0.143866	0.802431	1	0.42932	0.500857	0.796208	39.7714	36.6844	37.8892	47.0177	35.9349	58.4163	50.2659	11.8782	39.2039	43.7326	64.3252	46.1645
ANKRD50	-2.58885	0.000287854	0.00589009	-0.843664	0.207467	0.504575	-1.82526	0.00712521	0.0595628	36.7886	5.70646	62.2466	5.87721	6.98734	4.17259	31.5394	23.7563	3.1787	12.6339	8.30003	8.39355
ANKRD52	-0.0896538	0.938475	1	-0.67327	0.430528	0.74831	-0.807667	0.290097	0.592244	10.9371	14.6738	0	8.81582	6.98734	8.34519	4.92803	5.93909	5.29783	2.91551	1.0375	9.79247
ANKRD54	1.94109	0.178303	0.473009	-2.51474	0.519925	0.813028	0.427391	1	1	1.98857	0	0	1.95907	4.99095	1.04315	0	0	0	0.971836	0	1.39892
ANKRD57	-1.68316	0.0111791	0.0859712	-1.53192	0.022732	0.130611	-1.72415	0.00864331	0.0665726	53.5821	54.6597	28.868	15.3395	13.3658	13.7383	10.6051	21.7766	15.7981	15.5883	6.13165	19.0883
ANKRD58	0.916173	0.34163	0.669224	-1.64529	0.178303	0.454411	0.964177	0.316931	0.62724	5.96572	0	2.70637	3.91814	8.98372	3.12945	0	0	2.11913	6.80285	4.15001	5.5957
ANKRD6	4.62455	0.0119366	0.0877788	4.55923	0.0191099	0.114555	5.46119	0.000686055	0.0109151	0	0	0	0	5.22054	3.24419	0.985605	3.95939	4.23826	0	8.72541	5.5957
ANKRD62P1-PARP4P3	4.40752	0.0311967	0.162493	4.19502	0.0520216	0.218999	0	1	1	0	0	0	2.26273	4.87117	0	5.74608	0	0	0	0	0
ANKRD9	2.84216	0.0128852	0.0933147	3.48329	0.000627171	0.0110067	2.8622	0.0095436	0.0713298	0	0	1.80425	2.93861	7.98553	4.17259	4.92803	19.797	2.11913	3.88735	7.26253	4.19677
ANKS1A	0.335184	0.614154	0.878864	0.385483	0.558162	0.850473	0.545201	0.392924	0.709236	15.9086	40.7604	3.6085	21.5498	27.9493	27.1219	25.6257	35.6345	19.0722	20.4086	28.0126	39.8694
ANKS1B	2.22417	1	1	2.14639	1	1	0	1	1	0	0	0	0	1.29765	0	0	0	1.16552	0	0	0
ANKS3	-2.61694	0.519925	0.805457	-2.51474	0.519925	0.813028	1.69337	0.253385	0.572537	1.98857	0	0	0	0	0	0	0	0	1.94367	0	4.19677
ANKS4B	2.70906	0.0456565	0.212291	-0.5154	1	1	1.05507	0.72096	0.945524	1.66046	0	0	1.96887	3.98278	6.03983	0.778628	0	0	0	2.85314	0.839355
ANKZF1	-1.42679	0.0812466	0.305606	-0.727534	0.45483	0.777162	-1.18683	0.134374	0.394327	15.9086	4.89125	9.92336	3.91814	1.99638	5.21574	3.94242	15.8376	1.05957	4.85918	4.15001	4.19677
ANLN	3.63065	0.155439	0.437234	3.41214	0.155439	0.42075	1.88213	1	1	0	0	0	0	0.998191	3.12945	0	1.9797	2.11913	0	1.0375	0
ANO10	0.161634	0.814616	1	-0.407318	0.526035	0.818817	0.0174014	0.984606	1	44.7429	38.3148	23.4552	39.1814	30.9439	49.028	23.6545	13.8579	41.3231	31.0988	51.8752	25.1806
ANO5	-0.560886	0.600276	0.866425	-1.59863	0.100708	0.33007	0.360948	0.695028	0.928778	4.97143	8.15208	1.80425	3.91814	0.998191	5.21574	1.97121	0	2.11913	5.83102	4.15001	9.09301
ANO6	0.316817	0.605505	0.871107	0.156506	0.807913	1	0.440853	0.47201	0.78511	87.1889	77.5426	42.2825	87.639	85.1656	85.0688	83.875	55.5107	90.381	105.969	102.267	73.0728
ANO8	-0.415833	0.702732	0.937952	0.589187	0.520058	0.813028	0.0263723	1	1	3.97714	10.5977	0	2.93861	5.98914	2.0863	10.8417	5.93909	5.29783	4.85918	6.22502	4.19677
ANP32A	-2.25285	0.000426392	0.00792037	-1.24703	0.041975	0.195242	-1.68823	0.00656693	0.0559726	138.206	147.553	230.042	28.4065	39.9276	39.6396	108.417	33.6548	73.11	62.1975	39.4251	58.0554
ANP32B	-0.0533246	0.934445	1	0.100525	0.869937	1	0.0982479	0.875315	1	187.92	132.879	102.842	141.053	138.749	128.307	136.999	124.721	191.781	144.804	150.438	158.079
ANP32E	-0.419578	0.51477	0.805457	-1.1032	0.0886162	0.304096	-0.67883	0.289382	0.591758	56.6743	23.641	36.085	25.4679	28.9475	32.3376	23.6545	9.89848	19.0722	23.3241	23.8626	25.1806
ANPEP	-0.461737	0.441535	0.771125	-0.105773	0.859159	1	-0.0738789	0.902713	1	358.937	241.302	642.312	288.963	283.486	329.635	463.235	172.233	517.068	395.537	371.426	413.382
ANTXR1	2.74169	0.519925	0.805457	0	1	1	0	1	1	0	0	0	0	0	2.0863	0	0	0	0	0	0
ANTXR2	0.746918	0.220385	0.542886	0.702459	0.253394	0.56941	0.511645	0.400732	0.718614	75.5757	71.7383	106.451	132.237	145.736	148.127	149.812	97.0051	165.292	115.649	137.988	108.417
ANUBL1	1.5342	0.0451555	0.211827	1.48421	0.067318	0.261076	1.5446	0.047376	0.207834	6.96	4.07604	0	11.7544	7.98553	12.5178	5.91363	7.91878	16.9531	19.4367	6.22502	6.99462
ANXA1	0.292537	0.628222	0.888945	0.287202	0.636127	0.915252	0.622143	0.301375	0.607611	123.291	211.954	184.935	212.559	272.506	152.3	208.948	257.36	169.531	267.255	373.501	160.876
ANXA10	0	1	1	3.71098	0.155439	0.42075	3.90295	0.088785	0.303265	0	0	0	0	0	0	2.95682	0	1.05957	0	5.18752	0
ANXA11	-0.25155	0.678271	0.922441	0.174854	0.771271	1	-0.0106282	0.989976	1	118.32	198.911	198.467	124.401	159.711	149.17	146.855	205.888	229.926	149.663	145.251	216.833
ANXA2	0.46912	0.431781	0.761407	0.878973	0.142676	0.412763	0.618721	0.300363	0.606108	776.537	1322.27	557.513	1122.55	1289.66	1265.29	1387.73	1821.32	1677.29	1177.87	1569.74	1331.78
ANXA2P1	1.99279	1	1	0	1	1	0	1	1	0	0	0	0	0	1.09531	0	0	0	0	0	0
ANXA3	1.94029	1	1	0	1	1	0	1	1	0	0	0	0	0	1.04315	0	0	0	0	0	0
ANXA4	1.95918	0.00159025	0.0212523	1.78353	0.00394722	0.0412353	2.27192	0.000292865	0.00585034	99.4286	168.748	34.2807	303.656	505.085	369.275	354.818	221.726	465.149	342.086	754.265	367.218
ANXA5	1.28015	0.0344375	0.172646	1.25376	0.0383286	0.182434	1.3573	0.0251644	0.136646	189.909	597.548	295.897	1026.55	984.216	621.716	1044.74	538.477	1000.23	869.794	1215.95	691.768
ANXA6	-0.796842	0.206671	0.521987	-0.304688	0.6432	0.921628	-1.02336	0.106996	0.341981	39.7714	43.206	77.5827	42.12	21.9602	28.165	48.2947	51.4721	30.7274	27.2114	22.8251	28.678
ANXA7	1.14464	0.0623177	0.25423	0.376378	0.550639	0.843946	1.09036	0.075288	0.281014	48.72	90.4881	54.1274	136.155	135.754	156.472	106.445	23.7563	118.671	138.001	131.763	142.69
AOAH	-1.10054	0.0822127	0.307905	-0.35851	0.566126	0.856132	-0.606936	0.327399	0.639813	78.5486	57.8798	71.2678	43.0995	15.9711	37.5533	67.0212	37.6142	56.157	54.4228	19.7126	61.5527
AOC4	2.98066	0.279887	0.594833	0	1	1	2.6923	0.519925	0.796208	0	0	0	0.705265	0	1.78378	0	0	0	0	2.08538	0
AP1AR	0.81987	0.198602	0.508138	1.21858	0.0560919	0.231006	1.00815	0.110492	0.350588	10.9371	39.9452	24.3573	37.2223	57.8951	38.5965	68.9924	39.5939	66.7526	67.0567	54.9877	30.7763
AP1B1	-1.85434	0.00299423	0.0338282	-0.946948	0.121262	0.375568	-1.37687	0.0251608	0.136646	225.703	119.02	225.531	47.0177	49.9095	60.5026	73.9204	100.964	120.79	48.5918	67.4377	102.821
AP1G1	0.186384	0.772917	0.976778	0.0965357	0.886293	1	0.0636364	0.924706	1	56.6743	47.2821	48.7147	63.6698	58.8933	51.1143	68.0068	59.3909	36.0252	65.113	40.4626	53.8586
AP1G2	-0.95733	0.177342	0.472791	-0.151016	0.864181	1	-1.18698	0.105232	0.340293	5.96572	4.89125	30.6722	3.91814	8.98372	8.34519	15.7697	11.8782	9.53609	2.91551	7.26253	7.69409
AP1M1	0.0827777	0.899959	1	0.292964	0.64169	0.920017	-0.0453818	0.94527	1	56.6743	54.619	44.2041	42.12	56.8969	65.7183	76.8772	59.3909	54.0378	48.5918	46.6877	55.2575
AP1S1	0.548346	1	1	-2.96464	0.279887	0.580599	-0.479162	1	1	0	2.44563	0	0.979535	1.99638	1.04315	0	0	0	0.971836	1.0375	0
AP1S2	-0.93184	0.122937	0.389624	-0.547991	0.36419	0.680103	-0.863034	0.151649	0.421788	368.264	463.854	471.811	252.72	198.031	232.622	234.574	411.777	246.879	237.011	207.501	272.091
AP1S3	0.821584	0.192408	0.49741	0.313541	0.634233	0.913484	0.371502	0.556527	0.82667	38.797	22.5079	31.2586	76.7662	39.6082	47.1399	30.2975	20.9254	62.366	38.4847	37.7029	43.3387
AP2A1	-2.69082	0.0510437	0.22355	-2.41119	0.178303	0.454411	-0.350865	0.860301	1	8.94857	0	0	0	0	1.04315	0	1.9797	0	0.971836	6.22502	0
AP2A2	-0.37811	0.564419	0.842517	0.667117	0.290179	0.593767	0.467389	0.469268	0.782825	16.9029	30.9779	41.4977	13.7135	25.953	29.2082	33.5106	47.5127	61.4548	34.0143	50.8377	39.1699
AP2B1	0.464607	0.443619	0.772565	0.414837	0.496789	0.813028	0.384542	0.527846	0.800274	153.12	159.781	57.7359	213.539	145.736	152.3	127.143	182.132	185.424	146.747	158.738	178.363
AP2M1	-0.118381	0.850027	1	0.91182	0.133177	0.393074	0.191391	0.753268	0.966637	109.371	123.096	105.548	98.933	123.776	88.6676	115.316	370.203	153.637	97.1836	154.588	134.297
AP2S1	-0.939382	0.134054	0.408648	-0.315033	0.632654	0.911998	-0.586139	0.342019	0.654744	72.5829	61.9558	45.1062	28.4065	37.9312	27.1219	28.5826	83.1472	34.9657	30.1269	46.6877	42.6672
AP3B1	-0.909221	0.135332	0.411609	-0.776998	0.201895	0.495487	-0.913525	0.134872	0.395627	191.897	123.096	172.306	81.3014	78.8571	99.0991	103.489	77.2081	102.778	87.4653	89.2253	81.8371
AP3D1	-0.393182	0.519926	0.805457	-0.407475	0.506838	0.813028	-0.372253	0.539758	0.811453	168.034	155.705	112.765	113.626	101.815	116.833	125.172	134.619	69.9313	92.3245	126.575	118.209
AP3M1	-0.061939	0.930626	1	-0.0915438	0.895806	1	-0.318946	0.614509	0.873087	59.17	40.0349	58.2862	59.5459	44.2298	46.9417	37.0292	43.1969	67.1235	28.0958	46.8848	50.9209
AP3M2	-0.13501	0.943899	1	-0.201282	0.810764	1	-0.141814	0.892754	1	0	11.4129	17.1404	5.87721	9.98191	10.4315	5.91363	5.93909	12.7148	9.71836	10.375	6.29516
AP3S1	0.972806	0.110986	0.364342	1.07625	0.0785361	0.288841	1.14593	0.061158	0.241799	32.8114	119.836	50.5189	99.9126	170.691	129.35	107.431	134.619	187.543	103.015	172.226	175.565
AP3S2	0.0339452	0.98313	1	-0.0783942	0.902197	1	-0.274302	0.673855	0.913828	46.0951	33.66	22.8057	25.6246	40.3069	38.9929	33.6781	23.0832	39.3841	26.9393	26.0621	31.5108
AP4B1	-1.11865	0.143643	0.430358	-0.731323	0.296908	0.602194	-1.38506	0.068068	0.260803	12.9257	5.70646	18.9446	5.87721	7.98553	3.12945	7.88484	0	12.7148	5.83102	4.15001	4.19677
AP4E1	-0.715249	0.263923	0.594833	-0.68426	0.281469	0.582876	-0.617264	0.33703	0.652218	55.2425	19.8503	37.9524	24.3708	23.8168	20.3205	30.0215	17.1046	22.0813	24.7721	20.7293	27.7127
AP4M1	0.0263536	1	1	-1.59128	0.100708	0.33007	-0.710064	0.523434	0.798068	9.76389	5.53526	0	5.94578	1.17787	8.34519	0	0	4.23826	5.29651	4.43014	0
AP4S1	-0.2191	0.870365	1	-4.76352	0.00759141	0.0621522	0.817686	0.342558	0.654744	0	2.78801	7.21699	2.5272	4.03269	2.0863	0	0	0	3.90678	3.11251	10.4919
APAF1	-0.987504	0.112327	0.367816	-0.745103	0.23046	0.538253	-0.750753	0.22212	0.526692	124.097	59.8608	73.072	44.9019	32.1417	52.3139	50.2954	51.3137	51.4525	53.4802	51.1074	47.9342
APBA1	-4.85713	0.004909	0.0468949	-2.69658	0.0344155	0.167887	-3.1126	0.0234457	0.130892	0.994286	0	9.02124	0	0	0	0	0	1.05957	0	0	0.699462
APBA2	-4.06188	0.0520216	0.22355	-3.94645	0.0520216	0.218999	-4.15342	0.0520216	0.214765	5.96572	0	0	0	0	0	0	0	0	0	0	0
APBA3	1.35009	0.0461726	0.21407	1.30328	0.0620359	0.247503	0.944813	0.172617	0.453433	6.96	4.89125	17.1404	29.3861	21.9602	22.9493	26.6113	21.7766	23.3104	8.74653	21.7876	25.1806
APBB1IP	-0.46592	0.442064	0.771361	-0.487327	0.414405	0.736577	-0.522647	0.386148	0.702503	223.714	149.183	294.995	140.074	182.669	160.645	273.013	65.3299	135.624	172.015	131.763	160.876
APBB2	4.86087	0.00759141	0.0639835	0	1	1	4.4405	0.0191099	0.113249	0	0	0	5.84782	1.99638	2.0863	0	0	0	1.94367	1.0375	3.58824
APBB3	-0.6065	0.407267	0.743761	0.343438	0.658662	0.928552	-0.732169	0.341111	0.654744	8.94857	13.0433	9.02124	3.91814	3.99276	12.5178	8.87045	17.8173	13.7744	8.74653	8.30003	2.09839
APC	0.279739	0.652914	0.90375	0.388202	0.53116	0.823186	0.144099	0.824216	1	100.423	73.3688	63.1487	91.0968	83.848	112.66	109.402	100.964	99.5992	80.6624	69.5127	111.215
APC2	0	1	1	0	1	1	2.68609	0.519925	0.796208	0	0	0	0	0	0	0	0	0	0	2.07501	0
APCDD1	2.74169	0.519925	0.805457	0	1	1	1.88213	1	1	0	0	0	0	0	2.0863	0	0	0	0	1.0375	0
APEH	-0.968853	0.144442	0.432196	-1.06817	0.0967085	0.32019	-1.38311	0.0345328	0.166192	33.8057	13.0433	55.0296	14.693	7.98553	29.2082	32.525	7.91878	6.35739	21.3804	6.22502	11.1914
APEX1	-1.85111	0.00668435	0.0594567	-2.07833	0.00207232	0.0263468	-1.9084	0.00452552	0.0431236	49.7143	22.8258	36.9871	12.734	10.9801	6.25889	18.7265	1.9797	3.1787	9.71836	9.33753	9.79247
APEX2	-0.309102	0.67333	0.918341	0.304037	0.629868	0.909174	0.116961	0.884763	1	35.7943	20.3802	10.8255	8.81582	16.9692	28.165	16.7553	39.5939	27.5487	20.4086	29.0501	23.0823
APH1A	0.650686	0.286517	0.602832	0.647732	0.289954	0.593741	0.691453	0.254726	0.574569	70.5943	104.347	99.2336	173.378	120.781	136.652	127.143	150.457	152.577	138.001	179.488	125.903
APH1B	-0.382338	0.589646	0.858576	-0.165483	0.808694	1	0.108719	0.899956	1	28.8343	10.5977	22.5531	12.734	20.962	13.5609	29.5682	7.91878	15.8935	15.5494	17.6376	32.8747
API5	-0.827236	0.200928	0.511639	-0.933944	0.161978	0.432153	-0.519986	0.421062	0.733582	22.8686	33.4235	46.9104	22.5293	22.9584	12.5178	19.7121	15.8376	18.0126	20.4086	19.7126	31.4758
APIP	-1.31212	0.0778658	0.296674	-1.02121	0.185485	0.467982	-0.877843	0.223836	0.529527	5.96572	21.1954	15.3361	4.89768	9.98191	2.0863	7.88484	7.91878	5.29783	9.71836	7.26253	6.29516
APITD1	0.684618	0.564721	0.842517	0.899575	0.419984	0.741056	-0.368022	1	1	0	5.70646	0	6.85675	2.99457	0	0	0	10.5957	0.971836	4.15001	0
APITD1-CORT	2.74169	0.519925	0.805457	0	1	1	0	1	1	0	0	0	0	0	2.0863	0	0	0	0	0	0
APLF	1.26079	0.092407	0.319997	-2.79448	0.063649	0.250659	0.343838	0.702732	0.935068	0	9.7825	0.902124	4.89768	12.9765	9.38834	0	1.9797	0	8.74653	6.22502	0
APLP2	-1.05652	0.0797085	0.301813	-0.695699	0.246519	0.560744	-1.01469	0.0920063	0.309931	728.812	767.111	797.478	379.08	336.39	387.008	426.767	595.888	394.158	430.524	337.189	367.218
APOA1BP	-0.351259	0.631424	0.890921	-1.41078	0.0799635	0.293035	-0.61063	0.401666	0.719409	12.9257	3.26083	16.2382	3.91814	14.9729	6.25889	2.95682	1.9797	6.35739	0.971836	5.18752	13.9892
APOBEC2	-3.771	0.088785	0.31201	-0.760457	1	1	-0.766815	0.511679	0.796208	0	0	4.51062	0	0	0	0.985605	1.9797	0	0	0	2.09839
APOBEC3A	5.00639	1.14046e-12	4.79766e-10	5.38358	5.75385e-14	1.02872e-10	5.24288	1.766e-13	1.01037e-10	88.5412	378.249	18.1598	5524.1	5608.37	4485.81	5394.74	8422.53	6470.28	6028.93	7599.33	4771.57
APOBEC3B	2.57109	0.519925	0.805457	0	1	1	1.84879	1	1	0	0	0	0	1.74683	0	0	0	0	0	0	0.706457
APOBEC3C	0.892553	0.164777	0.454117	1.75017	0.00686694	0.059816	1.48762	0.0205033	0.119697	43.7486	8.15208	17.1404	41.1405	49.9095	36.5102	83.7765	81.1675	66.7526	53.451	62.2502	76.9409
APOBEC3D	0.897264	0.192059	0.496659	1.05697	0.123861	0.379925	0.708622	0.305057	0.612068	6.79097	15.5705	2.84169	11.9895	22.0999	13.6339	16.4892	22.6279	14.9823	13.5571	24.6303	4.40661
APOBEC3F	4.76144	1.70437e-08	1.80981e-06	5.28071	1.46727e-09	3.13853e-07	4.53581	1.33039e-07	1.08117e-05	3.2712	0.114129	0.884081	38.4761	35.7053	44.9388	48.6199	81.9	42.976	30.1561	29.3199	41.5411
APOBEC3G	4.14757	9.32346e-09	1.05836e-06	3.82002	1.00133e-07	1.01957e-05	4.27434	2.82775e-09	4.08538e-07	10.9371	8.96729	0.902124	167.334	117.347	88.7928	166.695	40.6629	88.4525	143.89	143.186	120.524
APOBEC3H	7.06598	1.71172e-07	1.2365e-05	5.07701	0.004909	0.0467082	6.20209	2.19403e-05	0.000761681	0	0	0	22.5293	4.99095	19.8198	1.97121	0	9.53609	19.4367	3.11251	2.09839
APOBEC4	-3.32966	0.00787127	0.0653033	-2.31136	0.0329567	0.164072	-1.79918	0.0778019	0.286878	13.92	0	0	0.979535	0	0	1.97121	0	0	0	3.11251	0.699462
APOBR	-0.795406	0.205809	0.520447	0.154703	0.804148	1	0.188418	0.766044	0.973239	55.68	63.5863	53.2253	26.4474	51.9059	20.863	38.4386	112.843	43.4422	34.0143	91.3003	71.3452
APOC1	-2.64843	0.00224408	0.0270405	-3.34027	0.000189801	0.0045549	-5.07869	3.86239e-06	0.000184762	27.84	10.5977	1.80425	0.979535	1.99638	3.12945	0	0	3.1787	0	0	0.699462
APOC1P1	1.40578	0.653233	0.90375	1.2846	1	1	2.67474	0.0764955	0.283303	0	0.864121	0	0	0	3.17117	0.857477	0	1.61054	1.72987	0	5.42083
APOE	-4.12717	2.21153e-05	0.000754928	-6.7341	1.22407e-06	8.54044e-05	-6.95278	2.98799e-07	2.13686e-05	5.96572	12.2281	22.5531	1.95907	0	0	0	0	0	0	0	0
APOF	-0.709558	0.72096	0.945437	-3.32701	0.279887	0.580599	-0.0736632	1	1	0	3.26083	0	1.95907	0	0	0	0	0	0	0	2.79785
APOL1	2.46996	0.000106535	0.00269786	2.57109	6.09652e-05	0.00192491	2.65065	3.47127e-05	0.00114278	34.5216	100.108	2.48986	269.646	269.042	225.174	213.522	383.012	224.511	308.276	280.769	276.728
APOL2	1.97944	0.00384566	0.0403554	1.7047	0.0150649	0.0998486	1.71989	0.0122841	0.0837859	15.0734	8.4211	0.938209	54.5013	19.8041	22.1982	43.8397	3.99898	29.4453	43.6452	15.3239	21.7043
APOL3	3.39031	3.52285e-07	2.29033e-05	3.10834	2.41311e-06	0.000148132	3.08999	2.76335e-06	0.000137715	33.8057	47.2821	0	389.855	230.582	234.708	256.257	176.193	270.189	299.326	199.201	195.849
APOL4	0.0605257	0.956597	1	-0.277938	0.739347	0.989841	-1.06919	0.141573	0.40982	10.7681	15.6846	9.92336	9.95208	19.7342	8.34519	16.7553	5.93909	6.35739	4.85918	8.42453	4.19677
APOL6	1.25683	0.0384501	0.187122	1.24085	0.0406592	0.190797	1.13002	0.0618445	0.244152	139.28	391.104	86.3513	536.374	471.905	467.028	526.806	555.384	377.417	516.531	514.602	320.347
APOLD1	1.62728	0.103293	0.347706	0.704047	0.621873	0.902827	0.868992	0.527522	0.800034	0	2.64943	1.81327	2.04723	5.26047	7.85491	5.67709	0	1.09135	0	1.42138	6.58894
APOM	-4.18106	0.0520216	0.22355	-4.06473	0.0520216	0.218999	-1.58719	0.253385	0.572537	0	4.89125	0.902124	0	0	0	0	0	0	0	2.07501	0
APOO	0.497157	0.623467	0.884229	0.846291	0.339138	0.651974	0.47008	0.623467	0.878999	0	7.33688	0	1.95907	4.99095	4.17259	0	13.8579	3.1787	0	4.15001	6.29516
APOOL	-1.44404	0.0279158	0.155543	-1.26689	0.0527823	0.221262	-1.03396	0.107097	0.342227	45.1107	47.3799	27.0727	14.4383	23.2379	5.96681	22.4718	13.7985	12.7042	21.5651	17.6894	18.9764
APP	-0.473665	0.438678	0.768923	-0.487502	0.434647	0.752998	-0.506278	0.410654	0.728191	68.6057	104.347	120.885	60.7312	77.8589	73.0204	67.0212	77.2081	65.6931	69.0004	75.7378	62.2522
APPBP2	0.352003	0.577294	0.850715	-0.213856	0.735918	0.988061	0.386505	0.534695	0.806979	39.7714	49.7277	37.0232	43.2759	56.8969	61.5458	45.8799	19.797	41.98	40.0785	67.4481	58.0694
APPL1	-0.156531	0.802184	0.994806	0.222624	0.722001	0.976159	0.209713	0.735592	0.955688	129.655	74.3715	101.985	115.712	68.8652	89.7421	137.374	70.7741	147.322	130.09	88.5821	134.835
APPL2	0.354033	0.636756	0.895367	1.19172	0.0699283	0.269084	0.3924	0.547017	0.818237	5.96572	13.8585	22.5531	13.7135	20.962	19.8198	30.5538	55.4315	13.7744	17.4931	21.7876	16.7871
APRT	-2.18243	0.00116507	0.0168153	-1.49937	0.0193421	0.11556	-1.70965	0.0081821	0.06402	34.8	29.3475	107.353	5.87721	13.9747	17.7335	46.3235	7.91878	4.23826	25.2677	9.33753	17.4866
APTX	-0.0984137	0.937785	1	-0.462466	0.531497	0.823439	-0.558264	0.420733	0.733582	11.9314	22.8258	20.7489	23.5088	17.9674	10.4315	13.7985	13.8579	12.7148	10.6902	11.4125	15.3882
AQP11	0	1	1	0	1	1	2.67394	0.519925	0.796208	0	0	0	0	0	0	0	0	0	1.94367	0	0
AQP3	-3.07292	0.279887	0.594833	-0.931885	1	1	-1.27704	0.653233	0.900471	0	2.44563	0	0	0	0	0.985605	0	0	0	1.0375	0
AQP6	0.325708	0.717498	0.945437	1.60107	0.047376	0.213021	0.730818	0.364031	0.67982	7.73554	3.57061	1.43438	6.78818	2.86481	6.17544	13.1775	21.1431	5.98655	9.1547	6.42215	5.61668
AQP9	1.46572	0.0173908	0.116017	-0.0456015	0.939938	1	0.727954	0.234427	0.546715	8.94857	154.074	40.5956	261.536	141.743	161.688	85.7477	37.6142	73.11	132.17	103.75	102.821
AQR	-0.19669	0.75951	0.970892	-0.65498	0.299377	0.605655	-0.712036	0.254783	0.574607	35.7943	52.1733	59.5402	40.1609	47.9132	40.6828	54.2083	17.8173	20.1317	30.1269	29.0501	30.7763
AR	-4.06649	0.0520216	0.22355	-0.994169	0.574645	0.862269	-4.15805	0.0520216	0.214765	5.9856	0	0	0	0	0	0	3.93959	0	0	0	0
ARAF	-0.0472927	0.954053	1	-0.424386	0.567807	0.857315	-0.293401	0.659297	0.90167	22.8686	17.1194	36.085	20.5702	27.9493	25.0356	13.7985	25.736	18.0126	32.0706	17.6376	12.5903
ARAP1	-0.764291	0.212055	0.529324	-0.639602	0.285493	0.588387	-0.28137	0.645043	0.898875	73.5772	194.835	172.306	97.9535	72.8679	88.6676	136.999	5.93909	136.684	139.944	95.4503	127.302
ARAP2	1.38702	0.0269101	0.151234	0.740271	0.243144	0.557605	1.26287	0.0439334	0.196861	50.7086	39.13	26.1616	123.421	73.8661	106.401	88.7045	25.736	77.3483	139.944	51.8752	86.7333
ARAP3	-3.28478	0.00137813	0.0192307	-2.53613	0.00630651	0.0561307	-2.27573	0.0139872	0.0915181	6.96	4.07604	11.7276	0.979535	0.998191	0	0	0	3.1787	0	3.11251	1.39892
ARCN1	0.555292	0.367321	0.699201	-0.444138	0.464628	0.785622	0.0805466	0.904159	1	71.8869	90.1702	78.4938	120.375	127.239	106.13	69.8006	16.9066	87.6897	90.8764	92.0785	71.6949
AREG	3.62512	0.155439	0.437234	2.04172	1	1	3.99768	0.088785	0.303265	0	0	0	0.979535	0.998191	2.0863	0	0	1.05957	0.971836	0	3.49731
ARF1	0.652152	0.276501	0.594833	0.441719	0.46127	0.782535	0.732954	0.221558	0.525992	301.269	539.668	331.079	578.905	666.791	596.681	555.882	388.02	647.395	639.468	757.378	551.876
ARF3	-0.510514	0.40915	0.746207	-0.0367759	0.962736	1	-0.345567	0.578139	0.8449	87.4972	84.7817	102.842	75.4242	52.9041	64.6752	63.0788	122.741	83.7057	71.9159	65.3627	79.0393
ARF4	0.595472	0.327082	0.653067	-0.574148	0.34708	0.659618	0.53337	0.382076	0.697936	43.7486	92.9338	86.6039	111.667	118.785	107.444	74.906	25.736	47.6805	114.677	120.35	88.8317
ARF5	-0.722312	0.441587	0.771125	-0.157357	0.916897	1	-0.157043	0.856521	1	5.96572	1.63042	12.6297	6.85675	1.99638	3.12945	5.91363	9.89848	3.1787	4.85918	5.18752	7.69409
ARF6	0.489532	0.420556	0.752324	0.237884	0.692615	0.955301	0.439054	0.468742	0.782129	130.251	143.477	149.753	212.559	223.595	158.559	140.942	241.523	118.671	199.226	235.513	139.892
ARFGAP1	-0.32275	0.679705	0.923601	-1.72768	0.0245592	0.137161	-0.0861054	0.927229	1	18.8914	9.7825	15.3361	16.6521	11.9783	6.25889	3.94242	1.9797	6.35739	13.6057	19.7126	8.39355
ARFGAP2	-0.0346751	0.966413	1	0.25568	0.70181	0.962877	-0.169612	0.803752	0.994663	21.8743	44.0213	39.6935	37.2223	39.9276	26.0787	48.2947	53.4518	25.4296	35.9579	35.2751	23.0823
ARFGAP3	1.12721	0.0660119	0.264325	1.02443	0.0971764	0.32159	1.12266	0.0674637	0.259178	58.6629	110.053	36.9871	165.541	139.747	144.998	174.452	69.2893	173.769	182.705	123.463	142.69
ARFGEF1	-0.73315	0.243963	0.578385	-0.413872	0.5157	0.813028	-0.413667	0.510919	0.796208	58.6629	78.26	62.2466	42.12	36.9331	40.6828	67.0212	49.4924	32.8465	50.5355	43.5752	55.2575
ARFGEF2	0.0390448	0.965515	1	0.12309	0.868661	1	0.290222	0.654121	0.900471	48.72	25.2715	26.1616	37.2223	28.9475	36.5102	60.1219	27.7157	20.1317	64.1412	31.1251	27.279
ARFIP1	0.508629	0.42686	0.758654	0.340621	0.62565	0.904729	0.427159	0.50583	0.796208	38.7771	22.0106	24.3573	35.2633	40.9258	44.8554	55.1939	9.89848	40.2635	33.0424	43.5752	37.771
ARFIP2	-0.379061	0.637017	0.895367	-0.249133	0.804332	1	-1.26862	0.121424	0.372688	3.97714	0.847817	22.5892	6.86654	11.4692	2.52442	4.98716	14.036	5.47795	5.8213	2.99839	2.50408
ARFRP1	-0.0969237	0.910388	1	0.785155	0.237462	0.547576	-0.110398	0.886801	1	29.8286	13.0433	15.3361	26.4474	10.9801	16.6904	42.381	35.6345	22.2509	17.4931	13.4875	22.3828
ARG1	0	1	1	0	1	1	2.60538	0.519925	0.796208	0	0	0	0	0	0	0	0	0	0	0	1.39892
ARG2	-1.189	0.140536	0.423622	-0.634463	0.449336	0.770513	-0.889735	0.241677	0.556635	3.76834	2.86138	19.6843	6.55309	1.14792	3.59886	3.72559	4.31574	8.46593	0	7.34553	6.505
ARGFX	1.99523	0.0150427	0.104546	1.36023	0.106712	0.341659	0.775548	0.395233	0.711967	8.45143	1.72824	0	20.5506	9.40296	10.275	11.3936	12.7492	2.57474	4.48017	5.45727	6.97364
ARGFXP2	-0.636987	1	1	-2.47517	0.519925	0.813028	-0.783155	1	1	0	1.63042	0	0	0	1.04315	0	0	0	0.971836	0	0
ARGLU1	-0.127144	0.837462	1	-0.0927634	0.884189	1	-0.205054	0.733722	0.955123	213.771	83.1513	156.97	138.114	145.736	131.437	77.8628	225.685	123.969	112.733	140.063	140.592
ARHGAP1	-0.35742	0.575223	0.848878	-0.507711	0.424849	0.744684	-0.368537	0.556367	0.826605	56.1772	63.7167	45.6475	37.8003	39.5583	51.8549	44.7169	38.0497	33.4823	41.925	38.4395	47.6754
ARHGAP10	0.956631	0.117341	0.378341	1.33211	0.0297646	0.15851	1.14678	0.0600228	0.238806	108.377	103.531	82.0933	170.439	234.575	165.861	189.236	296.954	255.355	191.452	285.314	174.866
ARHGAP11A	-2.62975	0.00492129	0.0468949	-0.603599	0.600763	0.884388	-0.478824	0.571552	0.840522	8.65029	13.0107	0	0	3.20419	0	0	11.8782	4.55613	1.93395	5.61289	7.6801
ARHGAP11B	1.68243	0.422055	0.752324	0.990098	1	1	3.10603	0.011216	0.0804929	1.1136	0	0	0	0.998191	3.12945	0	0	2.11913	4.85918	7.15878	0
ARHGAP12	1.14305	0.0695972	0.275469	1.0408	0.103154	0.336231	1.15095	0.0670369	0.258027	9.94286	47.2821	15.3361	48.9768	67.877	44.8554	46.3235	75.2284	30.7274	63.1694	59.1377	40.5688
ARHGAP15	-0.134106	0.857669	1	-0.946881	0.132183	0.390947	-0.154341	0.826609	1	24.8571	30.1627	33.3786	25.4679	26.9511	28.165	26.6113	1.9797	14.8339	45.6763	11.4125	22.3828
ARHGAP17	1.34984	0.0300103	0.162493	1.90249	0.00255938	0.0302285	1.79191	0.00426634	0.0411196	23.8629	44.0213	50.5189	107.749	117.787	77.193	134.042	162.335	148.339	161.325	136.95	113.313
ARHGAP18	-1.78206	0.00422215	0.0429596	-0.898051	0.141087	0.409324	-1.42607	0.0200727	0.117616	182.949	287.769	200.272	56.813	59.8914	78.2361	126.158	134.619	99.5992	45.6763	92.3378	111.215
ARHGAP19	-1.72901	0.0279605	0.15566	-1.95211	0.0157058	0.102904	-1.56005	0.0299663	0.155997	25.8514	5.82059	6.31487	3.91814	2.99457	4.17259	6.89924	1.9797	0	2.65311	1.55626	7.6801
ARHGAP19-SLIT1	-5.28247	0.00145028	0.019718	-5.16242	0.00214783	0.0263468	-1.89482	0.0778019	0.286878	0	12.9292	0	0	0	0	0	0	0	0.262396	2.59376	0.713452
ARHGAP21	-0.152577	0.804381	0.996118	0.0519164	0.931126	1	0.377655	0.53668	0.808634	79.5429	122.281	57.7359	95.9944	71.8697	65.7183	68.9924	118.782	82.6461	115.649	94.4128	127.302
ARHGAP22	-1.16685	0.0910881	0.31677	-1.56646	0.0237813	0.134386	-1.36461	0.0388511	0.180243	21.8743	22.8258	29.7701	16.6521	9.98191	6.25889	8.87045	5.93909	9.53609	6.80285	2.07501	18.8855
ARHGAP23	6.33369	9.96499e-06	0.000400363	6.31909	1.67672e-05	0.000695134	6.55441	2.97196e-06	0.000144585	0	0	0	5.87721	8.98372	13.5609	6.89924	9.89848	13.7744	8.74653	15.5626	6.99462
ARHGAP24	-1.8162	0.0258563	0.14693	-0.730739	0.325898	0.637227	-1.32372	0.10588	0.341157	19.8857	5.70646	10.8255	5.87721	2.99457	1.04315	10.8417	1.9797	7.41696	3.88735	10.375	0.699462
ARHGAP25	2.31511	0.000241999	0.00513579	2.60343	4.48655e-05	0.00148544	2.45332	0.000106219	0.00273739	102.411	83.1513	27.9658	438.832	328.405	296.254	253.301	542.436	504.353	370.27	455.464	344.835
ARHGAP26	-1.27451	0.0371053	0.182064	-0.616084	0.310833	0.620148	-0.900403	0.13644	0.398999	356.292	185.753	203.095	97.9829	111.797	97.9203	132.672	220.677	133.844	121.509	115.495	161.646
ARHGAP27	1.09331	0.0816756	0.306949	1.90582	0.00265668	0.0311975	1.82098	0.00384574	0.0381718	32.8114	44.8365	29.7701	77.3833	65.8806	86.5813	106.445	136.599	161.054	124.395	109.975	146.188
ARHGAP30	-0.881859	0.147297	0.437234	-0.101542	0.872192	1	-0.224647	0.709881	0.939958	221.726	131.249	209.293	95.0149	111.797	98.056	163.611	225.685	135.624	191.452	148.363	141.291
ARHGAP31	1.39007	0.0263721	0.149302	1.09593	0.0805936	0.294816	0.897609	0.148475	0.421788	44.7429	55.4342	26.1616	124.401	96.8245	110.678	115.72	79.1878	75.2609	120.479	56.0563	59.4543
ARHGAP32	2.27585	0.063649	0.257531	2.52124	0.063649	0.250659	-0.0343847	1	1	0	0	1.80425	0.979535	5.98914	3.12945	3.94242	3.95939	4.23826	0	1.0375	0.699462
ARHGAP35	-1.40738	0.0391852	0.190182	-0.586498	0.378316	0.693903	-1.04797	0.116724	0.363172	34.8	22.8258	27.9658	10.7749	16.9692	4.17259	12.8129	19.797	24.37	14.5775	7.26253	18.8855
ARHGAP4	-2.93794	8.46486e-05	0.00226304	-0.537133	0.434329	0.752721	-2.15066	0.00169098	0.0210132	29.8286	29.3475	36.085	1.95907	4.99095	5.21574	15.7697	35.6345	15.8935	4.85918	6.22502	9.79247
ARHGAP44	-2.57727	0.519925	0.805457	-2.47517	0.519925	0.813028	0.435678	1	1	0	1.63042	0	0	0	0	0	0	0	0	0	2.09839
ARHGAP5	0.598959	0.338631	0.66777	0.850953	0.174487	0.452468	0.627242	0.312178	0.620919	50.7086	41.5756	38.7913	53.8744	74.8643	69.8909	74.906	61.3706	99.5992	64.1412	70.5503	67.8479
ARHGAP6	-1.75691	0.0339869	0.172565	-0.552135	0.410537	0.731875	-0.585475	0.483739	0.796208	3.97714	0.815208	19.8467	3.91814	1.99638	1.04315	13.7985	0	1.05957	4.85918	4.15001	6.99462
ARHGAP9	-2.88915	7.99175e-05	0.00215672	-2.18695	0.00112259	0.0165939	-2.71435	0.000153821	0.0036791	27.84	17.1194	61.3444	6.85675	3.99276	3.12945	16.7553	0	4.23826	4.85918	6.22502	4.89624
ARHGDIA	0.462902	0.448003	0.77755	0.874671	0.149239	0.42075	0.758362	0.210081	0.508886	91.4743	155.705	103.744	165.541	153.721	164.817	150.798	312.792	182.245	201.17	234.476	158.778
ARHGDIB	-2.40394	0.000134445	0.00324277	-1.48811	0.0147797	0.0983231	-1.88461	0.00225778	0.0255888	590.606	599.993	726.21	129.299	116.788	115.789	248.373	235.584	199.198	193.395	144.213	181.161
ARHGEF1	0.0678716	1	1	0.496202	0.625538	0.904658	0.259025	0.822428	1	11.9314	4.89125	5.41274	6.85675	10.9801	5.21574	5.91363	3.95939	20.1317	3.88735	13.4875	9.09301
ARHGEF10	0.170223	1	1	-2.96464	0.279887	0.580599	-3.15917	0.279887	0.579506	0	2.44563	0	0	2.99457	0	0	0	0	0	0	0
ARHGEF10L	1.42736	0.0223248	0.134057	1.14659	0.0693926	0.26731	1.72774	0.00587954	0.0516038	23.8629	51.3581	29.7701	103.831	107.805	71.9772	77.8628	49.4924	104.897	97.1836	158.738	93.728
ARHGEF11	2.31463	0.000277024	0.00572149	2.02282	0.00138984	0.0196238	2.29837	0.000304059	0.00600685	32.8114	63.5863	19.8467	181.214	226.589	173.163	113.345	186.091	175.888	180.762	220.988	172.767
ARHGEF12	1.55801	0.076704	0.29397	1.99715	0.0223792	0.128985	0.646833	0.47274	0.785411	6.96	1.63042	0	7.83628	9.98191	7.30204	19.7121	9.89848	4.23826	4.85918	4.15001	4.19677
ARHGEF17	-1.1612	0.287214	0.603144	-4.66375	0.0119366	0.0840512	-1.42268	0.174648	0.456121	0	8.96729	0	0.979535	1.99638	1.04315	0	0	0	0	0	2.79785
ARHGEF18	0.506459	0.452345	0.782522	1.13966	0.0777842	0.287084	0.903708	0.156608	0.424074	3.97714	39.13	10.8255	27.427	20.962	29.2082	32.525	41.5736	46.6209	19.4367	43.5752	39.1699
ARHGEF19	2.41784	0.063649	0.257531	3.23126	0.00287167	0.0328588	2.29563	0.063649	0.248532	0	1.63042	0	5.87721	3.99276	1.04315	14.7841	0	3.1787	6.80285	2.07501	1.39892
ARHGEF2	0.325562	0.595906	0.86456	0.266761	0.682439	0.947828	0.638109	0.297067	0.601387	72.5829	78.26	69.4635	89.1377	108.803	78.2361	103.489	35.6345	123.969	78.7188	150.438	114.012
ARHGEF26	2.74169	0.519925	0.805457	0	1	1	4.76496	0.00759141	0.0609315	0	0	0	0	0	2.0863	0	0	0	0	5.18752	3.49731
ARHGEF26-AS1	0.888947	0.156678	0.439148	0.529276	0.405789	0.727228	1.02779	0.101612	0.332651	34.8199	33.6926	45.7016	76.8739	63.6247	71.2888	77.715	24.6868	60.7025	79.9433	83.27	70.1071
ARHGEF3	1.20988	0.05107	0.22355	1.27359	0.0416186	0.193899	1.48185	0.0173017	0.107734	40.7657	44.0213	45.1062	119.503	93.8299	87.6245	110.388	87.1066	116.552	123.423	131.763	108.417
ARHGEF33	0	1	1	4.02595	0.088785	0.304096	0	1	1	0	0	0	0	0	0	0	0	5.29783	0	0	0
ARHGEF38	3.61959	0.155439	0.437234	3.336	0.279887	0.580599	3.8256	0.088785	0.303265	0	0	0	1.95907	0.998191	1.04315	2.95682	0	0	1.94367	1.0375	1.39892
ARHGEF40	-0.0836127	0.911159	1	0.526889	0.40658	0.727916	0.721278	0.248732	0.567311	26.8457	38.3148	36.085	21.5498	45.9168	28.165	68.0068	25.736	50.8592	32.0706	73.6628	61.5527
ARHGEF5	2.73293	0.519925	0.805457	0	1	1	2.67394	0.519925	0.796208	0	0	0	0	1.99638	0	0	0	0	1.94367	0	0
ARHGEF6	-1.31175	0.0348049	0.173697	-1.61772	0.0101615	0.0771494	-1.57778	0.0121292	0.0828876	100.92	38.4371	178.639	32.403	44.8787	50.5718	45.3674	15.8574	40.3695	37.9308	36.9559	31.4758
ARHGEF7	0.374406	0.583115	0.854893	0.730841	0.295439	0.600464	0.995663	0.132818	0.391125	17.8971	8.96729	16.2382	9.79535	19.9638	26.0787	24.6401	7.91878	37.0848	23.3241	25.9376	36.372
ARHGEF9	-0.87831	0.285429	0.601694	-1.17296	0.221716	0.525817	-1.32162	0.123596	0.376126	0	10.5977	13.5319	2.93861	3.99276	6.25889	0	7.91878	4.23826	2.91551	3.11251	3.49731
ARID1A	-1.35677	0.0284778	0.157802	-0.888009	0.149092	0.42075	-0.95219	0.120154	0.370729	155.109	68.4775	163.284	55.8335	46.915	47.9848	68.0068	47.5127	92.1822	54.4228	67.4377	77.6403
ARID1B	-0.742308	0.239023	0.570457	-1.13187	0.0871118	0.304096	-1.14092	0.0738414	0.276988	55.68	35.054	59.5402	25.4679	34.9367	29.2082	13.7985	33.6548	22.2509	21.3804	24.9001	21.6833
ARID2	-0.22062	0.734979	0.955416	-0.39723	0.536259	0.828753	-0.429597	0.494274	0.796208	84.5143	37.4996	48.7147	54.854	31.9421	59.4595	39.4242	37.6142	51.9187	38.8735	45.6502	41.9677
ARID3A	0.319194	0.637223	0.895568	-0.603413	0.369719	0.685786	0.538852	0.425255	0.737139	16.9029	30.9779	8.11912	25.4679	25.953	18.7767	3.94242	7.91878	24.37	28.1833	24.9001	28.678
ARID3B	0.459	0.516892	0.805457	0.685182	0.295439	0.600464	0.666278	0.321092	0.631716	7.95429	22.8258	12.6297	25.4679	16.9692	17.7335	26.6113	23.7563	20.1317	19.4367	19.7126	30.0769
ARID4A	-0.639555	0.291475	0.607899	0.0496477	0.938592	1	0.0533571	0.932692	1	227.691	202.172	95.6251	91.0968	141.743	104.315	135.028	146.497	261.713	146.747	225.138	173.467
ARID4B	0.636696	0.290553	0.60687	0.741945	0.221495	0.525817	0.78922	0.190771	0.476777	195.874	141.031	140.731	281.127	222.597	238.881	223.732	259.34	315.751	304.185	282.201	239.216
ARID5A	1.83262	0.00463771	0.0460009	2.3076	0.000405199	0.00792827	2.31816	0.000378903	0.0070474	25.8514	27.7171	1.80425	90.1172	55.8987	52.1574	76.8772	93.0457	105.957	117.592	88.1878	72.0446
ARID5B	1.91791	0.00215157	0.0261906	1.76928	0.0046005	0.0460394	2.01794	0.00128551	0.0172143	16.9029	92.1185	36.085	187.091	206.625	157.515	94.6181	197.97	205.556	152.578	300.876	137.794
ARIH1	0.448936	0.466638	0.795699	0.0233227	0.979211	1	0.399195	0.514368	0.796208	29.8286	114.129	47.8126	65.6288	97.8227	99.0991	33.5106	63.3502	98.5396	79.6906	87.1503	86.7333
ARIH2	0.606382	0.33393	0.66134	0.379904	0.557635	0.849988	0.50015	0.427981	0.73899	35.7943	48.0973	30.6722	76.4037	64.8824	33.3807	46.3235	37.6142	64.6335	57.3383	63.2877	41.9677
ARL1	-0.494634	0.441732	0.771158	-1.01398	0.125097	0.381959	-0.498509	0.440292	0.751146	25.8514	47.2821	36.9871	32.3247	24.9548	20.863	21.6833	17.8173	14.8339	24.2959	24.9001	28.678
ARL11	-0.394628	0.531778	0.816008	0.191127	0.75199	0.999153	-0.147413	0.822841	1	59.856	99.9282	48.7147	31.4431	77.4297	49.8103	21.8016	170.472	50.0857	36.9006	106.863	45.0943
ARL13B	0.29192	0.672282	0.917378	-0.0232475	1	1	0.713627	0.268135	0.579506	14.9143	36.6844	7.21699	16.6521	33.9385	21.9061	23.6545	9.89848	23.3104	27.2114	41.5001	28.678
ARL15	-0.385171	0.656758	0.905671	0.30648	0.689507	0.952484	0.444572	0.548146	0.818641	0	8.15208	15.3361	5.87721	6.98734	5.21574	5.91363	13.8579	10.5957	8.74653	15.5626	8.39355
ARL16	-0.543716	0.600276	0.866425	-0.519216	0.554051	0.846645	-0.723819	0.429921	0.739859	8.75966	6.19558	0	4.70177	1.20781	4.17259	8.92959	0	0	2.1186	2.07501	4.37164
ARL17A	-0.283455	0.699445	0.936632	0.837929	0.203518	0.498531	-0.221283	0.750741	0.965634	29.58	22.1574	1.80425	17.2986	18.6562	7.79232	26.5128	47.6117	23.1515	17.804	19.2249	9.16296
ARL17B	-1.31809	0.198211	0.507431	-0.867273	0.303075	0.60986	-1.50146	0.130413	0.38713	13.5621	0.684775	0	1.91009	2.57533	0.761498	6.29802	0	0	3.13903	0.415001	1.11914
ARL2	0.330515	0.622588	0.884229	0.639821	0.3282	0.638933	0.365376	0.599796	0.861125	13.92	25.2715	14.434	16.6521	21.9602	29.2082	22.6689	53.4518	10.5957	16.5212	21.7876	30.7763
ARL2BP	-0.144846	0.835981	1	-0.271195	0.700934	0.961951	-0.285056	0.667243	0.909009	44.7429	45.6517	20.7489	31.3451	39.9276	29.2082	26.6113	57.4112	10.5957	22.3522	37.3501	31.4758
ARL3	0.0402637	1	1	0.832285	0.285124	0.588167	1.07156	0.1321	0.389814	7.95429	6.52167	8.11912	4.89768	9.98191	8.34519	7.88484	5.93909	25.4296	10.6902	21.7876	15.3882
ARL4A	1.20662	0.0557103	0.234913	-0.711496	0.286935	0.590063	0.422496	0.506402	0.796208	41.76	48.9125	9.02124	87.1786	79.8553	63.6321	23.6545	23.7563	13.7744	38.8735	48.7627	46.1645
ARL4C	0.0989292	0.869285	1	1.47496	0.0152387	0.100907	0.990122	0.0996819	0.327834	423.566	555.157	503.385	624.943	401.273	561.214	1171.88	1235.33	1713.32	968.921	969.028	1006.53
ARL4D	-1.56811	0.422055	0.752324	-3.39659	0.155439	0.42075	0.488829	0.793749	0.988341	3.97714	0	0	0	0	1.04315	0	0	0	1.94367	2.07501	1.39892
ARL5A	-1.92919	0.00298903	0.0337961	-1.80776	0.0058757	0.0530222	-1.99964	0.00219737	0.025103	45.7371	26.9019	128.102	11.7544	22.9584	17.7335	32.525	17.8173	6.35739	19.4367	11.4125	18.8855
ARL5B	4.21773	5.49012e-08	4.7591e-06	3.11627	8.39764e-05	0.00248164	3.81116	9.59216e-07	5.74044e-05	0.994286	4.89125	1.80425	60.7312	49.9095	42.7691	28.5826	11.8782	29.6678	49.5637	44.6127	21.6833
ARL6IP1	0.719026	0.236166	0.564808	0.655606	0.278758	0.580599	0.643013	0.287829	0.589631	72.5829	171.194	92.9188	203.743	169.692	181.508	157.697	209.848	164.233	168.128	174.301	183.959
ARL6IP4	-0.830036	0.211175	0.528049	-0.188722	0.786763	1	-0.995239	0.125786	0.379706	23.8629	33.4235	48.7147	19.5907	15.9711	23.9924	29.5682	37.6142	26.4891	14.5775	21.7876	16.7871
ARL6IP5	-0.407855	0.49513	0.805457	-0.463323	0.438664	0.758121	-0.458011	0.443677	0.75394	667.166	751.622	674.789	575.967	497.099	504.884	531.241	433.553	553.093	562.693	494.889	466.541
ARL6IP6	0.665089	0.349237	0.678318	0.932466	0.198402	0.489717	0.275236	0.735048	0.955329	1.98857	16.3042	11.7276	15.6726	13.9747	18.7767	23.6545	3.95939	28.6083	11.662	18.6751	6.99462
ARL8A	1.79841	0.00370396	0.039098	1.39354	0.0231969	0.132502	1.91638	0.0020123	0.023945	32.8114	156.52	70.3657	313.451	349.367	243.054	205.006	197.97	280.785	260.452	438.864	283.982
ARL8B	1.77318	0.00394305	0.0409866	1.37974	0.0234973	0.133313	1.6667	0.00652372	0.0557067	185.931	277.986	124.493	718.979	621.873	671.788	531.241	447.411	553.093	665.708	676.452	527.395
ARMC1	-0.836918	0.189873	0.493595	-2.00926	0.00266292	0.0312425	-1.39337	0.0295458	0.154513	51.7029	63.5863	52.3232	30.3656	28.9475	34.4239	14.7841	13.8579	12.7148	28.1833	21.7876	13.9892
ARMC10	-0.279748	0.659039	0.906262	-0.348774	0.615468	0.899738	-0.0134043	0.987326	1	55.1829	46.043	30.9609	31.3941	32.2416	45.1788	30.0708	50.8584	24.1793	38.164	35.5553	56.8173
ARMC2	1.94029	1	1	0	1	1	3.45376	0.279887	0.579506	0	0	0	0	0	1.04315	0	0	0	0	0	2.79785
ARMC4	0	1	1	2.84826	0.519925	0.813028	0	1	1	0	0	0	0	0	0	0	0	2.11913	0	0	0
ARMC5	-0.0561962	1	1	-0.472938	0.49884	0.813028	-0.133069	0.860916	1	16.9029	4.288	12.6297	10.7749	9.98191	11.4746	12.8129	3.95939	6.21965	5.83102	13.4875	11.1914
ARMC6	-0.326805	0.727316	0.950615	0.515559	0.49884	0.813028	-1.27718	0.123596	0.376126	3.97714	6.52167	13.5319	5.87721	5.98914	7.30204	4.92803	11.8782	18.0126	2.91551	4.15001	2.79785
ARMC7	1.09749	0.574645	0.848648	1.1595	0.360472	0.675908	-1.27704	0.653233	0.900471	0	2.44563	0	0	3.99276	2.0863	0	3.95939	3.1787	0	1.0375	0
ARMC8	-0.692939	0.276984	0.594833	-1.09746	0.0853905	0.304096	-1.04837	0.106778	0.341588	25.8514	37.4996	60.4423	20.5702	31.9421	23.9924	27.597	5.93909	22.2509	22.3522	20.7501	16.7871
ARMC9	-0.588871	0.596298	0.86456	1.29994	0.145771	0.418666	1.24667	0.122479	0.374479	5.96572	4.89125	0	0.979535	2.99457	3.12945	0	0	25.4296	5.83102	1.0375	18.186
ARMCX1	6.01014	7.16773e-12	2.27822e-09	5.87316	7.22674e-11	2.72011e-08	5.97326	2.3644e-11	6.90163e-09	0	2.44563	0	53.8744	67.877	70.9341	43.3666	108.883	27.5487	43.7326	95.4503	47.5634
ARMCX2	2.3379	0.176971	0.472114	4.05647	0.00152827	0.0207587	-0.0226702	1	1	0.994286	0	0	2.93861	0.998191	2.0863	3.94242	17.8173	2.11913	0.971836	0	0
ARMCX3	0.479153	0.432231	0.761825	-0.173773	0.784594	1	0.373876	0.542053	0.813719	66.6172	100.271	68.5614	127.34	95.8263	105.358	49.2803	85.1269	75.2292	119.536	98.5629	87.4328
ARMCX4	-2.3432	0.115804	0.374739	-4.16023	0.0311967	0.15851	-2.49332	0.115804	0.361017	6.96	0	0	0.979535	0	0	0	0	0	0.971836	0	0
ARMCX5	0.241006	0.720889	0.945437	-1.05965	0.165982	0.4385	-0.486791	0.55299	0.823812	2.98286	27.7171	5.41274	10.7749	15.9711	16.6904	5.91363	1.9797	8.47653	10.6902	12.45	3.49731
ARMCX6	2.48392	0.000942353	0.014493	3.01292	4.80235e-05	0.00157541	2.75288	0.000215839	0.00466336	0	3.26083	8.11912	24.4884	25.953	15.6472	12.8129	47.5127	37.0848	16.5212	37.3501	25.8801
ARNT	-0.271352	0.687817	0.928715	0.407932	0.535555	0.828023	-0.334632	0.605561	0.866034	24.8571	9.7825	54.1274	22.5293	29.9457	20.863	36.4674	51.4721	30.7274	27.2114	22.8251	20.2844
ARNT2	4.34103	4.72909e-09	5.83106e-07	3.29178	6.59739e-06	0.000327648	4.09777	2.47993e-08	2.64705e-06	0	13.0433	0	79.3423	140.745	62.5889	12.8129	67.3096	58.2761	49.5637	136.95	52.4597
ARNTL	0.00346818	1	1	0.305414	0.659337	0.928571	-0.0400954	1	1	17.8971	35.8692	9.02124	30.3656	12.9765	19.8198	23.6545	31.6751	23.3104	17.4931	28.0126	16.0876
ARNTL2	0.718651	0.340051	0.668741	-0.442768	0.616385	0.900067	0.432006	0.548146	0.818641	0	19.565	3.6085	8.81582	15.9711	14.6041	5.91363	1.9797	8.47653	13.6057	10.375	8.39355
ARPC1A	0.518194	0.4395	0.77008	-1.03578	0.181224	0.460344	-0.0285452	1	1	12.9257	19.565	12.6297	31.3451	19.9638	13.5609	1.97121	5.93909	13.7744	12.6339	15.5626	16.0876
ARPC1B	-0.495387	0.407715	0.744105	0.00838994	0.990011	1	-0.190262	0.750335	0.965546	538.426	754.051	715.339	543.642	456.033	424.561	723.208	538.477	757.208	585.25	538.911	635.532
ARPC2	-0.221203	0.711034	0.944107	0.350516	0.556504	0.84876	-0.0100961	0.987236	1	800.4	980.696	925.579	830.646	820.513	670.744	750.046	1755.99	947.252	950.456	1035.43	702.26
ARPC3	0.043995	0.944543	1	0.00965926	0.99242	1	0.144207	0.811022	0.999057	207.806	299.181	305.82	272.311	315.428	250.356	329.192	110.863	376.146	289.607	336.151	272.79
ARPC4	0.0412243	0.946619	1	0.45051	0.452983	0.775177	0.309636	0.605755	0.866065	185.931	341.572	318.45	287.004	288.477	295.211	296.667	516.7	344.359	318.762	409.814	320.354
ARPC4-TTLL3	3.9351	0.088785	0.31201	0	1	1	0	1	1	0	0	0	0	0	5.21574	0	0	0	0	0	0
ARPC5	0.572825	0.338267	0.667619	0.837243	0.163021	0.433964	0.738016	0.217972	0.52093	525.977	677.438	387.913	842.4	791.565	733.333	903.8	851.269	1088.17	801.765	942.053	910.7
ARPC5L	-0.232777	0.771975	0.976006	-0.781614	0.317266	0.626733	-0.221086	0.754642	0.967259	12.9257	25.2715	16.2382	12.734	14.9729	18.7767	7.88484	17.8173	7.41696	16.5212	18.6751	11.8909
ARPM1	-1.82805	1	1	0.361136	1	1	0.787666	1	1	0.994286	0	0	0	0	0	0	1.9797	0	0	2.07501	0
ARPP19	0.774784	0.207393	0.522706	0.422694	0.499319	0.813028	0.65406	0.284839	0.586363	64.4894	72.4394	45.9722	111.951	94.3091	106.996	68.953	83.0878	93.4113	96.4548	113.005	78.8434
ARRB1	-2.00334	0.00185024	0.0238199	-1.26876	0.0409636	0.19191	-1.96445	0.00200841	0.0239187	99.4286	43.206	144.34	28.4065	21.9602	20.863	60.1219	11.8782	44.5018	31.0988	12.45	29.3774
ARRB2	-1.73807	0.0048831	0.0468949	-0.81884	0.174487	0.452468	-1.18623	0.0503996	0.214765	427.543	377.441	376.186	112.647	134.756	106.401	235.56	219.746	214.032	146.747	171.188	200.746
ARRDC1	0.606351	0.39519	0.73093	-0.126526	0.850097	1	0.831571	0.211422	0.510979	9.94286	17.9346	9.02124	36.2428	13.9747	6.25889	15.7697	3.95939	12.7148	22.3522	20.7501	23.0823
ARRDC2	-0.296628	0.656217	0.905671	-0.590647	0.350745	0.664757	-0.606047	0.342191	0.654744	26.8457	22.0106	59.5402	23.5088	21.9602	42.7691	24.6401	11.8782	33.9061	25.2677	12.45	32.8747
ARRDC3	0.833794	0.182987	0.481025	0.817103	0.20135	0.494915	1.30428	0.0375656	0.175818	53.6914	26.0867	20.7489	73.4651	67.877	37.5533	63.0788	47.5127	65.6931	89.409	74.7003	83.9355
ARRDC4	-1.56161	0.0280331	0.155954	-0.872287	0.198054	0.489717	-0.79272	0.23365	0.545526	24.8571	23.641	20.7489	0.979535	14.9729	7.30204	10.8417	11.8782	14.8339	10.6902	8.30003	20.2844
ARRDC5	-3.14814	0.000784464	0.0124255	-2.94582	0.00151677	0.0207205	-3.86039	0.000164181	0.00381215	2.98286	2.44563	24.3573	0	0	3.12945	2.95682	0	0	0.971836	0	0.699462
ARSA	0.514496	0.404612	0.74052	0.175059	0.789858	1	0.470726	0.443583	0.75387	65.4837	37.3528	74.759	99.4914	75.7527	78.3509	48.3341	60.1629	91.6312	68.2424	83.1455	94.4764
ARSB	0.110233	0.86847	1	-0.54095	0.427661	0.747187	-0.0129952	1	1	30.0871	17.4781	54.6236	38.9757	33.7488	37.4803	19.2489	26.1914	24.974	31.3223	32.3701	37.3443
ARSD	-1.14469	0.0728852	0.284209	-1.24618	0.0531055	0.222421	-1.07613	0.0847687	0.303265	48.7399	25.1492	96.5273	19.6005	12.5073	44.8449	11.8667	23.7761	36.0358	18.4649	16.6001	44.7796
ARSG	-1.08484	0.373038	0.703436	-1.23487	0.318121	0.626733	-2.12535	0.0892642	0.303265	0.994286	1.63042	6.31487	0	1.99638	2.0863	0	0	3.1787	0.971836	1.0375	0
ARSK	1.37726	0.106838	0.35237	0.108992	1	1	0.84706	0.316931	0.62724	0	8.97544	0	8.29666	5.98914	10.8592	4.96745	2.01929	2.72308	4.84946	10.043	2.84681
ART3	0	1	1	4.23278	0.0520216	0.218999	0	1	1	0	0	0	0	0	0	5.91363	0	0	0	0	0
ARV1	-0.991554	0.166445	0.457029	-1.34929	0.0441353	0.20317	-1.46695	0.0418658	0.189077	25.8514	17.1194	13.5319	9.79535	8.98372	9.38834	17.7409	0	2.11913	9.71836	4.15001	6.29516
ARVCF	2.33916	0.176971	0.472114	1.11875	1	1	-0.0117228	1	1	0	0.82336	0	4.89768	0.998191	0	0	0	2.11913	0.971836	0	0
AS3MT	-5.20969	1.27155e-05	0.00049556	-4.4449	3.0186e-05	0.00109304	-2.81079	0.000804659	0.0122567	0	10.6222	25.0971	0	0	0.646752	1.0546	0	0	0	0	4.15481
ASAH1	-0.164679	0.784917	0.984373	0.333634	0.577402	0.86459	0.0790234	0.895709	1	173.006	564.124	308.526	342.837	350.365	239.924	325.25	526.599	467.268	331.396	451.314	322.452
ASAP1	0.231662	0.704285	0.938562	0.152965	0.803865	1	0.420298	0.484345	0.796208	109.371	185.052	165.991	153.787	182.669	204.457	156.711	195.99	159.994	172.987	280.126	163.674
ASAP1-IT1	2.99803	0.00130411	0.0183952	-0.51334	1	1	2.33923	0.0139252	0.0913064	1.98857	1.63042	0	10.7749	8.98372	11.4746	0	0	2.11913	2.91551	7.26253	9.09301
ASAP2	2.7373	0.519925	0.805457	4.36242	0.0311967	0.15851	4.09103	0.0520216	0.214765	0	0	0	0	0.998191	1.04315	0	3.95939	4.23826	0.971836	3.11251	1.39892
ASB1	1.70049	0.0155979	0.107568	1.23712	0.106482	0.341659	1.22574	0.10588	0.341157	0	14.6738	0	10.7749	21.9602	17.7335	11.8273	15.8376	9.53609	3.88735	22.8251	9.79247
ASB11	0.01112	1	1	-4.35064	0.0191099	0.114555	0.191241	1	1	7.97417	0	0	2.09621	2.34575	3.16074	0	0	0	3.83875	1.75338	2.97971
ASB13	-4.40898	0.0191099	0.119566	-2.25003	0.115804	0.362995	-0.73694	0.48298	0.795845	1.98857	1.63042	3.6085	0	0	0	0	0	1.05957	0.971836	0	2.79785
ASB14	2.58082	0.00878466	0.071397	1.69196	0.129622	0.386978	1.77733	0.0778019	0.286878	0.994286	0	2.70637	10.9218	6.15884	6.33191	4.92803	0	6.35739	3.05157	4.38864	5.60969
ASB16	-1.82805	1	1	-1.74081	1	1	-1.89842	1	1	0.994286	0	0	0	0	0	0	0	0	0	0	0
ASB3	0.893469	0.224034	0.546538	0.825793	0.293842	0.598778	0.641864	0.372834	0.687484	6.87052	12.2281	0	11.5487	8.98372	15.6472	7.88484	15.8376	11.6552	9.71836	15.5626	5.49078
ASB6	-0.0596765	0.938751	1	-0.132864	0.837251	1	-0.195444	0.762011	0.971632	35.1977	21.4889	29.9595	21.9612	23.178	37.908	22.0184	15.2437	40.4436	15.7535	39.1761	20.858
ASB7	0.403381	0.549242	0.829898	0.17486	0.841442	1	0.122775	0.863713	1	19.8857	20.3802	15.3361	41.1405	21.9602	10.4315	31.5394	5.93909	23.3104	17.4931	22.8251	20.2844
ASB8	0.0167711	1	1	0.365626	0.564952	0.855279	0.1077	0.87371	1	81.6706	42.3582	28.9672	30.7672	62.4069	61.4101	42.312	91.9568	64.0507	48.7668	54.4067	61.3009
ASCC1	0.19109	0.833157	1	-0.767817	0.325898	0.637227	-0.94614	0.21736	0.520676	14.9143	17.3395	3.6085	6.85675	11.3694	22.9493	4.92803	9.18579	7.41696	11.3316	3.11251	4.19677
ASCC2	-0.0250743	0.981519	1	0.0514073	0.979781	1	-0.294237	0.649747	0.900471	38.7771	22.8258	33.3786	19.5907	31.9421	41.7259	39.4242	21.7766	36.0252	23.3241	20.7501	32.8747
ASCC3	0.234062	0.716614	0.945437	-0.978229	0.124103	0.380287	-0.382717	0.544463	0.816552	34.8	75.8144	42.3998	83.2605	45.9168	51.1143	40.4098	15.8376	20.1317	61.2257	24.9001	31.4758
ASCL2	2.00352	0.00179376	0.0231763	2.36336	0.000304946	0.00658858	2.27078	0.000456074	0.008226	35.7943	27.7171	0.902124	106.769	98.8209	53.2006	106.445	124.721	101.718	89.409	117.238	104.919
ASF1A	-0.0814687	0.955595	1	-0.446563	0.485675	0.806806	0.0232225	1	1	4.97143	4.89125	27.0637	18.6112	11.9783	4.17259	12.8129	1.9797	10.5957	4.85918	18.6751	13.9892
ASF1B	-0.813253	0.48298	0.805457	-4.32662	0.0311967	0.15851	-1.85074	0.178303	0.456878	4.97143	0	2.70637	0	0.998191	3.12945	0	0	0	0	2.07501	0
ASGR1	-3.32697	4.08603e-06	0.000190367	-3.96025	1.64952e-07	1.60498e-05	-2.75015	4.89253e-05	0.00150814	39.7714	29.3475	95.6251	5.87721	4.99095	5.21574	7.88484	0	1.05957	4.85918	3.11251	15.3882
ASGR2	-3.57684	4.13219e-06	0.000191892	-1.18412	0.0660542	0.257221	-2.5356	0.000278299	0.00560636	57.6686	8.96729	46.0083	2.93861	1.99638	4.17259	25.6257	5.93909	15.8935	12.6339	0	6.29516
ASH1L	-0.29958	0.625017	0.885724	-0.701333	0.250726	0.568415	-0.40772	0.503077	0.796208	172.011	86.4121	185.838	138.114	106.806	115.789	80.8197	67.3096	123.969	116.62	108.938	109.116
ASH2L	1.6863	0.0152756	0.105766	0.931456	0.223988	0.528577	1.24644	0.0778377	0.286885	8.94857	2.44563	13.5319	32.3247	21.9602	26.0787	24.6401	3.95939	16.9531	17.4931	17.6376	23.7817
ASL	-0.567944	0.517015	0.805457	0.33245	0.689507	0.952484	-0.358118	0.679302	0.918082	9.94286	13.8585	0	2.93861	11.9783	1.04315	12.8129	9.89848	7.41696	5.83102	7.26253	5.5957
ASMTL	-0.409298	0.608682	0.874094	0.462747	0.476842	0.799163	-0.0397915	1	1	7.95429	9.7825	17.1404	6.85675	9.98191	9.38834	4.92803	29.6954	15.8935	6.80285	14.5251	12.5903
ASMTL-AS1	0.486643	0.480054	0.805457	-0.412951	0.606916	0.890878	0.463315	0.500772	0.796208	35.0883	7.95643	2.30944	34.3327	10.6108	17.9526	11.8273	19.1239	4.13231	23.6739	14.2864	23.7607
ASNA1	0.669633	0.3282	0.653067	0.691991	0.297981	0.604115	0.384141	0.584033	0.849357	16.9029	10.5977	19.8467	30.3656	20.962	23.9924	17.7409	41.5736	19.0722	17.4931	26.9751	17.4866
ASNS	-3.43867	0.155439	0.437234	-3.32701	0.279887	0.580599	-0.85348	0.72096	0.945524	0	3.26083	0	0	0	0	0	0	0	1.94367	0	0
ASNSD1	0.397072	0.539273	0.821981	-0.141248	0.837918	1	0.390449	0.559869	0.82991	40.7657	12.2281	20.7489	43.0995	12.9765	40.6828	26.6113	21.7766	18.0126	42.7608	17.6376	35.6726
ASPH	-0.356905	0.577294	0.850715	0.606268	0.319935	0.629353	0.123312	0.842309	1	28.8343	114.129	18.9446	39.1814	72.8679	14.6041	33.5106	172.233	45.5613	29.1551	112.05	36.372
ASPHD2	2.69276	0.000116248	0.002917	1.98075	0.00482271	0.0467082	2.6004	0.000155084	0.00369695	0	8.96729	12.6297	60.7312	39.9276	42.7691	37.453	15.8376	32.8465	41.789	43.5752	48.9624
ASPM	-1.5728	0.422055	0.752324	-0.499913	1	1	-0.407204	1	1	3.97714	0	0	0	0.998191	0	0.985605	1.9797	0	2.91551	0	0
ASPN	0.328473	1	1	-3.94645	0.0520216	0.218999	-0.984156	0.574645	0.841523	5.96572	0	0	0	1.99638	5.21574	0	0	0	0	2.07501	0.699462
ASPRV1	2.7373	0.519925	0.805457	2.04172	1	1	4.97066	0.004909	0.0449484	0	0	0	0	0.998191	1.04315	0	0	1.05957	2.91551	6.22502	1.39892
ASPSCR1	-1.06534	0.159156	0.444003	-1.01421	0.239739	0.551373	-0.197974	0.821625	1	0	17.9346	18.0425	0.979535	8.98372	7.30204	2.95682	13.8579	3.1787	13.6057	8.30003	9.79247
ASRGL1	-2.82179	4.95925e-05	0.00149331	-1.86723	0.00720754	0.0615827	-2.23996	0.000819806	0.0124345	39.7714	33.4235	84.7996	10.7749	5.98914	5.21574	14.7841	29.6954	1.05957	7.77469	13.4875	11.8909
ASTE1	0.0587213	1	1	-0.0665847	1	1	0.886814	0.224034	0.529645	0	8.15208	9.92336	8.2183	6.70784	4.17259	11.8273	3.95939	1.05957	11.4968	6.22502	16.0876
ASTN2	0.193453	0.748034	0.963104	-0.165085	0.783471	1	0.124084	0.837514	1	352.156	237.943	315.022	392.353	281.44	361.107	242.784	204.186	359.288	319.763	298.977	367.407
ASXL1	-0.421487	0.52615	0.811742	-0.518321	0.4728	0.794649	-0.418728	0.549242	0.819509	23.8629	32.6083	12.6297	12.734	15.9711	22.9493	5.91363	29.6954	14.8339	23.3241	14.5251	13.9892
ASXL2	0.103731	0.887186	1	-0.0306042	0.962143	1	0.168782	0.807805	0.996795	48.72	16.3042	39.6935	35.2633	26.9511	50.0711	38.4386	17.8173	44.5018	54.4228	18.6751	44.0661
ASZ1	-1.9768	0.0892642	0.31201	-0.284857	0.848394	1	0.19153	1	1	0	0	9.02124	0	0	2.0863	0	1.9797	5.29783	2.91551	3.11251	4.17579
ATAD1	1.34195	0.0632607	0.25749	1.27158	0.0872007	0.304096	0.953373	0.212412	0.512614	18.8914	2.44563	0.902124	19.5907	10.9801	25.0356	34.4962	5.93909	10.5957	14.5775	14.5251	13.2898
ATAD2	-2.6972	0.000632911	0.0105877	-1.3201	0.0571253	0.234182	-1.99086	0.00513062	0.0461457	10.9371	9.7825	39.6935	3.91814	3.99276	1.04315	7.88484	1.9797	12.7148	2.91551	3.11251	8.39355
ATAD2B	-0.375588	0.552998	0.833554	0.137115	0.841507	1	0.101085	0.873525	1	95.4514	50.5429	46.9104	46.0381	41.924	60.5026	96.5893	39.5939	74.1696	75.8032	48.7627	81.8371
ATAD3A	0.0589028	1	1	-0.385116	0.848394	1	-0.149902	0.870365	1	2.98286	6.52167	0	0.979535	7.03724	2.0863	0	1.9797	5.29783	0	0	7.69409
ATAD3B	2.09393	0.272602	0.594833	0.322153	1	1	1.60599	0.422055	0.733582	0	0.815208	0	0	4.93106	0	0	0	1.05957	0.971836	0	2.09839
ATAD3C	0.375957	0.870365	1	0.0217889	1	1	-0.835522	0.527522	0.800034	7.0296	1.30433	0	5.32867	4.02271	1.08487	3.96213	0	3.19989	1.95339	2.08538	0.55957
ATAD5	-2.19049	0.00316792	0.0350119	-0.929203	0.238238	0.548626	-0.852267	0.222941	0.528371	17.8971	6.52167	36.9871	2.93861	3.99276	6.25889	1.97121	21.7766	10.5957	10.6902	10.375	12.5903
ATAT1	0.557733	1	1	-0.124529	1	1	0.733263	0.763692	0.971632	0	2.44563	0	0	0.998191	3.12945	0.985605	0	1.05957	1.94367	3.11251	0
ATCAY	0.217063	0.802794	0.995264	0.0199812	1	1	0.325444	0.647201	0.900216	17.3403	9.28522	11.3126	14.0563	12.0881	17.8378	11.2556	7.28528	18.8073	9.12554	13.9129	23.8657
ATE1	-0.329511	0.666189	0.913566	-0.111805	0.955595	1	-0.319563	0.686069	0.922639	12.9257	13.8585	15.3361	7.83628	7.98553	17.7335	1.97121	21.7766	16.9531	6.80285	13.4875	13.2898
ATF1	0.249803	0.741887	0.960311	1.02602	0.121396	0.375589	0.64044	0.35221	0.667329	13.92	17.1194	9.02124	11.7544	7.98553	28.165	33.5106	35.6345	13.7744	17.4931	17.6376	27.279
ATF2	0.584231	0.387318	0.72086	0.581051	0.387107	0.704606	0.246412	0.716888	0.945405	18.8914	34.2388	2.70637	30.3656	31.9421	21.9061	36.4674	29.6954	18.0126	24.2959	22.8251	19.5849
ATF3	2.78613	1.33816e-05	0.000513129	2.71133	2.1921e-05	0.000864497	2.82188	1.08056e-05	0.000434137	35.7943	169.563	23.4552	520.133	594.922	469.417	497.731	397.919	608.191	467.453	660.89	495.919
ATF4	0.54748	0.36385	0.696114	0.83966	0.165252	0.437542	0.663774	0.271531	0.579506	103.406	229.889	66.7572	180.234	247.551	157.515	135.028	374.162	209.794	192.424	240.701	201.445
ATF5	3.02178	3.02818e-06	0.000143894	3.64723	4.08061e-08	4.98846e-06	3.35636	3.17184e-07	2.23482e-05	59.6572	116.575	9.02124	703.296	373.323	432.907	798.34	839.43	691.896	866.878	515.639	521.1
ATF6	-0.334125	0.582199	0.854246	-0.343634	0.575201	0.862798	-0.519779	0.389735	0.706334	71.0815	200.028	221.047	86.1697	156.696	147.741	74.5906	186.626	128.43	92.5869	114.24	136.332
ATF6B	1.77495	0.100708	0.340929	1.08967	0.428576	0.747187	-0.373608	1	1	0	0	3.6085	2.93861	1.99638	8.34519	3.94242	0	3.1787	2.91551	0	0
ATF7	0.856337	0.211422	0.528296	-0.149456	0.857488	1	0.817399	0.23365	0.545526	14.9143	0	24.3573	20.5702	17.9674	32.3376	7.88484	17.8173	10.5957	19.4367	30.0876	19.5849
ATF7IP	0.00871461	1	1	0.0135395	1	1	-0.116623	0.857505	1	64.6286	32.6083	61.3444	61.7107	56.8969	40.6828	65.05	53.4518	41.3231	67.0567	43.5752	35.6726
ATF7IP2	1.27517	0.18955	0.492932	1.25975	0.198211	0.489717	0.638872	0.623467	0.878999	6.96	0	0	2.93861	1.99638	11.5372	8.87045	7.91878	0	2.91551	3.11251	4.20377
ATG10	0.384696	0.686297	0.927551	0.0681069	1	1	1.27032	0.122479	0.374479	1.58091	0	9.02124	4.69197	5.98914	3.12945	1.01517	9.99746	2.11913	6.53074	8.38303	10.7228
ATG12	1.01981	0.094907	0.327176	1.06012	0.0843556	0.303991	1.01497	0.0968304	0.319632	68.8344	80.2165	68.6065	139.407	151.276	151.131	130.829	188.606	135.836	113.083	172.775	154.434
ATG13	0.165077	0.810109	1	-0.697427	0.277552	0.580599	-0.225459	0.73142	0.953093	43.7486	26.9019	33.3786	39.1814	43.9204	33.3807	23.6545	13.8579	25.4296	33.0424	24.9001	30.7763
ATG14	0.461346	0.471662	0.801685	0.498181	0.441732	0.761951	0.406467	0.528175	0.800688	43.2514	28.2307	16.5269	38.388	27.5401	55.2138	35.4917	31.1802	56.8351	42.6345	30.7931	42.954
ATG16L1	0.408391	0.589468	0.858576	-0.125462	0.89567	1	0.568765	0.425215	0.737139	19.8857	10.5977	5.41274	10.7749	17.9674	18.7767	8.87045	1.9797	20.1317	11.662	21.7876	19.5849
ATG16L2	-0.644449	0.380169	0.711909	-2.36865	0.00498582	0.0470707	-0.443993	0.580762	0.847183	16.9029	18.7498	3.6085	14.693	3.99276	6.25889	0.985605	1.9797	4.23826	11.662	13.4875	4.19677
ATG2A	1.49319	0.100708	0.340929	1.01994	0.373038	0.688016	1.39513	0.164845	0.439801	0.994286	3.26083	0	6.85675	0.998191	5.21574	0.985605	7.91878	2.11913	6.80285	1.0375	4.19677
ATG2B	-1.49807	0.0426565	0.20236	-0.306479	0.679705	0.945335	-1.43014	0.0455383	0.202047	11.9314	8.15208	28.868	4.89768	7.98553	4.17259	17.7409	11.8782	9.53609	8.74653	5.18752	4.19677
ATG3	0.690195	0.253332	0.587099	0.907985	0.133431	0.393415	0.900811	0.135866	0.397809	143.177	220.921	145.242	285.045	277.497	259.744	372.559	291.015	292.44	309.044	353.789	288.878
ATG4A	-0.138906	0.867296	1	0.118907	0.864181	1	-0.485097	0.518836	0.796208	10.9371	17.9346	9.02124	3.91814	12.9765	17.7335	6.89924	15.8376	19.0722	10.6902	7.26253	9.09301
ATG4B	0.0544438	0.94406	1	-0.0203093	1	1	0.0585457	0.947115	1	33.8057	8.96729	48.7147	16.6521	48.9113	29.2082	31.5394	35.6345	23.3104	17.4931	49.8002	27.9785
ATG4C	-0.960992	0.131413	0.402495	-0.444457	0.483528	0.804431	-0.788763	0.207522	0.50563	51.7029	74.184	38.7913	25.4679	32.9403	26.0787	27.597	33.6548	59.3357	29.1551	25.9376	39.8694
ATG4D	-1.82538	0.178303	0.473009	0.0812157	1	1	-1.70999	0.178303	0.456878	7.3776	0	0	1.66521	0	0	0	10.1954	0	0	2.16838	0
ATG5	0.0721988	0.923812	1	-0.828254	0.205396	0.500644	-0.0172277	0.987649	1	41.76	74.9992	18.9446	47.9972	45.9168	49.028	14.7841	31.6751	30.7274	45.6763	53.9502	34.9731
ATG7	-0.621373	0.332391	0.660213	-0.385666	0.551156	0.844476	-0.255801	0.696286	0.929877	32.0955	36.7007	53.072	36.1546	15.7115	27.2366	35.1073	31.6553	26.4785	39.4566	33.1275	29.5873
ATG9A	0.0639652	1	1	1.24547	0.0689012	0.266134	0.640331	0.36771	0.683389	16.9029	8.15208	7.21699	5.87721	8.98372	18.7767	17.7409	47.5127	13.7744	17.4931	16.6001	16.0876
ATHL1	0.283064	1	1	1.1201	0.245187	0.559099	0.308413	1	1	6.96	0	0	2.93861	2.99457	2.0863	0	15.8376	2.11913	1.94367	5.18752	1.39892
ATIC	-0.145503	0.859773	1	-0.728517	0.309727	0.618806	-0.492589	0.453889	0.766195	9.94286	13.8585	38.7913	11.7544	21.9602	22.9493	11.8273	15.8376	10.5957	12.6339	10.375	20.9839
ATL1	5.45185	0.000686055	0.0111003	4.89674	0.00759141	0.0621522	4.94627	0.004909	0.0449484	0	0	0	2.93861	2.99457	9.38834	0	3.95939	7.41696	2.91551	5.18752	2.09839
ATL2	-2.05913	0.00549493	0.0510351	-3.01758	0.000128994	0.00346153	-2.13788	0.00368936	0.0369789	24.8571	4.89125	30.6722	3.91814	2.99457	7.30204	0	0	6.35739	3.88735	2.07501	6.99462
ATL3	1.0887	0.0966672	0.329238	1.47323	0.025034	0.139053	1.43177	0.0260493	0.140544	24.8571	21.1954	4.51062	39.1814	27.9493	40.6828	70.9636	31.6751	37.0848	41.789	46.6877	48.2629
ATM	-1.72593	0.00672649	0.0597201	-1.49943	0.01818	0.114097	-1.95444	0.00228575	0.0258239	107.423	67.0672	120.623	29.2685	14.1444	45.596	35.4325	33.5558	34.9869	20.2045	26.7157	28.8179
ATMIN	0.730538	0.255951	0.589752	0.825212	0.198224	0.489717	0.431894	0.50079	0.796208	47.7257	13.8585	30.6722	38.2019	49.9095	64.6752	28.5826	81.1675	55.0974	42.7608	41.5001	39.8694
ATN1	-0.792296	0.419984	0.752324	-1.0748	0.527522	0.819412	-1.01809	0.419984	0.733582	4.97143	4.07604	0	1.95907	0	3.12945	0	5.93909	0	1.94367	0	2.09839
ATOH8	-4.62456	0.0119366	0.0877788	-4.5066	0.0191099	0.114555	-4.71797	0.00759141	0.0609315	7.95429	0	0.902124	0	0	0	0	0	0	0	0	0
ATOX1	2.27308	0.000274089	0.00567336	2.62861	3.31129e-05	0.00117814	2.51145	6.69876e-05	0.00194346	64.6286	443.473	64.0508	927.62	917.337	925.273	732.305	1773.81	1040.49	1002.94	1114.28	1150.62
ATP10A	1.77118	0.0108613	0.0841545	1.66258	0.0181137	0.113731	2.12185	0.00223361	0.0253953	6.96	12.2281	3.6085	36.2428	18.9656	23.9924	18.7265	33.6548	22.2509	20.4086	21.7876	58.0554
ATP10D	0.662607	0.290688	0.606877	0.534545	0.402614	0.722986	0.521288	0.409546	0.728032	7.95429	67.6623	24.3573	39.1814	38.9294	81.3656	66.0356	21.7766	56.157	62.1975	42.5377	39.8694
ATP11A	-1.46832	0.0217574	0.131751	-1.84644	0.00385247	0.0404863	-1.05463	0.094202	0.315248	47.7257	62.771	84.7996	30.3656	14.9729	25.0356	23.6545	3.95939	24.37	43.7326	13.4875	36.372
ATP11B	0.432049	0.531497	0.815665	0.752006	0.290638	0.594369	0.252691	0.736936	0.956479	8.94857	13.0433	14.434	13.7135	17.9674	17.7335	18.7265	9.89848	31.787	13.6057	14.5251	15.3882
ATP11C	0.280613	0.679818	0.923625	0.748835	0.243151	0.557605	0.516127	0.420761	0.733582	26.8457	36.6844	12.6297	34.2837	21.9602	36.5102	32.525	39.5939	56.157	34.9861	41.5001	32.8747
ATP13A1	0.358501	0.589468	0.858576	0.87899	0.201606	0.495194	0.901456	0.180809	0.461064	10.9371	22.0106	3.6085	13.7135	18.9656	14.6041	10.8417	13.8579	42.3826	14.5775	14.5251	39.1699
ATP13A2	2.72143	0.00041778	0.00779022	4.10917	7.03396e-08	7.8599e-06	3.69944	1.58271e-06	8.67339e-05	1.98857	6.52167	0	16.6521	13.9747	29.2082	17.7409	112.843	30.7274	27.2114	52.9127	37.771
ATP13A3	-1.41102	0.0236507	0.138638	-1.96342	0.00247592	0.0293884	-2.08026	0.00115175	0.0157339	93.4629	155.705	102.842	56.813	40.9258	34.4239	37.453	45.533	8.47653	32.0706	40.4626	11.1914
ATP1A1	-0.853949	0.163763	0.45297	-0.901051	0.141047	0.40929	-0.752088	0.21777	0.52093	92.4686	131.249	161.48	60.7312	68.8752	83.4519	66.0356	43.5533	95.3609	59.282	63.2877	105.619
ATP1A1OS	-2.33645	0.115804	0.374739	-4.16023	0.0311967	0.15851	-2.48695	0.115804	0.361017	6.96	0	0	0	0	1.04315	0	0	0	0	1.0375	0
ATP1A2	-1.1642	0.333142	0.660328	-0.015574	1	1	-1.36632	0.333142	0.647321	0	3.73365	6.50431	0	0	4.56899	6.77111	0	2.29926	1.68128	2.02313	0.398694
ATP1B1	0.936558	0.129647	0.400937	0.277017	0.666498	0.935609	0.911799	0.139861	0.406511	61.6457	31.7931	64.9529	134.196	119.783	49.028	68.9924	89.0863	34.9657	151.606	109.83	37.1904
ATP1B2	-0.767784	0.495736	0.805457	-0.346387	0.870365	1	0.101997	1	1	3.87771	4.33691	3.08526	1.14606	4.13251	1.21005	0	6.4934	3.64491	3.32368	2.95689	5.61668
ATP1B3	0.250824	0.684497	0.927551	-0.242229	0.690047	0.953046	0.0779228	0.901735	1	72.5829	97.825	64.0508	128.319	79.8553	70.9341	81.8053	37.6142	77.3483	94.2681	75.7378	77.6403
ATP1B4	-0.994103	0.339138	0.66777	1.20859	0.106773	0.341659	0.114932	1	1	5.17029	4.54886	3.64458	3.11492	2.19602	1.16833	3.37077	32.5066	0	5.17989	0.383876	8.28863
ATP2A1	3.03628	0.279887	0.594833	0	1	1	0	1	1	0	0	0	0	0	2.63917	0	0	0	0	0	0
ATP2A2	-0.0763681	0.903029	1	-0.301161	0.628046	0.90691	0.208603	0.736809	0.956479	89.4857	164.672	71.2678	114.606	111.797	82.4087	97.5749	77.2081	89.0035	127.311	153.551	95.8264
ATP2A3	-1.88942	0.125871	0.395243	0.93139	0.311737	0.621172	-2.8424	0.0344155	0.165739	8.94857	0	0	0	0	2.0863	4.92803	13.8579	0	0	1.0375	0
ATP2B1	-2.11259	0.00076154	0.012143	-2.5833	5.562e-05	0.00177972	-2.91694	7.40086e-06	0.000321746	324.137	264.943	268.833	73.4651	58.8933	65.7183	63.0788	21.7766	56.157	52.4792	28.0126	32.8747
ATP2B4	-2.15199	0.00389164	0.0405824	-2.80273	0.000299112	0.00648212	-3.15657	8.39764e-05	0.0023054	35.7943	3.26083	20.7489	2.93861	6.98734	3.12945	1.97121	0	5.29783	3.88735	2.07501	0.699462
ATP2C1	-0.726737	0.253427	0.587103	-0.737044	0.248889	0.565058	-0.560375	0.374431	0.688364	42.7543	66.0319	37.8892	31.9426	22.2397	34.4239	42.381	17.8173	26.4891	28.3485	40.4626	30.7763
ATP2C2	1.93559	1	1	3.52376	0.155439	0.42075	1.87575	1	1	0	0	0	0	0.998191	0	0	5.93909	0	0.971836	0	0
ATP5A1	-0.600389	0.333659	0.660987	-0.432093	0.480276	0.80278	-0.619244	0.319254	0.629398	154.114	44.8365	62.2466	56.813	62.886	52.1574	89.6901	39.5939	62.5144	65.113	54.9877	49.6618
ATP5B	-0.913971	0.132457	0.4049	-1.29328	0.0342791	0.167887	-0.708456	0.24246	0.557899	203.829	248.639	243.573	112.647	114.792	141.868	148.826	29.6954	102.778	169.1	135.913	121.007
ATP5C1	-0.0644868	0.925938	1	-0.00589407	0.976571	1	0.162099	0.798475	0.991457	73.5772	71.7383	27.0637	55.8335	58.8933	50.0711	91.6613	5.93909	70.9909	70.9441	63.2877	58.7548
ATP5D	-1.97597	0.00827287	0.0679648	-1.97274	0.00808261	0.0650932	-2.00612	0.00549493	0.0488465	24.8571	18.7498	12.6297	6.85675	4.99095	2.0863	5.91363	1.9797	5.29783	5.83102	2.07501	5.5957
ATP5E	-0.0220363	0.971192	1	0.0684747	0.908754	1	-0.117875	0.843779	1	908.777	1085.84	689.223	893.434	947.213	802.557	905.771	1199.7	709.951	852.301	914.041	707.157
ATP5EP2	1.40998	0.653233	0.90375	-1.73939	1	1	-1.89779	1	1	0	0.831513	0	0.881582	1.06806	1.05358	0	0	0	0	0	0
ATP5F1	-1.308	0.0334066	0.17077	-1.91961	0.00229094	0.0276518	-1.31959	0.0327728	0.161526	167.786	190.653	119.116	72.2995	60.6101	59.7515	50.8868	20.1137	53.2856	74.8217	60.8807	55.5723
ATP5G1	-1.85164	0.00610567	0.0555177	-1.55393	0.0202645	0.119766	-1.64897	0.0136209	0.0899867	33.8057	18.7498	49.6168	9.79535	13.9747	4.17259	15.7697	5.93909	11.6552	9.71836	8.30003	13.9892
ATP5G2	-1.0953	0.0722454	0.282711	-1.28869	0.0353128	0.171796	-1.37935	0.0244022	0.13424	235.646	208.693	338.296	98.933	111.797	155.429	137.985	87.1066	94.3013	112.733	73.6628	114.012
ATP5G3	-1.25371	0.0405779	0.194905	-1.89967	0.00233046	0.0279005	-1.6135	0.00906331	0.0689535	174	295.105	151.557	55.8335	93.8299	110.574	92.6469	23.7563	47.6805	70.9441	56.0252	75.5419
ATP5H	-1.20319	0.0521271	0.223896	-0.827579	0.183037	0.463359	-1.24741	0.0433985	0.19483	75.5657	119.02	175.914	58.7721	51.9059	50.0711	77.8628	87.1066	44.5018	62.1975	49.8002	44.0661
ATP5I	-0.923145	0.139553	0.422173	-0.882462	0.164598	0.436625	-0.993091	0.113188	0.356907	55.68	74.184	74.8763	31.3451	37.9312	38.5965	50.2659	39.5939	21.1913	32.0706	34.2376	36.372
ATP5J	-0.419223	0.498002	0.805457	-0.556546	0.363098	0.679177	-0.30072	0.62463	0.879685	90.48	185.868	42.3998	50.9358	95.8263	91.7971	74.906	47.5127	93.2418	73.6555	82.9795	102.122
ATP5J2	-1.09799	0.0852915	0.31201	-0.831806	0.198602	0.489785	-0.740512	0.234293	0.546494	39.7714	44.8365	64.9529	21.5498	17.9674	30.2304	29.5682	39.5939	15.8935	25.2677	16.6001	46.864
ATP5J2-PTCD1	5.79374	0.00017445	0.00399864	6.38512	1.28897e-05	0.000570777	0.30473	1	1	0	0	0	1.2636	0	18.3594	0	0	30.1235	0	0	0.0629516
ATP5L	-0.921652	0.128888	0.400937	-1.06539	0.0796471	0.292401	-0.910607	0.132014	0.389721	291.316	294.274	267.02	150.848	168.664	130.394	130.898	114.763	161.022	139.915	139.855	173.453
ATP5L2	-0.44729	0.569507	0.846215	-0.357977	0.739347	0.989841	-0.0174287	1	1	5.02114	13.883	17.1494	9.14886	10.0218	7.30204	4.21839	19.8563	6.45275	11.6912	16.8076	7.70808
ATP5O	0.0820722	0.900131	1	-0.988971	0.118239	0.368767	-0.248354	0.700563	0.934086	76.56	75.8144	38.7913	59.7516	75.8625	66.7615	34.4962	23.7563	37.0848	40.8171	70.5503	49.6618
ATP5S	3.14191	0.000206613	0.00461028	2.99435	0.00107159	0.0159822	3.02586	0.00057309	0.00971865	0	4.07604	0	11.7936	16.9692	12.5178	22.6689	9.89848	4.23826	13.6057	20.8227	4.19677
ATP5SL	1.08688	0.118391	0.380698	0.985625	0.164749	0.436625	0.967936	0.172617	0.453433	7.95429	13.0433	7.21699	10.7749	26.9511	22.9493	15.7697	9.89848	29.6678	20.4086	18.6751	16.7871
ATP6AP1	-0.346524	0.571706	0.848423	0.477464	0.426991	0.747187	-0.28129	0.646527	0.900216	86.5029	208.693	120.885	101.872	110.799	114.746	99.5462	308.832	173.769	84.5498	134.875	123.105
ATP6AP2	-1.99871	0.00135826	0.0189905	-1.50299	0.0145111	0.0966709	-1.67555	0.00656539	0.0559726	226.697	224.998	470.909	66.6084	87.8408	76.1498	136.999	79.1878	108.076	93.2963	90.2628	104.919
ATP6V0A1	-2.21725	0.000494732	0.00870375	-1.50127	0.0157341	0.102937	-2.13389	0.000772376	0.0119559	117.326	147.553	241.769	43.0995	25.953	39.6396	76.8772	59.3909	42.3826	44.7045	36.3126	34.2737
ATP6V0A2	1.37213	0.0330724	0.16979	1.25055	0.0538582	0.224612	0.861741	0.183188	0.464481	25.8813	24.5541	5.97206	50.5636	37.7216	58.2598	44.0467	49.1558	41.7893	43.2176	30.8346	28.8179
ATP6V0B	0.336291	0.574996	0.848878	0.507265	0.397533	0.716381	0.213269	0.722408	0.94699	192.891	434.506	262.518	335.981	407.262	380.749	288.782	704.771	274.428	272.114	426.414	333.644
ATP6V0C	0.503738	0.398305	0.734597	1.30446	0.0308679	0.15851	0.802927	0.17967	0.459141	598.56	2100.79	1116.83	1601.54	2211.99	1598.1	1565.14	5626.29	2238.86	1773.6	2796.07	2089.29
ATP6V0D1	-0.591416	0.335013	0.66321	-0.66516	0.285567	0.588455	-0.665894	0.276494	0.579506	60.6514	103.531	186.74	62.6902	88.839	81.3656	44.3522	110.863	67.8122	55.3947	78.8503	86.7333
ATP6V0D2	0.571832	0.500161	0.805457	2.29146	0.00181342	0.0238176	1.61731	0.0318764	0.15787	0	12.2037	0	0	17.0192	2.0863	22.6689	25.7954	16.0312	5.83102	20.7604	13.3387
ATP6V0E1	0.752435	0.209223	0.524544	0.989454	0.0999545	0.328756	1.01393	0.0918494	0.309475	378.823	635.863	575.555	844.359	897.373	937.79	805.24	1130.41	1222.74	934.907	1177.57	1099.56
ATP6V0E2	-0.383739	0.793749	0.989115	-3.88418	0.088785	0.304096	-2.20881	0.176971	0.456121	1.98857	3.26083	0	1.95907	1.99638	0	0	0	0	0	1.0375	0
ATP6V1A	-0.222277	0.716359	0.945437	-0.394962	0.515862	0.813028	-0.543831	0.369325	0.685129	140.403	380.401	124.998	187.561	177.608	188.706	166.587	181.063	144.059	137.738	180.173	125.456
ATP6V1B2	-0.0331006	0.957801	1	-0.474111	0.428706	0.747323	-0.146524	0.808469	0.99722	185.931	325.268	190.348	256.638	245.555	183.594	263.157	71.269	168.471	253.649	234.476	146.188
ATP6V1C1	0.621152	0.313956	0.638583	0.842021	0.17013	0.445654	0.6398	0.300584	0.606469	46.7314	77.4448	36.085	79.3913	97.8227	69.7449	67.2183	158.376	64.6335	64.1412	109.975	76.2414
ATP6V1C2	-3.28548	0.279887	0.594833	-3.17535	0.279887	0.580599	0.182783	1	1	0	0	3.12135	0	0	0	0	0	0	2.56565	1.33838	0
ATP6V1D	0.360931	0.558235	0.837314	0.356106	0.55868	0.850809	0.334834	0.582879	0.849245	66.6172	123.096	58.6381	77.3833	139.747	102.229	72.9348	150.457	96.4205	69.9722	133.838	109.816
ATP6V1E1	0.744331	0.218775	0.539995	0.565011	0.350205	0.664087	0.809144	0.181246	0.461655	96.4457	206.248	102.842	213.539	249.548	216.975	226.689	126.7	245.819	249.762	205.426	256.003
ATP6V1E2	-5.90063	9.29158e-05	0.00239455	-2.44355	0.0104954	0.0792586	-2.83848	0.00492129	0.0449484	19.8857	1.63042	0	0	0	0	2.95682	0	0	1.94367	0	0.699462
ATP6V1F	0.371716	0.536215	0.819719	0.918878	0.127601	0.384066	0.532425	0.374527	0.688364	183.943	402.713	210.195	273.29	443.197	315.031	350.876	815.634	343.299	330.424	473.102	349.731
ATP6V1G1	0.693176	0.248274	0.582907	0.720275	0.231359	0.539474	0.942812	0.117332	0.364589	233.657	414.941	243.573	500.542	474.141	468.374	447.465	380.101	642.097	538.397	607.977	569.362
ATP6V1G2	-2.57727	0.519925	0.805457	-2.47517	0.519925	0.813028	-2.6589	0.519925	0.796208	0	1.63042	0	0	0	0	0	0	0	0	0	0
ATP6V1H	2.4619	0.000127827	0.00310937	1.89159	0.00280522	0.0323834	2.69329	2.98946e-05	0.000999026	20.88	57.0646	18.0425	175.337	201.635	155.429	157.697	83.1472	116.552	169.1	314.364	141.991
ATP7A	-0.773611	0.305057	0.626119	-0.379337	0.562626	0.854653	-0.752517	0.306449	0.613948	7.95429	15.2607	21.651	11.7544	10.1716	4.17259	24.6401	3.95939	4.23826	10.6902	11.4125	4.89624
ATP7B	-4.40979	0.0191099	0.119566	-4.29256	0.0311967	0.15851	-4.50267	0.0191099	0.113249	0	0	7.21699	0	0	0	0	0	0	0	0	0
ATP8A1	-0.766882	0.288272	0.605189	-2.17026	0.00588088	0.0530354	-1.73186	0.0215908	0.124391	6.96	4.89125	26.1616	11.7544	0	10.4315	2.95682	0	4.23826	6.80285	0	4.19677
ATP8B1	2.41781	0.00923579	0.0742967	2.17241	0.0223854	0.128985	2.45046	0.00616621	0.0533547	3.90754	0.807056	0	8.28687	3.59349	13.8217	7.36247	8.77005	5.91238	8.26061	12.5538	5.66565
ATP8B2	-0.0636229	0.932328	1	0.41683	0.516814	0.813028	-0.66947	0.302821	0.609689	25.1157	30.0893	22.4539	28.6612	16.011	29.6984	27.3308	51.0761	26.9554	13.4211	15.3032	19.8018
ATP8B4	-1.48682	0.0276333	0.15433	-0.666383	0.285684	0.588526	-1.34539	0.038461	0.178806	50.7086	5.70646	39.6935	19.5907	8.98372	5.21574	29.5682	3.95939	24.37	21.3804	1.0375	14.6887
ATP8B5P	0.39115	1	1	3.14132	0.519925	0.813028	2.80948	0.519925	0.796208	0	0	0	0	0	0.114746	2.53301	0	0	2.1672	0	0
ATP9B	-1.33751	0.0445666	0.209683	-1.61579	0.0191427	0.114704	-1.26134	0.0538582	0.220158	22.8686	23.641	65.855	20.5702	6.98734	16.6904	12.8129	11.8782	11.6552	18.4649	8.30003	19.5849
ATPAF1	0.509338	0.571552	0.848284	-0.46526	0.578428	0.86459	0.872106	0.265464	0.579506	3.97714	3.26083	9.02124	2.93861	10.9801	9.38834	8.17067	0	2.11913	12.6339	8.30003	9.09301
ATPAF2	-1.74304	0.0118537	0.0877788	-0.701343	0.303835	0.610959	-1.05945	0.114239	0.359034	13.92	15.489	42.3998	5.87721	5.98914	9.38834	25.6257	13.8579	4.23826	7.77469	6.22502	19.5849
ATPBD4	0.0978546	1	1	-1.07401	0.287214	0.590063	-0.74426	0.596298	0.858277	0	6.52167	3.6085	0.979535	0.998191	9.38834	0	0	4.23826	2.91551	1.0375	2.09839
ATPIF1	-0.910577	0.142623	0.428649	-0.414937	0.502886	0.813028	-0.863722	0.161032	0.432371	87.4972	65.2167	72.1699	30.3656	61.8878	27.1219	75.8916	47.5127	44.5018	38.8735	25.9376	58.0554
ATR	0.100776	0.952284	1	0.841537	0.233906	0.542406	0.0595894	1	1	15.9086	6.52167	9.92336	9.79535	5.98914	18.7767	19.7121	17.8173	20.1317	17.4931	6.22502	9.79247
ATRIP	-0.248046	0.810764	1	-1.11374	0.212422	0.51132	-1.67441	0.0470668	0.206951	12.9257	11.4129	1.80425	10.7749	9.98191	1.04315	0	7.91878	5.29783	4.85918	1.0375	2.09839
ATRN	-2.55978	0.000651199	0.0107604	-1.78432	0.0131112	0.0900871	-2.31881	0.00130217	0.017374	25.8514	16.3042	31.5743	1.95907	1.99638	8.34519	7.88484	3.95939	8.47653	5.83102	2.07501	6.29516
ATRX	-0.851582	0.159382	0.444461	-0.785264	0.194087	0.482954	-0.815824	0.177259	0.456652	436.491	218.476	279.658	153.787	165.7	198.198	159.668	170.254	211.913	205.057	173.263	152.483
ATXN1	-0.942354	0.128243	0.400144	-0.916163	0.132503	0.391731	-1.25037	0.0450334	0.200908	110.366	96.1946	93.8209	55.8335	42.9222	57.3732	65.05	19.797	72.0505	35.9579	37.3501	52.4597
ATXN10	-1.48663	0.0227767	0.135683	-1.3478	0.0363398	0.176013	-1.46722	0.0223346	0.127612	61.6457	50.5429	46.9104	12.734	22.9584	20.863	30.5538	19.797	11.6552	24.2959	15.5626	17.4866
ATXN1L	-1.45466	0.0384465	0.187122	-1.40775	0.0339992	0.167455	-1.01317	0.120189	0.370729	24.8571	10.5977	36.9871	9.79535	7.98553	8.34519	12.8129	1.9797	10.5957	5.83102	10.375	18.8855
ATXN2	-0.184351	0.766045	0.971946	0.121202	0.854442	1	-0.198936	0.75003	0.965414	86.5029	45.6517	52.3232	48.9768	58.8933	54.2437	66.0356	55.4315	78.4079	51.5073	41.5001	67.1484
ATXN2L	3.18297	0.000230277	0.00503616	3.39085	0.000230277	0.00532373	3.60668	4.1302e-05	0.00130695	0	1.63042	1.80425	12.734	12.9765	9.38834	11.8273	11.8782	16.9531	15.5494	22.8251	9.09301
ATXN3	0.235307	0.713062	0.944782	0.648852	0.297246	0.602795	0.458998	0.456019	0.767798	77.773	47.4696	43.3831	75.5026	44.6491	78.2153	79.0751	56.4807	127.582	69.6224	78.0514	83.9005
ATXN7	0.456576	0.457293	0.786421	0.507328	0.417995	0.740566	0.850703	0.165761	0.441203	61.6457	69.2927	56.8338	75.4242	94.8281	87.6245	129.114	49.4924	86.8844	108.846	120.35	109.816
ATXN7L1	1.33695	0.0329581	0.169325	1.33325	0.0335189	0.16566	1.36099	0.0304652	0.156508	26.8457	13.0433	59.5402	90.1172	78.8571	82.4087	68.9924	100.964	81.5866	107.874	60.1752	87.4328
ATXN7L2	0.336418	0.781742	0.982438	0.0022067	1	1	-0.191593	1	1	0	9.7825	0	2.93861	6.98734	3.12945	5.91363	0	3.1787	2.91551	4.15001	2.09839
ATXN7L3	0.628727	0.310051	0.633614	1.01283	0.104601	0.33951	0.882543	0.154472	0.421788	30.8229	40.7604	48.7147	57.7926	88.839	39.6396	67.0212	120.761	57.2165	58.3102	93.3753	70.6457
ATXN7L3B	0.335487	0.587198	0.858148	0.188746	0.764344	1	0.287826	0.642764	0.897097	68.6057	55.4342	48.7147	92.0763	53.9023	71.9772	68.9924	65.3299	62.5144	76.7751	70.5503	63.6511
AUH	-1.19505	0.653233	0.90375	0.323262	1	1	-0.00753174	1	1	2.98286	0	0	0.979535	0	0	1.97121	0	1.05957	0	3.11251	0
AUP1	-0.545281	0.379673	0.711539	0.00586277	0.992277	1	-0.353166	0.563659	0.834164	67.6114	97.825	95.6251	63.6698	59.8914	55.2869	55.1939	142.538	66.7526	65.113	64.3252	74.8425
AURKA	0.761298	0.34273	0.669224	0.269403	0.793823	1	0.224672	0.904139	1	0	2.44563	10.0587	10.4223	7.98553	3.12945	0	9.7599	6.99313	2.91551	6.22502	5.5957
AURKAIP1	-0.327872	0.615315	0.879986	-0.145901	0.831916	1	-0.485698	0.445641	0.756199	43.7486	48.0973	55.9317	33.3042	48.9113	35.467	47.3091	49.4924	37.0848	35.9579	28.0126	41.2683
AURKAPS1	0.46577	0.734571	0.95523	-1.44267	0.253385	0.56941	0.327257	0.860301	1	3.97714	3.26083	0	0.979535	5.98914	3.12945	0	0	2.11913	1.94367	1.0375	5.5957
AURKC	-2.61694	0.519925	0.805457	-0.473023	1	1	0.784422	0.72096	0.945524	1.98857	0	0	0	0	0	0	0	1.05957	0.971836	0	2.09839
AUTS2	2.27428	0.00694954	0.0613954	1.82291	0.0456701	0.207635	2.36134	0.00619539	0.0534778	6.96	0	0	18.6112	5.98914	8.34519	13.7985	3.95939	5.29783	12.6339	13.4875	9.09301
AVEN	-0.994082	0.174699	0.471062	-1.74669	0.0269521	0.147417	-1.03295	0.129746	0.386376	14.9143	21.1954	14.434	7.83628	5.98914	11.4746	4.92803	5.93909	4.23826	11.662	2.07501	10.4919
AVIL	-0.683408	1	1	-2.51474	0.519925	0.813028	-2.69864	0.519925	0.796208	1.98857	0	0	0.979535	0	0	0	0	0	0	0	0
AVL9	1.49025	0.0520283	0.22355	2.6957	0.000451462	0.00867412	1.21317	0.122479	0.374479	1.98857	0.815208	8.11912	10.7749	10.9801	9.38834	10.8417	47.5127	16.9531	9.71836	11.4125	4.89624
AVPI1	-0.304094	0.886506	1	-0.170453	1	1	-0.394446	0.667886	0.909009	4.97143	5.70646	1.80425	1.95907	4.99095	3.12945	1.97121	3.95939	5.29783	1.94367	3.11251	4.19677
AXIN1	-0.431856	0.536696	0.819949	-0.140605	0.832728	1	0.562234	0.44479	0.755024	30.8229	2.44563	0	11.7544	5.98914	6.25889	6.89924	1.9797	19.0722	6.80285	13.4875	27.279
AXL	2.10952	0.00117116	0.0168522	2.85587	1.80759e-05	0.000742931	2.30099	0.00044119	0.0079979	17.2011	17.3884	17.1584	68.4009	69.3842	86.7587	81.9235	163.186	133.092	76.7168	77.0243	102.359
AZI1	-2.50273	0.0764955	0.293329	-1.47072	0.253385	0.56941	-4.52916	0.0191099	0.113249	5.96572	1.63042	0	0.979535	0	0	0	0	2.11913	0	0	0
AZI2	1.08453	0.0761583	0.293057	0.775104	0.204892	0.499829	1.05148	0.0852227	0.303265	47.7257	93.749	95.6251	171.419	150.727	181.508	167.553	120.761	117.612	153.55	156.663	181.86
AZIN1	0.199723	0.745373	0.961618	-0.0161068	0.985774	1	0.388835	0.52062	0.796631	46.7314	133.694	106.451	132.237	105.808	91.7971	90.6757	87.1066	105.957	144.804	142.138	89.5312
AZU1	0	1	1	0	1	1	2.67394	0.519925	0.796208	0	0	0	0	0	0	0	0	0	1.94367	0	0
B2M	0.850697	0.155037	0.437234	0.704368	0.238054	0.548379	0.903784	0.131204	0.387769	6611.01	16179.4	6355.46	17629.7	18893.8	16038.4	19634.2	7659.44	20196.4	16759.3	21625.7	16147.1
B3GALNT1	0	1	1	0	1	1	3.45376	0.279887	0.579506	0	0	0	0	0	0	0	0	0	0	0	2.79785
B3GALNT2	-0.161955	0.860254	1	-0.873172	0.185072	0.467352	-0.632009	0.36771	0.683389	11.1758	6.6684	32.0525	9.8933	5.37027	29.3855	5.30256	1.36599	18.7861	9.29076	10.1364	12.4504
B3GALT2	1.62256	0.0778019	0.296659	0.103127	1	1	1.42231	0.164845	0.439801	0	4.07604	0	4.89768	0.998191	8.34519	1.97121	0	2.11913	3.88735	4.15001	4.19677
B3GALT4	1.15076	0.0964894	0.329238	1.79999	0.00938754	0.0728826	1.59133	0.0198525	0.116867	0	13.0433	13.5319	24.4884	16.9692	18.7767	23.6545	29.6954	41.3231	30.1269	33.2001	18.8855
B3GALT6	0.119634	0.857604	1	-0.313537	0.645788	0.922932	-0.681715	0.299606	0.605264	33.8057	27.7171	44.2041	41.1405	30.9439	42.7691	30.5538	45.533	10.5957	26.2396	20.7501	18.8855
B3GALTL	-1.76056	0.0456701	0.212291	-1.68119	0.105845	0.341465	-2.82068	0.00385701	0.0382004	1.98857	6.52167	12.6297	2.93861	0.998191	2.0863	0	3.95939	3.1787	0.971836	2.07501	0
B3GAT3	-0.355679	0.804597	0.996118	0.0259935	0.904139	1	-0.793628	0.429921	0.739859	2.98286	12.2281	0	3.91814	2.99457	5.21574	0	9.89848	7.41696	6.80285	0	2.09839
B3GNT1	-5.6738	0.000242141	0.00513579	-5.55303	0.000479916	0.00882293	-5.76928	0.00017445	0.00390478	1.98857	4.89125	10.8255	0	0	0	0	0	0	0	0	0
B3GNT2	3.18035	1.21401e-06	6.70433e-05	3.22115	9.78808e-07	7.15402e-05	3.38097	3.12619e-07	2.21356e-05	26.8457	65.2167	19.8467	317.369	513.07	189.853	175.438	589.949	287.142	259.48	652.59	260.9
B3GNT5	0.0649337	0.924706	1	0.496413	0.420976	0.741056	-0.130494	0.849625	1	35.7943	105.162	20.7489	73.4651	67.877	28.165	71.9492	93.0457	64.6335	52.4792	76.7753	19.5849
B3GNT6	0.736929	0.233934	0.562063	0.392241	0.541863	0.834618	0.538802	0.382884	0.698786	40.1095	22.6057	76.473	82.8393	49.9694	99.2451	53.2917	46.9188	81.7137	68.6214	42.2368	90.8672
B3GNT7	1.3818	0.0594868	0.24605	1.88955	0.0101807	0.0771964	1.2273	0.0949045	0.316951	0	10.5977	3.6085	0.979535	14.9729	22.9493	10.8417	11.8782	31.787	4.85918	13.4875	16.0876
B3GNT8	1.25163	0.263683	0.594833	1.67562	0.100708	0.33007	1.73668	0.0819439	0.297775	0	1.63042	2.70637	3.91814	2.99457	4.17259	0	5.93909	9.53609	1.94367	7.26253	6.29516
B3GNT9	-0.190228	0.848394	1	1.36954	0.182178	0.461429	-1.54197	0.235691	0.546988	8.6304	0	0	4.43729	0	2.6496	0	0	20.1317	0	0	2.16134
B3GNTL1	-2.84687	0.0344155	0.172596	-4.66375	0.0119366	0.0840512	-4.87643	0.00759141	0.0609315	0	8.96729	0	0	0.998191	0	0	0	0	0	0	0
B4GALT1	0.994965	0.100558	0.340929	0.695746	0.25183	0.56941	0.920627	0.128627	0.385208	138.206	183.422	97.4294	342.837	266.517	226.363	262.171	170.254	245.819	321.678	242.776	229.424
B4GALT2	3.92417	0.088785	0.31201	4.62851	0.0191099	0.114555	3.2016	0.279887	0.579506	0	0	0	0	2.99457	2.0863	4.92803	0	3.1787	0.971836	2.07501	0
B4GALT3	0.287371	0.746146	0.961774	0.303749	0.716588	0.974958	-0.0123922	1	1	12.9257	7.33688	7.21699	5.87721	11.9783	15.6472	17.7409	3.95939	10.5957	10.6902	7.26253	9.09301
B4GALT4	0.739714	0.313393	0.637891	-0.00891912	1	1	0.379359	0.667651	0.909009	8.94857	2.44563	10.8255	10.7749	21.9602	4.17259	1.97121	5.93909	13.7744	7.77469	16.6001	4.89624
B4GALT5	1.97747	0.00142584	0.019718	1.67663	0.0064806	0.0573944	1.92643	0.00186104	0.022558	79.9505	176.9	129.004	424.178	649.822	447.573	271.042	633.502	332.704	346.304	810.923	311.96
B4GALT6	3.63452	0.155439	0.437234	0	1	1	0	1	1	0	0	0	0	0	4.17259	0	0	0	0	0	0
B4GALT7	0.14072	0.865121	1	0.161742	0.849384	1	-0.221888	0.787855	0.98706	16.9029	17.1194	12.6297	15.6726	14.9729	20.863	35.4818	3.95939	10.5957	23.3241	6.22502	10.4919
B7H6	-0.494466	0.623467	0.884229	-1.52445	0.220828	0.524669	-0.679008	0.526681	0.800034	0	4.07604	7.21699	3.91814	0.998191	3.12945	0	1.9797	2.11913	2.91551	2.07501	2.09839
B9D2	-0.294047	0.834042	1	1.87851	0.0282813	0.153013	-0.307421	0.848394	1	7.95429	0	0	0	3.99276	2.0863	8.87045	19.797	2.11913	1.94367	1.0375	2.79785
BAALC	6.0028	1.21651e-08	1.34881e-06	5.3786	2.05514e-07	1.95964e-05	5.66455	7.12862e-08	6.42088e-06	0	0.815208	0	37.2223	37.9312	4.17259	27.597	13.8579	10.5957	19.4367	35.2751	7.69409
BABAM1	-0.350216	0.589444	0.858576	-0.508194	0.445164	0.765378	-0.337521	0.612388	0.871801	38.7771	39.9452	30.6722	19.5907	35.9349	30.2513	8.87045	25.736	42.3826	30.1269	26.9751	29.3774
BACE1	-4.15527	1.84044e-05	0.000653197	-2.82165	0.00307177	0.034347	-3.49441	0.000105849	0.00273475	23.8629	17.1194	0.902124	0.979535	0.998191	0	0	7.91878	0	0	1.0375	2.09839
BACE1-AS	0	1	1	2.03275	1	1	3.97177	0.088785	0.303265	0	0	0	0	0	0	0.985605	0	0	0	0	4.19677
BACE2	3.9169	0.088785	0.31201	4.96282	0.004909	0.0467082	1.87575	1	1	0	0	0	0	4.99095	0	0	13.8579	1.05957	0.971836	0	0
BACH1	0.78372	0.19863	0.508138	1.10399	0.0705162	0.270836	1.11189	0.0678663	0.260379	118.32	142.661	57.7359	196.887	194.647	157.515	217.819	182.132	285.023	252.677	241.738	195.15
BACH2	3.63065	0.155439	0.437234	2.84826	0.519925	0.813028	2.68	0.519925	0.796208	0	0	0	0	0.998191	3.12945	0	0	2.11913	0.971836	1.0375	0
BAD	-1.43749	0.0653114	0.26196	-0.839362	0.325898	0.637227	-0.93684	0.21736	0.520676	7.95429	17.9346	9.92336	3.91814	4.99095	4.17259	7.88484	13.8579	0	3.88735	9.33753	5.5957
BAG1	1.82295	0.00349646	0.0373208	2.1275	0.000728937	0.0120663	2.22756	0.000418185	0.00765575	36.7886	70.1161	52.3322	197.464	199.598	167.947	205.982	271.218	221.449	254.621	269.668	223.828
BAG2	1.43692	0.653233	0.90375	-1.71956	1	1	-0.00132749	1	1	0	0.815208	0	1.95907	0	1.04315	0	0	0	0.971836	0	0
BAG3	1.24575	0.0695509	0.275469	0.786675	0.272525	0.580599	0.552709	0.431696	0.74142	0.994286	12.2281	16.2382	29.3861	25.953	15.6472	10.8417	3.95939	34.9657	12.6339	13.4875	17.4866
BAG4	0.0151441	1	1	0.363372	0.563267	0.855064	-0.111745	0.865046	1	49.7143	34.2388	17.1404	29.3861	30.9439	41.7259	30.5538	67.3096	33.9061	33.0424	25.9376	34.2737
BAG5	0.226961	0.722022	0.946225	0.550475	0.370668	0.686833	0.0328471	0.972311	1	78.9065	53.9016	47.8487	64.3163	59.8415	87.2176	98.738	86.3741	79.3403	83.1795	41.4171	60.0279
BAG6	-0.399442	0.519301	0.805457	-0.854642	0.173331	0.451576	-0.664413	0.289608	0.591758	52.6972	66.0319	96.5273	52.8949	52.9041	57.3732	48.2947	23.7563	45.5613	56.3665	35.2751	44.0661
BAHCC1	0.196659	1	1	-0.0387836	1	1	0.500513	0.713633	0.943267	0	4.89125	0.902124	1.95907	2.99457	2.0863	0	0	5.29783	3.88735	2.07501	2.79785
BAHD1	0.183083	0.796466	0.990768	-0.0867498	0.888431	1	0.346146	0.609377	0.869217	10.9371	36.6844	22.5531	14.693	27.9493	37.5533	9.85605	5.93909	48.74	37.9016	23.8626	27.9785
BAI1	7.108	1.19716e-07	9.30596e-06	2.83198	0.519925	0.813028	5.86523	0.000126788	0.00311588	0	0	0	2.93861	22.9584	22.9493	1.97121	0	0	1.94367	9.33753	7.69409
BAIAP2	-0.779006	0.239645	0.571204	-0.426944	0.558162	0.850473	-0.0365622	0.979126	1	41.76	3.26083	34.2807	2.93861	18.9956	23.9924	4.92803	34.6843	21.1489	9.71836	39.0101	28.1534
BAIAP2L1	-1.62697	0.0493373	0.22355	-1.51307	0.127239	0.383261	-4.21048	0.000273124	0.00550987	0	2.44563	19.8467	2.93861	3.99276	0	0	3.95939	4.23826	0	1.0375	0
BAIAP3	1.06088	0.279612	0.594833	0.0347506	1	1	1.26884	0.218016	0.52093	3.76834	3.04073	0	5.95557	2.40564	6.16501	1.16301	0	5.01175	7.27905	0	8.92514
BAK1	1.59342	0.0231311	0.137223	1.38655	0.0477554	0.214524	1.64341	0.0182891	0.112284	12.9257	0	14.434	37.2223	21.9602	22.9493	32.525	23.7563	14.8339	35.9579	21.7876	27.279
BAMBI	2.7373	0.519925	0.805457	2.03275	1	1	0	1	1	0	0	0	0	0.998191	1.04315	0.985605	0	0	0	0	0
BANF1	-0.326855	0.623629	0.884284	-0.52083	0.458424	0.780385	-0.769375	0.251727	0.572227	35.7943	33.4235	18.9446	25.4679	26.9511	17.7335	19.7121	27.7157	14.8339	20.4086	16.6001	14.6887
BANK1	0.816095	0.402282	0.737995	0.588478	0.623467	0.903216	-1.20111	0.287214	0.58871	8.94857	0	0	2.93861	4.99095	7.30204	4.92803	1.9797	5.29783	0	2.07501	1.39892
BANP	1.52965	0.014218	0.0997843	0.753152	0.228805	0.536843	1.50129	0.0161701	0.102292	34.8	40.7604	48.7147	107.749	173.575	78.2361	62.0931	87.1066	61.4548	109.818	182.549	60.8532
BAP1	0.199046	0.810489	1	-0.663725	0.369956	0.685969	-0.453645	0.538543	0.810564	21.8743	8.15208	9.92336	10.7749	12.9765	21.9061	8.87045	5.93909	9.53609	9.71836	9.33753	9.79247
BARD1	2.05384	0.00171767	0.0225393	2.58978	0.000102569	0.00291079	2.07021	0.00156295	0.0196959	14.9143	12.2281	15.3361	47.9972	70.8715	58.4163	53.2227	91.066	113.374	59.282	61.2127	58.7548
BASP1	1.68397	0.00604257	0.0550841	2.76122	1.43301e-05	0.000619894	2.1768	0.000470092	0.00836083	81.5314	342.388	119.08	545.601	722.69	478.805	480.975	2171.73	1037.31	545.2	1104.94	808.579
BATF	-0.688354	0.337752	0.666787	-0.975204	0.192059	0.478993	-1.20042	0.0893122	0.303284	24.8571	28.5323	0	12.734	13.9747	6.25889	9.85605	9.89848	7.41696	6.80285	6.22502	9.79247
BATF2	3.57577	2.73832e-07	1.88299e-05	3.81341	8.22601e-08	8.91338e-06	3.8114	5.79175e-08	5.37919e-06	1.98857	19.565	0	90.1172	87.8408	89.7108	121.229	106.904	87.944	104.958	123.463	86.7333
BATF3	3.91478	3.81899e-07	2.43852e-05	3.82272	1.08678e-06	7.77214e-05	4.21576	5.90396e-08	5.44802e-06	0	2.44563	5.41274	58.7721	48.9113	17.7335	57.1651	31.6751	28.6083	56.3665	31.1251	66.4489
BAX	1.2761	0.373038	0.703436	-3.336	0.279887	0.580599	0.350739	1	1	0	2.44563	0.902124	1.95907	4.99095	2.0863	0	0	0	2.91551	2.07501	0
BAZ1A	1.48865	0.0147107	0.102839	1.40246	0.0213972	0.124792	1.58823	0.00937776	0.070781	206.811	318.746	123.591	689.593	617.88	515.315	533.213	580.051	603.952	657.933	723.14	572.16
BAZ1B	0.116878	0.856139	1	0.37598	0.539088	0.831239	0.387371	0.52332	0.798068	136.217	119.02	57.7359	120.483	120.781	98.056	127.143	164.315	115.493	140.916	150.438	118.209
BAZ2A	0.509874	0.40224	0.737995	0.36085	0.55826	0.850532	0.427686	0.482687	0.795845	90.2314	110.428	102.472	168.304	100.498	163.096	140.873	106.131	141.812	132.646	150.438	124.973
BAZ2B	-0.372898	0.53929	0.821981	0.153473	0.800446	1	-0.0817213	0.895609	1	238.629	142.661	158.774	172.398	132.759	111.617	185.294	221.726	193.901	181.733	157.701	170.669
BBC3	0.716452	0.241966	0.574971	-0.216321	0.736695	0.988086	0.332519	0.588725	0.853018	107.383	69.2927	82.9954	150.848	129.765	146.041	96.5893	79.1878	47.6805	149.663	73.6628	103.52
BBIP1	-0.622884	0.355449	0.687026	-0.403948	0.547427	0.840924	-0.830336	0.240563	0.555321	16.4654	12.2037	29.2378	14.6343	15.3522	7.38549	15.1586	8.05736	19.3371	16.3949	14.2761	2.44112
BBS1	4.55669	0.0191099	0.119566	2.84826	0.519925	0.813028	0	1	1	0	0	0	2.93861	3.99276	1.04315	0	0	2.11913	0	0	0
BBS10	-4.07091	0.000358125	0.00689403	-1.24404	0.127239	0.383261	-2.30771	0.0139872	0.0915181	0	0.815208	21.651	0.979535	0	0	2.95682	0	5.29783	1.94367	0	2.09839
BBS12	2.04513	0.00643848	0.0577002	1.61676	0.0392251	0.185651	2.23422	0.00286132	0.0311163	0	4.07604	8.11912	21.5498	14.9729	15.6472	7.88484	3.95939	25.4296	16.5212	19.7126	23.0823
BBS2	0.975012	0.289694	0.606052	1.60035	0.0746047	0.280587	1.34935	0.0904375	0.305871	0	8.15208	0	3.91814	2.99457	10.4315	5.91363	0	19.0722	8.74653	8.30003	5.5957
BBS4	1.37847	0.0466256	0.215961	-0.126459	1	1	1.04862	0.130884	0.387426	2.98286	15.489	4.51062	19.5907	22.9584	18.7767	3.94242	13.8579	5.29783	7.77469	33.2001	8.39355
BBS5	1.01027	0.122017	0.387851	0.914806	0.156473	0.421634	0.615997	0.340326	0.654744	10.3207	22.7851	20.7579	31.4725	37.8314	39.9943	17.9577	67.8244	19.5808	31.3223	36.2296	15.9827
BBS7	0.602549	0.429539	0.759325	0.947054	0.216448	0.518482	1.07191	0.162444	0.435019	17.8971	0	1.80425	7.83628	13.9747	7.30204	10.8417	13.8579	12.7148	6.80285	19.7126	13.9892
BBS9	3.61575	0.155439	0.437234	0	1	1	3.5946	0.155439	0.421788	0	0	0	1.95907	1.99638	0	0	0	0	0	4.15001	0
BBX	0.602025	0.320383	0.643781	0.705855	0.245304	0.559099	0.598969	0.323297	0.634483	194.88	121.466	86.6039	212.559	174.683	224.277	293.71	176.193	186.484	233.241	167.038	209.839
BCAP29	0.232182	0.712283	0.944782	-0.0078364	1	1	0.0932305	0.879282	1	54.6857	92.9338	55.0296	50.9358	75.8625	111.617	39.4242	69.2893	93.2418	54.4228	87.1503	74.8425
BCAP31	-0.140985	0.836524	1	0.360452	0.559358	0.851298	0.0138469	0.981583	1	30.8229	88.0425	63.1487	59.7516	65.8806	39.6396	68.0068	114.822	52.9783	50.5355	68.4752	65.05
BCAR3	0.47214	0.586418	0.857508	-1.64765	0.160224	0.428679	-1.54	0.128462	0.384956	13.92	3.26083	0	4.89768	2.99457	15.6472	1.97121	3.95939	0	2.91551	3.11251	0
BCAS1	2.75555	0.519925	0.805457	4.54719	0.0311967	0.15851	0.179633	1	1	0	0	0	0	1.02814	1.04315	5.72637	0	1.85424	0	0.0518752	0
BCAS2	0.0247688	0.977153	1	0.106541	0.901231	1	0.350253	0.593245	0.857089	14.9143	52.1733	7.21699	30.3656	28.9475	16.6904	29.5682	27.7157	23.3104	30.1269	28.0126	37.0715
BCAS3	-0.085353	1	1	-0.622859	0.517015	0.813028	-0.653333	0.41377	0.731901	5.96572	7.33688	13.5319	5.87721	6.98734	12.5178	3.94242	11.8782	3.1787	5.83102	3.11251	7.69409
BCAS4	-5.61918	0.000339225	0.0066556	-5.49851	0.000479916	0.00882293	-5.71457	0.000242141	0.00503392	0	0	17.1404	0	0	0	0	0	0	0	0	0
BCAT1	-1.13765	0.0700477	0.276842	-1.7335	0.00642501	0.0569726	-1.43052	0.0229935	0.130197	67.6114	73.3688	87.506	28.4065	42.9222	32.3376	26.6113	11.8782	28.6083	23.3241	31.1251	30.0769
BCAT2	-1.11909	0.191587	0.495923	-1.38594	0.127239	0.383261	-1.87032	0.0249751	0.136101	3.97714	4.07604	14.434	0.979535	1.99638	7.30204	3.94242	1.9797	2.11913	0	2.07501	3.49731
BCCIP	-0.870088	0.163914	0.453298	-0.727395	0.248597	0.564574	-0.937408	0.132223	0.389952	58.6629	90.1457	104.646	46.6846	54.621	37.2404	34.3681	85.1269	35.7391	55.1614	35.825	41.2893
BCDIN3D	2.05705	0.0364878	0.179898	-0.196476	1	1	2.13669	0.0223854	0.127612	0	2.5353	1.18178	1.97866	8.28498	7.13514	0	0	2.96678	2.56565	0	14.5278
BCKDHA	-2.52185	0.000367345	0.00705252	-2.22453	0.00113918	0.0167286	-2.24504	0.000782014	0.012053	42.7543	22.8258	58.6381	4.89768	3.99276	12.5178	15.7697	3.95939	5.29783	9.71836	3.11251	12.5903
BCKDHB	-0.87715	0.574645	0.848648	0.239087	1	1	-1.30273	0.253385	0.572537	0	0	5.99912	1.06769	1.99638	0	4.05084	0	2.17211	0	1.09975	1.05619
BCKDK	-0.831478	0.189313	0.492932	0.184328	0.77109	1	-0.289452	0.644287	0.89817	53.6914	41.5756	49.6168	23.5088	39.9276	17.7335	53.2227	73.2487	39.2039	32.0706	34.2376	51.7602
BCL10	0.501751	0.412904	0.748892	1.00771	0.101148	0.331131	0.779723	0.202497	0.496794	49.7143	71.7383	73.9742	94.0354	106.806	76.1498	129.114	116.802	147.28	97.1836	158.738	80.4312
BCL11A	-1.89499	0.00734011	0.0636083	-1.54183	0.0269095	0.14741	-1.439	0.0311415	0.156508	37.7829	16.3042	21.651	8.81582	6.98734	4.17259	5.91363	3.95939	14.8339	9.71836	4.15001	13.2898
BCL11B	2.21768	0.0406216	0.194905	1.45512	0.428576	0.747187	0.343891	1	1	2.98286	0	0	4.89768	2.99457	6.25889	0	0	7.41696	0	3.11251	0.699462
BCL2	3.31967	2.79778e-06	0.000134284	2.69115	0.000216428	0.00505434	3.21767	7.03775e-06	0.000308776	0.994286	13.8585	0	85.2196	35.9349	35.467	25.6257	41.5736	34.9657	54.4228	56.0252	35.6726
BCL2A1	3.18877	1.48118e-06	8.02477e-05	0.913717	0.158878	0.426428	2.13509	0.00080917	0.0122993	0.994286	53.8364	12.6297	312.472	136.762	175.239	69.978	11.8782	44.5018	156.466	85.0753	59.4543
BCL2L1	-1.08241	0.221716	0.543666	-2.93167	0.00811742	0.06519	-0.637162	0.500011	0.796208	5.96572	15.489	0	1.95907	3.99276	4.17259	0	1.9797	1.05957	7.77469	5.18752	1.39892
BCL2L11	0.335175	0.621946	0.884118	0.0329443	1	1	-0.0686247	0.933107	1	17.8971	34.2388	21.651	41.1503	22.0101	30.2513	20.6977	3.95939	48.74	25.2677	15.5626	29.3914
BCL2L12	-0.891936	0.223631	0.546495	-0.501788	0.525805	0.818701	-0.372183	0.603033	0.863728	17.8971	13.0433	19.8467	5.87721	13.9747	7.30204	15.7697	13.8579	6.35739	9.71836	17.6376	11.8909
BCL2L13	2.55486	6.63143e-05	0.00187092	2.31822	0.000276358	0.00607181	2.6641	3.46785e-05	0.00114278	38.7771	54.619	33.3786	264.474	256.535	226.363	272.027	126.7	234.164	265.311	292.576	248.309
BCL2L14	6.82533	6.55368e-07	3.97192e-05	4.6179	0.0191099	0.114555	5.2197	0.00145028	0.0185666	0	0	0	23.5088	5.98914	10.4315	6.89924	0	1.05957	8.74653	3.11251	0.699462
BCL2L15	-0.837513	0.301456	0.622453	-0.506283	0.600763	0.884388	-0.808007	0.322471	0.633383	14.2879	7.30427	0.938209	0	3.79312	8.66856	6.1009	7.00812	2.95619	3.68326	5.97602	3.15458
BCL2L2	1.98272	0.0285308	0.157802	1.53909	0.169777	0.445481	1.5153	0.164845	0.439801	0	4.07604	0	2.93861	3.99276	11.4746	2.99624	3.95939	6.35739	1.94367	2.07501	8.39355
BCL2L2-PABPN1	0.516167	0.403189	0.7389	0.552012	0.375023	0.689499	0.586696	0.339289	0.654329	95.4514	0	106.451	98.933	105.808	83.4519	105.42	79.1878	110.195	102.441	103.75	96.5258
BCL3	0.830645	0.18566	0.486002	0.916072	0.144479	0.416183	0.705245	0.261115	0.579506	23.8629	48.9125	31.5743	60.7312	85.8444	39.6396	75.8916	63.3502	58.2761	63.1694	60.1752	47.5634
BCL6	-0.868228	0.185889	0.486404	-0.366615	0.603031	0.886905	-0.648235	0.322713	0.633598	23.8629	27.7171	42.3998	9.79535	26.9511	14.6041	17.7409	37.6142	19.0722	14.5775	28.0126	17.4866
BCL7A	-1.1883	0.653233	0.90375	-0.987425	0.653233	0.924427	-3.21493	0.279887	0.579506	2.98286	0	0	0	0	1.04315	0.985605	0	0	0	0	0
BCL7B	0.586913	0.366699	0.698482	0.145648	0.85594	1	0.559149	0.379054	0.693655	22.8686	33.4235	19.8467	28.4065	51.9059	34.4239	40.4098	7.91878	33.9061	36.9298	50.8377	25.1806
BCL7C	-1.33763	0.0571253	0.238628	-0.816605	0.257102	0.574942	-1.11752	0.111409	0.352619	11.9314	8.96729	33.3786	7.83628	1.99638	11.4746	15.7697	7.91878	6.35739	5.83102	11.4125	7.69409
BCL9	3.61742	0.155439	0.437234	4.91825	0.00759141	0.0621522	1.88213	1	1	0	0	0	0.979535	2.99457	0	3.94242	5.93909	2.11913	0	1.0375	0
BCL9L	-0.942404	0.162883	0.451319	-0.501564	0.480443	0.802871	-0.481105	0.470228	0.783626	21.745	33.4235	19.8467	14.693	6.93743	17.3476	23.6545	23.7563	6.35739	10.6805	14.5251	27.9785
BCLAF1	-0.437876	0.466459	0.795699	-0.325925	0.588475	0.874533	-0.273101	0.649569	0.900471	335.074	286.138	165.991	211.58	182.669	186.724	225.704	215.787	186.484	209.917	236.551	204.943
BCOR	-0.36095	0.581305	0.853371	-1.04496	0.0999622	0.328756	-0.499768	0.424447	0.736667	22.8686	38.3148	83.8975	48.9768	39.9276	23.9924	22.6689	9.89848	36.0252	39.8453	26.9751	35.6726
BCORL1	-0.777564	0.419241	0.752324	0.00426476	1	1	-0.151135	0.850893	1	6.96	1.63042	10.8255	4.89768	1.99638	4.17259	12.8129	1.9797	3.1787	8.74653	2.07501	6.29516
BCR	-1.66339	0.0252282	0.144278	-1.11538	0.168751	0.444192	-1.32467	0.0647971	0.251983	17.8971	14.6738	11.5562	4.89768	3.96282	4.80891	4.92803	13.8579	3.1787	5.83102	5.18752	6.29516
BCRP2	-1.85381	0.272602	0.594833	-3.70681	0.088785	0.304096	-3.91164	0.088785	0.303265	0	0	4.68202	0	1.02814	0	0	0	0	0	0	0
BCRP3	2.22136	1	1	0	1	1	0	1	1	0	0	0	0	0	1.34566	0	0	0	0	0	0
BCS1L	-0.189014	1	1	-4.24228	0.0311967	0.15851	-0.714808	0.48298	0.795845	0	5.70646	0.902124	0	3.99276	2.0863	0	0	0	0	0	3.49731
BCYRN1	0.400574	0.556046	0.83515	-0.0453543	1	1	0.424023	0.532126	0.804546	22.8686	11.4129	15.3361	28.4065	13.9747	22.9493	9.85605	15.8376	22.2509	16.5212	23.8626	25.8801
BDH1	-5.17579	0.00214783	0.0261673	-5.05607	0.00322384	0.0349059	-2.66512	0.0239431	0.132019	6.85063	5.70646	0	0	0	0	0	0	0	0	0	1.39892
BDH2	-0.198291	1	1	-3.69675	0.088785	0.304096	0.584934	0.658887	0.90167	4.97143	0	0	3.91814	0	0	0	0	0	5.83102	0	1.39892
BDNF	0	1	1	0	1	1	3.19005	0.279887	0.579506	0	0	0	0	0	0	0	0	0	2.91551	0	0
BDNF-AS1	2.73904	0.519925	0.805457	0	1	1	2.98962	0.279887	0.579506	0	0	0	0	2.00636	0	0	0	0	2.49762	0	0
BDP1	0.175091	0.774672	0.977688	-0.0123089	0.98755	1	-0.00480379	0.996533	1	244.594	128.803	122.689	201.784	155.718	202.371	190.222	160.355	140.922	174.931	140.063	179.062
BECN1	0.0697693	0.913603	1	-0.53102	0.385689	0.702382	-0.112469	0.858279	1	77.5543	114.944	92.9188	105.79	103.812	90.0967	78.8484	45.533	72.0505	87.4653	89.2253	87.4328
BEGAIN	-3.771	0.088785	0.31201	-3.65713	0.155439	0.42075	-0.40764	0.763692	0.971632	0	0	4.51062	0	0	0	0	0	0	0	0	2.79785
BEND2	1.95094	1	1	5.46009	0.000991633	0.0150726	4.85316	0.00759141	0.0609315	0	0	0	0	0	1.05358	0	7.91878	9.56788	2.36156	3.99439	2.97971
BEND3	1.0881	0.574645	0.848648	0.746345	0.72096	0.975224	1.80093	0.129622	0.386246	0	2.44563	0	3.91814	0.998191	1.04315	2.95682	0	1.05957	2.91551	1.0375	5.5957
BEST1	0.285047	0.797442	0.99112	-1.16865	0.182178	0.461429	-0.567238	0.538494	0.810564	15.9583	4.08419	0	10.7847	9.99189	3.12945	0	1.9797	6.36799	6.81257	6.2354	0.699462
BEST3	-4.57237	0.0119366	0.0877788	-4.45449	0.0191099	0.114555	-4.66572	0.0119366	0.0816306	0	0	8.11912	0	0	0	0	0	0	0	0	0
BET1	0.633762	0.371933	0.703436	0.137543	0.889668	1	0.338848	0.659004	0.90167	1.98857	4.07604	24.3573	14.693	11.9783	20.863	12.8129	5.93909	13.7744	6.80285	15.5626	16.0876
BET1L	-0.377451	0.563113	0.841786	-0.615516	0.371525	0.687975	-0.624914	0.334085	0.648625	21.8743	28.5323	34.2807	27.427	19.9638	17.7335	9.85605	17.8173	27.5487	13.6057	23.8626	17.4866
BET3L	-1.38975	0.235691	0.56401	-2.48038	0.0764955	0.284629	-1.16571	0.287214	0.58871	8.94857	0	0	0.979535	1.99638	0	0.985605	0	0	0	3.11251	0.699462
BEX1	0.602003	0.623467	0.884229	-0.23746	1	1	-2.62054	0.0764955	0.283303	0	0	7.21699	0.979535	4.99095	5.21574	2.95682	1.9797	1.05957	0	1.0375	0
BEX2	2.73293	0.519925	0.805457	0	1	1	0	1	1	0	0	0	0	1.99638	0	0	0	0	0	0	0
BEX4	0.211785	0.817418	1	-0.434356	0.587788	0.873923	0.703052	0.328028	0.63998	8.94857	13.0433	9.92336	21.5498	1.99638	13.5609	2.95682	3.95939	15.8935	20.4086	11.4125	20.2844
BEX5	-2.41871	0.115804	0.374739	0.00364407	1	1	-0.547361	1	1	0	6.52167	0	0.979535	0	0	4.92803	0	1.05957	0.971836	4.15001	0
BFAR	0.27296	0.689213	0.928715	0.296934	0.655595	0.926853	-0.324014	0.62549	0.88027	20.88	42.3908	15.3361	46.0381	16.9593	32.3376	52.2371	17.8173	25.4296	30.1269	17.6376	15.3882
BGLAP	2.73293	0.519925	0.805457	0	1	1	0	1	1	0	0	0	0	1.99638	0	0	0	0	0	0	0
BHLHE22	3.24955	0.279887	0.594833	0	1	1	1.87575	1	1	0	0	0	0.979535	0	2.0863	0	0	0	0.971836	0	0
BHLHE40	2.25554	0.00173839	0.0227695	0.973953	0.232745	0.540576	0.964294	0.191156	0.477239	1.98857	8.96729	2.70637	27.427	26.9511	13.5609	15.7697	9.89848	2.11913	5.83102	19.7126	2.79785
BHLHE41	-3.33867	0.000280222	0.00576693	-4.3661	0.000204472	0.00484199	-3.59178	5.78652e-05	0.00172271	3.97714	29.3475	0	0	0.998191	2.0863	0	1.9797	0	0	0	2.09839
BHMT2	0.662629	0.348249	0.676951	0.691701	0.327692	0.638933	0.454011	0.543422	0.815247	11.6829	14.6656	5.80968	11.4018	17.5682	22.3234	12.7636	25.0036	15.6922	15.287	7.9784	20.5572
BICC1	-1.82805	1	1	-1.74081	1	1	-0.0226702	1	1	0.994286	0	0	0	0	0	0	0	0	0.971836	0	0
BICD1	-2.18408	0.063649	0.257531	-4.79808	0.00759141	0.0621522	-1.49848	0.169777	0.448362	10.9371	0	0	0	1.99638	0	0	0	0	1.94367	0	1.39892
BICD2	-1.35072	0.0308522	0.162493	-1.13549	0.0691463	0.266721	-1.22362	0.0492921	0.214056	88.4914	80.7056	129.906	38.2019	31.9421	46.9417	57.1651	35.6345	42.3826	67.0567	25.9376	34.9731
BID	0.871627	0.153785	0.437234	-0.0183382	0.97369	1	0.746528	0.221152	0.525699	52.6972	155.705	23.4552	147.91	163.703	113.703	82.7909	35.6345	109.135	123.423	126.575	139.892
BIK	0	1	1	2.10194	1	1	3.19582	0.279887	0.579506	0	0	0	0	0	0	0	1.9797	0	1.94367	1.0375	0
BIN1	-0.277664	0.672282	0.917378	-0.0460429	0.917988	1	0.0101098	1	1	15.9086	16.3042	39.6935	19.5907	22.9584	16.6904	37.453	1.9797	27.5487	22.3522	19.7126	30.0769
BIN2	0.189049	0.771659	0.975693	0.74532	0.229365	0.53754	0.644961	0.295046	0.599267	62.64	73.3688	15.3361	68.5675	51.9059	52.1574	66.0356	83.1472	104.897	75.8032	89.2253	72.0446
BIN3	-0.151475	0.84105	1	0.146904	0.839173	1	-0.707092	0.290846	0.593365	23.8629	15.489	39.6935	32.3247	21.9602	16.6904	20.6977	41.5736	26.4891	15.5494	16.6001	16.0876
BIRC2	1.17349	0.0570786	0.238628	1.03438	0.0933397	0.315016	1.11059	0.0711405	0.269614	42.7543	59.5102	74.8763	141.053	128.767	130.394	145.87	106.904	110.195	156.466	114.125	112.613
BIRC3	2.1261	0.000640927	0.0106968	1.40487	0.0216455	0.1258	1.80216	0.00347745	0.0353253	108.377	203.802	55.9317	708.204	375.32	525.747	460.278	269.239	245.819	577.271	332.001	376.311
BIRC6	-0.687881	0.261093	0.594833	-0.810178	0.185062	0.467352	-0.727552	0.23361	0.545526	179.966	78.26	147.046	89.1377	82.8498	79.2793	92.6469	63.3502	74.1696	95.24	58.1002	90.9301
BIVM	0.800783	0.256499	0.590299	0.935417	0.211325	0.509709	0.3671	0.676763	0.916468	14.4768	8.86132	0	20.2176	8.00549	12.3509	3.22293	24.7264	18.4682	8.40639	9.44128	11.9468
BLCAP	0.343699	0.589361	0.858576	0.370871	0.579211	0.86567	0.196013	0.766633	0.973644	36.7886	48.0973	12.6297	37.2223	41.924	44.8554	52.2371	29.6954	43.4422	37.9016	31.1251	42.6672
BLM	0.508298	1	1	1.91075	0.063649	0.250659	-0.00705173	1	1	0.994286	0	1.80425	0	3.99276	0	4.92803	5.93909	1.05957	2.91551	0	0
BLMH	0.641315	0.335457	0.663824	1.0664	0.10664	0.341659	0.858772	0.204258	0.499915	15.9086	12.2281	18.9446	16.6521	33.9385	22.9493	14.7841	61.3706	25.4296	26.2396	26.9751	32.1753
BLNK	2.08084	0.00120364	0.0172675	1.92289	0.00282962	0.0326387	1.83127	0.00430021	0.0414181	22.8686	35.054	8.11912	97.9535	99.8191	83.4519	103.489	47.5127	99.5992	85.5216	99.6004	51.7602
BLOC1S1	0.0730985	0.915041	1	-0.119026	0.864941	1	0.143889	0.81893	1	40.7657	118.205	25.2595	66.5986	82.77	44.8449	51.2515	49.4924	68.8718	59.282	81.9628	62.9376
BLOC1S1-RDH5	3.65399	0.155439	0.437234	0	1	1	3.97607	0.088785	0.303265	0	0	0	0.98933	2.07624	1.05358	0	0	0	0	0	4.21076
BLOC1S2	0.267332	0.669769	0.915491	0.0476497	0.976989	1	0.561536	0.360647	0.67544	33.8057	92.9338	45.1062	70.5265	90.8354	45.8985	88.7045	7.91878	78.4079	73.8596	107.9	72.7441
BLOC1S3	2.50909	0.00039916	0.0075319	2.72293	0.000128316	0.00344982	2.57024	0.000229022	0.00488183	11.9513	6.83145	1.85838	46.1067	39.6382	32.4002	39.3651	61.5289	37.5298	50.3897	41.0955	31.9445
BLVRA	2.59017	7.44081e-05	0.00203103	2.82559	1.88054e-05	0.000766308	2.83746	1.48849e-05	0.000563225	33.8057	31.7931	0.902124	145.951	127.768	128.307	156.711	186.091	131.386	152.578	158.738	165.773
BLVRB	-1.21087	0.0529063	0.226359	-0.352145	0.580909	0.867301	-0.667973	0.279038	0.579506	87.4972	127.173	58.6381	21.5498	59.8914	36.5102	41.3954	126.7	48.74	41.789	64.3252	65.7495
BLZF1	2.80129	0.000103523	0.00263468	2.91771	6.52055e-05	0.00203632	3.31672	4.08603e-06	0.000192245	1.98857	2.45378	10.8255	43.6383	39.9376	25.0251	44.3522	31.6751	41.376	44.6267	48.8768	61.5597
BMF	-2.79533	9.03002e-05	0.0023742	-1.55757	0.0143686	0.0959898	-1.76219	0.00739058	0.0609315	52.6972	10.5977	57.7359	6.85675	4.99095	5.21574	27.597	0	10.5957	10.6902	2.07501	21.6833
BMI1	6.9078	4.39687e-07	2.75935e-05	7.14128	1.4296e-07	1.40052e-05	6.67418	1.89176e-06	9.9113e-05	0	0	0	21.5498	0	20.863	0	31.6751	24.815	0	28.0126	6.29516
BMP1	3.24724	0.279887	0.594833	0	1	1	3.09458	0.279887	0.579506	0	0	0	0	1.99638	1.04315	0	0	0	0	0	2.09839
BMP2	2.7373	0.519925	0.805457	2.04172	1	1	0	1	1	0	0	0	0	0.998191	1.04315	0	0	1.05957	0	0	0
BMP2K	-0.764976	0.233647	0.561845	-0.486803	0.463077	0.783554	-1.01651	0.109621	0.348616	42.7543	68.4775	18.0425	27.427	33.9385	14.6041	24.6401	37.6142	30.7274	24.2959	20.7501	18.8855
BMP3	3.22781	0.0344155	0.172596	2.96852	0.0764955	0.284629	3.1836	0.0344155	0.165739	0	0	0.739742	1.6946	0	8.32432	0	11.4822	0	5.30623	0	3.84005
BMP6	-0.855372	0.260532	0.594833	-6.53914	3.74951e-06	0.000209081	-2.14992	0.00864077	0.0665726	30.0473	0	6.30585	0	0	19.8198	0	0	0	8.19258	0	0
BMP7	1.27018	0.124771	0.393692	1.07268	0.245405	0.559099	1.04767	0.199058	0.490208	0.169029	5.60048	3.46416	11.2549	7.46647	4.66287	7.01751	4.92944	8.02091	2.41987	7.08615	10.1352
BMP8A	0.788644	0.296908	0.616174	1.51858	0.0386393	0.183181	0.809724	0.326484	0.63881	10.7979	0.82336	7.76729	16.897	5.04086	11.1721	2.88782	47.1365	9.44073	5.31595	8.09253	19.508
BMP8B	4.00996	0.0520216	0.22355	2.08565	1	1	4.31462	0.0311967	0.156508	0	0	0	3.30103	0	2.06543	1.03489	0	0	5.83102	0	0.678479
BMPR1A	0	1	1	2.10194	1	1	0	1	1	0	0	0	0	0	0	0	1.9797	0	0	0	0
BMPR2	0.570622	0.346331	0.674567	0.84551	0.165694	0.438226	0.6481	0.286002	0.58732	60.9199	112.499	81.2002	140.24	122.498	115.873	161.974	134.619	161.181	154.619	123.058	121.923
BMS1	-0.0734165	0.914695	1	-0.807	0.209598	0.506569	-0.382582	0.540759	0.81253	90.7485	37.7034	43.3019	46.0186	56.0284	60.899	42.6964	29.9924	24.815	57.7757	30.098	43.4856
BMS1P1	0.0987613	0.913073	1	0.493009	0.462147	0.782635	0.437774	0.520877	0.796631	28.536	9.05697	18.9266	23.2248	15.7514	21.2385	10.753	44.0878	26.468	23.9169	29.9942	22.4947
BMS1P4	-0.132102	0.921286	1	-0.509398	0.508385	0.813028	0.251906	0.709289	0.939289	9.4656	9.17109	24.6731	9.13906	9.64252	20.8004	0.256257	8.94822	21.0748	7.54145	29.5792	14.7936
BMS1P5	0.0678855	0.947145	1	0.306827	0.637223	0.915723	0.274827	0.705937	0.937687	28.7945	9.05697	25.5842	26.9078	26.6018	12.6221	10.8614	46.1467	23.5224	24.1404	29.9631	22.5227
BNC2	-5.54247	0.000479916	0.00850588	-5.42194	0.000686055	0.0115307	-5.63776	0.000339225	0.00649522	2.98286	2.44563	10.8255	0	0	0	0	0	0	0	0	0
BNIP1	2.04897	0.0139293	0.0982399	0.00324079	1	1	1.19403	0.18955	0.474911	2.98286	3.26083	0	14.693	4.99095	7.30204	2.95682	3.95939	0	10.6902	3.11251	1.39892
BNIP2	-0.0587749	0.930179	1	0.221334	0.720815	0.975224	0.356335	0.559	0.829138	121.303	72.5535	96.5273	90.1172	99.8191	88.6676	91.6613	150.457	97.48	99.1273	131.763	140.592
BNIP3	1.34193	0.0855887	0.31201	-1.0123	0.372113	0.688016	0.497479	0.586418	0.851477	11.9314	4.07604	0	5.87721	21.9602	12.5178	0	3.95939	4.23826	1.94367	10.375	9.79247
BNIP3L	-0.464917	0.440087	0.770826	0.0838851	0.892027	1	-0.135698	0.822166	1	335.074	332.605	325.667	263.495	226.589	229.493	414.94	176.193	459.851	278.917	341.339	283.982
BNIPL	0.31037	0.689382	0.928715	0.153469	0.892754	1	0.124977	0.908141	1	18.7622	7.69557	4.9707	12.7144	13.266	12.7264	7.20478	7.20609	19.5384	8.83399	7.16915	17.4516
BOC	0	1	1	0	1	1	2.60538	0.519925	0.796208	0	0	0	0	0	0	0	0	0	0	0	1.39892
BOD1	1.48728	0.0415558	0.197926	0.628404	0.421413	0.741056	1.1648	0.10502	0.339996	5.96572	5.70646	7.21699	18.6112	9.98191	25.0356	17.7409	7.91878	3.1787	15.5494	12.45	14.6887
BOD1L	-0.68996	0.251648	0.587099	-0.592251	0.325947	0.637236	-0.539992	0.369781	0.685545	427.543	224.182	200.272	200.805	150.727	176.292	182.337	158.376	223.568	188.536	179.488	217.533
BOLA1	-1.68068	0.178303	0.473009	-0.581577	0.621873	0.902827	-2.62692	0.0764955	0.283303	0	0	7.21699	1.95907	0	0	2.95682	0	1.05957	0.971836	0	0
BOLA2	-1.11207	0.0966715	0.329238	-0.733848	0.265858	0.580599	-0.873741	0.182909	0.464185	26.8457	32.2007	13.9829	10.7749	14.4738	8.34519	19.7121	4.94924	17.4828	13.1198	7.26253	18.8855
BOLA2B	-1.11207	0.0966715	0.329238	-0.733848	0.265858	0.580599	-0.873741	0.182909	0.464185	26.8457	32.2007	13.9829	10.7749	14.4738	8.34519	19.7121	4.94924	17.4828	13.1198	7.26253	18.8855
BOLA3	-0.298698	0.728927	0.951958	-2.48568	0.00990865	0.0759504	-1.43326	0.0473104	0.207634	6.96	30.9779	0	7.83628	13.9747	9.38834	1.97121	5.93909	0	1.94367	3.11251	8.39355
BOLL	3.24136	0.279887	0.594833	2.10194	1	1	0	1	1	0	0	0	0.979535	1.99638	0	0	1.9797	0	0	0	0
BOP1	-1.56375	0.0890578	0.31201	-3.00091	0.00305282	0.034193	-1.99508	0.0304762	0.156508	4.97143	3.26083	13.5319	0	1.99638	5.21574	1.97121	0	0	1.94367	1.0375	2.09839
BORA	4.29305	0.0311967	0.162493	3.76086	0.155439	0.42075	4.5176	0.0191099	0.113249	0	0	0	3.12472	2.15609	1.30394	0	0	4.33362	3.39171	0	3.56726
BPGM	2.82082	5.45496e-05	0.00158678	2.69341	0.000125403	0.00341515	2.89074	2.79267e-05	0.000948778	10.9371	7.33688	4.51062	38.2019	68.8752	55.2869	31.5394	33.6548	82.6461	39.8453	78.8503	51.7602
BPHL	1.79155	0.422055	0.752324	0.300907	1	1	1.67416	0.422055	0.733582	0.994286	0	0	1.95907	0.998191	1.04315	0	0	1.05957	3.88735	0	0
BPI	0	1	1	3.73168	0.155439	0.42075	1.87575	1	1	0	0	0	0	0	0	0	0	4.23826	0.971836	0	0
BPNT1	0.0882617	0.954544	1	-0.44382	0.554385	0.846884	-0.343811	0.666887	0.909009	5.53817	13.2227	15.4263	12.3813	14.5836	9.56567	15.8978	4.23655	3.92039	12.352	5.7374	8.86918
BPTF	-1.0803	0.0752904	0.29097	-0.743058	0.219936	0.523699	-1.09854	0.0701404	0.266884	390.725	268.171	357.358	152.523	173.436	154.407	175.438	253.381	179.067	160.353	170.016	144.089
BRAF	5.36002	0.000991633	0.0147589	3.45945	0.155439	0.42075	5.54023	0.000479916	0.00836083	0	0	0	0.979535	2.99457	10.4315	0.985605	3.95939	0	2.91551	4.15001	7.69409
BRAP	1.10971	0.0919169	0.319099	1.56727	0.017555	0.111397	0.898904	0.180637	0.460954	3.97714	26.0867	9.92336	29.3861	24.9548	33.3807	28.5826	57.4112	36.0252	23.3241	22.8251	29.3774
BRAT1	-1.49234	0.0302253	0.162493	-1.36478	0.0659441	0.256932	-2.02176	0.00510093	0.0459727	40.7657	5.70646	22.5531	9.79535	5.98914	8.34519	9.85605	11.8782	5.29783	5.83102	5.18752	5.5957
BRCA1	-0.842192	0.255253	0.589288	-0.469747	0.599608	0.884388	-0.326988	0.658662	0.90167	25.9111	0	7.21699	3.00717	0.998191	14.1242	3.01595	16.0157	6.35739	14.2471	5.88265	5.90346
BRCA2	2.00634	0.00175473	0.0229414	2.30127	0.000384915	0.00763585	2.37808	0.000236788	0.00501002	16.9029	28.5323	22.5531	86.1991	95.8263	92.8402	69.978	186.091	83.7057	85.5216	159.776	110.515
BRCC3	-0.353489	0.582666	0.85458	-0.277638	0.66556	0.93496	-0.626108	0.332515	0.646805	38.7771	32.6083	40.8121	22.5293	34.9367	30.2513	33.5106	13.8579	43.4422	19.4367	17.6376	34.9731
BRD1	0.324911	0.674544	0.919471	-0.184938	0.843288	1	0.0394349	1	1	29.8286	3.26083	16.2382	13.7135	32.9403	14.6041	11.8273	21.7766	10.5957	18.4649	18.6751	13.2898
BRD2	0.481107	0.425875	0.757718	0.725782	0.229333	0.53754	0.728721	0.228013	0.537012	137.211	143.477	178.621	226.273	190.654	224.35	220.776	294.975	244.76	236.156	279.088	246.211
BRD3	-1.84749	0.00347938	0.0372236	-1.25889	0.0416474	0.193971	-1.54533	0.0129777	0.0870231	182.949	91.8577	142.238	35.9685	21.3214	58.3642	68.7361	25.1025	78.2171	39.7578	31.7476	70.5058
BRD4	0.0958364	0.877523	1	0.197129	0.746552	0.993992	0.0433399	0.948499	1	158.091	145.922	155.165	158.685	178.676	153.343	134.042	209.848	183.305	177.846	159.776	135.696
BRD7	0.572058	0.347506	0.67615	0.279237	0.644156	0.92205	0.287213	0.642155	0.896597	97.44	100.271	97.4294	154.767	128.767	155.429	87.7189	158.376	113.374	100.099	132.8	127.302
BRD8	-1.18224	0.0730918	0.284826	-0.802521	0.231917	0.540576	-1.28357	0.0486971	0.212093	13.92	57.0646	46.9104	16.6521	29.9457	5.21574	17.7409	35.6345	15.8935	11.662	12.45	23.7817
BRD9	0.041188	0.957579	1	0.389939	0.545756	0.839035	0.166573	0.81048	0.998745	22.8686	28.5323	28.868	26.4474	24.9548	31.2945	25.6257	71.269	11.6552	28.1833	29.0501	32.8747
BRDT	2.26111	0.0113501	0.0865061	-0.306679	1	1	1.44193	0.198211	0.489049	4.35497	0.725535	0	5.62253	3.83305	15.2195	0	2.79137	1.7165	5.36454	3.37189	4.90323
BRE	-0.990898	0.155905	0.438067	-0.96996	0.153529	0.42075	-0.21065	0.743408	0.960347	29.8286	24.4563	11.7276	12.734	14.9729	5.21574	14.7841	9.89848	8.47653	15.5494	16.6001	24.4812
BREA2	0.594231	0.449336	0.778634	0.414712	0.600763	0.884388	1.41835	0.0636195	0.248532	8.68012	1.11684	5.95402	13.0964	7.43652	2.85823	0	22.2518	2.437	17.0266	15.7078	9.42176
BRF1	-0.449327	0.713633	0.944782	1.16953	0.17584	0.453593	0.227086	1	1	2.98286	6.52167	0	2.93861	3.99276	0	0	11.8782	11.6552	1.94367	1.0375	7.69409
BRF2	0.572743	0.433568	0.763212	0.338431	0.768191	1	-0.0994416	0.943899	1	12.9257	1.63042	12.6297	14.693	14.9729	10.4315	12.8129	0	19.0722	6.80285	9.33753	8.88317
BRI3	0.163575	0.784021	0.983989	0.633903	0.288919	0.592715	0.59577	0.318525	0.628395	541.886	1314.12	693.733	853.175	1222.78	780.275	1169.91	1385.79	1401.81	989.329	1773.09	1091.86
BRI3BP	-0.687818	0.527522	0.811742	-2.4388	0.0764955	0.284629	-1.1684	0.373038	0.687484	3.97714	0	4.51062	3.91814	0.998191	0	0	0	1.05957	0	2.07501	1.39892
BRIP1	2.26923	0.000384628	0.00731561	2.15782	0.000730984	0.0120731	2.32851	0.000266769	0.00541989	74.1837	28.1328	6.23368	232.973	112.855	176.761	173.723	102.627	206.202	221.161	125.216	197.899
BRIX1	-0.0241333	1	1	-0.4341	0.493681	0.813028	-0.892941	0.172152	0.452877	46.7314	24.4563	5.41274	10.7749	29.9457	34.4239	21.6833	13.8579	20.1317	20.4086	4.15001	16.0876
BRK1	-0.885712	0.148865	0.437234	-0.73252	0.231298	0.539419	-0.876872	0.153493	0.421788	126.274	118.205	157.872	60.7312	83.848	73.0204	91.6613	69.2893	80.527	78.7188	78.8503	61.5527
BRMS1	-0.0159116	1	1	-0.867583	0.208016	0.50459	-0.179394	0.790122	0.988341	17.8971	38.3148	25.2595	13.7135	37.9312	29.2082	18.7265	17.8173	8.47653	23.3241	22.8251	25.8801
BRMS1L	2.09963	0.125871	0.395243	0.448819	1	1	0.502954	1	1	1.98857	0	0	2.93861	5.98914	0	0	3.95939	0	0.971836	2.07501	0
BROX	0.81404	0.229048	0.555935	0.699766	0.304816	0.612508	0.637998	0.335197	0.650079	27.84	7.33688	10.8255	27.427	26.9511	26.0787	28.5826	37.6142	9.53609	34.0143	22.8251	14.6887
BRP44	-0.722046	0.307674	0.63047	-1.13191	0.1363	0.399614	-1.68645	0.0201877	0.118145	22.8885	13.777	13.7033	6.86654	16.0908	7.3229	10.5558	11.8782	1.2079	3.14875	3.34076	8.38656
BRP44L	-0.114835	0.872359	1	0.146192	0.831603	1	0.159101	0.811635	0.99964	34.8	44.0213	19.8467	32.3247	37.9312	20.863	19.7121	35.6345	54.0378	39.8453	21.7876	48.2629
BRPF1	-0.984452	0.148063	0.437234	-0.314553	0.677747	0.943897	-0.50592	0.447952	0.759491	22.8686	30.9779	21.651	14.693	15.9711	7.30204	11.8273	43.5533	8.47653	10.6902	22.8251	19.5849
BRPF3	1.02004	0.223255	0.546113	-0.192641	1	1	1.35625	0.0737523	0.276871	8.94857	4.07604	0	5.87721	6.98734	13.5609	0	3.95939	7.41696	5.83102	18.6751	9.09301
BRSK1	2.73539	0.519925	0.805457	3.3509	0.279887	0.580599	2.68	0.519925	0.796208	0	0	0	0.979535	0	1.04315	0.985605	0	2.11913	0.971836	1.0375	0
BRWD1	-0.454413	0.465662	0.794983	-0.367325	0.552552	0.846434	-0.542885	0.374622	0.688364	60.6514	51.3581	113.668	71.5061	41.924	51.1143	30.5538	31.6751	111.254	42.7608	37.3501	74.143
BRWD3	-1.52088	0.0162244	0.110346	-0.979763	0.125861	0.381959	-1.07733	0.0852586	0.303265	104.4	28.5323	84.8267	28.4065	18.9656	28.165	38.4386	43.5533	28.6083	38.8735	31.1251	32.8747
BSCL2	0.627202	0.38872	0.722529	1.40217	0.0453283	0.207599	0.644274	0.385341	0.701246	12.9257	14.6738	0	13.6155	14.6834	14.6041	4.92803	37.6142	32.8465	5.83102	19.7126	17.7244
BSDC1	2.11998	0.00368936	0.0390303	1.41784	0.0637206	0.250659	1.93319	0.00756558	0.0609315	6.96	4.07604	3.6085	17.6316	28.9475	17.7335	17.7409	11.8782	9.53609	19.4367	21.7876	15.3882
BSG	-0.512308	0.455869	0.784997	-0.513208	0.426113	0.746258	-0.236715	0.758424	0.969728	21.8743	27.7171	6.31487	15.6726	11.9783	11.4746	18.7265	0	18.0126	21.3804	11.4125	14.6887
BSN-AS2	-1.3352	0.0936977	0.323788	0.497221	0.508385	0.813028	-0.415057	0.640963	0.895545	0	15.3667	15.5436	5.77926	4.5218	1.82551	14.6954	8.01777	20.5344	12.7699	8.78766	2.40615
BST1	-0.826711	0.208652	0.52348	-1.60711	0.0202919	0.119766	-1.68207	0.016124	0.102121	25.8514	31.7931	18.9446	16.6521	16.9692	9.38834	10.8417	1.9797	10.5957	8.74653	10.375	4.89624
BST2	2.35309	0.000242712	0.00513579	2.21377	0.000549683	0.00985227	2.28185	0.000343727	0.00653767	27.84	44.8365	20.7489	189.05	172.687	117.876	123.201	184.112	129.267	173.959	168.076	114.712
BTAF1	0.313256	0.617906	0.882203	0.167995	0.805232	1	0.126426	0.842526	1	29.8286	51.3581	92.0166	64.6493	54.9005	95.9697	93.6325	41.5736	58.2761	68.0285	42.5377	78.3398
BTBD1	-0.758601	0.301618	0.622606	-0.733983	0.326484	0.638199	-0.686089	0.339544	0.654329	4.97143	18.7498	15.3361	6.85675	9.98191	6.25889	13.7985	5.93909	3.1787	10.6902	8.30003	5.5957
BTBD10	0.692595	0.28416	0.600168	0.642923	0.323255	0.633619	0.592256	0.352883	0.668072	47.7257	26.9019	8.11912	48.9768	44.9186	39.6396	40.4098	31.6751	56.157	39.8453	54.9877	30.0769
BTBD11	-2.42051	0.013632	0.0971009	-5.54346	0.000479916	0.00882293	-2.55221	0.0104954	0.076943	9.94286	0	8.11912	1.95907	0	1.04315	0	0	0	0	3.11251	0
BTBD2	-0.512607	0.565442	0.843065	-0.806854	0.34163	0.653696	-0.750164	0.419241	0.733582	4.97143	0	12.6297	1.95907	5.98914	4.17259	4.92803	3.95939	1.05957	4.85918	5.18752	0.699462
BTBD3	1.16275	0.157515	0.440746	2.41625	0.00128659	0.0183837	1.58566	0.040386	0.184964	2.98286	6.52167	2.70637	11.7544	6.98734	9.38834	30.5538	19.797	16.9531	8.74653	13.4875	15.3882
BTBD6	0.140539	0.892754	1	-0.66997	0.342523	0.653696	-0.772103	0.325103	0.637067	10.9371	16.3042	0	7.83628	11.9783	10.4315	3.94242	0	11.6552	4.85918	6.22502	4.89624
BTBD7	-0.203372	0.748696	0.963783	-0.292528	0.642708	0.921293	-0.66706	0.285177	0.586612	68.6057	48.0973	86.6039	71.5061	59.1927	45.6899	41.3954	63.3502	61.6349	54.4228	41.5001	32.1753
BTBD8	-0.705739	0.72096	0.945437	-3.32701	0.279887	0.580599	0.0451554	1	1	0	3.26083	0	0	1.99638	0	0	0	0	3.88735	0	0
BTBD9	-0.416558	0.546643	0.827807	-1.27182	0.0611554	0.245119	-0.851794	0.21529	0.517702	13.92	35.054	19.8467	13.7135	11.9783	26.0787	16.7553	3.95939	6.35739	19.4367	8.30003	10.4919
BTD	-0.450201	0.702732	0.937952	-3.28442	0.0055753	0.0509869	-1.43404	0.129575	0.386246	6.96	8.15208	0	4.89768	4.99095	1.04315	0	0	1.05957	3.88735	1.0375	0.699462
BTF3	-0.957599	0.11655	0.376642	-0.898052	0.137753	0.403086	-0.869518	0.152435	0.421788	139.2	113.314	293.19	92.0763	105.249	83.4519	127.143	51.4721	112.314	98.1555	89.6922	110.515
BTF3L4	0.438047	0.492404	0.805457	0.14704	0.842606	1	0.349524	0.586786	0.851715	32.8114	31.7931	54.1274	58.7721	71.8697	30.2513	53.2227	15.8376	60.3952	47.62	59.1377	44.7656
BTF3P11	3.0405	0.279887	0.594833	0	1	1	2.37611	0.519925	0.796208	0	0	0	0	2.55537	0	0	0	0	0	1.60813	0
BTG1	0.0312758	0.959516	1	-1.38162	0.0237247	0.134238	-0.492166	0.41173	0.729662	334.08	201.356	951.741	763.058	411.255	345.282	218.804	219.746	132.446	430.524	426.414	200.746
BTG2	-1.80184	0.00395458	0.0410765	-1.20234	0.0486933	0.218053	-1.88194	0.00266108	0.0293006	228.686	238.041	139.829	58.7721	40.9258	74.0635	172.481	35.6345	52.9783	83.5779	42.5377	38.4704
BTG3	2.21313	0.000648131	0.0107604	1.39507	0.0323386	0.162523	1.63243	0.0110522	0.0798514	6.96	47.2821	0	103.831	76.8607	75.1067	30.5538	61.3706	54.0378	52.4792	65.3627	53.1591
BTK	0.372497	0.574526	0.848648	0.776891	0.218715	0.521813	0.617313	0.340866	0.654744	36.7886	20.3802	20.7489	25.4679	42.9222	32.3376	38.4386	77.2081	20.1317	37.9016	46.6877	34.9731
BTLA	2.74169	0.519925	0.805457	0	1	1	0	1	1	0	0	0	0	0	2.0863	0	0	0	0	0	0
BTN2A1	1.89186	0.00440825	0.0442776	1.44341	0.0316965	0.160383	1.6938	0.0107042	0.0780341	10.9371	8.15208	20.7489	52.8949	52.9041	42.7691	19.7121	45.533	44.5018	38.8735	60.1752	30.7763
BTN2A2	1.5343	0.0198567	0.12305	0.524408	0.470871	0.793551	1.36699	0.0379072	0.176954	10.9371	22.8258	9.02124	53.8744	36.9331	34.4239	37.453	7.91878	14.8339	40.8171	24.9001	45.4651
BTN2A3	4.55846	0.0191099	0.119566	4.73324	0.0119366	0.0840512	4.85031	0.00759141	0.0609315	0	0	0	3.91814	1.99638	2.0863	5.31241	1.9797	2.11913	1.94367	5.18752	2.3432
BTN3A1	2.26838	0.000529411	0.00917838	1.74425	0.00756431	0.0621522	1.97702	0.0022687	0.0256922	3.29109	36.6762	7.40644	87.2276	72.2291	73.0413	43.613	41.4548	75.8967	54.2382	58.4841	76.8989
BTN3A2	0.533312	0.387761	0.721226	0.0487319	0.939626	1	0.397879	0.517245	0.796208	78.6381	95.2816	22.066	97.6009	92.2827	94.0294	64.8331	94.6096	44.7031	78.7479	109.415	70.5338
BTN3A3	1.96137	0.00217265	0.0263798	1.45613	0.0229344	0.131468	1.8836	0.00327563	0.0335612	22.4211	27.9535	16.7524	81.6834	81.0331	100.048	66.893	65.3695	52.9677	93.6947	86.3722	68.988
BTRC	0.0831828	0.954544	1	0.492851	0.50688	0.813028	-0.153633	0.908141	1	12.9257	21.1954	0	9.79535	10.9801	15.6472	28.5826	17.8173	2.11913	5.83102	17.6376	7.69409
BUB1	-0.999418	0.72096	0.945437	-1.57303	0.422055	0.741056	0.406374	1	1	0	4.07604	0	1.95907	0	0	0	0	1.05957	0.971836	1.0375	3.49731
BUB1B	2.73293	0.519925	0.805457	0	1	1	0	1	1	0	0	0	0	1.99638	0	0	0	0	0	0	0
BUB3	0.362245	0.567127	0.844433	0.60715	0.327388	0.638933	0.726309	0.239488	0.553644	38.7771	48.0973	78.4848	94.0354	51.9059	66.7615	73.9204	95.0254	83.7057	100.099	89.2253	84.635
BUD13	0.732874	0.263809	0.594833	0.0447369	0.965222	1	0.488422	0.464384	0.777224	5.96572	8.96729	37.8892	31.3451	37.9312	18.7767	19.7121	17.8173	16.9531	20.4086	28.0126	25.8801
BUD31	0.714278	0.243415	0.577565	0.708548	0.252081	0.56941	0.842783	0.169962	0.448362	89.1079	73.5236	35.9406	107.288	103.752	114.851	126.739	87.9777	109.199	102.587	133.122	120.559
BVES	2.41385	0.519925	0.805457	5.18907	0.00322384	0.0349059	4.41089	0.0191099	0.113249	0	0	0	0.744447	0	0.803224	9.45196	0	2.79725	1.00099	3.50676	2.28025
BYSL	-1.9269	0.0331627	0.169887	-1.19416	0.182178	0.461429	-1.11818	0.170341	0.448819	5.96572	0	14.434	1.95907	0	3.12945	4.92803	3.95939	0	2.91551	5.18752	1.39892
BZRAP1	0	1	1	2.89667	0.519925	0.813028	0	1	1	0	0	0	0	0	0	0.985605	1.9797	0	0	0	0
BZW1	0.103626	0.862583	1	0.105534	0.860259	1	0.170547	0.777987	0.981438	160.08	326.899	190.348	228.232	203.631	296.254	265.128	243.503	220.39	272.114	232.401	258.102
BZW2	-0.804898	0.221605	0.543666	-1.62127	0.0186319	0.114555	-2.16951	0.00167362	0.0208155	36.7886	22.8258	38.7913	25.4679	15.9711	14.6041	16.7553	7.91878	6.35739	10.6902	6.22502	4.89624
C10orf10	3.9351	0.088785	0.31201	3.70411	0.155439	0.42075	4.06463	0.0520216	0.214765	0	0	0	0	0	5.21574	3.94242	0	0	0	3.11251	2.09839
C10orf103	-1.63166	0.130413	0.400937	-5.25568	0.00145028	0.0200225	-0.784752	0.402282	0.719409	9.9528	4.68745	0	1.0481	0	3.43196	0	0	0	6.11285	0	2.13336
C10orf11	-1.51211	0.0496754	0.22355	-1.318	0.0915305	0.309861	-2.39263	0.00550716	0.0488944	11.9314	6.52167	10.8255	4.89768	4.99095	0	4.92803	0	5.29783	3.88735	0	1.39892
C10orf111	0.131182	1	1	-1.17625	0.653233	0.924427	0.731474	0.574645	0.841523	2.98286	0	0	0	0	3.13988	0	0	0.87944	3.12931	2.07501	0
C10orf116	3.62294	0.155439	0.437234	4.50797	0.0191099	0.114555	5.08477	0.00322384	0.0331731	0	0	0	0	2.99457	1.04315	0	9.89848	1.05957	0.971836	8.30003	2.09839
C10orf118	0.856743	0.167763	0.459765	0.719171	0.247946	0.563274	0.973657	0.114424	0.359379	63.6343	74.184	19.8467	96.974	89.8571	99.0991	68.0068	97.0051	95.3609	92.3245	94.4128	123.105
C10orf12	-1.0344	0.133326	0.406775	-0.575373	0.39519	0.713675	-0.971456	0.146848	0.420773	28.8343	2.44563	31.5743	10.7749	4.99095	14.6041	15.7697	11.8782	13.7744	7.77469	13.4875	10.4919
C10orf125	-1.23283	0.0718195	0.282198	0.357133	0.584384	0.870762	-0.140111	0.865601	1	7.95429	32.6083	20.7489	12.734	6.98734	6.25889	23.6545	37.6142	19.0722	17.4931	21.7876	16.7871
C10orf131	-4.25518	0.0311967	0.162493	-4.13871	0.0520216	0.218999	-4.34748	0.0311967	0.156508	3.97714	0	2.70637	0	0	0	0	0	0	0	0	0
C10orf137	0.00871299	1	1	-0.421627	0.556649	0.848859	-0.236986	0.726494	0.949821	43.7486	22.8258	22.5531	35.2633	24.9548	29.2082	22.6689	29.6954	14.8339	15.5494	25.9376	33.5742
C10orf140	3.38149	0.00787127	0.0653033	3.41385	0.011216	0.0833363	3.24206	0.011216	0.0804929	0	0.904881	0	5.77926	4.16246	3.66145	1.36999	16.3325	0	1.03015	2.30326	8.12076
C10orf18	0.897784	0.151373	0.437234	0.226772	0.724385	0.978364	0.360947	0.570266	0.839407	16.9029	30.9779	55.0296	73.4651	47.9132	70.9341	35.4818	39.5939	45.5613	65.113	23.8626	43.3667
C10orf2	0.763213	0.34273	0.669224	-0.547815	0.752515	0.999153	0.478839	0.583838	0.849245	1.98857	10.5977	0	3.91814	7.98553	10.4315	0.985605	3.95939	4.23826	3.88735	0	13.2898
C10orf25	0.144747	1	1	-3.36311	0.155439	0.42075	-3.56366	0.155439	0.421788	0	0	3.6085	1.95907	0.998191	1.04315	0	0	0	0	0	0
C10orf26	-1.42999	0.023046	0.136775	-1.30628	0.0368397	0.177189	-1.11066	0.0732719	0.275429	110.366	66.0319	108.255	46.0381	26.9511	32.3376	43.3666	31.6751	39.2039	48.5918	35.2751	47.5634
C10orf28	0.0590585	0.946135	1	0.47964	0.44855	0.769811	0.239171	0.704512	0.936317	28.8343	27.7171	38.7913	41.1405	28.9475	29.2082	25.6257	63.3502	45.5613	34.9861	38.3876	39.1699
C10orf32	-0.15145	0.81153	1	-0.488271	0.430738	0.748311	-0.57407	0.349251	0.663767	116.322	144.553	49.7521	74.7777	81.7917	123.217	76.0986	87.3442	58.5516	68.1549	55.0811	85.0826
C10orf32-AS3MT	5.32369	0.00145028	0.019718	6.07337	5.10749e-05	0.00164163	4.39366	0.0191099	0.113249	0	0	0	10.2753	1.95645	1.55429	0	17.3817	10.4897	2.26438	4.98002	0
C10orf35	0	1	1	2.83198	0.519925	0.813028	0	1	1	0	0	0	0	0	0	1.97121	0	0	0	0	0
C10orf46	-0.496061	0.417002	0.752324	-0.113572	0.858937	1	-0.410635	0.498025	0.796208	157.912	179.664	142.716	131.953	87.8508	120.671	94.0859	178.173	172.508	122.004	109.073	130.086
C10orf47	1.04768	0.271598	0.594833	0.30611	1	1	0.190072	1	1	1.98857	0	7.21699	7.83628	1.99638	9.38834	7.88484	0	2.11913	6.80285	0	3.49731
C10orf54	-2.94011	8.54223e-06	0.000352102	-1.54893	0.0140296	0.094121	-2.15956	0.000696087	0.0110501	150.137	108.423	205.684	13.7135	34.9367	11.4746	49.2803	81.1675	29.6678	35.9579	29.0501	38.4704
C10orf55	1.42567	0.653233	0.90375	2.70513	0.115804	0.362995	2.42083	0.115804	0.361017	0	0	0.902124	1.95907	0	1.04315	6.89924	0	0	1.94367	3.11251	1.39892
C10orf57	1.55198	0.360472	0.692522	1.84768	0.253385	0.56941	0.464908	1	1	1.98857	0	0	0.979535	2.99457	2.0863	0	3.95939	4.23826	0.971836	1.0375	0.699462
C10orf58	0.0197887	1	1	0.293674	0.764152	1	-0.39029	0.668877	0.909319	1.74	8.29882	7.78533	3.82019	4.65157	9.93077	13.01	8.13655	1.11254	2.13804	2.47963	8.4565
C10orf68	1.56718	0.360472	0.692522	2.09585	0.125871	0.381959	2.06631	0.0892642	0.303265	1.98857	0	0	0	3.99276	2.14889	0	5.93909	4.23826	0	5.18752	3.49731
C10orf76	0.933936	0.173761	0.47097	1.32964	0.0476602	0.214231	1.2497	0.0613525	0.242343	16.9029	6.52167	14.434	18.905	18.9656	34.4239	25.6257	39.5939	30.7274	22.3522	30.2744	37.0785
C10orf88	2.86576	0.00492129	0.0468949	3.19787	0.000832178	0.0135098	2.37839	0.0233173	0.130892	1.98857	0.815208	0	12.734	2.99457	6.25889	0.985605	7.91878	19.0722	3.88735	5.18752	6.29516
C10orf95	0	1	1	0	1	1	3.87671	0.088785	0.303265	0	0	0	0	0	0	0	0	0	4.85918	0	0
C11orf1	4.37772	0.0311967	0.162493	0	1	1	2.60538	0.519925	0.796208	0	0	0	1.95907	2.99457	2.0863	0	0	0	0	0	1.39892
C11orf10	-0.508961	0.40229	0.737995	-0.812029	0.187718	0.472199	-0.851088	0.161555	0.433044	145.166	247.008	123.591	125.38	132.759	104.315	99.5462	140.558	55.0974	93.2963	99.6004	93.0285
C11orf2	-0.908647	0.162984	0.451426	-0.744931	0.263809	0.580599	-1.36704	0.0418876	0.189116	24.8571	26.0867	47.8126	19.5907	10.9801	21.9061	26.6113	21.7766	10.5957	16.5212	13.4875	8.39355
C11orf24	-0.404585	0.596407	0.86456	0.106771	0.899521	1	-0.932573	0.175306	0.456121	7.95429	12.2281	33.3786	10.7749	11.9783	17.7335	11.8273	25.736	21.1913	13.6057	2.07501	11.8909
C11orf30	1.30387	0.0861841	0.31201	1.49141	0.0422254	0.19614	1.71106	0.0190464	0.113249	4.97143	8.15208	3.6085	9.79535	23.9566	8.34519	22.6689	1.9797	21.1913	9.71836	25.9376	20.2844
C11orf31	-0.219657	0.735209	0.955452	-0.497911	0.424625	0.744472	-0.383546	0.545322	0.81699	24.9069	39.9452	39.6935	24.4982	30.9439	34.4448	42.0952	3.97919	25.4296	20.3988	30.3262	29.3774
C11orf35	1.93559	1	1	3.35838	0.279887	0.580599	0	1	1	0	0	0	0	0.998191	0	0	0	3.1787	0	0	0
C11orf45	-2.27505	0.0139252	0.0982399	-0.989504	0.245405	0.559099	-2.82684	0.00492129	0.0449484	1.98857	13.0433	5.41274	1.95907	0.998191	1.04315	5.91363	0	3.1787	0.971836	1.0375	0.699462
C11orf46	0.978117	0.1255	0.395243	0.385669	0.55434	0.846884	0.657459	0.304464	0.611622	33.8057	34.2388	14.434	57.7926	53.9023	51.1143	34.4962	37.4954	36.0252	39.7481	34.2376	55.957
C11orf48	0.236563	0.721959	0.946225	0.374932	0.567631	0.857304	0.181763	0.781371	0.983302	39.7714	22.8258	27.9658	37.2223	35.9349	33.3807	44.3522	21.7766	49.7996	30.1269	42.5377	30.0769
C11orf49	-1.42455	0.235691	0.56401	-4.54759	0.0191099	0.114555	-2.07957	0.0892642	0.303265	0.994286	7.33688	0	0.979535	1.99638	0	0	0	0	0.971836	1.0375	0
C11orf51	-1.65296	0.0496754	0.22355	-0.499797	0.613327	0.897481	-2.17437	0.00975955	0.0725901	7.95429	13.0433	8.11912	2.93861	2.99457	3.12945	9.85605	11.8782	0	4.74256	1.0375	0.699462
C11orf54	0.786953	0.222303	0.544779	0.700913	0.296764	0.60216	1.10333	0.0966795	0.319309	12.9257	27.7171	4.51062	18.6112	32.9403	27.1219	21.6833	29.6954	23.3104	24.2959	32.1626	41.2683
C11orf57	0.624892	0.324529	0.649831	0.196255	0.766633	1	0.537402	0.393597	0.710093	38.2999	44.8365	33.7394	88.3443	44.0202	48.0787	50.2659	27.7157	54.8219	66.0849	49.8209	53.9705
C11orf58	0.215586	0.719935	0.945437	0.263054	0.66244	0.932108	0.180012	0.764685	0.972031	270.794	347.377	277.421	352.368	383.225	304.485	372.411	375.885	326.781	382.806	332.883	299.188
C11orf61	0.239336	0.823003	1	-0.807758	0.339138	0.651974	-0.000756631	1	1	2.98286	0.815208	10.8255	1.95907	6.98734	8.34519	2.95682	0	4.23826	4.85918	3.11251	6.29516
C11orf63	3.11531	0.00533383	0.0497975	3.30042	0.00402359	0.0413997	2.33283	0.0456565	0.202047	1.98857	0	0	8.91377	4.22235	5.39308	8.03268	9.60152	4.37601	8.93118	2.16838	0
C11orf65	3.63452	0.155439	0.437234	0	1	1	3.19005	0.279887	0.579506	0	0	0	0	0	4.17259	0	0	0	2.91551	0	0
C11orf66	0	1	1	2.96356	0.279887	0.580599	0	1	1	0	0	0	0	0	0	0	3.95939	0	0	0	0
C11orf67	0.977244	0.185072	0.484899	0.921506	0.198482	0.489717	1.08967	0.122052	0.374135	6.96	15.489	0	13.7135	22.9584	8.34519	6.89924	25.736	12.7148	14.5775	16.6001	17.4866
C11orf68	1.25555	0.0564146	0.236696	1.66952	0.0107966	0.081062	1.70663	0.00903879	0.0688402	9.94286	22.0106	13.5319	34.2837	40.9258	34.4239	47.3091	59.3909	40.2635	40.8171	58.1002	51.0608
C11orf70	1.99595	1	1	0	1	1	4.02189	0.0520216	0.214765	0	0	0	1.03831	0	0	0	0	0	1.78818	3.77651	0
C11orf71	-0.20947	1	1	0.54312	0.574645	0.862269	-1.66974	0.422055	0.733582	0	1.63042	1.80425	0	1.99638	1.04315	0	5.93909	1.05957	0.971836	0	0
C11orf73	-0.137257	0.85594	1	-0.753062	0.239137	0.550342	-0.465681	0.510089	0.796208	27.84	16.3042	30.6722	19.5907	14.9729	33.3807	8.87045	3.95939	29.6678	26.2396	17.6376	10.4919
C11orf74	2.06549	0.0720153	0.282198	2.23766	0.0456565	0.207635	2.02078	0.0720153	0.272285	0	2.44563	0	2.93861	0.998191	8.34519	8.87045	1.9797	2.11913	2.91551	2.07501	6.29516
C11orf75	0.437796	0.499642	0.805457	0.370509	0.567521	0.857304	0.598426	0.343777	0.656219	29.8286	53.8038	22.5531	53.8744	55.8987	34.4239	60.1219	21.7766	54.0378	69.0004	49.8002	42.6672
C11orf82	1.94029	1	1	2.84826	0.519925	0.813028	3.20739	0.279887	0.579506	0	0	0	0	0	1.04315	0	0	2.11913	0	3.11251	0
C11orf83	-0.0130665	1	1	-1.79459	0.02135	0.12464	-0.830816	0.251683	0.572227	11.0366	3.26083	21.651	10.6671	12.697	12.0901	4.6422	0	4.25945	8.82427	6.22502	5.08509
C11orf84	5.44058	0.000686055	0.0111003	4.46404	0.0311967	0.15851	5.80707	0.00017445	0.00390478	0	0	0	4.89768	4.99095	5.21574	1.97121	0	5.29783	7.77469	4.15001	6.29516
C11orf92	-1.05029	0.318121	0.641037	0.144088	1	1	-1.18516	0.48298	0.795845	0	0	7.09069	0	2.07624	1.17876	0	5.93909	3.18929	0	3.32001	0
C11orf95	1.4198	0.653233	0.90375	-1.73079	1	1	1.60003	0.422055	0.733582	0	0	0.902124	2.93861	0	0	0	0	0	0	1.0375	2.09839
C11orf96	0.125678	1	1	-4.78178	0.00759141	0.0621522	-3.11934	0.0234457	0.130892	0	9.7825	0	0	0.998191	10.4315	0	0	0	0.971836	0	0
C12orf10	-2.82449	0.00105472	0.0155683	-1.39089	0.068068	0.263342	-1.96311	0.0114402	0.0816306	8.94857	17.9346	18.0425	0.979535	1.99638	3.12945	0	3.95939	12.7148	2.91551	4.15001	4.19677
C12orf11	0.324083	0.632467	0.892128	-0.0266936	1	1	-0.795455	0.236872	0.549284	33.8057	13.0433	9.02124	23.5088	17.9674	28.165	17.7409	33.6548	5.29783	14.5775	5.18752	11.8909
C12orf23	2.09815	0.0115177	0.0874401	1.60595	0.0849935	0.304096	1.86945	0.0282813	0.149265	2.98286	3.26083	0	13.7135	8.98372	5.21574	0.985605	11.8782	8.47653	11.662	8.30003	4.19677
C12orf24	-2.29475	0.00753617	0.0639835	-6.09784	3.82812e-05	0.00131547	-2.29172	0.00616621	0.0533547	0	0	26.1616	1.95907	0	3.12945	0	0	0	1.94367	0	2.79785
C12orf26	-0.0932769	1	1	0.589967	0.485675	0.806806	-0.0357308	1	1	11.2553	3.26083	11.7276	3.91814	6.98734	13.5609	14.7841	0	22.2509	10.6902	3.11251	11.1914
C12orf29	0.104735	0.945498	1	-1.38728	0.076704	0.284641	-0.533006	0.528438	0.800747	6.96	3.26083	17.1404	6.85675	8.98372	13.5609	8.87045	0	0	7.77469	6.22502	4.89624
C12orf32	0.185017	0.875289	1	0.0145833	1	1	0.498814	0.498164	0.796208	12.9655	9.7825	0	4.15323	5.09077	16.6904	13.0593	5.93909	3.34823	14.0528	8.3104	9.80646
C12orf33	0	1	1	0	1	1	3.73742	0.155439	0.421788	0	0	0	0	0	0	0	0	0	0	0	3.49731
C12orf34	1.93353	1	1	0	1	1	2.68609	0.519925	0.796208	0	0	0	0.979535	0	0	0	0	0	0	2.07501	0
C12orf35	0.10212	0.866191	1	0.70072	0.245219	0.559099	0.482095	0.422534	0.734148	342.034	177.715	216.51	226.273	290.473	273.305	433.666	366.244	396.278	261.424	440.939	325.95
C12orf37	0.112241	1	1	-1.74081	1	1	0.775521	1	1	0.994286	0	0	0	0	1.04315	0	0	0	1.94367	0	0
C12orf4	0.306774	0.653944	0.90375	1.10655	0.0873662	0.304096	0.830315	0.200875	0.493366	5.96572	25.2715	14.434	20.5702	25.953	10.4315	28.5826	51.4721	21.1913	21.3804	34.2376	26.5796
C12orf41	0.562778	0.421448	0.752324	-0.854298	0.290097	0.593747	0.238098	0.775451	0.979365	2.98286	4.07604	23.4552	13.7135	16.9692	14.6041	4.92803	3.95939	7.41696	9.71836	14.5251	11.8909
C12orf43	-0.385188	0.635522	0.894408	-0.524838	0.548146	0.841138	-0.111401	0.917933	1	27.8698	10.7608	0	5.27969	5.23052	18.8393	1.29114	16.6888	10.3837	10.8457	13.4149	11.1984
C12orf44	0.511869	0.447952	0.77755	-0.282353	0.714496	0.97328	-0.176016	0.820461	1	28.8343	17.1194	9.92336	19.5907	34.9367	25.0356	13.7985	23.7563	9.53609	17.4931	18.6751	13.2898
C12orf45	0.26641	0.758737	0.970247	-1.30224	0.0784668	0.28866	-0.122563	0.89567	1	17.8971	10.5977	0.902124	12.734	10.9801	11.4746	0.985605	0	9.53609	11.662	5.18752	9.79247
C12orf47	4.99279	0.004909	0.0468949	4.16119	0.0520216	0.218999	4.99125	0.004909	0.0449484	0	0	0	7.83628	1.99638	1.04315	1.97121	5.93909	0	0.971836	4.15001	4.89624
C12orf48	3.24314	0.279887	0.594833	5.19239	0.00214783	0.0263468	1.87575	1	1	0	0	0	0	2.99457	0	1.97121	5.93909	6.35739	0.971836	0	0
C12orf49	0.3773	0.581737	0.853743	0.133799	0.903532	1	0.621927	0.364203	0.679855	9.94286	12.2281	13.5319	12.734	11.9783	21.9061	17.7409	3.95939	15.8935	20.4086	16.6001	18.186
C12orf5	0.298187	0.633477	0.89286	-0.423156	0.49675	0.813028	0.0355324	0.968224	1	56.4655	63.8797	36.112	82.4573	49.3505	60.6799	46.4614	21.2619	47.4579	57.1051	45.0899	58.0904
C12orf50	1.94029	1	1	0	1	1	0	1	1	0	0	0	0	0	1.04315	0	0	0	0	0	0
C12orf51	2.30188	0.00619539	0.056084	2.11513	0.016474	0.106426	2.01017	0.0136604	0.0900389	3.97714	2.44563	0.902124	10.7749	18.9656	7.30204	9.85605	13.8579	9.53609	8.74653	12.45	9.09301
C12orf52	-0.779521	0.342523	0.669224	-1.05693	0.34273	0.653696	-1.51778	0.05533	0.224061	11.9314	5.70646	7.21699	0	5.98914	8.34519	0.985605	13.8579	0	0	3.11251	4.89624
C12orf57	-1.02452	0.256493	0.590299	-1.60682	0.105845	0.341465	-1.84907	0.0595878	0.237339	5.96572	14.6738	0	0	5.98914	4.17259	0	5.93909	2.11913	1.94367	4.15001	0
C12orf59	-0.106029	0.940397	1	-3.13774	0.00701376	0.0605418	-1.48409	0.067318	0.258761	0.994286	0	25.2595	3.91814	7.98553	12.5282	0	3.95939	0	1.81733	2.07501	4.89624
C12orf60	3.91218	0.088785	0.31201	0	1	1	0	1	1	0	0	0	2.93861	1.99638	0	0	0	0	0	0	0
C12orf61	0.913639	1	1	2.28514	0.272602	0.580599	-0.0162938	1	1	0.994286	0	0	0	0	2.0863	0	0	5.29783	0	1.0375	0
C12orf62	-0.362637	0.570079	0.846976	-0.0480447	0.966119	1	-0.517574	0.418361	0.733582	34.8	60.3254	22.5531	32.3247	26.9511	32.3376	17.7409	55.4315	42.3826	14.5775	33.2001	34.2737
C12orf65	0.691074	0.285773	0.601977	0.482923	0.487128	0.806896	0.393304	0.546016	0.817338	10.44	28.6057	21.9306	33.0103	31.9122	34.184	33.757	11.4624	38.7589	31.5555	21.2273	27.6847
C12orf66	-1.84537	0.272602	0.594833	-3.66502	0.155439	0.42075	-3.86931	0.088785	0.303265	0.994286	0	3.6085	0.979535	0	0	0	0	0	0	0	0
C12orf70	4.38285	0.0311967	0.162493	5.45881	0.00145028	0.0200225	3.52341	0.155439	0.421788	0	0	0	2.93861	0	4.17259	12.8129	0	2.11913	0	2.07501	1.39892
C12orf71	3.24367	0.279887	0.594833	0	1	1	1.83858	1	1	0	0	0	1.95907	0	1.04315	0	0	0	0	0	0.699462
C12orf73	-0.7659	0.460483	0.789156	-4.81764	0.00759141	0.0621522	-0.507667	0.623467	0.878999	0	4.89125	5.41274	1.95907	0.998191	3.12945	0	0	0	3.88735	3.11251	0.699462
C12orf75	1.04526	0.574645	0.848648	-3.02018	0.279887	0.580599	-1.3328	0.653233	0.900471	2.98286	0	0	0	2.99457	3.12945	0	0	0	0	1.0375	0
C12orf76	-0.0967756	1	1	0.913647	0.285429	0.588387	0.306592	0.764152	0.971699	1.98857	3.26083	9.92336	0.979535	4.99095	8.34519	15.7697	1.9797	9.53609	5.83102	5.18752	7.69409
C12orf77	0.829262	0.495736	0.805457	0.506242	0.834042	1	0.12386	1	1	2.94309	0.815208	2.70637	1.00892	8.10531	2.40967	2.94696	0	5.20247	2.381	5.14602	0
C13orf15	-0.695895	0.397225	0.733099	-2.19892	0.0113501	0.08374	-0.804522	0.325103	0.637067	7.95429	6.52167	13.5319	4.89768	5.98914	6.25889	4.92803	0	0	0	10.375	5.5957
C13orf27	0.551539	0.600276	0.866425	-0.535391	0.564721	0.855279	0.578899	0.545384	0.81699	5.96572	0	4.51062	6.85675	2.99457	5.21574	5.91363	0	0	5.83102	10.375	0
C14orf1	-0.969654	0.201172	0.511673	-0.127728	0.886397	1	-0.520937	0.498164	0.796208	8.94857	13.0433	9.92336	2.93861	5.98914	7.30204	20.6977	3.95939	3.1787	3.88735	8.30003	9.79247
C14orf101	-0.326379	0.648393	0.90375	-0.193093	0.824213	1	0.239688	0.716888	0.945405	14.9143	22.0106	18.9446	10.7749	11.9783	21.9061	10.8417	15.8376	22.2509	21.3804	23.8626	20.9839
C14orf102	-0.170815	0.800412	0.993689	-0.422649	0.524555	0.817318	-0.524619	0.40996	0.728154	50.7086	26.0867	33.3786	18.6112	51.9059	27.1219	19.7121	29.6954	32.8465	13.6057	25.9376	36.372
C14orf105	0.592042	0.688828	0.928715	0.863965	0.527522	0.819412	-0.300883	1	1	3.93737	1.70379	0	1.64562	4.50184	2.32622	5.16457	0	3.99456	1.26339	1.2865	1.76964
C14orf109	0.907384	0.194431	0.501161	-0.012529	1	1	0.456927	0.562626	0.833307	6.96	9.7825	10.8255	16.6521	22.9584	12.5178	3.94242	5.93909	16.9531	8.74653	14.5251	14.6887
C14orf118	0.695028	0.268565	0.594833	0.73394	0.242564	0.556705	0.408069	0.51359	0.796208	34.8	43.206	32.4765	63.6698	51.9059	63.6321	44.3522	95.0254	46.6209	69.0004	46.6877	31.4758
C14orf119	-0.320885	0.605505	0.871107	0.107219	0.877038	1	0.52912	0.386537	0.702793	34.0642	70.1079	83.8975	54.854	57.905	37.8454	75.8916	65.3299	61.4548	83.8695	116.2	72.0446
C14orf126	-0.32521	0.613359	0.877902	-0.665267	0.301361	0.608371	-0.658903	0.300864	0.606861	25.4537	23.1112	62.842	30.6399	24.296	33.9232	36.1224	17.4609	15.6816	23.3046	15.8634	30.8813
C14orf129	2.52599	0.00126491	0.0179307	2.88973	0.000156015	0.00399906	2.07174	0.00646246	0.0552827	0.994286	7.33688	0	11.7544	14.9729	25.0356	24.6401	9.89848	30.7274	16.5212	11.4125	9.79247
C14orf132	-2.00892	0.125871	0.395243	0.852504	0.443306	0.763745	-1.21684	0.287214	0.58871	7.92446	0	1.08255	1.82194	0	0	5.23357	0	9.11226	0	2.07501	1.40592
C14orf135	0.65089	0.342085	0.669224	-0.45221	0.476842	0.799163	-0.144917	0.86743	1	15.9086	27.7171	5.41274	16.6521	37.9312	22.9493	18.7265	0	14.8339	7.77469	17.6376	18.8855
C14orf142	-1.15779	0.096565	0.329238	-1.79697	0.0101898	0.0771964	-2.50265	0.00117298	0.0159935	10.9371	44.8365	7.21699	5.87721	11.9783	10.4315	7.88484	0	8.47653	1.94367	7.26253	2.09839
C14orf149	0.174141	1	1	0.631721	0.793749	1	0.846684	0.527522	0.800034	0.994286	3.26083	0	0.979535	2.99457	1.04315	0.985605	0	5.29783	0.971836	6.22502	1.39892
C14orf153	-0.286274	0.661719	0.909005	-0.845992	0.201637	0.495194	-0.652555	0.303054	0.609689	41.5413	37.5159	42.3998	27.427	34.5274	37.5846	24.6796	26.1716	16.9531	25.2677	26.9751	24.9218
C14orf159	0.618352	0.396791	0.732676	1.03578	0.148797	0.42075	0.67113	0.365138	0.680821	11.9314	12.2281	0	10.7749	12.9765	13.5609	8.87045	11.8782	28.6083	12.6339	13.4875	12.5903
C14orf165	-0.976007	0.303075	0.623904	0.36561	0.793823	1	-0.774757	0.443306	0.753671	7.98412	0	4.52866	1.36155	2.8149	1.82551	0	5.80051	10.2778	0	3.93214	2.95873
C14orf166	-0.41137	0.503197	0.805457	-0.382084	0.52916	0.821243	-0.377182	0.546503	0.817982	75.5657	51.3581	96.5273	53.8744	63.8842	50.0711	87.7189	27.7157	54.0378	62.1975	60.1752	49.6618
C14orf167	-0.71075	0.340051	0.668741	-0.150653	0.903532	1	-0.310394	0.702788	0.935068	13.6913	12.595	12.305	10.6573	3.30401	9.47179	12.4876	14.3528	8.37057	15.0537	6.54665	9.44274
C14orf169	0.144684	0.875289	1	-0.376715	0.764152	1	0.266951	0.774936	0.979231	7.95429	3.26083	11.7276	6.85675	7.98553	10.4315	0.985605	11.8782	6.35739	12.6339	4.15001	10.4919
C14orf178	1.08525	0.260806	0.594833	-0.00624432	1	1	0.680053	0.443306	0.753671	0	3.73365	3.6085	5.31888	6.26864	4.82978	2.98638	3.95939	1.05957	5.72412	3.24739	3.41338
C14orf182	0.0941596	1	1	-2.95115	0.0764955	0.284629	-1.38764	0.235691	0.546988	8.32217	0	0	5.55396	0	2.82693	0	1.06904	0	2.08945	0	0.720446
C14orf2	-1.06946	0.0812606	0.305606	-0.765825	0.212401	0.51132	-0.95486	0.1181	0.366101	153.12	99.4554	147.948	75.4242	60.8896	54.2437	111.373	87.1066	37.0848	65.113	68.4752	72.7441
C14orf21	1.93559	1	1	3.34344	0.279887	0.580599	1.87575	1	1	0	0	0	0	0.998191	0	1.97121	0	1.05957	0.971836	0	0
C14orf28	-1.05626	0.271598	0.594833	-5.66927	0.000242141	0.0054455	-1.54683	0.0720737	0.272285	13.92	5.70646	0	0.979535	2.99457	5.21574	0	0	0	1.94367	4.15001	0.699462
C14orf34	5.34935	0.000991633	0.0147589	2.83198	0.519925	0.813028	4.19595	0.0520216	0.214765	0	0	0	1.95907	5.98914	6.25889	1.97121	0	0	0.971836	0	4.19677
C14orf43	-1.51999	0.017034	0.114707	-0.662194	0.289959	0.593741	-1.02489	0.100264	0.329219	62.5605	56.6651	89.3193	19.5907	20.6326	32.3167	52.2568	39.5147	39.49	31.8374	24.4436	45.6189
C14orf45	1.00818	0.72096	0.945437	-2.51474	0.519925	0.813028	-0.0247042	1	1	1.98857	0	0	0.979535	0.998191	2.0863	0	0	0	1.94367	0	0
C14orf48	2.73293	0.519925	0.805457	0	1	1	0	1	1	0	0	0	0	1.99638	0	0	0	0	0	0	0
C14orf49	-0.300333	0.816324	1	1.25251	0.198211	0.489717	0.314438	0.848394	1	0	0	6.31487	0.979535	0.998191	3.12945	0	19.797	0	5.83102	0	2.09839
C14orf64	-3.12859	0.279887	0.594833	-3.02018	0.279887	0.580599	-1.33918	0.653233	0.900471	2.98286	0	0	0	0	0	0	0	0	0.971836	0	0
C14orf80	2.52986	0.0329567	0.169325	3.37157	0.00112769	0.0165939	1.84925	0.178303	0.456878	0.994286	0.815208	0	3.91814	3.99276	4.17259	0.985605	11.8782	10.5957	2.91551	4.15001	0.699462
C14orf82	0.0819337	1	1	-3.23595	0.279887	0.580599	-0.946137	0.422055	0.733582	0	2.60051	0.469104	1.9003	1.52723	0	0	0	0	0	0	1.26603
C14orf93	-1.31684	0.10641	0.35237	-0.205232	0.74296	0.991857	-0.324884	0.70661	0.937852	15.9086	4.89125	0	4.89768	2.99457	0	14.7841	0	1.05957	2.91551	2.07501	10.4919
C15orf17	-0.684518	0.462412	0.791228	0.112225	1	1	-0.425869	0.571552	0.840522	13.92	5.70646	1.80425	3.91814	4.99095	4.12044	3.94242	5.93909	12.7148	5.83102	4.15001	5.60269
C15orf2	1.73619	0.0441624	0.2082	1.1782	0.230279	0.538253	1.30791	0.17584	0.456121	5.96572	0	1.80425	4.81931	4.65157	16.2314	2.95682	11.6802	4.32303	6.80285	4.16039	7.69409
C15orf23	0.0868087	1	1	-2.99619	0.00305282	0.034193	-0.931146	0.301456	0.607611	13.92	8.15208	0	1.95907	11.9783	9.38834	0	0	2.11913	2.91551	4.15001	4.19677
C15orf24	0.947704	0.123643	0.391166	0.560658	0.376089	0.690828	1.03363	0.093514	0.313753	38.7771	106.792	15.3361	91.0968	108.803	111.617	108.417	7.91878	118.671	92.3245	119.313	118.909
C15orf26	-2.57727	0.519925	0.805457	-2.47517	0.519925	0.813028	-2.6589	0.519925	0.796208	0	1.63042	0	0	0	0	0	0	0	0	0	0
C15orf29	0.620927	0.366007	0.698468	0.427154	0.57641	0.86383	1.03355	0.11938	0.369029	34.8	4.07604	8.11912	28.4065	26.9511	16.1584	19.7121	21.7766	21.1913	27.2114	35.2751	32.8747
C15orf33	4.85936	0.00759141	0.0639835	0	1	1	3.94048	0.088785	0.303265	0	0	0	3.8006	0.998191	5.21574	0	0	0	0.252677	3.44451	1.24504
C15orf34	-1.193	0.653233	0.90375	-3.02018	0.279887	0.580599	-0.569564	1	1	2.98286	0	0	0	0.998191	0	0	0	0	0	1.0375	0.699462
C15orf37	-1.15402	0.428576	0.758654	-4.27817	0.0311967	0.15851	-1.88285	0.178303	0.456878	0	1.63042	5.41274	0.979535	1.99638	0	0	0	0	0	0	1.39892
C15orf38	-0.544751	0.528438	0.812279	-0.915567	0.204377	0.498924	-0.26038	0.724601	0.948204	10.9371	0	18.0425	0	0	19.8198	0	0	13.7744	0.971836	5.18752	16.7871
C15orf39	0.210721	0.767404	0.972512	0.689878	0.274763	0.580599	-0.140918	0.828306	1	37.7829	15.489	36.085	30.3656	51.9059	20.863	28.5826	85.1269	32.8465	34.0143	31.1251	16.0876
C15orf40	0.494352	0.548146	0.828503	1.0134	0.159676	0.428088	1.4845	0.0301965	0.156508	10.3803	12.3015	1.80425	12.6066	11.1797	10.9218	13.4831	29.0421	9.31358	20.5543	22.0677	26.5026
C15orf41	0.0953454	1	1	-4.34713	0.0191099	0.114555	-1.10364	0.235691	0.546988	7.95429	0	0	2.93861	2.99457	2.0863	0	0	0	0	0	2.79785
C15orf44	1.03294	0.148797	0.437234	-0.242139	0.754019	0.999419	-0.439868	0.571552	0.840522	9.94286	11.4129	0	16.6521	14.9729	12.5178	6.89924	0	9.53609	4.85918	5.18752	5.5957
C15orf48	2.45029	9.82533e-05	0.00250949	1.69943	0.00566584	0.051453	2.16478	0.000502313	0.00870858	42.7543	382.333	77.5827	1245.97	803.544	703.082	739.204	253.401	641.037	834.807	838.303	585.45
C15orf5	1.0914	0.218016	0.539123	2.24168	0.00694954	0.0602785	1.7426	0.0264648	0.142196	0	5.70646	1.80425	7.83628	2.99457	6.25889	13.7985	7.91878	15.8935	12.6339	5.18752	9.09301
C15orf52	3.3899	0.155439	0.437234	0	1	1	3.45376	0.279887	0.579506	0	0	0	0.979535	0	2.44097	0	0	0	0	0	2.79785
C15orf54	-4.35225	0.0311967	0.162493	-4.23512	0.0311967	0.15851	-4.44505	0.0191099	0.113249	0	6.52167	0	0	0	0	0	0	0	0	0	0
C15orf57	2.01614	0.0021347	0.0261673	2.03315	0.00195199	0.0252892	2.03269	0.00186876	0.0225973	7.95429	20.3802	18.0425	53.8744	65.8806	69.8909	49.2803	98.9848	45.5613	47.62	81.9628	62.2522
C15orf58	-4.17351	0.0520216	0.22355	-4.05719	0.0520216	0.218999	-4.26571	0.0311967	0.156508	0	5.70646	0	0	0	0	0	0	0	0	0	0
C15orf61	0.00825675	1	1	-1.77702	0.060265	0.242194	-1.28574	0.182178	0.463234	0	13.8585	2.70637	3.91814	4.99095	8.34519	1.97121	0	2.11913	1.94367	3.71426	1.39892
C15orf63	-5.8967	9.29158e-05	0.00239455	-5.77553	0.00017445	0.00424346	-5.99247	6.86315e-05	0.00197116	0	20.1683	0	0	0	0	0	0	0	0	0	0
C16orf13	-2.11439	0.00153728	0.0206457	-2.31014	0.00135273	0.0192136	-2.71858	5.79336e-05	0.00172271	46.7314	23.641	75.7784	6.85675	9.98191	16.6904	9.85605	21.7766	0	2.91551	1.0375	16.7871
C16orf42	-0.249085	0.703511	0.938299	0.258521	0.674827	0.941433	-0.76735	0.227031	0.535492	51.9117	59.7303	40.5956	46.9393	44.5093	36.6041	39.2468	104.924	40.5496	28.6789	31.1251	29.5453
C16orf45	0	1	1	3.35838	0.279887	0.580599	1.87575	1	1	0	0	0	0	0	0	0	0	3.1787	0.971836	0	0
C16orf48	-0.485385	1	1	0.641982	0.793749	1	0.152919	1	1	0	4.07604	0	0	2.99457	0	1.97121	0	4.23826	0	0	4.19677
C16orf5	1.08548	0.142983	0.429209	1.15217	0.114391	0.361416	1.19035	0.0893122	0.303284	11.9314	10.5977	0.902124	20.5702	18.9656	10.4315	17.7409	27.7157	8.47653	19.4367	17.6376	16.7871
C16orf52	-0.249664	0.759976	0.971116	0.171664	0.79881	1	-0.570396	0.416551	0.733582	18.8914	4.07604	28.868	10.7749	17.9674	14.6041	16.7553	27.7157	14.8339	13.6057	8.30003	12.5903
C16orf53	-1.54619	0.0279077	0.155543	-0.147404	0.84885	1	-1.02763	0.137158	0.400121	12.9257	20.3802	31.5743	9.79535	7.98553	4.17259	11.8273	21.7766	25.4296	13.6057	11.4125	6.99462
C16orf54	-1.14676	0.0917119	0.318464	-0.617974	0.364613	0.680551	-0.606473	0.358895	0.675288	29.8286	20.3802	33.3786	2.93861	17.9674	16.6904	20.6977	13.8579	19.0722	18.4649	21.7876	14.6887
C16orf55	1.42567	0.653233	0.90375	1.73647	0.422055	0.741056	0.791649	1	1	0	0	0.902124	1.95907	0	1.04315	0	3.95939	1.05957	0.971836	1.0375	0
C16orf57	0.601302	0.333292	0.660443	0.203565	0.75397	0.999419	0.760198	0.215745	0.518621	22.8686	76.6296	26.1616	62.6902	58.8933	69.8909	47.3091	27.7157	68.8718	55.3947	89.2253	69.2468
C16orf58	-1.0457	0.185662	0.486002	-1.91066	0.016474	0.106426	-1.5413	0.0541594	0.22057	17.8971	13.8585	0	4.89768	2.99457	7.30204	2.95682	0	4.23826	4.85918	3.11251	2.79785
C16orf61	1.16526	0.0807241	0.304242	0.439329	0.56237	0.854428	0.73048	0.282927	0.583688	17.8971	13.0433	14.434	28.4065	29.8359	43.8122	30.5538	1.9797	26.4891	26.2396	29.0501	20.2844
C16orf62	0.832361	0.200152	0.510663	0.91643	0.174717	0.452468	0.539107	0.419524	0.733582	29.8286	12.2281	13.5319	28.4065	35.9349	34.4239	44.3522	19.797	39.2039	26.2396	26.9751	27.279
C16orf7	2.73853	0.00235362	0.0280815	0.94685	0.373038	0.688016	2.35258	0.00923579	0.069857	2.98286	1.63042	0	8.81582	12.9765	10.4315	0	5.93909	4.23826	1.94367	16.6001	6.29516
C16orf70	-1.16451	0.0900331	0.314314	-0.160099	0.84399	1	-0.90287	0.199468	0.490712	0.318171	22.8258	39.6935	10.2557	11.9783	5.69559	31.5394	25.736	0	8.74653	17.6376	7.63114
C16orf72	0.184349	0.78463	0.984348	-0.2513	0.701984	0.963023	0.377947	0.56933	0.838547	31.8171	19.565	30.6722	37.2223	33.9385	21.9061	38.4386	11.8782	16.9531	34.0143	47.7252	25.1806
C16orf73	2.72911	0.519925	0.805457	0	1	1	0	1	1	0	0	0	1.95907	0	0	0	0	0	0	0	0
C16orf79	-5.359	0.000991633	0.0147589	-3.19709	0.00787127	0.0639312	-2.35946	0.0128852	0.0864836	0	7.61405	6.31487	0	0	0	0	0	1.05957	0	0	2.09839
C16orf80	0.977204	0.296548	0.615784	1.30281	0.148826	0.42075	1.66265	0.0341047	0.165188	2.98286	0	7.21699	3.91814	10.9801	5.21574	13.7985	0	9.53609	6.80285	17.6376	8.39355
C16orf86	-3.47485	0.155439	0.437234	-3.36311	0.155439	0.42075	-3.56366	0.155439	0.421788	0	0	3.6085	0	0	0	0	0	0	0	0	0
C16orf87	0.449352	0.580762	0.852825	-0.237113	0.761029	1	0.606088	0.402231	0.719409	23.8629	6.52167	0.902124	16.6521	10.9801	14.6041	8.87045	1.9797	13.7744	20.4086	21.7876	5.5957
C16orf88	-0.948327	0.163433	0.452342	-2.37711	0.00114966	0.0167801	-1.19729	0.079721	0.291997	28.8343	36.6844	0.902124	9.79535	10.9801	13.5609	6.89924	0	4.23826	10.6902	8.30003	9.79247
C16orf89	-1.95781	1	1	-1.86753	1	1	1.06408	0.653233	0.900471	1.12354	0	0	0	0	0	0	0	0	0	0	2.09839
C16orf91	0.641501	1	1	-2.49592	0.519925	0.813028	-2.67975	0.519925	0.796208	0	0	1.80425	1.95907	0.998191	0	0	0	0	0	0	0
C16orf93	-3.61268	0.155439	0.437234	-3.49989	0.155439	0.42075	-1.8091	0.422055	0.733582	0	0	4.00543	0	0	0	0	0	0	0	0.581002	0.328747
C16orf95	-1.82805	1	1	-1.74081	1	1	1.29163	0.653233	0.900471	0.994286	0	0	0	0	0	0	0	0	2.91551	0	0
C17orf100	-3.771	0.088785	0.31201	-1.62438	0.422055	0.741056	-1.18746	0.511679	0.796208	0	0	4.51062	0	0	0	0.985605	0	0	1.94367	0	0
C17orf101	-0.155246	0.87108	1	-0.0693755	0.92933	1	-0.00243822	1	1	14.785	9.91293	0.342807	10.6475	2.05627	9.62826	9.77721	0	12.0579	10.5639	5.84115	8.38656
C17orf103	0.600523	0.440866	0.771125	-1.06502	0.170341	0.445654	-0.117713	0.938475	1	12.5578	11.3151	0.613444	10.5398	13.2061	13.5296	5.86435	0	4.35481	7.99821	8.1859	6.44904
C17orf104	2.74169	0.519925	0.805457	2.84826	0.519925	0.813028	0	1	1	0	0	0	0	0	2.0863	0	0	2.11913	0	0	0
C17orf106-CDK3	4.31533	0.0311967	0.162493	0	1	1	0	1	1	0	0	0	3.30103	3.35392	0	0	0	0	0	0	0
C17orf107	1.93559	1	1	0	1	1	3.73742	0.155439	0.421788	0	0	0	0	0.998191	0	0	0	0	0	0	3.49731
C17orf108	1.16913	0.230279	0.556872	-1.19667	0.428576	0.747187	0.712557	0.623467	0.878999	6.96	0	0	1.95907	6.98734	6.25889	0	3.95939	0	3.88735	1.0375	5.5957
C17orf109	6.64269	1.89176e-06	9.68178e-05	6.07783	6.86315e-05	0.00208415	6.3387	9.96499e-06	0.000408393	0	0	0	3.49694	3.37388	28.5614	0	3.99898	20.9794	8.12455	8.3104	10.0373
C17orf37	0.269798	0.704965	0.938837	0.757521	0.255241	0.572061	0.877734	0.180164	0.460157	15.9086	20.3802	14.434	20.5702	21.9602	18.7767	17.7409	37.6142	31.787	29.1551	30.0876	34.2737
C17orf39	0.154806	1	1	0.310142	0.768087	1	-0.653129	0.495736	0.796208	5.96572	3.26083	1.80425	0.979535	3.99276	7.30204	5.91363	5.93909	2.11913	0.971836	2.07501	3.49731
C17orf42	1.46666	0.0455383	0.212291	1.17993	0.117805	0.367655	1.16665	0.10502	0.339996	5.96572	6.52167	6.31487	13.7135	13.9747	25.0356	17.7409	5.93909	18.0126	11.662	15.5626	15.3882
C17orf48	2.12635	0.00864077	0.0705819	2.6983	0.000830393	0.0135098	2.26092	0.00512118	0.046097	8.94857	0	0	13.7135	13.9747	10.4315	21.6833	15.8376	19.0722	24.2959	12.45	5.5957
C17orf49	1.01339	0.112928	0.369528	0.693043	0.30625	0.614261	0.26478	0.687817	0.923843	29.0829	30.1709	9.65273	48.7417	32.5111	58.2703	73.2896	2.07868	33.1644	21.5942	31.3949	29.8321
C17orf51	-0.977953	0.428576	0.758654	-4.10114	0.0520216	0.218999	-4.30979	0.0311967	0.156508	2.98286	3.26083	0	1.95907	0.998191	0	0	0	0	0	0	0
C17orf55	-1.818	1	1	-1.73079	1	1	0.785585	1	1	0	0	0.902124	0	0	0	0	0	0	1.94367	0	0
C17orf56	0.18079	0.785368	0.984411	0.519929	0.448382	0.769709	0.56771	0.416551	0.733582	10.9371	23.641	0	7.83628	10.9801	20.863	15.7697	13.8579	20.1317	17.4931	22.8251	11.8909
C17orf57	-1.26454	0.220828	0.542886	0.640936	0.667886	0.935904	-0.669917	0.596298	0.858277	7.95429	2.44563	0	1.95907	1.99638	0	2.95682	0	11.6552	2.91551	2.07501	1.39892
C17orf58	2.14423	0.00514592	0.0483906	1.18717	0.14302	0.413088	1.88912	0.0142362	0.092681	9.94286	2.44563	0	11.7544	23.9566	18.7767	2.95682	11.8782	13.7744	11.662	20.7501	13.2898
C17orf59	-0.22144	0.743408	0.96044	1.0694	0.0999064	0.328756	0.335491	0.62565	0.880342	37.7829	22.8258	9.92336	23.5088	17.9674	18.7767	49.2803	61.3706	38.1444	42.7608	16.6001	29.3774
C17orf61	-0.816927	0.34273	0.669224	-2.98914	0.00402359	0.0413997	-0.646843	0.430528	0.739859	2.98286	4.07604	14.434	2.93861	5.98914	3.12945	1.97121	0	0	2.91551	4.15001	6.29516
C17orf62	-0.0800689	0.908133	1	1.10177	0.0745669	0.280587	0.411038	0.505229	0.796208	31.8171	70.1079	56.8338	48.9768	54.4713	46.9417	88.7045	162.335	92.1822	73.8596	70.5606	67.1554
C17orf63	1.89237	0.00626143	0.0565387	1.14504	0.116312	0.36403	1.57908	0.0237813	0.132019	0	13.8585	6.31487	14.693	38.9294	23.9924	9.85605	13.8579	22.2509	25.2677	24.9001	12.5903
C17orf65	-0.0598164	1	1	-0.18571	0.879228	1	0.0160778	1	1	7.2384	4.98908	17.7177	1.01872	10.1217	17.6709	16.0457	10.3736	0	6.21003	9.96004	13.7444
C17orf67	4.71827	0.0119366	0.0877788	4.0681	0.0520216	0.218999	5.47131	0.000686055	0.0109151	0	0	0	3.91814	3.99276	1.04315	0.985605	1.9797	3.1787	2.91551	8.30003	3.49731
C17orf69	-1.38195	0.235691	0.56401	0.621258	0.526681	0.818817	-1.4824	0.287214	0.58871	5.68732	0.0815208	3.32884	2.05702	0	1.08487	7.74686	4.90964	1.07016	0.971836	2.30326	0
C17orf70	0.450977	0.623467	0.884229	0.837364	0.339138	0.651974	0.41737	0.752515	0.966612	2.98286	4.89125	0	4.89768	2.99457	3.12945	1.97121	9.89848	4.23826	0.971836	7.26253	2.79785
C17orf72	2.07747	1	1	0	1	1	2.05493	1	1	0	0	0	0	1.13794	0	0	0	0	1.14677	0	0
C17orf73	0.151235	1	1	1.45813	0.360472	0.675908	0.596587	1	1	1.93886	0	0	0	0.998191	1.04315	0	7.91878	0	0	1.35913	1.39892
C17orf75	-0.966811	0.132167	0.404448	-0.780227	0.223271	0.528016	-0.701393	0.268987	0.579506	50.7782	23.6003	60.3972	28.2302	24.0564	16.3357	28.8388	26.0528	23.2787	27.8528	32.5672	22.4388
C17orf76	-4.57237	0.0119366	0.0877788	-4.45449	0.0191099	0.114555	-0.928298	0.373038	0.687484	0	0	8.11912	0	0	0	0	0	0	0	0	3.49731
C17orf77	2.05576	1	1	3.62507	0.155439	0.42075	0	1	1	0	0	0	1.09708	0	0	0	4.73147	1.00659	0	0	0
C17orf79	0.0699654	0.943899	1	0.312867	0.667651	0.935904	-0.622828	0.41377	0.731901	13.92	3.26083	9.92336	8.81582	10.9801	8.34519	7.88484	23.7563	4.23826	2.91551	7.26253	6.99462
C17orf80	0.0444023	0.968098	1	-0.288715	0.69219	0.954992	-0.918267	0.178185	0.456878	25.8514	10.5977	15.3361	15.6726	25.953	11.4746	18.7265	9.89848	12.7148	4.85918	9.33753	12.5903
C17orf81	0.0472183	1	1	0.0355198	1	1	0.174667	0.866572	1	5.96572	8.96729	4.51062	7.83628	1.99638	10.4315	10.8417	0	7.41696	10.6902	5.18752	6.29516
C17orf85	-0.274812	0.676684	0.92109	-0.180268	0.80538	1	-0.109089	0.865455	1	36.7886	52.9885	37.8892	41.1405	28.9475	35.467	22.6689	61.3706	30.7274	32.0706	41.5001	44.7656
C17orf87	-0.362463	0.74296	0.960311	-0.0532822	1	1	-0.245677	0.838168	1	3.97714	13.8585	0	6.85675	1.99638	5.21574	11.8273	3.95939	1.05957	11.662	1.0375	2.79785
C17orf88	0	1	1	2.10194	1	1	1.88213	1	1	0	0	0	0	0	0	0	1.9797	0	0	1.0375	0
C17orf89	-0.893475	0.188662	0.491786	-1.28662	0.0772951	0.286412	-1.08776	0.115131	0.361017	22.8686	16.3042	28.868	6.85675	13.9747	15.6472	6.89924	15.8376	6.35739	16.5212	6.22502	9.09301
C17orf90	-0.563831	0.455971	0.784997	-0.975375	0.203863	0.498754	-0.953326	0.185072	0.467517	17.8971	9.7825	14.434	9.79535	5.98914	12.5178	6.89924	3.95939	9.53609	12.6339	4.15001	4.89624
C17orf91	1.04021	0.112063	0.367287	0.979332	0.140472	0.407974	1.17469	0.0706242	0.268226	23.8629	20.3802	12.6297	50.9358	34.9367	31.2945	15.7697	31.6751	64.6335	57.3383	48.7627	23.0823
C17orf96	4.55712	0.0191099	0.119566	2.84011	0.519925	0.813028	3.90295	0.088785	0.303265	0	0	0	4.89768	0.998191	2.0863	0.985605	0	1.05957	0	5.18752	0
C17orf97	-0.265249	1	1	1.4602	0.287214	0.590063	-0.923315	0.72096	0.945524	3.97714	0	0	0	2.99457	0	2.95682	9.89848	0	1.94367	0	0
C17orf99	0	1	1	0	1	1	3.87671	0.088785	0.303265	0	0	0	0	0	0	0	0	0	4.85918	0	0
C18orf1	-4.19376	3.48044e-07	2.28352e-05	-4.53076	6.02552e-08	6.90743e-06	-3.08492	1.34703e-05	0.000520719	34.8	5.70646	76.6805	1.95907	0.998191	3.12945	2.95682	0	1.05957	0.971836	1.0375	10.4919
C18orf10	1.10642	0.111842	0.366728	1.78673	0.0100917	0.0768591	0.877972	0.208529	0.506383	10.9371	11.4129	3.6085	17.6316	20.962	17.7335	20.6977	55.4315	16.9531	16.5212	17.6376	13.9892
C18orf18	2.89446	0.0510437	0.22355	1.10745	1	1	3.0856	0.0234457	0.130892	0.994286	0	0	2.93861	3.99276	2.0863	0	0	2.11913	0	0	9.09301
C18orf19	0.204666	0.795286	0.989817	-0.568828	0.39251	0.710513	-0.0309875	1	1	5.92594	23.478	15.1467	18.5524	13.3458	19.9033	6.90909	0	21.2443	19.4464	18.7477	6.30915
C18orf2	2.83781	0.0510437	0.22355	2.37494	0.272602	0.580599	1.98769	0.272602	0.579506	0	0	0.911145	1.94927	6.66791	0	1.96135	0	3.61312	1.47719	3.57939	0
C18orf21	-0.00566652	1	1	-0.325274	0.618043	0.901752	0.0874738	0.925829	1	9.94286	0	30.6722	13.7135	12.9765	13.5609	17.7409	1.9797	10.5957	18.4649	13.4875	11.1914
C18orf25	0.451602	0.492504	0.805457	0.144912	0.881612	1	0.385144	0.563113	0.833769	16.9029	38.3148	5.41274	33.3042	20.962	29.2082	19.7121	13.8579	32.8465	20.4086	21.7876	37.0715
C18orf26	0.638534	0.763692	0.971116	1.06691	0.574645	0.862269	1.72411	0.169777	0.448362	2.5056	0.701079	0	1.78275	1.99638	1.18919	2.95682	0	3.06214	8.96033	0	2.09839
C18orf32	2.51579	0.000168839	0.00394593	1.84405	0.00548831	0.0506774	2.43553	0.000249362	0.00515408	45.7371	0	0	97.9535	84.0776	76.1498	13.9463	49.4924	98.5396	45.3556	112.05	86.7333
C18orf45	1.15604	0.157515	0.440746	0.694483	0.478635	0.800786	1.04282	0.197348	0.487928	12.7766	0	0	8.6297	6.23869	12.789	6.27831	8.4533	5.70046	6.24891	12.201	7.21845
C18orf54	0.438909	1	1	-0.466436	1	1	0.875282	0.48298	0.795845	0	0	3.6085	1.95907	2.99457	0	0.985605	1.9797	0	3.88735	0	2.79785
C18orf55	-0.374979	0.793823	0.989115	-0.992621	0.245187	0.559099	-1.12683	0.311737	0.620481	7.95429	6.52167	0	5.87721	1.99638	3.12945	0.985605	0	5.29783	0.971836	5.18752	0.699462
C18orf8	2.20273	0.00200031	0.0252763	2.5636	0.000332251	0.00700815	2.54126	0.000292853	0.00585034	6.23417	1.64672	11.8088	24.2337	38.4603	28.4884	36.359	2.23706	75.8861	30.4671	50.3293	34.6514
C19orf10	-0.0543313	0.933741	1	-1.15001	0.0618359	0.24711	-0.246732	0.684113	0.921623	134.229	183.422	129.906	167.5	146.734	116.833	75.8916	49.4924	75.2292	149.663	103.75	123.805
C19orf12	1.8526	0.00709407	0.0622241	-0.177006	0.926592	1	1.85718	0.00722326	0.0601527	8.1432	15.6031	0	31.6782	29.4766	26.3395	11.4232	7.42386	2.28866	28.5428	33.0652	26.2578
C19orf2	-0.217248	0.733938	0.95523	-0.336319	0.603177	0.887028	-0.310562	0.619649	0.877871	47.7257	60.3254	46.9104	36.2428	43.9204	53.2006	45.3379	35.6345	41.3231	53.451	28.0126	43.3667
C19orf20	0.128848	1	1	1.11242	1	1	1.64633	0.422055	0.733582	0	0.815208	0	0	0.998191	0	1.97121	0	0	0	2.07501	1.39892
C19orf22	0.347073	0.658021	0.906247	0.251205	0.797442	1	0.530431	0.462066	0.774968	2.98286	10.5977	9.02124	8.81582	11.9783	8.34519	7.88484	1.9797	15.8935	6.80285	8.30003	17.4866
C19orf24	-1.1635	0.0801751	0.302731	-0.545542	0.425255	0.745212	-1.23749	0.0669989	0.25802	28.8343	48.9125	19.8467	6.85675	19.9638	16.6904	31.5394	23.7563	11.6552	20.4086	16.6001	4.89624
C19orf25	1.02486	0.126173	0.395584	0.574755	0.379574	0.695141	0.335895	0.653345	0.900471	5.96572	21.1954	10.8255	14.693	19.9638	43.8122	7.88484	39.5939	12.7148	14.5775	15.5626	18.186
C19orf28	0.419483	0.500884	0.805457	0.966823	0.120378	0.373813	0.86768	0.159851	0.430576	41.76	74.184	29.7701	50.9358	58.8933	85.5382	68.9924	116.802	100.659	67.0567	80.9253	118.209
C19orf29	1.0796	0.23257	0.560009	0.858125	0.402282	0.722571	0.592695	0.600276	0.861125	8.94857	0.815208	0	6.85675	5.98914	7.30204	8.87045	1.9797	5.29783	6.80285	0	6.99462
C19orf33	-2.30275	1	1	-2.20509	1	1	-2.38104	1	1	0	1.28803	0	0	0	0	0	0	0	0	0	0
C19orf35	-1.23125	0.0505079	0.22355	-0.978057	0.12409	0.380287	-1.71869	0.00720946	0.0600915	83.5001	52.0348	94.6689	38.8875	31.4829	27.3826	36.4674	45.0381	35.6014	22.2065	21.7253	25.6213
C19orf38	-0.366897	0.793823	0.989115	0.109013	1	1	-0.185754	0.904139	1	0.994286	1.63042	11.7276	4.89768	1.99638	4.17259	5.91363	3.95939	5.29783	4.85918	5.18752	2.79785
C19orf39	-0.597761	0.376558	0.707277	-0.274376	0.690328	0.953114	-1.15896	0.0822052	0.298573	36.3809	22.6057	19.8918	17.1908	20.3631	14.312	19.5051	24.2117	21.6363	5.83102	11.7134	17.1158
C19orf40	0.448352	0.588566	0.858576	0.884629	0.223988	0.528577	0.767863	0.272525	0.579506	9.3264	7.18199	7.90261	11.9307	14.2741	7.09341	6.82039	27.6761	12.9161	14.4804	17.6479	9.87641
C19orf42	-0.404844	0.541567	0.823079	-0.0818975	0.94563	1	-0.0928894	0.891682	1	30.8229	49.7277	29.7701	28.4065	30.9439	23.9924	17.7409	67.3096	22.2509	34.9861	24.9001	43.3667
C19orf43	0.685962	0.297261	0.61655	0.797531	0.225492	0.531424	0.32121	0.659337	0.90167	20.88	6.52167	25.2595	24.4884	32.9403	27.1219	28.5826	47.5127	16.9531	21.3804	21.7876	22.3828
C19orf44	-3.43867	0.155439	0.437234	-3.32701	0.279887	0.580599	-3.52742	0.155439	0.421788	0	3.26083	0	0	0	0	0	0	0	0	0	0
C19orf47	-0.915444	0.229861	0.556872	-0.141135	0.91428	1	-0.479807	0.505554	0.796208	6.96	17.1194	19.8467	4.89768	8.98372	9.38834	5.91363	25.736	10.5957	4.85918	12.45	13.9892
C19orf48	3.24545	0.279887	0.594833	0	1	1	3.12604	0.279887	0.579506	0	0	0	0.979535	0.998191	1.04315	0	0	0	0.971836	0	1.39892
C19orf50	-0.777742	0.215515	0.53553	-1.02846	0.10397	0.337999	-0.667398	0.28676	0.588624	53.6914	49.7277	95.6251	35.2633	37.9312	42.7691	33.5106	29.6954	33.9061	25.2677	50.8377	48.9624
C19orf52	1.88908	0.0249427	0.143519	1.73339	0.0525303	0.220399	2.84937	0.000324761	0.00636181	6.96	0	1.80425	11.7544	14.9729	5.21574	8.87045	7.91878	11.6552	8.74653	16.6001	36.372
C19orf53	0.243143	0.701652	0.937952	0.0122307	0.984606	1	0.13865	0.839434	1	51.7029	48.9125	27.0637	47.0177	49.9095	54.2437	37.453	57.4112	34.9657	44.7045	33.2001	62.2522
C19orf54	-0.519764	0.619966	0.883997	-0.768155	0.372113	0.688016	-0.936953	0.289694	0.591758	0	8.51078	7.21699	2.02764	1.99638	7.16643	2.95682	0	5.29783	0	2.08538	5.57472
C19orf55	1.94029	1	1	0	1	1	1.87575	1	1	0	0	0	0	0	1.04315	0	0	0	0.971836	0	0
C19orf56	-0.756677	0.22013	0.542569	-0.394623	0.524123	0.817043	-0.46075	0.453354	0.765744	69.6	87.2273	110.961	45.0586	53.9023	59.4595	54.2083	71.269	78.4079	58.3102	72.6253	63.6511
C19orf59	-6.75326	9.90349e-07	5.64341e-05	-6.63116	2.36609e-06	0.000145872	-5.01113	5.67249e-06	0.000257567	0	19.565	18.0425	0	0	0	0	0	0	0	0	0.699462
C19orf6	-0.00930757	0.994214	1	0.64427	0.288314	0.592068	0.189216	0.759656	0.970815	122.297	119.02	73.072	89.1377	91.8335	131.437	160.654	195.99	135.624	120.508	83.0003	154.581
C19orf60	-0.661066	0.349237	0.678318	-1.15037	0.13792	0.403267	-0.182591	0.795286	0.989214	4.97143	8.15208	35.1828	2.93861	11.9783	15.6472	3.94242	9.89848	8.47653	11.662	12.45	18.186
C19orf63	-0.0501016	0.948195	1	0.611394	0.315846	0.626305	-0.221324	0.726771	0.950096	28.8343	82.336	64.0508	46.0381	59.8914	63.6321	80.8197	138.579	50.8592	36.9298	63.2877	50.3613
C19orf66	2.47036	0.000175616	0.00401893	2.90503	1.38431e-05	0.000601819	2.87545	1.38026e-05	0.000530694	14.9143	27.7171	6.77495	92.0763	93.8299	90.7539	126.158	130.66	117.612	115.649	129.688	121.007
C19orf70	0.151263	0.859773	1	0.503344	0.444155	0.76473	0.393776	0.580173	0.846497	31.8171	17.1194	8.11912	6.85675	20.962	35.467	27.597	45.533	9.53609	25.2677	22.8251	26.5796
C19orf73	-1.818	1	1	-1.73079	1	1	-1.88835	1	1	0	0	0.902124	0	0	0	0	0	0	0	0	0
C19orf79	-1.46331	0.0188987	0.119566	-1.00155	0.105873	0.341465	-1.42263	0.0216498	0.12456	185.931	93.749	134.416	30.3656	54.9005	64.6752	51.2515	85.1269	70.9909	46.6481	52.9127	54.5581
C1D	0.842385	0.191726	0.495977	1.00622	0.122971	0.378491	0.845993	0.190921	0.477069	9.94286	31.7931	17.1404	36.2428	39.9276	30.2513	63.0788	35.6345	20.1317	35.9579	32.1626	38.4704
C1GALT1	1.76972	0.00462902	0.0459465	1.98758	0.00169146	0.0224632	2.11566	0.000815145	0.0123769	39.7814	70.1079	14.434	189.217	141.364	94.9265	195.15	118.802	180.126	176	220.241	144.964
C1GALT1C1	2.86796	3.3621e-05	0.00108063	2.37806	0.000623562	0.0109973	2.55666	0.000214992	0.00465208	3.97714	8.15208	11.7276	53.8744	60.8896	62.5889	34.4962	23.7563	66.7526	38.8735	57.0627	46.864
C1QA	-2.87835	0.00711294	0.0622241	-1.71657	0.103293	0.336231	-1.81251	0.0849935	0.303265	0.994286	13.8585	1.80425	0	0	2.0863	0	1.9797	3.1787	0	5.18752	0
C1QB	-0.451272	0.816324	1	-1.41746	0.253385	0.56941	-0.875854	0.48298	0.795845	0	4.89125	1.80425	0.979535	3.99276	0	1.97121	0	0	1.94367	2.07501	0
C1QBP	-0.199786	0.860301	1	-0.202634	0.848394	1	-0.869347	0.419984	0.733582	5.0112	1.50814	2.70637	2.97779	0	4.9028	6.72183	0	0	1.84649	0	2.62998
C1QC	-4.39538	0.0191099	0.119566	-1.4299	0.253385	0.56941	-4.48823	0.0191099	0.113249	0	1.63042	5.41274	0	0	0	0	0	2.11913	0	0	0
C1QL3	1.41153	0.653233	0.90375	-1.74081	1	1	-0.0598402	1	1	0.994286	0	0	1.95907	0.998191	0	0	0	0	0	0	0.699462
C1QTNF1	3.28363	0.00305282	0.0343274	-2.47517	0.519925	0.813028	2.56827	0.0239431	0.132019	0	1.63042	0	2.93861	4.99095	12.5178	0	0	0	6.80285	5.18752	0.699462
C1QTNF2	1.68564	0.174648	0.471062	-0.812096	1	1	-0.490522	1	1	0.894857	0.847817	0.911145	2.27252	2.45555	4.63158	0	2.07868	0	1.94367	0	0
C1QTNF3	3.20109	0.279887	0.594833	2.84011	0.519925	0.813028	1.97797	1	1	0	0	0	0.979535	0	1.97155	0.985605	0	1.05957	1.06902	0	0
C1QTNF6	1.73481	0.422055	0.752324	2.72704	0.115804	0.362995	1.69021	0.422055	0.733582	1.03406	0	0	0	1.78676	2.23234	5.54896	0	1.81186	1.03986	0	2.39216
C1QTNF7	0	1	1	0	1	1	2.68609	0.519925	0.796208	0	0	0	0	0	0	0	0	0	0	2.07501	0
C1QTNF9	-3.50839	0.155439	0.437234	-3.39659	0.155439	0.42075	-0.427996	1	1	3.97714	0	0	0	0	0	0	0	0	0	2.07501	0.699462
C1R	1.67854	0.0964557	0.329238	-0.478746	1	1	0.359761	1	1	0	3.26083	0	7.83628	1.99638	2.0863	0	0	2.11913	2.91551	2.07501	0
C1RL	1.62639	0.0213565	0.13015	0.351537	0.736607	0.988061	0.844024	0.229861	0.539762	6.81086	12.3586	3.36492	19.9629	24.8549	26.0683	5.73622	2.11827	19.7397	7.34708	25.5226	8.66634
C1S	1.8022	0.0339869	0.172565	-1.27156	0.428576	0.747187	1.90957	0.016474	0.10371	0	6.52167	0	6.85675	15.9711	2.0863	0	3.95939	0	3.88735	18.6751	4.89624
C1orf106	-3.10679	0.279887	0.594833	-0.132018	1	1	0.263944	1	1	2.93314	0	0	0	0	0	0	0	2.15092	0	0	2.80484
C1orf109	-0.670453	0.443306	0.772115	-5.10601	0.00214783	0.0263468	-0.141767	0.898929	1	7.95429	0.815208	4.51062	3.91814	2.99457	1.04315	0	0	0	7.77469	2.07501	2.09839
C1orf112	-1.88914	0.0892642	0.31201	-2.30466	0.125871	0.381959	-1.21761	0.287214	0.58871	0	0	9.02124	2.12559	0	0	0	2.33604	0	0	4.15001	0
C1orf115	3.62898	0.155439	0.437234	0	1	1	0	1	1	0	0	0	0.979535	0	3.12945	0	0	0	0	0	0
C1orf122	0.549477	0.385524	0.718549	-0.176474	0.788854	1	-0.209522	0.754989	0.967531	21.8743	33.4235	51.4211	49.9563	41.924	64.6752	36.4674	19.797	37.0848	28.1833	36.3126	27.9785
C1orf123	0.113322	0.873185	1	-0.689104	0.283888	0.587099	-0.426895	0.531235	0.803732	28.1482	32.2333	17.8621	24.5765	31.3931	28.7596	24.8077	2.92995	18.5318	28.6497	12.2944	17.2348
C1orf124	0.461552	0.575276	0.848878	0.33463	0.782077	1	0.73795	0.326484	0.63881	14.9143	1.63042	3.6085	10.7749	3.99276	12.5178	5.91363	9.89848	9.53609	15.5494	6.22502	11.1914
C1orf126	0	1	1	3.35838	0.279887	0.580599	0	1	1	0	0	0	0	0	0	0	0	3.1787	0	0	0
C1orf130	1.00649	0.256493	0.590299	1.01003	0.245405	0.559099	0.870695	0.296548	0.600697	5.74697	4.44289	0	17.23	3.29403	0	10.8712	2.03909	6.56931	2.13804	10.2298	6.49801
C1orf131	-0.414187	0.524706	0.810199	-0.360652	0.579929	0.866561	-0.251399	0.699381	0.932876	56.6743	30.1627	48.7147	41.1405	26.9511	33.3807	41.3954	37.6142	26.4891	39.8453	42.5377	31.4758
C1orf135	1.76257	0.253385	0.587099	1.79356	0.176971	0.453593	1.86166	0.178303	0.456878	0	1.63042	0	0.979535	2.44557	3.47368	0	0	6.35739	4.81059	2.01276	0.797387
C1orf140	0.631509	0.449336	0.778634	-0.98739	0.339138	0.651974	-1.30506	0.18955	0.474911	3.43029	3.39942	8.42584	6.40616	8.55449	8.88762	2.00078	0.534518	4.30184	2.30325	1.04788	2.4761
C1orf144	0.799824	0.194287	0.500971	0.445897	0.472861	0.794658	0.773614	0.210822	0.509872	67.6114	65.2167	37.8892	102.851	103.812	90.7539	62.0931	85.1269	85.8248	108.846	92.3378	90.9301
C1orf15-NBL1	1.92955	1	1	4.53461	0.0191099	0.114555	3.42827	0.279887	0.579506	0	0	0	0	0	1.03272	0	3.8802	5.18128	0	0	2.74189
C1orf150	0	1	1	0	1	1	2.67394	0.519925	0.796208	0	0	0	0	0	0	0	0	0	1.94367	0	0
C1orf151	-1.06754	0.0875661	0.31201	-1.11176	0.072549	0.275025	-0.713884	0.244046	0.56094	55.8888	81.6676	110.14	32.1288	44.0002	41.945	49.2014	23.8355	40.1999	44.0922	38.7819	67.666
C1orf152	-0.836725	0.374056	0.70406	-0.412596	0.596298	0.881718	0.322101	0.804597	0.994663	5.96572	0	5.41274	0	3.99276	2.0863	0	0	7.41696	5.83102	7.26253	1.39892
C1orf159	2.33939	0.176971	0.472114	1.22275	0.653233	0.924427	-1.89842	1	1	0.994286	0	0	1.95907	1.99638	2.0863	0	3.95939	0	0	0	0
C1orf162	-3.65767	6.63736e-07	4.00566e-05	-1.04624	0.0937831	0.316139	-2.2487	0.000651608	0.0107496	68.6057	45.6517	67.6593	6.85675	1.99638	5.21574	48.2947	9.89848	27.5487	11.662	3.11251	22.3828
C1orf170	2.13615	0.0139872	0.0985025	1.80868	0.0651328	0.254673	2.8658	0.000350004	0.00662183	0	4.89125	0	9.79535	5.98914	8.34519	3.94242	9.89848	6.35739	15.5494	5.18752	18.8855
C1orf174	0.52891	0.389187	0.722823	0.0304987	0.965591	1	0.357752	0.567495	0.836361	62.3815	71.2574	39.062	67.0982	85.7146	96.6373	61.7383	60.0046	54.7584	74.6468	83.9237	63.0775
C1orf182	0	1	1	3.336	0.279887	0.580599	0	1	1	0	0	0	0	0	0	2.95682	0	0	0	0	0
C1orf183	-2.92564	0.00151677	0.0204471	-0.82314	0.430528	0.74831	-1.78851	0.0313442	0.156699	11.0664	12.2444	2.70637	0.979535	1.10799	1.03272	6.03191	9.93807	0	0.204086	5.18752	2.09139
C1orf186	0.7302	0.596298	0.86456	-2.01392	0.360472	0.675908	-0.746491	0.621873	0.878066	3.97714	2.44563	0	3.91814	0.998191	5.87293	0	1.9797	0	2.91551	1.0375	0
C1orf190	0.869485	0.763692	0.971116	0.754377	1	1	-1.30611	0.653233	0.900471	0	0	2.70637	3.04635	0.998191	1.14746	0	0	4.29124	0	1.0375	0
C1orf198	1.26884	0.106838	0.35237	0.652427	0.554051	0.846645	0.569202	0.600276	0.861125	1.98857	0.815208	7.21699	2.93861	3.99276	17.7335	5.91363	0	8.47653	1.94367	0	11.8909
C1orf201	-3.14911	0.0161361	0.109797	-4.96521	0.004909	0.0467082	-5.17924	0.00214783	0.0245763	0	0	11.7276	0	0.998191	0	0	0	0	0	0	0
C1orf204	2.73293	0.519925	0.805457	0	1	1	0	1	1	0	0	0	0	1.99638	0	0	0	0	0	0	0
C1orf21	0.948094	0.180754	0.477438	0.118544	0.913052	1	0.315487	0.644268	0.89817	0	16.3042	0	10.7749	17.9674	4.17259	5.91363	11.8782	2.11913	2.91551	14.5251	4.19677
C1orf210	-0.450318	0.752515	0.965941	0.63378	0.600276	0.884388	0.788602	0.34273	0.654744	0.994286	0	10.7443	3.11492	1.02814	4.34993	4.82947	0	11.9625	11.2441	4.50277	4.84727
C1orf212	0.356615	0.589335	0.858576	0.473738	0.457454	0.779295	0.286814	0.654121	0.900471	28.4664	49.4179	22.5711	37.3791	34.1781	57.4879	46.6191	63.4888	30.9605	52.0613	30.2847	40.4709
C1orf216	1.09083	0.159156	0.444003	0.562464	0.555616	0.847677	0.534091	0.547931	0.818641	9.94286	0.815208	6.31487	20.5702	5.98914	9.38834	6.89924	9.89848	8.47653	10.6902	5.18752	8.39355
C1orf220	0.1798	1	1	-3.36311	0.155439	0.42075	-1.72508	0.422055	0.733582	0	0	3.6085	1.01872	1.00817	2.12802	0	0	0	0	0	0.699462
C1orf226	0.665869	1	1	-0.442413	1	1	1.11106	0.511679	0.796208	0	1.63042	0	0	2.99457	0	0.985605	0	0	0	1.0375	2.79785
C1orf229	-0.560774	0.403285	0.7389	-0.248839	0.75379	0.999419	-0.953721	0.153093	0.421788	21.0093	25.8666	26.5044	8.22809	12.0681	29.5211	12.3693	33.0609	18.0232	19.8838	10.1572	8.00185
C1orf27	-1.05027	0.0962798	0.329238	-1.11587	0.0810902	0.296405	-1.47466	0.0204052	0.119222	92.4686	39.13	82.9954	44.0791	28.9475	30.2513	36.4674	33.6548	28.6083	24.2959	18.6751	33.5742
C1orf31	0.933	0.136743	0.414842	0.799641	0.211477	0.509732	0.674815	0.281262	0.58109	49.7143	30.1627	21.651	47.9972	73.8661	71.9772	96.5893	13.8579	63.5739	36.9298	70.5503	54.5581
C1orf35	-2.56071	0.000365196	0.00702071	-2.49533	0.000417203	0.00811872	-3.23064	2.73576e-05	0.000933881	10.9371	16.3042	69.4635	6.85675	2.99457	6.25889	8.87045	0	6.35739	5.83102	3.11251	1.39892
C1orf38	0.792847	0.189271	0.492932	1.27549	0.0364036	0.176015	1.11168	0.0668672	0.257582	179.966	191.574	118.178	299.738	271.508	277.477	399.17	289.036	496.936	300.297	389.064	369.316
C1orf43	0.619107	0.30804	0.630766	-0.236821	0.695022	0.956968	0.463294	0.443514	0.75387	83.52	159.781	81.1912	154.767	162.705	181.508	101.517	49.4924	122.91	128.282	182.601	137.095
C1orf50	1.65162	0.0367988	0.180871	0.625363	0.47274	0.794649	1.43733	0.0692397	0.26409	0	0	9.92336	11.7544	17.9674	2.0863	0	13.8579	4.23826	8.74653	13.4875	5.5957
C1orf51	0	1	1	0	1	1	3.45376	0.279887	0.579506	0	0	0	0	0	0	0	0	0	0	0	2.79785
C1orf52	1.05384	0.113043	0.36982	0.583841	0.421092	0.741056	1.36348	0.0387266	0.179782	9.94286	22.0106	7.21699	27.045	24.9548	30.2513	14.7841	17.8173	26.4891	26.2396	37.402	38.2256
C1orf53	-2.28628	0.115804	0.374739	-4.11015	0.0520216	0.218999	-0.254203	1	1	0	0	6.31487	0	0	1.04315	0	0	0	0	3.11251	2.09839
C1orf54	0.910699	0.285429	0.601694	0.663543	0.478635	0.800786	0.967168	0.241677	0.556635	4.97143	8.15208	0	7.83628	5.98914	11.4746	8.87045	0	10.5957	12.6339	5.18752	8.39355
C1orf55	-0.22504	0.727986	0.95099	0.316822	0.61914	0.902827	-0.374003	0.57077	0.839741	25.3941	57.7412	32.4945	38.0843	31.0537	29.9488	44.5986	55.6294	44.7455	36.0454	20.6774	32.476
C1orf56	2.30489	0.0175079	0.11631	-2.92268	0.519925	0.813028	-3.11642	0.279887	0.579506	0	2.3641	0	0	6.10893	8.01138	0	0	0	0	0	0
C1orf61	-1.82805	1	1	-1.74081	1	1	-1.89842	1	1	0.994286	0	0	0	0	0	0	0	0	0	0	0
C1orf63	0.737363	0.229397	0.556207	0.575466	0.35601	0.672124	0.75339	0.220563	0.525105	67.6114	34.2388	75.7784	78.3628	98.8209	118.919	86.7333	71.269	105.957	125.367	78.8503	95.1269
C1orf74	-0.366248	0.870365	1	-1.86603	0.174648	0.452468	-1.91137	0.0964557	0.319309	0	3.26083	7.21699	0	0	8.34519	0	3.95939	0	0	1.0375	1.39892
C1orf85	0.554821	0.360869	0.693056	0.904912	0.136333	0.399614	0.66386	0.274796	0.579506	37.7829	203.802	65.855	113.626	185.663	153.343	128.129	281.117	169.531	118.564	249.001	121.007
C1orf86	-1.73135	0.0341778	0.172596	-3.07503	0.00364311	0.038684	-1.25577	0.0936977	0.314001	0	6.2771	23.4552	4.2218	2.56535	1.92982	0.985605	3.00914	0	3.09044	2.55226	6.29516
C1orf9	0.681859	0.276844	0.594833	0.547476	0.383455	0.700333	0.387168	0.538232	0.810564	44.7429	30.1627	49.6168	91.0968	66.8788	41.7259	72.9348	61.3706	47.6805	49.5637	71.5878	41.9677
C1orf93	-0.926324	0.196398	0.504051	-0.165736	0.899521	1	-2.62049	0.00102825	0.0142926	5.96572	45.6517	5.41274	7.83628	13.9747	8.34519	9.85605	39.5939	5.29783	3.88735	4.15001	1.39892
C1orf96	-0.220151	0.730175	0.952804	0.157411	0.810109	1	0.0459337	0.958159	1	14.9143	34.2388	67.6593	24.4884	52.9041	22.9493	42.381	65.3299	24.37	23.3241	59.1377	38.4704
C1orf97	0.570984	0.444574	0.773288	-0.2939	0.830934	1	0.420247	0.647826	0.900471	9.94286	1.63042	9.02124	8.81582	6.98734	14.6041	2.95682	7.91878	6.35739	11.662	7.26253	8.39355
C2	2.20467	0.000695783	0.0112196	1.65481	0.0117842	0.0840512	2.36599	0.000272757	0.00550987	0.994286	44.8365	0	69.547	76.8607	69.8909	38.4386	61.3706	48.74	64.1412	92.3378	85.3344
C20orf103	0.8206	0.301456	0.622453	1.42564	0.0692397	0.266907	0.620816	0.462412	0.775094	0	12.2281	0	16.6521	4.99095	1.04315	15.7697	0	16.9531	10.6902	5.18752	4.19677
C20orf107	0	1	1	0	1	1	2.67394	0.519925	0.796208	0	0	0	0	0	0	0	0	0	1.94367	0	0
C20orf108	-1.34348	0.0334816	0.17097	-1.3729	0.0331369	0.164525	-1.248	0.046154	0.203873	91.8024	82.4176	31.8901	18.6993	20.3232	42.0702	24.0586	29.735	25.9064	25.7051	18.2912	42.0307
C20orf11	-0.666041	0.294322	0.612229	-0.524539	0.426286	0.746378	-0.714676	0.259581	0.579506	26.8457	62.771	54.1274	29.3861	29.9457	31.2945	33.5106	33.6548	32.8465	32.0706	29.0501	26.5796
C20orf111	1.37438	0.0317628	0.164782	1.4611	0.0220531	0.127858	1.61606	0.0106563	0.0777593	14.9143	31.7931	23.4552	62.6902	60.8896	59.4595	49.2803	61.3706	83.7057	69.0004	74.7003	72.7441
C20orf112	0.647947	0.455293	0.784656	0.855641	0.369413	0.685598	1.72213	0.0245592	0.134792	0.994286	0	9.92336	5.87721	0.998191	10.4315	7.88484	3.95939	7.41696	19.4367	5.18752	11.8909
C20orf118	1.06762	0.245187	0.579117	0.273436	0.834042	1	1.72764	0.0409148	0.18643	1.1136	5.00538	0	3.14431	4.16246	6.46752	0	4.15736	4.27005	12.1188	6.55702	3.54627
C20orf12	0.0721911	1	1	-1.12457	0.318121	0.626733	0.561098	0.554051	0.82463	0	0	8.41682	3.11492	3.59349	2.12802	0	0	3.23168	3.13903	7.33515	2.45511
C20orf134	3.62512	0.155439	0.437234	0	1	1	3.13165	0.279887	0.579506	0	0	0	0.979535	0.998191	2.0863	0	0	0	0	1.0375	1.39892
C20orf160	3.2378	0.279887	0.594833	0	1	1	1.87575	1	1	0	0	0	2.93861	0	0	0	0	0	0.971836	0	0
C20orf177	0.0706263	0.919601	1	-0.0508337	0.953093	1	-0.0564596	0.934108	1	43.669	54.9369	30.3023	45.8031	42.7226	46.9625	50.4433	46.8396	27.5699	45.9387	33.6981	44.276
C20orf191	0	1	1	4.45278	0.0311967	0.15851	0	1	1	0	0	0	0	0	0	3.94242	0	3.1787	0	0	0
C20orf194	-0.98949	0.132574	0.405171	-0.828097	0.185889	0.468424	-0.568312	0.372388	0.687484	24.8571	38.3148	42.3998	23.5088	16.9692	12.5178	24.6401	3.95939	28.6083	27.2114	18.6751	25.1806
C20orf196	0.49653	1	1	-3.02018	0.279887	0.580599	-1.37635	0.653233	0.900471	2.98286	0	0	0.979535	0.998191	2.0863	0	0	0	0	0	0.699462
C20orf20	-0.746491	0.341637	0.669224	-0.350529	0.637017	0.915578	-0.109416	0.89843	1	5.96572	6.52167	18.0425	3.91814	10.9801	3.12945	18.7265	3.95939	0	5.83102	7.26253	14.6887
C20orf203	-0.353518	1	1	-0.82509	1	1	-1.23861	0.653233	0.900471	0	1.63042	0.80289	0.901172	0.998191	0	0	1.9797	0	0	1.0375	0
C20orf24	0.686054	0.254977	0.589288	0.848053	0.159988	0.428522	0.806414	0.181303	0.461655	89.4857	304.073	138.927	246.843	359.349	251.399	281.883	386.041	292.44	244.903	367.691	319.654
C20orf27	-4.06188	0.0520216	0.22355	-3.94645	0.0520216	0.218999	-2.31484	0.176971	0.456121	5.96572	0	0	0	0	0	0	0	0	0	0	0.699462
C20orf29	1.12387	0.121231	0.386712	0.788889	0.313393	0.622997	0.397741	0.598867	0.860344	17.8971	4.07604	2.70637	22.5391	17.1389	13.5609	15.2473	19.8167	8.07389	7.2499	12.8443	11.9118
C20orf3	-1.34919	0.0306038	0.162493	-0.996825	0.102077	0.333716	-1.21752	0.0485161	0.211607	89.4857	132.064	115.472	49.9563	27.9493	54.2437	66.0356	17.8173	82.6461	47.62	25.9376	70.6457
C20orf30	-0.525113	0.39579	0.731298	-0.941209	0.127253	0.383261	-0.4433	0.471721	0.785023	40.7657	109.238	92.9188	47.9972	47.9132	73.0517	51.2515	14.8873	58.2761	49.5637	49.8002	79.0393
C20orf4	0.581904	0.359421	0.692271	0.248616	0.70181	0.962877	0.306973	0.633545	0.888131	25.8514	38.3148	41.4977	49.9563	43.9204	64.6752	39.4242	69.2893	19.0722	36.9298	45.6502	48.2629
C20orf43	0.101396	0.870781	1	0.617272	0.309427	0.61855	0.243855	0.68917	0.923843	114.343	159.781	49.6168	109.708	116.788	121.005	137.985	247.462	113.374	151.606	144.213	88.1323
C20orf46	-4.22656	0.0311967	0.162493	-4.11015	0.0520216	0.218999	-4.31883	0.0311967	0.156508	0	0	6.31487	0	0	0	0	0	0	0	0	0
C20orf7	1.78988	0.422055	0.752324	2.02789	0.272602	0.580599	1.25944	0.653233	0.900471	0.994286	0	0	2.93861	0	1.04315	1.97121	1.9797	1.05957	1.94367	0	0.699462
C20orf72	0.0634801	0.965838	1	0.160241	0.817608	1	0.657033	0.321559	0.632374	21.8743	24.4563	0.902124	16.6521	12.9765	19.8198	7.88484	33.6548	13.7744	24.2959	31.1251	19.5849
C20orf94	-0.688018	0.523434	0.808758	-2.09488	0.0307069	0.15851	-1.85412	0.0651328	0.252191	8.94857	5.70646	1.80425	4.89768	3.99276	1.04315	2.95682	0	0	1.94367	0	2.09839
C20orf96	-0.949431	0.373038	0.703436	-4.45449	0.0191099	0.114555	0.090893	1	1	0	0	8.11912	0	2.99457	1.04315	0	0	0	1.94367	3.11251	3.49731
C21orf119	4.73395	0.0119366	0.0877788	2.83198	0.519925	0.813028	1.88213	1	1	0	0	0	0.979535	2.99457	5.21574	1.97121	0	0	0	1.0375	0
C21orf122	1.93353	1	1	3.336	0.279887	0.580599	1.88213	1	1	0	0	0	0.979535	0	0	2.95682	0	0	0	1.0375	0
C21orf2	-2.01324	0.0133338	0.0959539	-1.0658	0.216448	0.518482	-0.771943	0.278183	0.579506	2.98286	13.8585	20.7489	0	4.99095	4.17259	1.97121	13.8579	4.23826	0	4.15001	16.7871
C21orf33	-0.883835	0.229129	0.555935	-0.272479	0.798707	1	-0.605918	0.41179	0.729662	10.9371	10.5977	27.0637	4.89768	13.9747	7.30204	2.95682	25.736	13.7744	10.6902	11.4125	9.79247
C21orf37	-3.8107	0.088785	0.31201	-3.69675	0.088785	0.304096	-3.90115	0.088785	0.303265	4.97143	0	0	0	0	0	0	0	0	0	0	0
C21orf49	-4.46445	0.0191099	0.119566	-0.823372	0.816324	1	-4.55739	0.0119366	0.0816306	7.95429	0	0	0	0	0	0	5.93909	0	0	0	0
C21orf56	-3.47485	0.155439	0.437234	-3.36311	0.155439	0.42075	-3.56366	0.155439	0.421788	0	0	3.6085	0	0	0	0	0	0	0	0	0
C21orf58	-1.13939	0.653233	0.90375	-2.96464	0.279887	0.580599	-3.15917	0.279887	0.579506	0	2.44563	0	0.979535	0	0	0	0	0	0	0	0
C21orf59	-0.601429	0.36856	0.700533	-1.04819	0.115131	0.362995	-0.870409	0.188702	0.473509	13.92	41.5756	25.2595	18.6112	16.9692	17.7335	23.6545	7.91878	6.35739	17.4931	13.4875	13.2898
C21orf62	-0.490651	0.45496	0.784656	-0.824416	0.206913	0.503741	-0.490227	0.452568	0.765039	23.5049	39.2604	36.2022	20.1197	18.9956	31.3883	20.9244	9.68071	23.9356	29.262	29.1746	12.5414
C21orf7	1.02677	0.113785	0.371679	1.39809	0.031836	0.160594	0.923123	0.148261	0.421788	0.994286	27.7171	22.5531	27.427	69.8734	8.34519	39.4242	75.2284	24.37	14.5775	75.7378	9.09301
C21orf70	-0.806841	0.290977	0.607085	-0.9097	0.237995	0.548331	-0.687496	0.363104	0.678619	15.9086	5.70646	19.8467	2.93861	4.99095	15.6472	12.8129	7.91878	1.05957	12.6339	8.30003	4.89624
C21orf91	1.40346	0.0270875	0.151934	1.32305	0.0381256	0.181528	1.35333	0.0323296	0.159737	38.7771	16.3042	36.085	95.9944	66.8788	78.2361	125.172	57.4112	44.5018	95.24	57.0627	80.4382
C21orf96	-4.03058	0.0520216	0.22355	-0.211109	1	1	-0.990422	0.574645	0.841523	3.97714	1.63042	0	0	0	0	3.94242	0	0	0	1.0375	1.39892
C22orf13	0.273074	0.666648	0.914021	-0.0254156	0.97018	1	0.476908	0.435414	0.746231	75.5657	78.26	50.5189	79.3423	85.2655	82.4087	82.7909	47.6909	69.285	83.5877	98.0337	102.842
C22orf23	1.94029	1	1	0	1	1	0	1	1	0	0	0	0	0	1.04315	0	0	0	0	0	0
C22orf25	0.298562	0.663136	0.910602	0.261179	0.672282	0.93912	0.452608	0.501152	0.796208	16.2665	18.1302	32.4584	32.1092	21.7606	28.4675	3.14408	40.8609	37.9536	23.8294	35.3789	32.4201
C22orf28	1.94627	0.00179148	0.0231677	2.58411	4.84829e-05	0.00158685	2.07685	0.000901771	0.0133244	57.6686	113.314	63.1487	317.369	287.479	299.384	458.307	538.477	411.111	303.213	336.151	350.431
C22orf29	0.106512	0.916897	1	-0.122583	1	1	-0.821751	0.369413	0.685129	0	13.1982	2.70637	7.83628	4.04267	5.81034	2.95682	1.9797	9.32418	2.92523	1.23463	4.63044
C22orf32	-1.69906	0.00875157	0.071397	-2.39217	0.000726701	0.0120499	-1.82255	0.00464356	0.044043	65.6229	100.271	10.8255	23.5088	12.9765	17.7335	7.88484	23.7563	4.23826	11.662	17.6376	20.2844
C22orf34	-0.521337	0.658887	0.906247	-4.31939	0.0311967	0.15851	-0.0253258	1	1	4.97143	0.815208	1.80425	0.979535	3.99276	0	0	0	0	1.94367	4.15001	1.39892
C22orf36	-2.61694	0.519925	0.805457	-0.473023	1	1	-2.69864	0.519925	0.796208	1.98857	0	0	0	0	0	0	0	1.05957	0	0	0
C22orf39	0.0320782	0.974091	1	-0.0633073	0.940653	1	0.276463	0.693137	0.927402	20.88	15.489	28.868	19.5907	19.9638	27.1219	24.6401	15.8376	21.1913	22.3522	30.0876	26.5796
C22orf40	0.545002	1	1	1.71181	0.125871	0.381959	-1.28342	0.653233	0.900471	0	2.44563	0	2.93861	0	1.04315	3.94242	1.9797	3.1787	0.971836	0	0
C22orf41	-1.83072	0.272602	0.594833	-3.65713	0.155439	0.42075	-1.98565	0.272602	0.579506	0	0	4.51062	0	0	1.04315	0	0	0	0.971836	0	0
C22orf43	-2.57727	0.519925	0.805457	2.16926	0.0764955	0.284629	1.07852	0.72096	0.945524	0	1.63042	0	0	0	0	1.97121	0	6.35739	0	0	3.49731
C22orf45	1.65614	0.653233	0.90375	-1.52162	1	1	-1.66873	1	1	0.795429	0	0	2.98758	0	0	0	0	0	0	0	0
C22orf46	-1.81646	0.060265	0.247408	-0.857388	0.279612	0.580599	-0.821364	0.34163	0.654744	11.9314	0	3.6085	1.95907	0.998191	1.04315	2.95682	0	4.23826	0.971836	2.07501	4.89624
C2CD2	-0.724499	0.311929	0.635726	-1.48165	0.0599969	0.242194	-1.02132	0.159156	0.429511	16.9029	12.2444	4.83538	7.63058	4.77135	7.96965	7.88484	3.80101	0	10.525	1.04788	4.90323
C2CD2L	-1.01659	0.145409	0.434714	-0.191356	0.82582	1	-0.453301	0.499434	0.796208	8.94857	22.0106	37.8892	21.5498	4.99095	7.30204	20.6977	31.6751	9.53609	19.4367	15.5626	15.3882
C2CD3	-0.793827	0.419984	0.752324	0.0603465	1	1	-0.752495	0.564721	0.834164	0	0	9.02124	1.95907	0	3.12945	6.89924	1.9797	0	0.971836	2.07501	2.09839
C2CD4A	0.117593	1	1	-1.73079	1	1	-0.0062291	1	1	0	0	0.902124	0	0.998191	0	0	0	0	0	1.0375	0
C2CD4D	1.94029	1	1	0	1	1	0	1	1	0	0	0	0	0	1.04315	0	0	0	0	0	0
C2orf16	-1.06902	0.511679	0.805457	-3.69675	0.088785	0.304096	-2.0254	0.272602	0.579506	4.97143	0	0	0	0	2.0863	0	0	0	0.971836	0	0
C2orf18	0.0769624	0.900423	1	0.319888	0.600922	0.88444	0.420175	0.486988	0.796208	85.439	142.833	89.9688	102.91	98.2719	134.754	137.226	114.387	145.468	112.111	173.533	140.62
C2orf27A	3.91376	0.088785	0.31201	0	1	1	0	1	1	0	0	0	1.95907	2.99457	0	0	0	0	0	0	0
C2orf28	-0.984902	0.118239	0.380551	-1.60562	0.0137701	0.0934759	-1.1724	0.0642794	0.250651	39.7714	56.2494	73.9742	25.4679	26.9511	33.3807	33.5106	13.8579	7.41696	19.4367	19.7126	35.6726
C2orf29	0.334684	0.606086	0.871679	0.89066	0.157558	0.423599	0.411441	0.526953	0.800034	24.8571	20.3802	45.1062	31.3451	40.9258	41.7259	39.4242	73.2487	56.157	31.0988	36.3126	52.4597
C2orf3	-0.739563	0.441587	0.771125	-1.03714	0.245405	0.559099	-0.88086	0.34273	0.654744	0	17.9346	1.94859	1.95907	5.00094	5.21574	4.92803	3.95939	1.05957	2.97382	6.22502	2.11937
C2orf42	-0.460667	0.630846	0.890632	0.0534042	1	1	-0.388045	0.717342	0.945405	1.98857	19.565	0	6.85675	7.98553	1.04315	14.7841	3.95939	3.1787	3.88735	4.15001	8.39355
C2orf43	-2.26893	0.0139252	0.0982399	-2.0658	0.0223854	0.128985	-1.46774	0.0890578	0.303265	1.98857	0	18.9446	0.979535	0	3.12945	2.95682	0	1.05957	0	1.0375	5.5957
C2orf44	2.56113	0.115804	0.374739	4.09154	0.00152827	0.0207587	1.65956	0.422055	0.733582	0	0	0.902124	0.979535	3.99276	2.0863	11.8273	1.9797	6.35739	1.94367	1.0375	0.699462
C2orf47	2.51509	0.0016281	0.021642	2.95616	0.000144531	0.00374177	2.41056	0.0016281	0.0203912	5.96572	3.26083	0	10.7749	19.9638	22.9493	49.2803	1.9797	19.0722	17.4931	12.45	19.5849
C2orf49	0.475157	0.508481	0.805457	0.150599	0.810489	1	0.0453079	0.966433	1	8.94857	13.8585	22.5531	22.5293	20.962	19.8198	9.85605	23.7563	18.0126	13.6057	26.9751	6.99462
C2orf55	0.286901	0.722519	0.946701	0.84393	0.246191	0.560176	0.38334	0.623366	0.878999	6.96	11.4129	11.7276	18.6112	11.9783	6.25889	15.7697	3.95939	32.8465	10.6902	15.5626	13.2898
C2orf56	1.50693	0.0422254	0.200568	1.42013	0.0637206	0.250659	1.02498	0.165982	0.441203	6.15463	5.72276	2.79658	18.141	8.00549	16.1688	34.2399	0	2.97738	13.7515	7.57378	8.89716
C2orf61	0	1	1	2.96356	0.279887	0.580599	0	1	1	0	0	0	0	0	0	0	3.95939	0	0	0	0
C2orf63	0	1	1	0	1	1	2.68609	0.519925	0.796208	0	0	0	0	0	0	0	0	0	0	2.07501	0
C2orf65	-3.10194	0.279887	0.594833	-0.0300326	1	1	-3.18824	0.279887	0.579506	0	0	2.70637	0	0	0	0	3.95939	0	0	0	0
C2orf67	1.261	0.0517237	0.22355	1.25438	0.0574925	0.235167	1.3606	0.0360874	0.171595	28.0687	5.63309	20.0903	56.6563	34.4975	37.3238	46.56	47.0969	34.616	42.9163	39.5289	55.0127
C2orf68	-0.476595	0.487139	0.805457	-0.370351	0.577416	0.86459	0.00531867	1	1	37.7829	16.3938	13.5319	16.6521	13.9747	17.7335	20.6977	13.8579	16.9531	17.4931	24.9001	25.1806
C2orf69	1.0061	0.131327	0.402392	0.178365	0.790006	1	0.794003	0.25272	0.572537	8.94857	14.6738	16.2382	22.5293	28.9475	29.2082	12.8129	25.736	8.47653	18.4649	15.5626	34.9731
C2orf74	-1.52619	0.0332238	0.169957	-1.4052	0.0588348	0.239135	-1.02824	0.128679	0.385282	29.8286	0	23.4552	5.87721	6.98734	5.21574	0	5.93909	13.7744	8.74653	3.11251	13.2898
C2orf76	0	1	1	4.23278	0.0520216	0.218999	0	1	1	0	0	0	0	0	0	5.91363	0	0	0	0	0
C2orf80	1.93559	1	1	0	1	1	2.68609	0.519925	0.796208	0	0	0	0	0.998191	0	0	0	0	0	2.07501	0
C2orf83	0.291215	1	1	1.63757	0.653233	0.924427	1.74042	0.653233	0.900471	0	0	0.586381	0	0.788571	0	0	3.95939	0	0	3.10214	0
C2orf89	1.93559	1	1	0	1	1	3.15786	0.279887	0.579506	0	0	0	0	0.998191	0	0	0	0	1.94367	0	0.699462
C3	0.147618	0.861771	1	-0.112599	0.899521	1	-0.909188	0.17835	0.456878	19.8857	15.489	22.5531	27.427	19.9638	16.6904	15.7697	23.7563	14.8339	13.6057	4.15001	12.5903
C3AR1	1.69275	0.00578072	0.053035	1.40109	0.021569	0.12556	1.56035	0.0106505	0.0777593	83.52	317.116	183.131	488.788	656.809	743.765	563.766	243.503	734.279	448.017	649.477	626.019
C3orf14	1.07773	0.122052	0.387851	-0.974898	0.279463	0.580599	1.16833	0.0964415	0.319309	0.994286	14.6738	8.11912	12.734	18.9656	19.8198	4.92803	3.95939	3.1787	32.0706	15.5626	7.69409
C3orf17	0.634085	0.318691	0.641733	0.457251	0.507257	0.813028	0.326472	0.627447	0.882084	33.8057	21.1954	19.8467	37.2223	30.9439	47.9848	47.3091	17.8173	36.0252	20.4086	33.2001	39.8694
C3orf18	-1.818	1	1	-1.73079	1	1	-1.88835	1	1	0	0	0.902124	0	0	0	0	0	0	0	0	0
C3orf19	0.125971	0.849625	1	0.29062	0.645648	0.922932	0.208819	0.737538	0.956508	84.5143	55.4342	18.0425	57.7926	52.9041	61.5458	51.2515	71.269	70.9909	45.6763	58.1002	78.3398
C3orf21	-1.73478	0.019374	0.121007	-3.27824	0.000124704	0.00341515	-2.68476	0.000727053	0.0114527	17.8971	10.5977	19.8467	0.979535	3.99276	9.38834	0	0	4.11111	1.94367	4.15001	1.39892
C3orf23	-0.760977	0.297206	0.61655	-2.04916	0.0114953	0.0840512	-0.699923	0.308759	0.616536	21.8743	17.1194	10.8255	9.79535	8.98372	10.4315	2.95682	7.91878	2.11913	6.80285	12.45	11.1914
C3orf25	-3.10194	0.279887	0.594833	-2.99359	0.279887	0.580599	-3.18824	0.279887	0.579506	0	0	2.70637	0	0	0	0	0	0	0	0	0
C3orf26	2.32544	0.0104954	0.0817624	-0.495028	1	1	-0.325821	1	1	0	3.26083	0	5.87721	11.9783	1.04315	1.97121	0	0	0.971836	2.07501	0
C3orf27	3.66292	0.155439	0.437234	4.6371	0.0191099	0.114555	3.58211	0.155439	0.421788	0	0	0	2.93861	1.14792	0	3.96213	0	4.23826	2.03114	0	1.48986
C3orf33	-0.0137306	1	1	-0.227131	0.893094	1	-0.494032	0.619966	0.877871	0	14.8612	0	6.70982	2.4256	6.18587	8.86059	2.05888	1.38803	0	6.20427	4.60246
C3orf35	-3.43867	0.155439	0.437234	-1.22506	1	1	-1.68884	0.422055	0.733582	0	3.26083	0	0	0	0	0	1.9797	0	0	0	0.699462
C3orf37	2.33504	0.00422298	0.0429596	2.03684	0.0223792	0.128985	2.40888	0.0030425	0.0324161	6.96	1.63042	0	13.7135	13.9747	15.6472	10.8417	0	22.2509	13.6057	21.7876	10.4919
C3orf38	2.2042	0.000597441	0.010184	1.6649	0.00885695	0.0698737	2.16274	0.00076644	0.0118769	48.72	25.2715	7.21699	95.9944	168.694	109.531	93.6325	73.2487	90.0631	86.4934	181.563	95.8264
C3orf39	0.127497	1	1	0.298666	0.848394	1	1.10766	0.218016	0.52093	1.98857	0	5.41274	4.89768	2.99457	0	0.985605	5.93909	3.1787	3.88735	4.15001	7.69409
C3orf45	1.7703	0.253385	0.587099	-2.49592	0.519925	0.813028	1.00334	0.511679	0.796208	0	0	1.80425	3.91814	2.99457	0	0	0	0	4.21777	0	0
C3orf47	-0.0902267	1	1	-1.4818	0.127239	0.383261	-0.705201	0.430528	0.739859	0	20.0867	1.10059	1.03831	4.31218	15.3239	2.15848	3.68223	2.15092	1.43832	7.88503	4.09885
C3orf49	0	1	1	0	1	1	3.88194	0.088785	0.303265	0	0	0	0	0	0	0	0	0	3.88735	1.0375	0
C3orf51	0	1	1	0	1	1	3.28058	0.279887	0.579506	0	0	0	0	0	0	0	0	0	0	3.28889	0
C3orf52	3.91424	0.088785	0.31201	0	1	1	5.48675	0.000686055	0.0109151	0	0	0	3.91814	0	1.04315	0	0	0	1.94367	2.07501	9.79247
C3orf54	4.39221	0.0311967	0.162493	5.5672	0.000686055	0.0115307	5.55583	0.000479916	0.00836083	0	0	0	0.979535	0	6.25889	7.88484	0	8.47653	3.88735	4.15001	6.99462
C3orf58	-0.297479	0.630021	0.890522	0.620576	0.322806	0.632969	-0.0635179	0.923522	1	81.5314	26.0867	72.1699	69.547	16.9692	59.4595	134.042	31.6751	108.076	75.8032	24.9001	70.6457
C3orf62	0.0439062	0.975093	1	0.786486	0.234879	0.544221	-0.188702	0.798821	0.991709	43.1918	15.5216	8.78669	19.7768	21.2814	28.1859	38.2119	24.469	52.2472	16.1811	24.2257	18.5428
C3orf63	-0.193277	0.756709	0.968519	0.0343444	0.974272	1	-0.132906	0.834228	1	137.997	61.964	33.7575	65.0215	51.4467	87.6558	122.649	43.969	70.7366	72.0228	59.1377	81.4524
C3orf64	-0.0253856	1	1	-0.64806	0.483739	0.804431	-0.37477	0.62138	0.878066	19.8957	4.07604	5.41274	8.90397	6.98734	12.6012	0	9.97766	9.54669	2.92523	7.75015	11.1914
C3orf67	1.94029	1	1	0	1	1	0	1	1	0	0	0	0	0	1.04315	0	0	0	0	0	0
C3orf70	3.6667	0.155439	0.437234	4.80669	0.00759141	0.0621522	4.64523	0.0119366	0.0816306	0	0	0	3.04635	0	1.08487	0	10.6508	2.23568	1.08846	2.12688	4.41361
C3orf71	1.01637	0.123994	0.391759	1.13769	0.088195	0.304096	1.19622	0.0652958	0.252404	35.3866	15.0406	0	41.689	28.9076	31.0128	12.3102	40.5046	58.2867	15.5494	52.8089	46.6611
C3orf72	-0.749672	0.621873	0.884118	0.233666	1	1	-4.4383	0.0191099	0.113249	0	6.48906	0	1.9003	1.99638	0	7.03722	0	0	0	0	0
C3orf75	-1.41805	0.092407	0.319997	-1.39736	0.076704	0.284641	-1.56336	0.0496754	0.214765	9.94286	3.26083	14.434	1.95907	5.98914	2.0863	8.87045	0	0	4.85918	3.11251	1.39892
C3orf78	-1.69659	0.0113523	0.0865061	-0.889663	0.170603	0.446094	-1.4746	0.0237125	0.131917	49.7143	26.0867	49.6168	8.81582	13.9747	15.6472	24.6401	17.8173	24.37	26.2396	8.30003	10.4919
C4A	2.59298	0.0128852	0.0933147	-2.7738	0.519925	0.813028	0.358971	1	1	2.45589	0	0	8.75704	4.44195	2.15932	0	0	0	1.27311	2.05426	0
C4B	1.98588	0.422055	0.752324	-1.47357	1	1	0.104709	1	1	0.755657	0	0	1.98846	1.2677	0.49028	0	0	0	0.340143	0.529127	0
C4orf10	4.87426	0.00759141	0.0639835	2.08565	1	1	3.25515	0.279887	0.579506	0	0	0	3.17369	2.17606	4.76719	1.03489	0	0	0	3.22664	0
C4orf14	-0.780194	0.278183	0.594833	-0.732031	0.340576	0.653598	-1.35205	0.0778658	0.286885	3.97714	8.96729	27.0637	3.91814	10.9801	8.34519	13.7985	7.91878	2.11913	5.83102	7.26253	2.79785
C4orf19	-0.554851	0.472604	0.801809	-0.283225	0.768191	1	0.322376	0.673084	0.913231	17.6585	6.75808	8.08303	8.0126	8.7142	5.05927	3.12437	7.99797	15.2471	18.5718	8.04065	13.6745
C4orf21	0.939502	0.428576	0.758654	0.455736	0.763692	1	0.370265	1	1	0	3.26083	0	3.91814	0	3.12945	0	1.9797	3.1787	0.971836	4.15001	0
C4orf26	0.712378	0.763692	0.971116	1.93908	0.129622	0.386978	0.574175	1	1	3.23143	0	0	2.26273	1.27768	1.57515	2.71042	2.47462	6.91896	0	0	3.95196
C4orf27	-0.531743	0.435586	0.765824	0.317043	0.675968	0.942426	-0.258633	0.699445	0.932876	24.8571	4.89125	20.7489	6.85675	6.98734	20.863	25.6257	19.797	16.9531	9.71836	11.4125	20.2844
C4orf29	-1.78777	0.0819439	0.30722	-1.07399	0.160224	0.428679	-0.521429	0.545384	0.81699	16.6543	0	0	0	3.34394	1.04315	0	0	6.64348	0.971836	4.15001	5.61668
C4orf3	0.828876	0.175562	0.472114	0.788527	0.198611	0.489785	0.654652	0.284252	0.585561	71.5886	57.8798	82.0933	142.042	116.02	117.876	138.97	91.066	134.65	128.418	91.3315	113.32
C4orf32	1.77371	0.00780485	0.0652823	1.14923	0.104032	0.337999	1.65448	0.0126884	0.0859266	0	27.7171	0	39.1814	33.9385	25.0356	48.2947	1.9797	10.5957	40.8171	33.2001	16.7871
C4orf33	1.24979	0.0636697	0.257542	0.452475	0.588566	0.874533	1.24062	0.065153	0.252201	5.96572	14.6738	7.21699	28.4065	16.9692	21.9061	10.8417	3.95939	22.2509	33.0424	18.6751	15.3882
C4orf34	0.011919	1	1	0.189289	0.771952	1	0.0549483	0.938096	1	55.2724	84.2518	47.7584	76.2764	59.0929	53.5865	94.2436	56.5005	62.2495	60.4968	54.1266	79.8227
C4orf38	3.63452	0.155439	0.437234	2.04172	1	1	2.60538	0.519925	0.796208	0	0	0	0	0	4.17259	0	0	1.05957	0	0	1.39892
C4orf39	-3.12859	0.279887	0.594833	-3.02018	0.279887	0.580599	-0.540986	1	1	2.98286	0	0	0	0	0	0	0	0	1.94367	0	0
C4orf40	2.1398	1	1	3.336	0.279887	0.580599	3.74359	0.088785	0.303265	0	0	0	0	0	1.25178	2.95682	0	0	0.777469	1.04788	2.09839
C4orf41	-0.3164	0.694274	0.932589	-0.67079	0.327692	0.638933	0.0860833	0.913073	1	13.92	25.2715	13.5319	6.85675	19.9638	15.6472	20.6977	1.9797	8.47653	18.4649	16.6001	20.9839
C4orf42	2.08859	0.0176247	0.116653	-0.0271535	1	1	1.65728	0.0819439	0.297775	0	4.08419	0	4.70177	8.10531	6.9578	1.53754	0	2.18271	5.81158	8.69428	0.692468
C4orf43	0.245379	0.703293	0.938096	0.0426647	0.968335	1	-0.0617228	0.930815	1	38.7771	23.641	60.4423	54.854	47.9132	42.7691	55.1939	27.7157	42.3826	45.6763	36.3126	35.6726
C4orf44	0	1	1	0	1	1	3.54791	0.155439	0.421788	0	0	0	0	0	0	0	0	0	1.94367	1.0375	0.699462
C4orf46	0.0277547	1	1	0.0424946	1	1	-0.66846	0.455293	0.767027	11.9314	4.07604	0	8.81582	3.99276	3.12945	7.88484	1.9797	5.29783	2.91551	4.15001	2.79785
C4orf48	-0.541308	0.396938	0.732853	0.0898359	0.887946	1	-0.534407	0.392552	0.708744	36.7886	64.4015	71.2678	28.4065	35.9349	54.2437	46.3235	97.0051	42.3826	29.1551	50.8377	39.1699
C4orf52	0.135233	0.89843	1	-0.35883	0.745285	0.99383	0.188154	0.857488	1	8.94857	3.26083	17.1404	14.693	7.98553	9.38834	4.92803	9.89848	8.47653	17.4931	11.4125	4.89624
C5	-0.189847	1	1	-0.547351	0.564721	0.855279	1.47101	0.0709283	0.269023	10.9371	0	0	3.91814	0.998191	4.17259	2.95682	0	3.1787	2.91551	11.4125	14.6887
C5AR1	-0.521438	0.387223	0.72086	0.464613	0.438811	0.758284	0.285032	0.634483	0.889097	148.149	446.734	266.127	208.641	299.457	91.7971	290.754	499.616	399.456	215.592	516.677	317.563
C5orf13	0.443427	0.569507	0.846215	0.638518	0.383617	0.700482	0.323763	0.658662	0.90167	8.94857	16.3042	0.902124	15.6334	12.9765	7.30204	22.6689	7.91878	9.53609	9.71836	11.4125	11.8909
C5orf15	1.20328	0.0510531	0.22355	0.121789	0.879616	1	0.964323	0.117293	0.364547	37.7829	35.054	86.6039	103.831	142.741	121.005	68.9924	3.95939	97.48	86.4934	134.875	90.2307
C5orf20	-2.56395	0.00113354	0.0165102	-1.91485	0.00906737	0.0711023	-2.71074	0.000796649	0.0121701	28.8343	16.3042	10.8255	0.979535	1.99638	6.25889	11.8273	0	1.05957	5.83102	2.07501	0.699462
C5orf22	0.857274	0.18732	0.489183	0.797937	0.238498	0.549137	0.866658	0.186742	0.469827	34.8	6.52167	13.5319	31.3451	29.9457	37.5533	27.597	27.7157	39.2039	35.9579	26.9751	36.372
C5orf24	0.328128	0.605289	0.871059	-0.0799135	0.893967	1	0.273839	0.667723	0.909009	38.9462	40.3691	35.1828	49.3196	48.9812	45.5334	40.2324	19.8761	46.8222	35.8219	48.8768	53.6628
C5orf25	-1.29114	0.145771	0.434819	-2.01015	0.0456701	0.207635	-0.77095	0.384206	0.700039	9.94286	5.70646	7.21699	2.93861	1.99638	4.17259	0	5.93909	1.05957	4.85918	4.15001	4.19677
C5orf27	1.94413	1	1	0	1	1	2.92865	0.519925	0.796208	0	0	0	0.98933	0	0	0	0	0	0	0	1.83259
C5orf28	1.56565	0.0819439	0.30722	1.21779	0.263683	0.580599	1.91216	0.0372689	0.175002	2.51554	1.79346	0.902124	4.26098	4.9111	6.85349	2.05006	6.05787	5.06472	2.78917	9.51391	7.98786
C5orf30	1.8162	0.422055	0.752324	3.06945	0.0510437	0.218999	3.0571	0.0234457	0.130892	0	0.815208	0	0	2.99457	1.04315	4.92803	0	4.23826	5.83102	2.07501	2.09839
C5orf32	2.26651	0.000382171	0.00728825	2.23659	0.000454402	0.00868891	2.50798	9.24975e-05	0.00244747	14.9143	66.0319	23.4552	150.848	198.64	156.472	285.826	51.4721	155.756	192.424	232.401	173.467
C5orf34	-1.77346	0.178303	0.473009	-4.39299	0.0311967	0.15851	-2.76545	0.0764955	0.283303	0	7.33688	0	0	0.998191	1.04315	0	0	0	0	0	0.699462
C5orf35	2.09576	0.272602	0.594833	0.371159	1	1	1.30746	0.653233	0.900471	0	0	0.902124	1.95907	2.99457	0	0	1.9797	0	1.94367	1.0375	0
C5orf39	9.6202	1.47436e-15	1.46521e-12	6.19858	3.82812e-05	0.00131547	6.96912	2.98799e-07	2.13686e-05	0	0	0	25.4679	94.8281	159.602	11.8273	5.93909	9.53609	3.88735	14.5251	22.3828
C5orf4	-1.82805	1	1	-1.74081	1	1	-1.89842	1	1	0.994286	0	0	0	0	0	0	0	0	0	0	0
C5orf41	1.14167	0.0601014	0.247408	1.52953	0.0125345	0.0875396	1.36907	0.0247815	0.135596	142.183	92.1185	259.812	482.911	270.51	336.937	432.671	326.65	666.467	512.236	287.409	476.719
C5orf42	1.30967	0.080703	0.304242	-0.069791	1	1	0.961587	0.205843	0.502761	19.8857	0	0.902124	15.6726	16.9692	17.7335	5.91363	9.89848	4.23826	18.4649	11.4125	9.79247
C5orf43	-0.332277	0.593723	0.863537	-0.0314498	0.96388	1	-0.205535	0.747703	0.963286	37.7829	64.4015	65.855	50.9358	42.9222	39.6396	66.0356	33.6548	63.5739	31.0988	62.2502	52.4597
C5orf44	1.02223	0.15055	0.437234	1.78949	0.00869018	0.0690148	1.51032	0.0254316	0.137993	6.13474	11.1113	8.11912	15.2807	21.3912	15.5012	23.4574	28.27	37.3285	17.6971	30.43	25.1876
C5orf51	0.593232	0.349291	0.678332	0.470291	0.465208	0.786492	0.648533	0.308784	0.616536	43.7486	25.2715	16.2382	44.0791	48.9113	35.467	38.4386	41.5736	38.1444	52.4792	47.7252	33.5742
C5orf53	-1.53529	0.130649	0.400937	-5.03697	0.00322384	0.0349059	-1.36398	0.245187	0.562041	12.9257	0	0	0.979535	1.99638	1.04315	0	0	0	2.91551	2.07501	0
C5orf55	1.83538	0.00795211	0.0657831	2.03667	0.00396987	0.0412353	1.47	0.0355635	0.169838	2.82377	13.5814	3.96032	20.1392	24.0963	30.6999	27.2816	29.2599	29.7738	14.4609	19.3391	23.9846
C5orf56	3.07081	3.12954e-06	0.000148218	2.9759	6.83879e-06	0.000337294	3.15659	1.86047e-06	9.81928e-05	6.96	45.6517	11.7276	188.071	164.701	195.069	147.841	110.863	253.236	207.973	179.488	193.751
C5orf58	2.73539	0.519925	0.805457	0	1	1	0	1	1	0	0	0	0.979535	0	1.04315	0	0	0	0	0	0
C5orf60	1.76627	1	1	2.27929	1	1	3.13292	0.279887	0.579506	0	0	0	0	0.848462	0	1.23201	0	0	0.932963	0	1.44089
C5orf62	2.8285	5.0869e-05	0.00151508	2.96411	3.01658e-05	0.00109304	3.23797	3.45735e-06	0.0001665	0	14.6738	2.70637	31.3451	42.9222	55.2869	16.7553	47.5127	78.4079	28.1833	64.3252	79.0393
C5orf64	-0.892144	0.511679	0.805457	0.557608	0.793749	1	1.63966	0.103293	0.336704	4.76263	0	0	0	0	2.29493	5.09558	1.06904	0	5.50059	4.43014	4.62345
C6orf1	1.10416	0.0861871	0.31201	1.53597	0.0169048	0.108377	1.28153	0.0457782	0.202463	10.9371	22.0106	22.5531	25.4679	51.9059	42.7691	51.2515	51.4721	59.3357	45.6763	51.8752	38.4704
C6orf106	0.629962	0.311003	0.635286	1.03025	0.0946763	0.31825	0.747901	0.223323	0.528576	56.6743	85.5969	32.4765	97.9535	98.8209	74.0635	77.8628	150.457	130.327	105.93	83.0003	104.919
C6orf108	-1.32555	0.0481039	0.220664	-1.99598	0.0047009	0.0467082	-1.7259	0.00998649	0.0739321	32.8114	30.1627	30.6722	16.6521	8.98372	11.4746	7.88484	7.91878	7.41696	10.6902	2.07501	14.6887
C6orf115	0.936372	0.126601	0.396492	0.628355	0.31034	0.619684	0.97444	0.112406	0.354912	39.7714	67.6623	81.1912	166.521	117.787	77.193	150.798	81.1675	59.3357	115.649	129.688	125.903
C6orf120	0.325295	0.609261	0.874575	-0.261505	0.682616	0.947908	0.27102	0.667243	0.909009	28.2377	37.0512	26.1616	44.0791	34.1781	36.5102	44.3522	5.93909	23.6707	44.685	38.0453	28.0484
C6orf123	2.67286	0.0764955	0.293329	3.05065	0.0344155	0.167887	2.79007	0.0510437	0.214765	0	0	0.920166	1.83173	2.39566	3.56757	1.29114	5.91929	4.07933	0	2.78051	5.08509
C6orf124	3.65555	0.155439	0.437234	0	1	1	2.86216	0.519925	0.796208	0	0	0	1.54767	0	2.6183	0	0	0	0	2.38626	0
C6orf125	0.181271	0.931867	1	-0.0369707	0.916897	1	-0.87877	0.34273	0.654744	12.9257	2.44563	5.41274	3.91814	10.9801	8.34519	13.7985	0	4.23826	6.80285	3.11251	1.39892
C6orf130	0.756447	0.314611	0.639732	0.798755	0.299461	0.605655	1.14795	0.111842	0.353518	14.9143	8.96729	0	11.7544	14.9729	13.5609	24.6401	1.9797	12.7148	22.3522	14.5251	16.0876
C6orf132	-0.182068	1	1	-3.32701	0.279887	0.580599	0.60313	0.793749	0.988341	0	3.26083	0	1.99825	0.998191	0	0	0	0	0.971836	1.0375	3.14758
C6orf136	-2.45273	0.013632	0.0971009	0.0304247	1	1	-1.00504	0.271598	0.579506	4.97143	3.26083	9.92336	0	2.99457	0	9.85605	7.91878	1.05957	0.971836	5.18752	2.79785
C6orf138	-0.499328	0.453889	0.78396	-1.35967	0.0504899	0.218999	-0.248095	0.694311	0.928449	52.0012	13.1493	1.97565	20.2666	15.1925	11.4851	16.4005	5.26599	3.12572	11.3802	21.9432	22.5297
C6orf145	1.89909	0.00330504	0.0357309	1.78055	0.00581453	0.0526029	1.92961	0.00260002	0.0287388	2.98286	37.4996	11.7276	59.7516	83.848	54.2437	55.1939	17.8173	107.016	48.5918	89.2253	64.3505
C6orf147	4.38708	0.0311967	0.162493	4.92341	0.00759141	0.0621522	3.48839	0.155439	0.421788	0	0	0	0	2.99457	4.17259	6.89924	0	3.1787	0	1.0375	2.09839
C6orf162	-0.136051	1	1	-0.547108	0.658887	0.928552	0.885042	0.316931	0.62724	2.98286	5.70646	0	3.91814	2.99457	1.04315	0	0	5.29783	8.74653	6.22502	2.09839
C6orf163	0	1	1	3.70411	0.155439	0.42075	1.88213	1	1	0	0	0	0	0	0	3.94242	0	0	0	1.0375	0
C6orf170	1.71749	0.026493	0.149302	-0.938682	0.596298	0.881718	1.8365	0.0128664	0.0864836	3.8976	7.07601	1.03744	17.5435	14.1843	9.0128	1.37985	6.39442	0	13.217	14.6807	16.2905
C6orf174	0.193381	0.916897	1	0.503926	0.600763	0.884388	1.044	0.176346	0.456121	15.4015	1.10868	0	0	6.1788	12.257	1.35028	6.29543	14.9823	14.3735	10.9353	8.14874
C6orf192	0.696724	0.478635	0.805457	1.12565	0.199058	0.490124	0.494811	0.637804	0.892352	8.94857	2.44563	0	4.89768	4.99095	8.34519	15.7697	1.9797	5.29783	10.6902	4.15001	1.39892
C6orf203	0.309984	0.701362	0.937952	-1.33458	0.106838	0.341659	-0.704191	0.376108	0.689942	18.8914	7.33688	1.80425	4.89768	13.9747	15.6472	1.97121	1.9797	6.35739	4.85918	7.26253	4.89624
C6orf204	-2.02097	0.00232577	0.0278562	-2.14589	0.00105813	0.0158808	-2.97301	2.43413e-05	0.000840952	78.5486	42.3908	52.3232	12.734	12.9765	16.6904	25.6257	3.95939	7.41696	6.80285	10.375	4.89624
C6orf208	-2.0224	0.272602	0.594833	-0.367896	0.763692	1	-0.564991	0.793749	0.988341	0	4.89125	0	0	1.00817	0	1.00532	0	2.4476	0.758032	3.06064	0
C6orf211	0.53878	0.405176	0.741269	0.0829413	0.937785	1	0.521498	0.427661	0.73899	5.96572	27.7171	25.2595	31.3451	31.9421	22.9493	25.6257	7.91878	27.5487	18.4649	42.5377	24.4812
C6orf223	2.72911	0.519925	0.805457	0	1	1	0	1	1	0	0	0	1.95907	0	0	0	0	0	0	0	0
C6orf225	2.77217	0.519925	0.805457	0	1	1	1.92411	1	1	0	0	0	0	0	2.13845	0	0	0	0	1.079	0
C6orf226	6.21923	2.19403e-05	0.000752548	3.72477	0.155439	0.42075	5.93561	9.29158e-05	0.00244747	0	0	0	5.87721	12.9765	7.30204	0.985605	0	3.1787	7.77469	5.18752	6.99462
C6orf25	0.176151	0.879002	1	-0.292266	1	1	-3.97881	0.004909	0.0449484	7.24834	2.76356	0	6.57268	3.1443	1.30394	2.98638	6.11726	0	0.340143	0	0
C6orf35	0.133497	1	1	-0.295517	0.752515	0.999153	0.485987	0.583838	0.849245	7.95429	3.26083	1.80425	5.87721	2.99457	5.21574	3.94242	0	5.29783	7.77469	3.11251	6.99462
C6orf47	1.29202	0.0484403	0.221709	1.3337	0.0425814	0.19742	1.37029	0.0348932	0.167443	24.8571	13.0433	9.92336	31.3451	40.9258	44.8554	20.6977	61.3706	40.2635	38.8735	29.0501	55.2575
C6orf48	-0.0441194	0.956628	1	-1.1245	0.085286	0.304096	-0.697332	0.285684	0.587005	51.7029	5.70646	23.4552	15.6726	29.9457	32.3376	5.91363	0	28.6083	14.5775	21.7876	13.2898
C6orf57	3.92053	0.088785	0.31201	4.04861	0.088785	0.304096	3.87671	0.088785	0.303265	0	0	0	0	3.99276	1.04315	3.94242	1.9797	0	4.85918	0	0
C6orf62	0.105058	0.861847	1	0.445005	0.459533	0.78126	0.287781	0.631876	0.886399	249.128	282.551	308.138	289.394	261.416	352.553	343.02	296.242	503.421	308.655	348.082	368.526
C6orf64	-0.103247	0.955595	1	-0.578885	0.435839	0.754606	0.094087	0.921286	1	0.994286	13.8585	22.5531	12.734	14.9729	7.30204	4.92803	5.93909	13.7744	17.4931	12.45	10.4919
C6orf70	-0.0512347	1	1	-1.96769	0.0214196	0.124792	-0.850764	0.305114	0.612068	3.97714	8.15208	11.7276	9.79535	4.99095	8.34519	2.95682	0	2.11913	5.83102	3.11251	4.19677
C6orf72	-1.19642	0.117035	0.377698	-1.06632	0.145905	0.4188	-0.677752	0.339544	0.654329	0	13.0433	26.1616	6.85675	6.98734	3.12945	2.95682	1.9797	12.7148	11.662	5.18752	7.69409
C6orf89	0.14344	0.819475	1	-0.266224	0.666461	0.935609	0.0886299	0.889742	1	81.0244	80.7056	121.904	102.107	125.992	85.1939	49.5464	85.1269	101.485	78.1356	124.687	98.883
C6orf97	-1.19698	0.080131	0.302724	-1.78929	0.0181137	0.113731	-1.71017	0.0155097	0.0993887	6.96	23.6492	41.4977	7.94403	14.0146	9.38834	3.88329	15.8376	3.22108	9.76696	7.2729	5.0711
C7	-0.402644	1	1	-3.86874	0.088785	0.304096	-4.07545	0.0520216	0.214765	0.994286	4.07604	0	0.98933	0	2.97297	0	0	0	0	0	0
C7orf11	0.673272	0.293074	0.610475	0.125752	0.879012	1	0.393602	0.543479	0.815247	11.9314	22.8258	41.4977	46.0381	25.953	50.0711	34.4962	9.89848	37.0848	29.1551	29.0501	41.9677
C7orf13	1.93353	1	1	3.35838	0.279887	0.580599	3.54248	0.155439	0.421788	0	0	0	0.979535	0	0	0	0	3.1787	2.91551	0	0.699462
C7orf23	-0.370194	0.793749	0.989115	-1.38946	0.511679	0.813028	-0.604508	0.793749	0.988341	4.14617	1.50814	0	4.08466	0	0	0	0	1.63173	3.75129	0	0
C7orf25	0.722094	0.402282	0.737995	1.381	0.0890578	0.304096	0.812188	0.369413	0.685129	0	0	9.02124	4.89768	4.99095	5.21574	6.89924	15.8376	3.1787	7.77469	8.30003	0.699462
C7orf26	0.229061	0.794448	0.989463	0.01371	1	1	0.276938	0.731793	0.953264	13.92	14.6738	7.21699	17.6316	14.9729	9.38834	14.7841	3.95939	15.8935	13.6057	11.4125	18.186
C7orf28B	-0.941815	0.142933	0.429209	0.228287	0.717369	0.975047	-0.482459	0.44278	0.753671	34.2531	40.4017	52.1337	19.3066	37.3024	9.16927	40.5281	67.3096	42.0012	37.9696	11.0287	41.1844
C7orf29	1.40975	0.653233	0.90375	-1.74081	1	1	0.70696	1	1	0.994286	0	0	2.93861	0	0	0	0	0	0	0	1.39892
C7orf30	-1.2546	0.0584461	0.242471	-1.1338	0.0837869	0.302398	-1.16481	0.0691169	0.263832	29.8286	44.8365	31.5743	14.693	11.9783	17.7335	25.6257	9.89848	11.6552	10.6902	14.5251	21.6833
C7orf31	-0.335744	0.754019	0.966547	-0.416628	0.730841	0.98448	0.344954	0.679302	0.918082	7.95429	4.07604	7.21699	7.83628	1.99638	5.21574	0.985605	7.91878	6.35739	10.6902	5.18752	8.39355
C7orf36	0.323178	0.74296	0.960311	-0.755961	0.554051	0.846645	-0.376396	0.702732	0.935068	0	13.8585	0	4.89768	5.98914	7.30204	0.985605	9.89848	0	5.83102	0	4.89624
C7orf40	1.16376	0.117035	0.377698	0.547225	0.616385	0.900067	0.165205	0.850893	1	7.95429	4.07604	5.41274	17.6316	7.98553	13.5609	11.8273	0	11.6552	5.83102	4.15001	9.09301
C7orf41	0.604752	0.406321	0.742697	0.639031	0.363104	0.679177	0.380132	0.597516	0.859266	6.96	6.52167	18.0425	20.5702	14.9729	12.5178	1.97121	11.8782	34.9657	9.71836	19.7126	11.8909
C7orf42	-0.376815	0.547414	0.828354	-0.410425	0.524742	0.817318	-0.396968	0.527582	0.800034	54.6857	79.8904	59.5402	43.0995	44.9186	61.5458	58.1507	47.5127	40.2635	49.5637	44.6127	53.1591
C7orf43	0.930624	0.289694	0.606052	1.06953	0.311737	0.621172	-1.61024	0.174648	0.456121	0	4.07604	4.51062	4.89768	6.98734	5.21574	11.8273	0	5.29783	0	2.07501	0.699462
C7orf44	0.124329	0.916897	1	0.547844	0.481846	0.804089	-1.79485	0.0651328	0.252191	1.98857	11.4129	2.70637	7.83628	7.98553	2.0863	8.87045	7.91878	7.41696	0.971836	3.11251	0.699462
C7orf46	-0.389872	0.793749	0.989115	-3.90132	0.088785	0.304096	-0.079549	1	1	0	0	5.41274	0	1.99638	2.0863	0	0	0	0.971836	1.0375	2.79785
C7orf47	-0.311357	0.699088	0.936403	-2.38705	0.0113501	0.08374	-0.541796	0.484915	0.796208	4.97143	21.1954	0.902124	4.89768	11.9783	5.21574	0	1.9797	3.1787	2.91551	7.26253	8.39355
C7orf49	1.4639	0.0221688	0.133733	2.10031	0.00124711	0.017876	1.25659	0.0492825	0.214056	20.6613	25.8992	12.747	45.6855	31.453	87.4158	61.7679	123.889	71.8703	33.0522	48.8145	60.2167
C7orf50	0.279026	0.661109	0.908516	0.574331	0.361562	0.67723	0.289411	0.64686	0.900216	37.7829	55.4342	30.6722	40.1609	73.8661	36.5102	29.5682	89.0863	67.8122	34.9861	57.0627	59.4543
C7orf53	0	1	1	3.336	0.279887	0.580599	3.8256	0.088785	0.303265	0	0	0	0	0	0	2.95682	0	0	1.94367	1.0375	1.39892
C7orf54	-0.161814	0.822403	1	-2.21819	0.00368936	0.0390591	-0.47782	0.487128	0.796208	25.8514	26.9019	18.0425	31.3451	9.98191	21.9061	2.95682	5.93909	6.35739	24.2959	15.5626	11.1914
C7orf55	-1.3057	0.122479	0.388774	-1.51195	0.076704	0.284641	-3.27477	0.000784464	0.0120647	16.9029	4.89125	6.31487	4.89768	3.99276	2.0863	4.92803	1.9797	2.11913	0.971836	0	1.39892
C7orf58	-2.03227	0.00608056	0.0553598	-1.13106	0.0887276	0.304096	-1.10394	0.103343	0.336704	32.8114	11.4129	15.3361	0.979535	4.99095	8.34519	15.7697	1.9797	7.41696	9.71836	6.22502	11.1914
C7orf59	-1.67319	0.00887346	0.0720302	-1.50881	0.019929	0.118226	-1.27216	0.0429715	0.193156	58.6629	77.4448	103.744	35.2633	22.9584	16.6904	21.6833	41.5736	22.2509	27.2114	31.1251	40.5688
C7orf60	0.877994	0.165937	0.456195	-0.237898	0.674544	0.941269	0.992136	0.11894	0.368225	15.9086	18.7498	33.3786	50.9358	37.9312	36.5102	30.5538	0	24.37	49.5637	52.9127	33.5742
C7orf64	0.271612	0.673242	0.918341	0.744807	0.241225	0.554425	0.584634	0.360418	0.675288	27.144	41.4778	5.91793	16.5541	33.7588	40.036	26.4044	64.0629	36.7457	35.1999	32.3909	44.4019
C7orf65	-0.15983	1	1	0.262493	1	1	0.271838	1	1	5.07086	0	0	2.02764	1.06806	1.08487	0	4.81066	2.10854	3.23622	1.05825	1.53882
C7orf68	0.158257	0.879002	1	0.283194	0.870365	1	-1.34928	0.220828	0.525105	0	2.44563	7.28916	5.75967	2.05627	3.19203	3.83401	3.95939	4.27005	1.29254	0.913003	1.39892
C7orf70	0.514658	0.541759	0.823079	-0.57405	0.500161	0.813028	-0.382914	0.70661	0.937852	5.96572	2.44563	12.6297	9.79535	14.9729	5.21574	7.88484	1.9797	3.1787	10.6902	5.18752	0.699462
C7orf73	0.124681	0.842222	1	-0.124828	0.858227	1	0.0567057	0.935586	1	63.9823	83.1513	58.6651	88.3051	81.9015	54.2437	62.0931	69.8041	57.2589	78.0482	79.701	56.6565
C7orf74	1.66328	0.00787927	0.0653317	1.04513	0.0962587	0.32019	1.51009	0.0154103	0.0989292	22.8686	43.206	55.0296	160.644	93.8299	130.394	119.258	21.7766	107.016	118.564	127.613	100.023
C8orf31	1.31985	0.428576	0.758654	1.54512	0.428576	0.747187	1.44715	0.235691	0.546988	2.88343	0	0	7.06245	0	0	7.36247	0	0	6.34609	1.98163	0
C8orf33	-0.111866	0.898085	1	-0.0870638	0.932328	1	-0.805465	0.221764	0.526018	13.92	36.8637	36.9871	26.2417	24.9548	30.2513	19.7121	37.6142	26.6269	21.3804	13.4875	15.3882
C8orf37	-0.0862282	1	1	1.28248	0.208497	0.50459	-0.0781606	1	1	0	0	5.44883	0	4.00274	1.10574	3.70588	5.93909	4.56673	0	5.71665	0
C8orf38	-1.08001	0.245187	0.579117	-3.0922	0.011216	0.0833363	-1.31525	0.130413	0.38713	0	4.89125	8.11912	0	2.99457	3.12945	0	0	1.05957	0	2.07501	2.79785
C8orf39	1.94029	1	1	0	1	1	3.52341	0.155439	0.421788	0	0	0	0	0	1.04315	0	0	0	0	2.07501	1.39892
C8orf40	0.31719	0.666887	0.914091	0.0318401	1	1	-0.0396281	1	1	9.94286	18.7498	0	12.734	13.9747	9.38834	4.92803	5.93909	18.0126	9.71836	15.5626	3.49731
C8orf41	1.08987	0.101171	0.34201	0.469725	0.487068	0.806896	0.802961	0.228493	0.537788	14.3078	17.9183	13.2522	20.5506	31.3332	45.5543	16.8046	16.9462	29.0003	38.1835	19.5673	22.068
C8orf42	3.61909	0.155439	0.437234	0	1	1	0	1	1	0	0	0	0	3.99276	0	0	0	0	0	0	0
C8orf44	0.470946	0.848394	1	-0.370476	1	1	1.36929	0.128462	0.384956	3.04251	3.28529	0	3.35001	4.10256	1.43954	0	2.81117	2.55355	4.59679	6.51552	5.81253
C8orf45	-0.277573	1	1	-0.265184	1	1	-1.37138	0.653233	0.900471	3.22149	0	0	1.30278	1.05808	0	0	0	2.12973	0	1.09975	0
C8orf51	1.93559	1	1	4.48789	0.0311967	0.15851	3.52341	0.155439	0.421788	0	0	0	0	0.998191	0	2.87797	1.9797	3.1787	0	2.07501	1.39892
C8orf55	-0.644702	0.462412	0.791228	-0.268117	0.74296	0.991857	-0.8622	0.279463	0.579506	6.96	6.52167	7.21699	1.95907	6.98734	4.17259	11.8273	1.9797	2.11913	5.83102	1.0375	4.19677
C8orf58	3.63913	0.00398428	0.0411757	4.41568	5.10749e-05	0.00164163	4.14155	0.000358125	0.00670453	0	0.815208	0	1.95907	6.98734	6.25889	13.7985	5.93909	6.35739	3.88735	7.26253	9.79247
C8orf59	0.418724	0.549938	0.830552	-0.274503	0.638535	0.916873	-0.0258626	1	1	24.8571	21.1954	2.70637	27.427	18.9656	18.7767	23.3589	1.9797	12.7148	24.2959	15.5626	8.39355
C8orf73	-2.61694	0.519925	0.805457	-2.51474	0.519925	0.813028	-0.860065	1	1	1.98857	0	0	0	0	0	0	0	0	0	0	0.699462
C8orf76	0.816691	0.207467	0.522706	0.2906	0.686233	0.95016	0.586024	0.373376	0.687929	14.9143	24.9454	12.6297	23.3815	40.6763	28.9682	12.6158	13.8579	37.1696	32.5079	33.9679	13.2898
C8orf80	0.656519	0.409496	0.746281	0.0725924	0.934224	1	-0.625943	0.483739	0.796208	8.69006	6.02439	9.7249	28.9844	1.01815	8.4808	1.87265	26.7061	1.25029	7.19159	4.67914	3.95196
C8orf82	-0.174968	0.853886	1	-1.68465	0.0367988	0.177097	-0.354596	0.626981	0.881694	0	13.8585	20.7489	17.6316	8.98372	4.17259	5.91363	1.9797	2.11913	12.6339	3.11251	11.1914
C8orf83	0.00292849	1	1	0.223892	0.850097	1	-0.0155036	1	1	14.9143	17.1194	0.902124	15.6726	8.98372	8.34519	20.6977	5.93909	10.5957	10.6902	17.6376	4.89624
C8orf84	-0.396516	0.793749	0.989115	1.98505	0.0414279	0.193263	0.977211	0.374056	0.68803	4.72286	0.725535	0	3.78101	0	0	6.94852	2.31624	11.2526	6.4044	2.47963	1.89554
C8orf85	0.249791	1	1	1.6985	0.653233	0.924427	0.728898	1	1	0	0	0.902124	0	1.12796	0	0	0	3.35882	0.835779	1.079	0
C8orf86	0.986966	0.419984	0.752324	1.31454	0.169777	0.445481	1.01711	0.263683	0.579506	1.1136	3.62768	0	5.54417	4.44195	0	0.226689	11.4822	3.39061	2.92523	4.26414	3.16856
C9orf100	0.154165	0.913052	1	-0.00653948	1	1	0.34794	0.695028	0.928778	11.8618	3.30975	0.378892	8.54155	1.71689	6.69701	6.79082	0	6.86599	5.44228	8.82916	5.35788
C9orf102	2.08257	0.272602	0.594833	2.14732	0.272602	0.580599	1.93234	0.272602	0.579506	0.994286	0	0	3.91814	0.998191	0	0	5.93909	1.05957	0.971836	2.07501	1.39892
C9orf103	0.0807398	0.949785	1	-0.0623309	0.882923	1	0.178035	0.817418	1	19.8857	7.33688	3.6085	8.81582	10.9801	12.5178	2.95682	0	24.37	9.71836	11.4125	13.2898
C9orf114	-0.342386	0.591925	0.861272	-0.181708	0.783787	1	-0.265359	0.680038	0.91842	27.84	52.1733	64.0508	38.2019	37.9312	37.5533	50.2659	47.5127	29.6678	45.6763	22.8251	51.0608
C9orf116	2.73293	0.519925	0.805457	0	1	1	2.67394	0.519925	0.796208	0	0	0	0	1.99638	0	0	0	0	1.94367	0	0
C9orf123	-1.73419	0.0341047	0.172596	-3.06915	0.00159176	0.0213975	-1.21812	0.106091	0.341271	8.94857	18.7498	6.31487	4.89768	1.99638	3.12945	0	1.9797	2.11913	0	11.4125	3.49731
C9orf130	0.954355	0.224034	0.546538	0.734516	0.342126	0.653696	0.534467	0.528438	0.800747	11.305	3.80702	3.72577	7.65996	12.5173	16.2001	3.03566	10.5518	17.7477	12.1868	7.41815	7.54021
C9orf131	0	1	1	3.99391	0.088785	0.304096	2.6394	0.519925	0.796208	0	0	0	0	0	0	4.92803	0	0	0.971836	0	0.699462
C9orf139	-0.218005	1	1	-3.40164	0.155439	0.42075	-0.646852	0.72096	0.945524	0	3.45648	0	1.13626	1.96644	0	0	0	0	0	0	1.87456
C9orf140	2.11064	0.272602	0.594833	0.31319	1	1	0.00504882	1	1	0	0.815208	0	1.95907	1.99638	1.04315	0.985605	0	0	0	1.0375	0
C9orf142	-3.31212	0.00787127	0.0653033	-1.42159	0.130649	0.38721	-1.83456	0.0778019	0.286878	12.9257	0.815208	0	0	0	1.04315	2.95682	0	1.05957	1.94367	0	1.39892
C9orf156	0.980694	0.155476	0.437234	0.323969	0.685394	0.950106	1.30453	0.054448	0.22143	14.9143	10.5977	3.6085	15.6726	17.9674	23.9924	11.8273	7.91878	15.8935	25.2677	18.6751	27.9785
C9orf16	-1.75968	0.0339869	0.172565	-1.84808	0.0595878	0.241167	-1.59142	0.05533	0.224061	5.96572	12.2281	6.31487	1.95907	2.99457	2.0863	0.985605	5.93909	1.05957	3.88735	2.07501	2.09839
C9orf167	-0.227693	0.724044	0.94798	0.0582369	0.939673	1	-0.120013	0.865455	1	50.7682	43.7685	33.7485	48.2127	21.7206	39.5145	51.1036	42.9198	39.3523	43.2662	33.5632	41.0584
C9orf174	3.93145	0.088785	0.31201	0	1	1	0	1	1	0	0	0	0	0.998191	4.17259	0	0	0	0	0	0
C9orf21	1.83783	0.00416954	0.0426376	2.1182	0.00106313	0.0159391	1.93093	0.00264554	0.0291519	8.94857	35.8692	12.6297	78.3628	68.8752	60.5026	113.345	37.6142	99.5992	81.6343	75.7378	64.3505
C9orf23	1.67017	0.0392251	0.190182	1.5013	0.0915305	0.309861	0.605653	0.619966	0.877871	6.96	0	3.6085	7.83628	12.9765	12.5178	12.8129	11.8782	5.29783	9.71836	1.0375	4.89624
C9orf25	0.509299	0.470871	0.800531	0.624979	0.358097	0.675145	0.974075	0.145462	0.418789	19.8857	17.1194	0.902124	28.4065	11.9783	13.5609	12.8129	21.7766	24.37	16.5212	30.0876	27.9785
C9orf3	0.189665	0.861732	1	-0.415491	0.74296	0.991857	0.0621483	1	1	6.41314	12.2526	1.0194	11.3136	4.22235	7.16643	0	10.6706	5.93357	7.95934	7.36628	5.60969
C9orf30	3.81967	9.34625e-06	0.000380853	2.41439	0.00878466	0.0695175	3.27088	0.000137679	0.00334333	1.98857	2.44563	0	16.4856	41.8342	9.38834	2.95682	15.8376	8.47653	14.5775	22.8251	9.09301
C9orf30-TMEFF1	3.34692	0.279887	0.594833	0	1	1	1.87575	1	1	0	0	0	2.12559	1.08803	0	0	0	0	0.971836	0	0
C9orf37	0.879133	0.621873	0.884118	1.03933	0.621873	0.902827	1.11253	0.373038	0.687484	3.97714	0	0	1.95907	0	5.21574	6.89924	0	0	0.971836	2.07501	4.89624
C9orf40	1.30771	0.511679	0.805457	-2.51474	0.519925	0.813028	1.84387	0.125871	0.379706	1.98857	0	0	1.95907	0	3.12945	0	0	0	5.83102	2.07501	0
C9orf41	-1.3403	0.106846	0.35237	-2.09045	0.0139872	0.0940125	-1.8241	0.0313442	0.156699	18.8914	4.07604	3.6085	1.95907	2.99457	5.21574	2.95682	0	2.11913	4.85918	1.0375	1.39892
C9orf46	-0.683086	0.326922	0.653067	-0.539805	0.485675	0.806806	-0.336926	0.651511	0.900471	13.92	5.70646	18.0425	5.87721	7.98553	9.38834	5.91363	3.95939	14.8339	9.71836	9.33753	10.4919
C9orf47	1.01767	0.72096	0.945437	0.336065	1	1	-0.797622	1	1	0	0	1.80425	1.95907	1.99638	0	1.97121	0	0	0	1.0375	0
C9orf5	-1.50513	0.023954	0.139444	-1.43864	0.0291977	0.156527	-1.71447	0.0105676	0.0773135	37.7829	30.9779	27.0637	4.89768	10.9801	17.7335	14.7841	3.95939	14.8339	7.77469	8.30003	12.5903
C9orf6	0.0813666	1	1	0.573765	0.578428	0.86459	1.41684	0.0541594	0.22057	0	6.52167	4.51062	2.93861	7.98553	1.04315	3.94242	0	11.6552	10.6902	13.4875	6.99462
C9orf64	0.296942	0.669621	0.915378	-0.134961	0.840051	1	-0.196678	0.795286	0.989214	9.29657	19.5732	19.4859	19.2675	22.9085	17.5249	25.4582	0	16.1584	17.3084	11.786	13.2408
C9orf66	0.136323	0.926592	1	0.944959	0.216448	0.518482	0.521198	0.484915	0.796208	1.31246	2.45378	15.3541	8.86479	4.67153	7.55239	12.8819	17.9162	7.42756	6.80285	10.8419	9.96035
C9orf69	-0.150038	0.821735	1	-0.301309	0.635064	0.914275	-0.010624	1	1	33.8057	75.8144	89.3103	34.2837	63.8842	81.3656	65.05	65.3299	31.787	56.3665	68.4752	72.7441
C9orf7	0.132041	1	1	-1.22604	0.574645	0.862269	1.1247	0.230279	0.539806	3.97714	0.815208	1.80425	2.93861	0.998191	3.12945	0	1.9797	1.05957	3.88735	3.11251	6.99462
C9orf71	0	1	1	0	1	1	2.67394	0.519925	0.796208	0	0	0	0	0	0	0	0	0	1.94367	0	0
C9orf72	0.869917	0.154644	0.437234	0.460073	0.455636	0.777455	0.970167	0.111707	0.35325	61.6457	128.803	34.2807	159.664	128.767	123.092	137.985	104.924	66.7526	188.536	164.963	88.1323
C9orf78	0.115993	0.853371	1	0.275751	0.657583	0.92838	0.372019	0.540607	0.812387	96.3761	118.654	103.825	114.547	125.812	105.285	167.583	110.823	107.207	145.921	129.646	137.263
C9orf80	0.0535258	0.956628	1	-0.271308	0.686242	0.95016	-0.222512	0.758041	0.969357	36.8283	21.5297	20.0993	28.9257	27.3804	24.9208	28.8684	13.5213	21.3079	23.2172	26.9025	17.1858
C9orf82	-0.452036	0.479136	0.805457	-1.07806	0.0966735	0.32019	-1.04922	0.103577	0.337232	54.6857	6.52167	57.7359	23.5088	35.9349	27.1219	28.5826	13.8579	12.7148	25.2677	11.4125	20.2844
C9orf84	-1.49966	0.103293	0.347706	-1.57917	0.100708	0.33007	-1.52368	0.0819439	0.297775	10.9371	0	4.51062	0	0.998191	4.17259	0	0	4.23826	0	1.0375	3.49731
C9orf85	0.27927	0.679326	0.923262	0.0456789	0.96392	1	0.316875	0.650142	0.900471	19.0505	18.0813	13.5589	26.0752	16.6698	18.7975	18.0169	22.1528	12.8207	21.4484	19.4324	22.2499
C9orf86	-0.327912	0.606391	0.871943	-0.438588	0.498354	0.813028	-0.826912	0.183589	0.465416	76.56	44.0213	58.6381	43.0995	36.9331	62.5889	34.4962	51.4721	46.6209	34.0143	25.9376	40.5688
C9orf89	0.259826	0.674992	0.919738	0.214474	0.743927	0.992758	0.354208	0.563239	0.833868	37.7829	60.3254	102.842	75.4242	103.812	61.5458	74.906	33.6548	122.91	92.3245	96.4878	68.5473
C9orf91	3.62392	1.10269e-07	8.61843e-06	3.67076	9.31127e-08	9.65066e-06	3.72135	5.2909e-08	5.01164e-06	14.9143	13.0433	15.3632	200.912	182.689	154.021	150.876	217.905	187.681	175.98	179.322	219.484
C9orf93	-1.38919	0.0890578	0.31201	-5.82071	0.000126788	0.00341515	-2.30022	0.00878466	0.067335	12.9257	0	9.02124	5.87721	0.998191	1.04315	0	0	0	0	0	3.49731
C9orf95	1.23517	0.182178	0.479544	1.45336	0.105845	0.341465	1.90637	0.0291785	0.152984	7.95429	0	0	8.81582	0.998191	8.34519	6.89924	13.8579	2.11913	11.662	8.30003	9.09301
CA11	-3.8107	0.088785	0.31201	-3.69675	0.088785	0.304096	-3.90115	0.088785	0.303265	4.97143	0	0	0	0	0	0	0	0	0	0	0
CA13	-0.11533	1	1	-0.763477	0.419984	0.741056	-0.32298	0.752515	0.966612	8.80937	0	1.80425	6.15148	2.08622	1.04315	4.96745	0	0	2.39072	3.38226	2.37817
CA2	-0.65673	1	1	2.24616	0.125871	0.381959	0.809706	0.72096	0.945524	0.994286	0.815208	0	0	0	1.04315	0	3.95939	6.35739	0	1.0375	2.09839
CA5B	-0.675135	0.320531	0.643989	-1.31767	0.0557324	0.230337	-1.1519	0.0909397	0.307206	3.97714	24.766	39.1883	11.2059	14.5337	16.8886	16.7159	4.67208	4.6303	12.3715	13.5083	5.12007
CA5BP1	-1.70243	0.272602	0.594833	-3.79431	0.088785	0.304096	-4.0001	0.0520216	0.214765	0	0.456517	4.51062	0	1.27768	0	0	0	0	0	0	0
CA8	-2.61694	0.519925	0.805457	-2.51474	0.519925	0.813028	-2.69864	0.519925	0.796208	1.98857	0	0	0	0	0	0	0	0	0	0	0
CAB39	-0.974946	0.117116	0.377873	-0.91441	0.136656	0.40045	-0.561045	0.366311	0.682472	78.5486	68.4775	98.3315	43.0995	42.9222	38.5965	40.4098	17.8173	69.9313	48.5918	69.5127	48.2629
CAB39L	0.364831	0.651511	0.90375	0.486016	0.508385	0.813028	0.64279	0.358097	0.674728	20.88	10.5977	0	12.734	12.9765	14.6041	7.88484	9.89848	25.4296	7.77469	25.9376	15.3882
CABIN1	-0.792646	0.234822	0.563913	-1.30472	0.0587706	0.239009	-0.446122	0.492029	0.796208	27.84	13.0433	45.1062	8.81582	24.9548	15.6472	6.89924	11.8782	15.8935	14.5775	25.9376	22.3828
CABLES1	-0.390565	1	1	0.86959	0.763692	1	-3.206	0.279887	0.579506	1.98857	0	0.902124	1.95907	0	0	0.985605	5.93909	0	0	0	0
CABLES2	-0.886954	0.301456	0.622453	-1.94492	0.0720737	0.273876	-1.3135	0.124771	0.378273	15.9086	0.815208	6.31487	3.91814	5.98914	2.0863	0	7.91878	0	5.83102	1.0375	2.09839
CABP4	-0.357105	0.679302	0.923262	-0.306734	0.790043	1	0.573673	0.475747	0.78949	14.8745	2.83693	8.0289	12.205	4.38206	3.05642	2.13876	17.6787	3.45418	11.3705	16.0087	10.7507
CABP7	4.37079	0.0311967	0.162493	4.92506	0.004909	0.0467082	4.2504	0.0311967	0.156508	0	0	0	3.43817	1.12796	2.43054	0	15.0259	0	1.09818	2.38626	2.43413
CABYR	0.879133	0.621873	0.884118	0.671514	0.793749	1	-1.75868	0.422055	0.733582	3.97714	0	0	1.95907	0	5.21574	0.985605	1.9797	3.1787	0	0	0.699462
CACNA1A	7.1158	1.26011e-16	2.25292e-13	6.32755	6.51455e-14	1.03531e-10	6.95859	7.4988e-16	1.53222e-12	0	4.07604	0	245.863	180.673	227.406	111.373	138.579	131.386	189.508	233.438	160.876
CACNA1C	1.94029	1	1	0	1	1	0	1	1	0	0	0	0	0	1.04315	0	0	0	0	0	0
CACNA1D	3.24724	0.279887	0.594833	0	1	1	0	1	1	0	0	0	0	1.99638	1.04315	0	0	0	0	0	0
CACNA1G	-1.64086	0.253385	0.587099	-4.25662	0.0311967	0.15851	-4.46661	0.0191099	0.113249	0	4.07604	2.70637	0	1.99638	0	0	0	0	0	0	0
CACNA1I	3.61959	0.155439	0.437234	2.03275	1	1	4.28423	0.0311967	0.156508	0	0	0	1.95907	0.998191	1.04315	0.985605	0	0	0.971836	3.11251	2.09839
CACNA2D4	-0.21331	0.848394	1	-4.46099	0.0191099	0.114555	-2.06685	0.125871	0.379706	0.994286	0	7.21699	5.87721	0.998191	0	0	0	0	0	0	1.39892
CACNB1	3.2378	0.279887	0.594833	0	1	1	1.87575	1	1	0	0	0	2.93861	0	0	0	0	0	0.971836	0	0
CACNB2	3.42546	0.011216	0.0859712	1.1793	1	1	1.71692	0.422055	0.733582	0	0	0.847996	3.91814	2.41562	6.25889	0	0	2.11913	0	2.12688	1.39892
CACNB3	-1.01369	0.373038	0.703436	-0.109021	1	1	-0.479231	0.564721	0.834164	8.94857	0	0	0.979535	2.99457	0	0.985605	5.93909	2.11913	2.91551	0	2.79785
CACNG8	1.00911	0.180754	0.477438	0.121936	1	1	1.15721	0.141573	0.40982	7.07932	8.48632	0.974294	9.41333	12.2678	12.1005	10.132	3.02893	4.02635	10.5541	3.70389	22.3268
CACYBP	-0.411085	0.499277	0.805457	-0.731247	0.235736	0.544441	-0.367358	0.548838	0.819333	67.6114	111.684	179.523	78.3628	106.806	84.6932	86.2602	58.1239	70.9909	82.6255	108.938	86.7333
CAD	-2.51232	0.0104954	0.0817624	-1.86931	0.0651328	0.254673	-0.98244	0.23257	0.543826	5.96572	6.52167	6.31487	1.95907	0.998191	0	2.95682	1.9797	0	4.85918	0	4.19677
CADM1	-0.460768	0.562626	0.841234	-0.548847	0.474372	0.796635	-0.594541	0.427145	0.73899	6.96	26.9019	6.31487	4.89768	9.98191	14.6041	0	5.93909	21.1913	6.80285	9.33753	10.4919
CADM2	-1.818	1	1	-1.73079	1	1	-1.88835	1	1	0	0	0.902124	0	0	0	0	0	0	0	0	0
CALCOCO1	-0.833939	0.374056	0.70406	0.227776	0.768087	1	0.234198	0.793823	0.988341	6.96	2.44563	1.80425	3.91814	0.998191	1.04315	0.985605	13.8579	1.05957	4.85918	7.26253	1.39892
CALCOCO2	0.860856	0.15859	0.44303	0.888185	0.145407	0.418046	1.02776	0.091203	0.307816	164.515	97.0261	48.7147	240.456	179.764	143.047	195.278	182.132	196.549	222.094	208.362	202.026
CALCRL	1.93353	1	1	0	1	1	3.57257	0.155439	0.421788	0	0	0	0.979535	0	0	0	0	0	3.88735	0	0
CALD1	3.76854	0.000320926	0.00645598	2.33895	0.0510437	0.218999	3.36508	0.00137813	0.0181505	0	1.63042	0	1.95907	6.98734	19.8198	0	0	9.53609	1.94367	9.33753	9.79247
CALHM1	1.93559	1	1	3.70411	0.155439	0.42075	0	1	1	0	0	0	0	0.998191	0	3.94242	0	0	0	0	0
CALHM2	-0.273228	0.703755	0.938362	-0.303678	0.623366	0.903216	-0.104891	0.897749	1	9.94286	13.0433	24.3573	12.734	15.9711	10.4315	13.7985	0	22.2509	7.77469	18.6751	17.4866
CALM1	0.932373	0.120318	0.384906	1.62178	0.00781134	0.0636976	1.32901	0.0280336	0.148451	640.32	898.36	778.533	1649.54	1122.96	1650.26	2423.6	1755.99	2951.95	1986.43	1306.22	2529.26
CALM2	-1.30258	0.0314511	0.16352	-0.863887	0.149989	0.42075	-1.16485	0.0535947	0.219313	1044	1101.35	1082.55	370.264	571.963	366.145	719.492	467.208	585.94	423.721	615.24	400.792
CALM3	0.196755	0.743479	0.96044	0.351577	0.558596	0.850809	0.371483	0.536465	0.808634	144.171	269.834	200.272	213.539	266.517	224.277	172.481	352.386	260.653	213.804	309.176	272.091
CALML4	0.0303785	0.973739	1	0.163629	0.833286	1	0.556902	0.394356	0.711193	25.8514	29.3475	9.02124	9.79535	32.9403	22.9493	15.7697	13.8579	41.3231	28.1833	32.1626	34.2737
CALN1	2.06302	0.519925	0.805457	3.34084	0.088785	0.304096	4.4166	0.00214783	0.0245763	0.248571	0	0	1.87091	0.159711	0	3.95228	0	1.05957	1.85621	6.2769	3.58125
CALR	-0.272327	0.648344	0.90375	0.00666504	0.991529	1	0.00171151	0.998145	1	629.383	1405.42	618.857	897.254	757.627	542.437	938.296	989.848	738.517	930.047	1022.98	704.359
CALU	-0.349292	0.570336	0.847174	-0.747604	0.235587	0.544427	-0.766871	0.213224	0.51403	71.5886	148.368	53.09	61.8478	78.368	74.2826	28.5826	83.1472	52.7558	62.1975	45.8265	52.4597
CAMK1	-2.05126	0.00205531	0.0258777	-1.9376	0.00397266	0.0412353	-1.47794	0.0200103	0.117374	69.6	58.695	36.9871	6.85675	11.9783	20.863	8.87045	13.8579	20.1317	15.5494	11.4125	31.4758
CAMK1D	-0.129395	0.837823	1	-0.0674351	0.928458	1	-0.501364	0.422117	0.733601	136.615	54.3092	39.8468	80.6843	61.0893	68.8165	66.6861	130.739	25.0693	58.4074	51.3772	52.8934
CAMK2D	2.05795	0.00221504	0.0267808	2.22832	0.000979702	0.0150726	1.91101	0.00409347	0.0398021	11.9314	9.7825	9.92336	47.0177	44.9186	40.6828	60.1219	53.4518	36.0252	35.9579	44.6127	39.1699
CAMK2G	-0.494614	0.532959	0.816513	-0.653449	0.481846	0.804089	-0.967099	0.25249	0.572537	17.8971	2.44563	4.51062	2.93861	5.98914	8.34519	1.97121	7.91878	6.35739	7.77469	1.0375	3.49731
CAMK2N1	0	1	1	0	1	1	3.19005	0.279887	0.579506	0	0	0	0	0	0	0	0	0	2.91551	0	0
CAMKK1	-4.71071	0.00759141	0.0639835	-4.59233	0.0119366	0.0840512	-4.80443	0.00759141	0.0609315	3.97714	4.07604	0.902124	0	0	0	0	0	0	0	0	0
CAMKK2	0.0914208	0.880811	1	0.354028	0.563193	0.855042	0.307802	0.61359	0.87247	111.36	94.5642	117.276	137.889	95.8263	110.574	144.884	166.631	102.333	187.526	104.788	107.913
CAMKMT	0	1	1	3.35838	0.279887	0.580599	3.13165	0.279887	0.579506	0	0	0	0	0	0	0	0	3.1787	0	1.0375	1.39892
CAMLG	-0.0951717	0.887845	1	-0.217635	0.742488	0.991857	-0.177017	0.784793	0.985245	54.9343	66.0971	93.2435	64.571	60.4404	75.6387	35.2255	84.9487	65.46	51.1963	61.5136	76.6051
CAMP	-5.29596	0.000991633	0.0147589	-5.17596	0.00214783	0.0263468	-5.39087	0.000991633	0.0139426	1.98857	0	11.7276	0	0	0	0	0	0	0	0	0
CAMSAP1	0.507294	0.440021	0.770805	0.00879526	1	1	0.666073	0.317556	0.62803	23.8629	20.3802	16.2382	38.2019	27.9493	19.8198	14.7841	15.8376	29.6678	35.9579	22.8251	37.0715
CAMSAP1L1	1.04906	0.090663	0.315512	1.166	0.0618682	0.24711	1.23351	0.0476082	0.208685	21.8743	44.8365	45.1062	80.3219	79.8553	71.9772	72.9348	89.0863	90.0631	73.8596	79.8878	109.816
CAMTA1	-0.474841	0.449052	0.778634	-0.476961	0.43288	0.750938	-0.315969	0.614512	0.873087	42.7543	65.2167	64.0508	30.3656	56.8969	36.5102	68.0068	11.8782	41.3231	54.4228	31.1251	52.4597
CAMTA2	-0.495478	0.450676	0.780579	-1.29922	0.0674999	0.261498	-0.765307	0.262284	0.579506	17.8971	17.1194	37.8892	11.7544	16.9692	22.9493	6.89924	13.8579	9.53609	13.6057	11.4125	17.4866
CAND1	-0.0241149	0.981865	1	0.144519	0.828306	1	0.273702	0.669365	0.90981	22.8686	34.2388	39.6935	31.3451	39.9276	23.9924	46.3235	37.6142	23.3104	42.7608	35.2751	39.1699
CANT1	-0.601044	0.332513	0.660328	-0.12607	0.846198	1	-0.386859	0.533674	0.805869	46.7314	69.2927	101.038	34.2837	62.886	45.8985	66.0356	85.1269	48.74	46.6481	59.1377	60.1538
CANX	-0.130016	0.828741	1	-0.0455068	0.941756	1	-0.156613	0.794255	0.988706	410.64	625.265	461.887	561.274	461.164	346.325	469.148	671.117	312.572	543.257	444.052	356.726
CAP1	-0.220859	0.711457	0.94423	0.0953504	0.873318	1	-0.0992016	0.868362	1	785.486	1049.17	931.894	762.078	830.495	781.318	1032.91	1025.48	897.452	818.286	1000.15	764.512
CAPG	-0.320684	0.595838	0.86456	0.60261	0.316401	0.626733	0.100704	0.869119	1	128.263	327.714	188.544	123.421	217.606	175.249	161.639	617.665	203.437	171.043	296.726	223.828
CAPN1	1.3256	0.0511207	0.22355	1.21306	0.0778377	0.287084	1.78096	0.00799381	0.0630295	11.9314	11.4129	7.21699	28.4065	31.9421	16.6904	20.6977	15.8376	33.9061	35.9579	36.3126	33.5742
CAPN10	-0.530449	0.517015	0.805457	-1.13981	0.199058	0.490124	-2.29513	0.0113501	0.0813327	2.98286	10.5977	9.92336	0.979535	2.99457	12.5178	6.89924	1.9797	1.05957	3.88735	1.0375	0
CAPN12	-0.518222	0.410242	0.746281	-0.86458	0.150439	0.42075	-0.490606	0.429538	0.739848	0	78.8225	150.862	58.7721	67.5775	34.1005	76.3746	0	46.4726	24.2473	70.6229	68.5683
CAPN2	0.587511	0.335828	0.664364	1.11241	0.0694244	0.26736	1.05313	0.0851026	0.303265	93.4629	119.02	40.6046	120.483	159.89	100.226	192.282	174.213	181.186	152.598	186.751	186.33
CAPN3	0.659354	0.688828	0.928715	-1.9137	0.176971	0.453593	0.886953	0.596298	0.858277	5.96572	0	0	3.91814	2.99457	2.0863	0.985605	0	0	2.91551	0	6.99462
CAPN5	4.56736	0.0191099	0.119566	2.10194	1	1	3.13165	0.279887	0.579506	0	0	0	1.95907	1.99638	4.17259	0	1.9797	0	0	1.0375	1.39892
CAPN7	-0.10123	0.880053	1	-1.13451	0.0863315	0.304096	-0.385145	0.544695	0.816815	31.8171	74.184	30.6722	49.9563	34.9367	42.7691	12.8129	25.736	24.37	34.9861	29.0501	40.5688
CAPNS1	-0.616592	0.309481	0.633082	-0.0446124	0.94805	1	-0.37548	0.53513	0.807466	144.171	306.518	191.25	109.708	179.674	129.35	149.812	302.893	171.65	128.282	162.888	203.544
CAPNS2	2.74169	0.519925	0.805457	2.84826	0.519925	0.813028	0	1	1	0	0	0	0	0	2.0863	0	0	2.11913	0	0	0
CAPRIN1	-0.221774	0.719012	0.945437	-0.182286	0.771977	1	-0.168504	0.785449	0.98555	53.6914	123.096	121.787	69.547	93.8299	92.8402	92.6469	79.1878	91.1226	75.8032	118.275	72.0446
CAPRIN2	0.00535922	1	1	-0.623884	0.441587	0.761917	0.291922	0.708098	0.938814	6.96	13.0433	1.80425	8.81582	6.98734	6.25889	2.95682	1.9797	8.47653	6.80285	10.375	9.79247
CAPS	-1.6016	0.129622	0.400937	-4.73233	0.00759141	0.0621522	-1.85062	0.063649	0.248532	0	0	9.92336	0.979535	0	2.0863	0	0	0	0	0	2.09839
CAPZA1	0.554528	0.354962	0.686269	0.44274	0.460603	0.781867	0.576969	0.33569	0.650409	295.303	381.518	331.079	507.399	557.989	415.173	485.904	403.858	479.983	476.2	595.527	432.268
CAPZA2	0.520206	0.390205	0.724161	0.583578	0.332764	0.645217	0.836431	0.165451	0.440967	122.297	223.367	144.34	204.723	257.533	240.967	265.128	225.685	243.7	261.424	374.539	239.916
CAPZB	-0.314817	0.599652	0.866425	-0.328504	0.583226	0.869853	-0.250333	0.676583	0.916468	292.32	485.049	521.428	343.817	407.262	293.125	318.351	217.766	496.936	301.269	478.289	312.66
CARD14	0	1	1	2.10194	1	1	0	1	1	0	0	0	0	0	0	0	1.9797	0	0	0	0
CARD16	0.620322	0.314055	0.638694	0.866241	0.159884	0.428324	0.863211	0.158996	0.429511	135.302	14.796	71.2137	160.458	90.9352	88.073	136.644	107.042	158.331	143.579	122.789	135.437
CARD6	0.81935	0.192584	0.497566	0.719287	0.251463	0.569365	0.82773	0.182079	0.463234	41.9091	57.4885	12.6297	54.4426	71.6202	72.1546	72.0379	61.5883	51.23	55.6668	73.3515	70.275
CARD8	-0.443153	0.483528	0.805457	0.0481129	0.946722	1	-0.453672	0.465908	0.779036	46.0354	19.565	81.1912	33.5099	37.4521	36.7918	46.3629	69.3289	37.1166	33.8199	33.8434	39.1909
CARD9	-3.26812	1.47357e-05	0.000556721	-2.68949	0.000146341	0.00377138	-3.361	8.78397e-06	0.000370611	36.7886	8.96729	64.9529	0.979535	3.99276	6.25889	9.85605	0	5.29783	5.83102	1.0375	3.49731
CARHSP1	-3.10794	0.000217663	0.0048118	-0.645873	0.404444	0.724998	-2.4589	0.00186902	0.0225973	10.9371	10.5977	24.3573	1.95907	2.99457	0	9.85605	17.8173	3.18929	0	6.22502	2.09839
CARKD	0.522672	0.451265	0.781127	-0.225573	0.832728	1	0.302919	0.720889	0.945524	7.95429	4.07604	21.651	19.5907	7.98553	20.863	9.85605	11.8782	7.41696	14.5775	11.4125	15.3882
CARM1	1.16084	0.0627271	0.255463	1.53177	0.0146978	0.0978693	1.24172	0.0462287	0.20414	31.8171	64.4015	22.5531	101.872	95.8263	68.8478	86.7333	174.213	85.8248	87.4653	80.9253	113.313
CARS	0.944847	0.134941	0.41074	1.30946	0.0381256	0.181528	1.01832	0.105467	0.340748	26.8457	30.1627	34.2807	42.12	81.8516	52.1574	51.2515	122.741	55.0974	55.3947	70.5503	59.4543
CARS2	-1.02216	0.180754	0.477438	-0.694431	0.429539	0.748067	-0.847913	0.246153	0.562865	23.8629	3.26083	6.31487	3.91814	9.98191	2.0863	7.88484	9.89848	3.1787	5.83102	5.18752	6.99462
CASC3	-0.00830399	1	1	-0.211208	0.746254	0.993992	-0.200263	0.751682	0.96641	112.354	79.0752	60.4423	76.4037	75.8625	98.056	69.978	91.066	57.2165	89.409	51.8752	77.6403
CASC4	-1.11631	0.0720232	0.282198	-1.08461	0.0804822	0.294559	-1.38948	0.0267963	0.143385	112.523	82.6947	72.3954	40.0336	43.8106	39.3476	69.1304	24.5878	30.7486	33.1493	33.6359	35.078
CASC5	1.32027	0.208497	0.523262	1.50019	0.208497	0.50459	0.906956	0.419984	0.733582	4.97143	0	0	4.89768	0.998191	6.25889	0.985605	5.93909	7.41696	7.77469	0	1.39892
CASD1	-1.00669	0.271598	0.594833	-2.78184	0.00711294	0.0608835	-1.76563	0.0560755	0.226336	3.97714	8.15208	6.31487	0.979535	4.99095	3.12945	1.97121	0	0	0	3.11251	2.09839
CASK	0.229332	0.804332	0.996118	0.657278	0.392026	0.710239	0.0887111	1	1	2.98286	17.9346	0	7.83628	8.98372	8.34519	6.89924	17.8173	10.5957	6.80285	8.30003	7.69409
CASKIN2	2.4271	0.519925	0.805457	0	1	1	0	1	1	0	0	0	0	1.5472	0	0	0	0	0	0	0
CASP1	1.1227	0.0651294	0.261537	0.805762	0.185461	0.467982	1.1908	0.0511881	0.214765	67.5319	113.192	109.211	263.681	192.551	175.844	235.915	77.0695	192.385	216	250.713	196.108
CASP10	1.54004	0.0151143	0.104941	1.73509	0.00639679	0.0567576	1.45471	0.0206225	0.120295	27.9394	35.8692	22.5531	105.349	82.9896	63.6738	124.186	43.5533	119	86.474	86.1854	65.085
CASP14	0	1	1	4.33611	0.0520216	0.218999	3.15921	0.279887	0.579506	0	0	0	0	0	0	6.39658	0	0	2.84748	0	0
CASP2	-1.26067	0.0578912	0.240983	-0.529707	0.424625	0.744472	-0.597776	0.337765	0.653376	62.6897	18.4645	23.4823	14.8889	17.0092	11.3599	23.9601	25.6964	22.6111	6.82229	22.794	38.4774
CASP3	1.78526	0.0041915	0.0427611	1.90941	0.00231628	0.0278636	1.8703	0.00269968	0.0296799	7.95429	101.086	42.3998	190.03	207.624	127.264	132.071	128.68	310.453	176.874	219.951	160.177
CASP4	1.17466	0.0527906	0.225932	1.26701	0.037111	0.17824	1.25548	0.0388823	0.180329	177.977	228.258	110.961	395.732	452.18	320.247	384.386	504.822	357.074	410.115	477.252	348.332
CASP5	0.508235	0.583838	0.855072	-0.374896	0.768087	1	0.617543	0.481846	0.795845	12.9257	0.815208	0	9.79535	7.98553	1.04315	4.92803	5.93909	0	8.74653	6.22502	5.5957
CASP6	-0.172675	0.814764	1	-0.286397	0.719584	0.975224	0.144318	0.84014	1	18.7622	22.4834	15.5256	19.2381	14.5337	16.5965	12.0835	22.7071	12.9161	24.3056	14.027	24.2853
CASP7	3.01918	7.87858e-06	0.00032663	2.20303	0.000922199	0.0145748	2.42735	0.000234129	0.00497586	10.9371	26.9019	0	134.196	104.81	73.0204	68.9924	67.3096	41.3231	104.958	67.4377	34.9731
CASP8	1.35337	0.0347954	0.173697	1.21108	0.0616919	0.246681	1.34448	0.0348833	0.167443	30.7632	16.6384	27.5238	71.0163	57.1664	63.3504	63.7391	32.4868	75.8861	63.9274	68.2677	58.2372
CASP8AP2	0.355695	0.568495	0.845237	0.755269	0.228261	0.53583	0.352605	0.571792	0.840702	47.7257	40.7604	42.3998	60.7312	61.8878	44.8554	67.0212	61.3706	92.1822	53.451	47.7252	65.7495
CASP9	-0.0485847	0.945498	1	0.635228	0.421749	0.741056	0.484346	0.476842	0.79094	12.9257	8.96729	7.21699	10.7749	11.9783	5.21574	5.91363	0	37.0848	15.5494	18.6751	6.99462
CASS4	-2.41475	0.0038593	0.0403801	-1.67085	0.0341778	0.167642	-1.48092	0.0560973	0.226336	14.8944	13.883	4.51062	1.87091	0	4.1413	8.87045	0	0	2.6434	1.74301	6.78479
CAST	1.05901	0.0787931	0.299092	1.28602	0.033634	0.166115	1.21182	0.0448835	0.200365	476.422	510.573	297.313	939.472	1081.73	655.045	936.049	1411.34	786.378	948.658	1217.35	809.579
CASZ1	6.87418	5.35913e-07	3.30395e-05	6.22623	2.88874e-05	0.00106215	6.59656	2.36609e-06	0.000120865	0	0	0	8.81582	16.9692	15.6472	1.97121	5.93909	20.1317	9.71836	12.45	9.79247
CAT	-3.01218	6.96175e-06	0.000292865	-3.41317	5.93519e-07	4.82335e-05	-3.36475	8.66771e-07	5.2755e-05	136.217	55.4342	186.74	4.89768	22.9584	18.7767	22.6689	1.9797	8.47653	12.6339	10.375	13.2898
CATSPER1	-1.76743	0.0525303	0.225087	-6.02511	5.10749e-05	0.00164163	-4.36679	0.000125338	0.00311588	16.9029	7.33688	0.902124	0.979535	3.99276	2.0863	0	0	0	0.971836	0	0
CATSPER2	-4.06188	0.0520216	0.22355	-1.9137	0.176971	0.453593	-0.995556	0.574645	0.841523	5.96572	0	0	0	0	0	0.985605	0	0	1.94367	0	0.699462
CATSPER2P1	0	1	1	0	1	1	3.1666	0.279887	0.579506	0	0	0	0	0	0	0	0	0	1.96311	0	0.699462
CAV1	2.73293	0.519925	0.805457	0	1	1	1.87575	1	1	0	0	0	0	1.99638	0	0	0	0	0.971836	0	0
CAV2	0.330965	0.804597	0.996118	0.76049	0.395233	0.713675	0.21165	0.904139	1	9.36617	3.04888	0	4.12384	2.05627	9.25273	5.93335	8.17614	7.03552	2.32269	9.08853	3.04966
CBFA2T2	0.94264	0.183685	0.48233	1.43791	0.0373861	0.178721	1.20195	0.0774995	0.286428	23.7634	4.53256	5.95402	22.0493	16.5201	26.7359	24.581	33.0609	34.8385	30.8461	27.1515	20.3893
CBFA2T3	-2.51589	0.00292315	0.0332616	-4.66805	3.90303e-05	0.00132917	-5.15014	2.21816e-06	0.000113714	4.97143	9.7825	27.0637	2.93861	1.99638	2.0863	0	1.9797	0	0	0	0.699462
CBFB	0.177376	0.777464	0.980087	0.546356	0.37871	0.694367	0.350556	0.57292	0.841523	49.7143	82.336	46.9104	77.3833	68.8752	56.33	117.287	47.5127	95.3609	70.9441	91.3003	66.4489
CBL	-1.34524	0.0299876	0.162493	-1.04704	0.0880918	0.304096	-1.21632	0.0477147	0.209024	158.101	104.347	167.795	62.3376	46.2362	60.5026	66.0454	39.5939	100.913	60.4579	52.9127	71.3522
CBLB	0.574657	0.440866	0.771125	1.95542	0.00405064	0.0416209	1.34904	0.046391	0.20473	0	17.1194	7.21699	6.85675	21.9602	8.34519	12.8129	37.6142	47.6805	5.83102	29.0501	28.678
[truncated: 12,304 more rows]
